# Supplementary material for: Generalized Poincaré plots analysis of heart period dynamics in different physiological conditions: Trained vs. untrained men
Source: PLoS One. 2019 Jul 5;14(7):e0219281. doi: 10.1371/journal.pone.0219281 (PMC6611602; doi:10.1371/journal.pone.0219281)
Supplement: S1 Appendix — (ZIP) [file pone.0219281.s001.zip]

Archive with 3 entries (2 files):
- S1 Appendix Raw data/
- S1 Appendix Raw data/RR intervals - 11 untrained subjects in 3 states.zip
- S1 Appendix Raw data/RR intervals - 9 trained subjects in 3 states.zip
