# Supplementary material for: Generalized Poincaré plots analysis of heart period dynamics in different physiological conditions: Trained vs. untrained men
Source: PLoS One. 2019 Jul 5;14(7):e0219281. doi: 10.1371/journal.pone.0219281 (PMC6611602; doi:10.1371/journal.pone.0219281)
Supplement: S2 Appendix — (ZIP) [file pone.0219281.s002.zip]

Archive with 23 entries (20 files):
- Pearson matrices 100x100/
- Pearson matrices 100x100/Trained subjects 3 conditions/
- Pearson matrices 100x100/Trained subjects 3 conditions/Trained 1.xlsx
- Pearson matrices 100x100/Trained subjects 3 conditions/Trained 2.xlsx
- Pearson matrices 100x100/Trained subjects 3 conditions/Trained 3.xlsx
- Pearson matrices 100x100/Trained subjects 3 conditions/Trained 4.xlsx
- Pearson matrices 100x100/Trained subjects 3 conditions/Trained 5.xlsx
- Pearson matrices 100x100/Trained subjects 3 conditions/Trained 6.xlsx
- Pearson matrices 100x100/Trained subjects 3 conditions/Trained 7.xlsx
- Pearson matrices 100x100/Trained subjects 3 conditions/Trained 8.xlsx
- Pearson matrices 100x100/Trained subjects 3 conditions/Trained 9.xlsx
- Pearson matrices 100x100/Untrained subjects 3 conditions/
- Pearson matrices 100x100/Untrained subjects 3 conditions/Untr 1.xlsx
- Pearson matrices 100x100/Untrained subjects 3 conditions/Untr 10.xlsx
- Pearson matrices 100x100/Untrained subjects 3 conditions/Untr 11.xlsx
- Pearson matrices 100x100/Untrained subjects 3 conditions/Untr 2.xlsx
- Pearson matrices 100x100/Untrained subjects 3 conditions/Untr 3.xlsx
- Pearson matrices 100x100/Untrained subjects 3 conditions/Untr 4.xlsx
- Pearson matrices 100x100/Untrained subjects 3 conditions/Untr 5.xlsx
- Pearson matrices 100x100/Untrained subjects 3 conditions/Untr 6.xlsx
- Pearson matrices 100x100/Untrained subjects 3 conditions/Untr 7.xlsx
- Pearson matrices 100x100/Untrained subjects 3 conditions/Untr 8.xlsx
- Pearson matrices 100x100/Untrained subjects 3 conditions/Untr 9.xlsx
