# Supplementary material for: Generalized Poincaré plots analysis of heart period dynamics in different physiological conditions: Trained vs. untrained men
Source: PLoS One. 2019 Jul 5;14(7):e0219281. doi: 10.1371/journal.pone.0219281 (PMC6611602; doi:10.1371/journal.pone.0219281)
Supplement: S2 Appendix — (ZIP) [file pone.0219281.s002.zip › Pearson matrices 100x100/Trained subjects 3 conditions/Trained 1.xlsx]

## Sheet: Trained1REST
0.776819	0.703728	0.695712	0.718242	0.727282	0.718234	0.708378	0.702649	0.695749	0.686941	0.676394	0.66742	0.66227	0.658139	0.652579	0.644335	0.635349	0.627088	0.620137	0.615043	0.610715	0.605413	0.5999	0.595105	0.590469	0.585623	0.580793	0.576505	0.572366	0.568069	0.563387	0.558499	0.554126	0.55083	0.547301	0.542896	0.538322	0.53443	0.530837	0.52629	0.521264	0.516756	0.512495	0.507726	0.502104	0.497133	0.492802	0.488074	0.48335	0.478015
0.703849	0.68026	0.706027	0.73409	0.739032	0.73133	0.72509	0.720134	0.712705	0.703381	0.693701	0.686925	0.682843	0.678395	0.671592	0.662847	0.654045	0.646315	0.640333	0.635767	0.630849	0.625456	0.620293	0.615568	0.610808	0.605879	0.601291	0.597073	0.592827	0.588261	0.583347	0.57862	0.574752	0.571355	0.567357	0.562774	0.558452	0.554664	0.550526	0.545641	0.54084	0.536491	0.531937	0.526617	0.521185	0.516485	0.511893	0.507054	0.501797	0.496058
0.695663	0.705919	0.738552	0.759871	0.761384	0.754923	0.748936	0.742518	0.733703	0.724119	0.715697	0.710026	0.705597	0.699788	0.691925	0.682904	0.674329	0.667298	0.661847	0.656815	0.651604	0.646289	0.641202	0.636281	0.631326	0.626482	0.621953	0.617611	0.613054	0.608195	0.603301	0.598936	0.595107	0.591291	0.586971	0.582478	0.578311	0.574128	0.569546	0.564703	0.560096	0.555552	0.550498	0.545141	0.539975	0.535158	0.530391	0.52509	0.519384	0.513595
0.718127	0.734057	0.759924	0.775739	0.776333	0.769731	0.762438	0.75437	0.745076	0.736266	0.728985	0.723386	0.71785	0.710932	0.702574	0.693685	0.685773	0.679356	0.673716	0.668463	0.663308	0.658098	0.652942	0.647907	0.643025	0.638269	0.633716	0.629154	0.624366	0.619505	0.614946	0.610705	0.606639	0.602537	0.598227	0.593905	0.589527	0.584987	0.580359	0.575685	0.570998	0.566074	0.560956	0.555804	0.550645	0.545743	0.540568	0.534895	0.529065	0.523483
0.727314	0.73912	0.761592	0.776505	0.776814	0.769636	0.761307	0.75301	0.744701	0.737147	0.730424	0.724252	0.717877	0.710523	0.702273	0.694095	0.686943	0.680652	0.675023	0.669936	0.664927	0.659783	0.654656	0.649783	0.645055	0.640391	0.635764	0.631076	0.626334	0.621802	0.61745	0.613124	0.608911	0.604833	0.60069	0.596276	0.591689	0.587123	0.582628	0.577937	0.572999	0.568051	0.563119	0.558004	0.552862	0.547663	0.542174	0.536378	0.530702	0.525165
0.718223	0.731257	0.754961	0.7697	0.769576	0.761844	0.753665	0.7465	0.739538	0.732729	0.725796	0.719104	0.712403	0.705128	0.697502	0.690109	0.683265	0.677161	0.671818	0.66692	0.661989	0.656935	0.652026	0.647356	0.642763	0.638122	0.633447	0.628833	0.624399	0.620081	0.615717	0.611332	0.6072	0.603274	0.599072	0.594525	0.589954	0.585513	0.581008	0.576132	0.571207	0.566436	0.561534	0.556448	0.551101	0.545646	0.540006	0.534309	0.528698	0.52307
0.707885	0.724534	0.748503	0.7622	0.761144	0.753567	0.74656	0.740643	0.734361	0.727388	0.720086	0.713163	0.706507	0.699721	0.692749	0.685685	0.679102	0.67334	0.668222	0.66339	0.658537	0.653691	0.648993	0.644463	0.639908	0.635242	0.630651	0.626314	0.622064	0.617738	0.613341	0.609067	0.605094	0.601106	0.596781	0.59226	0.587816	0.583369	0.578692	0.573832	0.56908	0.564329	0.559435	0.554161	0.548605	0.542992	0.537379	0.531732	0.526065	0.520332
0.701588	0.719049	0.741874	0.753985	0.752713	0.746285	0.740531	0.735207	0.728739	0.72143	0.713975	0.707128	0.700906	0.694667	0.687983	0.6812	0.674999	0.669508	0.664478	0.659717	0.655058	0.650418	0.64587	0.641383	0.636811	0.632239	0.627914	0.623745	0.619481	0.615125	0.610843	0.606742	0.602726	0.598616	0.594306	0.589912	0.585477	0.580878	0.576202	0.571502	0.566774	0.56202	0.556932	0.551457	0.545758	0.540144	0.534557	0.528873	0.523135	0.517385
0.694217	0.71151	0.732904	0.744565	0.744307	0.739237	0.734145	0.728646	0.721888	0.714478	0.707162	0.700785	0.695088	0.689098	0.682696	0.676329	0.670455	0.6651	0.660164	0.655606	0.651166	0.646688	0.642212	0.637727	0.633259	0.628963	0.624811	0.620632	0.616338	0.612103	0.608006	0.603886	0.599767	0.595662	0.591476	0.587105	0.582545	0.577947	0.57341	0.56873	0.564003	0.559058	0.553766	0.548144	0.542446	0.536855	0.53124	0.525513	0.519773	0.514044
0.685202	0.701905	0.723169	0.735737	0.73675	0.732394	0.727159	0.72136	0.714507	0.70724	0.700423	0.694585	0.689113	0.683379	0.677375	0.671352	0.665652	0.660419	0.655709	0.65138	0.6471	0.642709	0.63825	0.633873	0.629674	0.625562	0.621407	0.617198	0.613025	0.608973	0.604871	0.600661	0.596548	0.592556	0.588389	0.583909	0.579356	0.574883	0.570351	0.565672	0.560767	0.555619	0.550164	0.544528	0.538856	0.533246	0.527602	0.521883	0.516166	0.510519
0.674609	0.692293	0.714808	0.728473	0.73002	0.725472	0.719931	0.714003	0.707279	0.70049	0.694214	0.688628	0.683394	0.678025	0.672345	0.666501	0.660935	0.655949	0.651487	0.647317	0.643112	0.638741	0.634395	0.630275	0.626256	0.622149	0.617966	0.613874	0.609877	0.605819	0.601638	0.597433	0.593431	0.589453	0.58518	0.580707	0.576274	0.571797	0.567255	0.562406	0.557307	0.551984	0.546489	0.540869	0.535188	0.529558	0.523924	0.518227	0.512586	0.506937
0.665722	0.68533	0.708929	0.72271	0.72372	0.71875	0.713025	0.707166	0.700885	0.694594	0.688595	0.683254	0.678356	0.673265	0.667734	0.662014	0.656702	0.651974	0.647675	0.64357	0.639378	0.635113	0.631017	0.627062	0.623042	0.618909	0.614838	0.610911	0.6069	0.602759	0.598582	0.594484	0.590497	0.586411	0.582136	0.577776	0.573333	0.568839	0.564129	0.559092	0.553815	0.548429	0.542932	0.5373	0.531608	0.525988	0.52037	0.51474	0.509094	0.503461
0.659924	0.680801	0.704219	0.716946	0.717233	0.712004	0.706328	0.700885	0.695085	0.689075	0.683345	0.678344	0.673696	0.668714	0.663279	0.657812	0.652769	0.648216	0.643988	0.639893	0.635797	0.631777	0.627843	0.623879	0.61983	0.615807	0.611897	0.607952	0.603851	0.599705	0.595633	0.591553	0.587465	0.583369	0.579195	0.574821	0.570359	0.565704	0.560808	0.555596	0.550248	0.544847	0.539332	0.53369	0.528012	0.522406	0.516844	0.511206	0.505576	0.499983
0.65554	0.676217	0.698316	0.710063	0.709985	0.704838	0.699641	0.6947	0.689186	0.68349	0.678147	0.673426	0.668868	0.663955	0.658768	0.653588	0.648746	0.644288	0.640088	0.636094	0.632234	0.628384	0.624446	0.620452	0.616516	0.612661	0.608739	0.604704	0.60059	0.596548	0.592502	0.588334	0.584239	0.580235	0.576039	0.571644	0.567029	0.562194	0.557126	0.551845	0.54648	0.541062	0.53554	0.529912	0.524252	0.518702	0.51313	0.50751	0.501926	0.496332
0.649895	0.669409	0.690644	0.701966	0.701969	0.69742	0.692818	0.688196	0.683047	0.67779	0.672785	0.66818	0.66368	0.659013	0.654123	0.649165	0.644449	0.640043	0.635962	0.632209	0.628512	0.624665	0.620704	0.616829	0.613069	0.609212	0.605206	0.601156	0.597145	0.593132	0.589009	0.584839	0.580836	0.576803	0.572581	0.568037	0.563248	0.558251	0.553118	0.547823	0.542445	0.537024	0.531516	0.525906	0.520305	0.514748	0.509193	0.503628	0.498056	0.49241
0.6418	0.661187	0.682163	0.693504	0.69412	0.690239	0.68601	0.681798	0.67713	0.672244	0.667385	0.662835	0.65858	0.654211	0.649542	0.644726	0.640079	0.635812	0.63198	0.628385	0.62468	0.620811	0.616975	0.613279	0.60952	0.605588	0.601565	0.597617	0.593635	0.58955	0.585427	0.581349	0.577313	0.573245	0.568871	0.564156	0.559211	0.554158	0.549008	0.543701	0.538325	0.532918	0.527423	0.521871	0.516267	0.510728	0.505231	0.499689	0.494074	0.488382
0.63377	0.653132	0.674105	0.685952	0.687156	0.683649	0.679838	0.6761	0.671783	0.667036	0.662224	0.657918	0.653949	0.649779	0.645239	0.64049	0.635986	0.631971	0.628293	0.624677	0.620936	0.617188	0.613527	0.609826	0.605988	0.602041	0.598115	0.59419	0.590131	0.586042	0.582006	0.57789	0.573817	0.569596	0.565049	0.560178	0.555175	0.550104	0.544937	0.53963	0.534266	0.528868	0.523421	0.517861	0.512276	0.506796	0.501329	0.49575	0.490091	0.484429
0.625899	0.645577	0.667129	0.679445	0.680915	0.677777	0.674417	0.670989	0.666775	0.662067	0.657497	0.653465	0.649672	0.645602	0.64111	0.636496	0.632244	0.628381	0.624678	0.621015	0.617383	0.613801	0.610131	0.606342	0.602484	0.598628	0.594717	0.590709	0.586636	0.582623	0.578551	0.5744	0.57018	0.565786	0.56108	0.556146	0.551121	0.546027	0.540852	0.535554	0.530197	0.524835	0.519373	0.513827	0.508302	0.502854	0.497353	0.491733	0.486099	0.480472
0.61884	0.639417	0.661382	0.673724	0.675422	0.6727	0.669618	0.666237	0.662026	0.657544	0.65324	0.649375	0.645655	0.641608	0.637236	0.632869	0.628769	0.624881	0.621126	0.617563	0.614082	0.610488	0.606727	0.602906	0.599131	0.595288	0.591291	0.587263	0.583256	0.579201	0.575091	0.570799	0.56641	0.561857	0.557081	0.55212	0.547069	0.541962	0.53679	0.531495	0.526169	0.520786	0.515333	0.509847	0.504357	0.498879	0.493338	0.487739	0.482136	0.476524
0.613525	0.634503	0.65628	0.668641	0.670658	0.668179	0.665089	0.661656	0.657648	0.65342	0.649284	0.645488	0.641773	0.637828	0.633693	0.629476	0.62535	0.621409	0.617752	0.614334	0.610828	0.607143	0.603346	0.599599	0.595834	0.591906	0.587884	0.583913	0.579856	0.57576	0.57151	0.567053	0.562511	0.557885	0.553076	0.548089	0.543024	0.537915	0.53274	0.527472	0.522122	0.516746	0.511352	0.505903	0.500389	0.494873	0.48935	0.48378	0.478187	0.472567
0.608798	0.629594	0.651345	0.663943	0.666144	0.66362	0.660446	0.657208	0.653458	0.6494	0.645347	0.641557	0.637936	0.634221	0.630233	0.625989	0.621814	0.617977	0.614467	0.611017	0.607407	0.603687	0.599966	0.596227	0.592376	0.588424	0.584457	0.580432	0.576329	0.572093	0.567681	0.56308	0.558471	0.553812	0.548973	0.543971	0.538905	0.533791	0.52864	0.523347	0.518003	0.512688	0.507335	0.501865	0.496318	0.490819	0.485321	0.479758	0.474163	0.468544
0.603688	0.624804	0.646856	0.659519	0.661555	0.658882	0.655914	0.652946	0.649365	0.645401	0.641357	0.637669	0.634277	0.6307	0.626675	0.62238	0.618318	0.614639	0.611096	0.607531	0.603873	0.600236	0.596524	0.592698	0.588824	0.584929	0.580902	0.576825	0.572584	0.568186	0.563631	0.558976	0.554338	0.549647	0.544793	0.539789	0.534716	0.529627	0.52445	0.519162	0.513882	0.508613	0.503244	0.497742	0.492213	0.486739	0.481245	0.475686	0.470097	0.464439
0.599265	0.620767	0.642746	0.655015	0.656775	0.654312	0.651629	0.648818	0.645316	0.641352	0.637421	0.633971	0.630705	0.627076	0.622991	0.618813	0.614917	0.611206	0.607544	0.60392	0.600333	0.596706	0.592909	0.589055	0.585235	0.581281	0.577201	0.572986	0.568585	0.56405	0.559442	0.554762	0.550093	0.545384	0.540525	0.535515	0.530466	0.525351	0.520175	0.51495	0.50972	0.504439	0.499039	0.493554	0.488051	0.482578	0.477092	0.471545	0.465922	0.460194
0.595266	0.61671	0.638201	0.650121	0.652057	0.649878	0.647354	0.644601	0.641091	0.637241	0.633565	0.630249	0.626923	0.623227	0.619256	0.615241	0.611318	0.60749	0.603765	0.600198	0.596612	0.592899	0.589074	0.58527	0.581394	0.577393	0.573181	0.568812	0.564281	0.559696	0.555061	0.550351	0.545663	0.540948	0.536081	0.53109	0.526013	0.520897	0.515781	0.510605	0.505365	0.500056	0.49467	0.489208	0.483705	0.478244	0.472774	0.467195	0.461506	0.455723
0.590993	0.612046	0.633239	0.645257	0.647423	0.645409	0.642935	0.640165	0.636766	0.633188	0.629666	0.626298	0.622901	0.619311	0.615499	0.61146	0.607424	0.603536	0.599861	0.596288	0.592608	0.588869	0.585093	0.581235	0.577318	0.57319	0.568831	0.564338	0.559761	0.555149	0.550484	0.545754	0.541061	0.536335	0.531482	0.526461	0.521385	0.516327	0.511255	0.50607	0.500806	0.495508	0.490142	0.484678	0.47919	0.473747	0.468248	0.462608	0.456864	0.451034
0.586104	0.607124	0.62838	0.640526	0.642819	0.64085	0.638357	0.635694	0.632572	0.629165	0.625605	0.62217	0.618874	0.615436	0.611597	0.607445	0.603353	0.599516	0.595832	0.59216	0.588446	0.584758	0.580932	0.577032	0.572991	0.568718	0.564239	0.559704	0.555102	0.550459	0.545775	0.541041	0.536339	0.531624	0.526739	0.521719	0.5167	0.511683	0.506601	0.501392	0.496139	0.490859	0.485487	0.480042	0.474575	0.469108	0.463552	0.457857	0.452066	0.446182
0.581359	0.602509	0.623863	0.636037	0.638321	0.63631	0.633925	0.631543	0.628583	0.62513	0.621502	0.618173	0.615026	0.611548	0.607587	0.603375	0.599341	0.595498	0.591712	0.587999	0.584328	0.580586	0.576714	0.572688	0.568499	0.564106	0.55959	0.555031	0.550399	0.545737	0.541048	0.536306	0.531617	0.526869	0.521982	0.517019	0.512043	0.507015	0.501908	0.49671	0.491475	0.486187	0.480837	0.475416	0.46993	0.46441	0.458801	0.453059	0.447209	0.441279
0.577218	0.598606	0.619869	0.631892	0.634021	0.632103	0.630006	0.62776	0.624704	0.621158	0.617645	0.614478	0.611271	0.607649	0.603617	0.59947	0.595432	0.591487	0.587655	0.583977	0.580233	0.576436	0.572431	0.568251	0.563939	0.559511	0.554976	0.550389	0.545735	0.541065	0.536368	0.531644	0.526924	0.522172	0.517341	0.512425	0.507439	0.502385	0.497287	0.492107	0.486863	0.481603	0.476284	0.470848	0.465313	0.459743	0.454087	0.448282	0.442385	0.436392
0.573545	0.594779	0.615792	0.627532	0.629727	0.628128	0.626168	0.623796	0.620627	0.617207	0.613874	0.610646	0.607278	0.603573	0.599606	0.595459	0.591322	0.587333	0.583533	0.579776	0.575972	0.572043	0.567886	0.563587	0.559242	0.554796	0.550234	0.545624	0.540961	0.536283	0.531606	0.526855	0.522131	0.517434	0.51265	0.507725	0.502714	0.497669	0.492589	0.4874	0.482187	0.476962	0.471631	0.466148	0.460566	0.45495	0.449227	0.443371	0.437411	0.431337
0.569505	0.590546	0.611229	0.623001	0.625549	0.624111	0.62202	0.619528	0.616489	0.613264	0.609882	0.606492	0.60303	0.599383	0.595415	0.591168	0.586991	0.583038	0.579162	0.575347	0.571416	0.56734	0.563068	0.558741	0.554378	0.549905	0.54532	0.540702	0.536034	0.531376	0.526671	0.521919	0.51725	0.512596	0.507804	0.502856	0.497854	0.492826	0.487735	0.482577	0.477403	0.472169	0.466795	0.461265	0.455637	0.449951	0.444171	0.438252	0.432209	0.42606
0.565141	0.585887	0.606626	0.618757	0.621461	0.619874	0.61765	0.615288	0.612448	0.609177	0.60564	0.602155	0.59874	0.595084	0.591012	0.586726	0.58259	0.578564	0.574632	0.570691	0.566613	0.562425	0.558127	0.553783	0.549393	0.544899	0.540308	0.535685	0.531036	0.526351	0.521647	0.516949	0.512322	0.507659	0.502843	0.497905	0.49292	0.48788	0.48282	0.477702	0.472522	0.467248	0.461827	0.456251	0.450552	0.444806	0.438961	0.432957	0.426836	0.420583
0.56034	0.581341	0.602496	0.614715	0.617209	0.615469	0.613376	0.611206	0.608302	0.604875	0.601252	0.597813	0.594376	0.590604	0.58649	0.582245	0.57804	0.573963	0.569908	0.565821	0.561637	0.55742	0.553107	0.548734	0.544323	0.539824	0.535227	0.530623	0.525948	0.521263	0.516613	0.511955	0.507318	0.50263	0.497822	0.492899	0.487903	0.482893	0.47787	0.472747	0.467529	0.462208	0.456739	0.45109	0.445329	0.439516	0.433583	0.427499	0.421275	0.414933
0.556215	0.577746	0.598852	0.610669	0.612919	0.611298	0.60939	0.607122	0.604026	0.600513	0.596944	0.593479	0.589908	0.586081	0.582006	0.57769	0.573434	0.569233	0.565032	0.560842	0.556634	0.552401	0.548057	0.543661	0.539244	0.534739	0.530161	0.525529	0.520854	0.516223	0.511611	0.506941	0.502279	0.497597	0.492802	0.487867	0.4829	0.477925	0.472896	0.467737	0.462473	0.457103	0.451556	0.445842	0.440014	0.434112	0.428096	0.421905	0.41559	0.409161
0.553145	0.574444	0.594949	0.606393	0.608726	0.607293	0.605263	0.602768	0.599568	0.596118	0.592531	0.588927	0.585291	0.581498	0.577353	0.572991	0.568617	0.564275	0.559977	0.555767	0.551544	0.54728	0.542914	0.538512	0.53409	0.529603	0.524997	0.520365	0.515742	0.511147	0.506523	0.501829	0.497172	0.492503	0.487695	0.48279	0.477858	0.472876	0.46781	0.462604	0.45729	0.451839	0.446223	0.44044	0.434523	0.428536	0.422411	0.416128	0.409722	0.403259
0.549615	0.570303	0.590421	0.601924	0.604464	0.602915	0.60065	0.598047	0.594911	0.59146	0.587745	0.584086	0.580484	0.576626	0.572445	0.567974	0.56347	0.559041	0.554732	0.55051	0.546257	0.541975	0.537608	0.533205	0.5288	0.524286	0.519684	0.515105	0.510516	0.505909	0.501264	0.496577	0.491935	0.487252	0.482475	0.477605	0.472668	0.46765	0.462537	0.457281	0.451886	0.446361	0.440674	0.434802	0.428802	0.422707	0.416487	0.410109	0.403665	0.39721
0.545142	0.565611	0.585813	0.597506	0.599907	0.598112	0.595739	0.5932	0.590064	0.586493	0.58274	0.579126	0.575458	0.571566	0.567281	0.562686	0.558104	0.553671	0.549356	0.545106	0.540833	0.536555	0.53219	0.527806	0.523377	0.518869	0.51432	0.509774	0.505172	0.500544	0.495909	0.491239	0.486585	0.481932	0.477191	0.472318	0.467346	0.462281	0.457118	0.45178	0.446309	0.440713	0.434935	0.428978	0.422871	0.416681	0.410362	0.403941	0.397501	0.391001
0.540558	0.561284	0.581687	0.593104	0.595175	0.593245	0.59094	0.588387	0.585113	0.581507	0.577812	0.574122	0.570408	0.566401	0.561985	0.557315	0.552735	0.548302	0.54396	0.539688	0.535416	0.531141	0.526798	0.522391	0.517968	0.513515	0.509	0.504439	0.499815	0.495199	0.49058	0.485901	0.481277	0.47666	0.471916	0.467009	0.461992	0.456876	0.451631	0.446217	0.440674	0.434986	0.429119	0.423053	0.416851	0.410557	0.404189	0.397769	0.391285	0.384709
0.536863	0.557803	0.577675	0.588558	0.590421	0.588568	0.586233	0.58351	0.580182	0.576642	0.572864	0.569118	0.565275	0.561126	0.556629	0.551967	0.547393	0.542935	0.538569	0.534295	0.530025	0.525775	0.52141	0.517008	0.512641	0.508224	0.503693	0.49911	0.494497	0.489898	0.485271	0.480621	0.476033	0.471413	0.466635	0.461683	0.456616	0.451418	0.446096	0.440611	0.434975	0.429194	0.423212	0.417051	0.410743	0.404396	0.398026	0.391562	0.385002	0.37839
0.533627	0.553785	0.572984	0.5836	0.585556	0.583686	0.581172	0.578393	0.575138	0.571535	0.567722	0.563857	0.559873	0.555647	0.551161	0.546509	0.541915	0.537437	0.533073	0.528804	0.52456	0.520289	0.515933	0.511588	0.507256	0.502825	0.498272	0.493701	0.489107	0.484502	0.479905	0.475288	0.470696	0.466043	0.461219	0.456218	0.451069	0.445794	0.440399	0.434821	0.429091	0.423194	0.417115	0.410845	0.404481	0.398129	0.391715	0.385176	0.378577	0.371947
0.529046	0.548667	0.567668	0.578365	0.580329	0.578295	0.575749	0.573063	0.56977	0.566169	0.56226	0.558272	0.554224	0.55001	0.545534	0.540866	0.536259	0.531793	0.52744	0.523196	0.518933	0.514675	0.51038	0.506067	0.501722	0.497272	0.492733	0.488182	0.483584	0.479007	0.474444	0.469823	0.465198	0.460497	0.455623	0.450541	0.445313	0.439964	0.434475	0.428804	0.422962	0.416965	0.410773	0.404442	0.398072	0.391676	0.385188	0.378606	0.371986	0.365317
0.52381	0.543427	0.562506	0.573151	0.574907	0.572842	0.570398	0.567664	0.564373	0.56068	0.556654	0.552605	0.548572	0.544367	0.539874	0.535194	0.530603	0.526151	0.521826	0.517562	0.513313	0.509118	0.504854	0.500526	0.496161	0.491726	0.487207	0.482652	0.47808	0.473535	0.468967	0.464313	0.45964	0.454887	0.449931	0.444769	0.439466	0.434022	0.42844	0.422657	0.416712	0.410597	0.404339	0.397999	0.391586	0.385116	0.378581	0.371975	0.365316	0.358593
0.51903	0.538757	0.557658	0.567939	0.569612	0.567642	0.56512	0.562369	0.558969	0.555151	0.551061	0.547026	0.542998	0.538768	0.53426	0.529596	0.525021	0.520597	0.516252	0.512001	0.50781	0.503646	0.499364	0.495015	0.490664	0.486248	0.481725	0.477194	0.472651	0.468099	0.463497	0.458793	0.454069	0.449231	0.444193	0.438955	0.433557	0.42802	0.422323	0.416436	0.41037	0.404181	0.39791	0.391527	0.38504	0.37852	0.371956	0.365311	0.358598	0.35185
0.514958	0.534324	0.552665	0.562758	0.564511	0.562431	0.559878	0.557	0.553462	0.549578	0.545503	0.541474	0.537416	0.533167	0.528674	0.52403	0.519486	0.515044	0.510713	0.506519	0.502354	0.498173	0.49387	0.489535	0.485203	0.480783	0.476283	0.471778	0.467226	0.462639	0.457988	0.453233	0.448425	0.443505	0.438388	0.433054	0.427562	0.421911	0.416109	0.410097	0.403954	0.397749	0.391434	0.384978	0.378438	0.371887	0.365283	0.358584	0.351843	0.345052
0.510358	0.52912	0.5473	0.557482	0.55917	0.557109	0.554447	0.551439	0.547843	0.543958	0.539886	0.535825	0.531743	0.527512	0.523042	0.518426	0.513865	0.509441	0.505168	0.500993	0.496806	0.492606	0.488317	0.484002	0.479667	0.475269	0.470792	0.466275	0.461686	0.457048	0.452345	0.447509	0.442617	0.437615	0.432401	0.426974	0.421373	0.415614	0.409686	0.403594	0.39743	0.391181	0.384793	0.37828	0.371707	0.365116	0.358459	0.35173	0.344945	0.338067
0.504906	0.523747	0.542055	0.552155	0.55388	0.551714	0.548921	0.545851	0.54224	0.538349	0.534242	0.530156	0.52609	0.521879	0.517433	0.512797	0.508258	0.503895	0.499635	0.495432	0.491224	0.487038	0.482769	0.47845	0.474136	0.469759	0.465268	0.460713	0.45607	0.451379	0.446595	0.441676	0.4367	0.431598	0.426291	0.420757	0.415046	0.409159	0.403149	0.397033	0.390825	0.384503	0.378053	0.371503	0.364892	0.358248	0.351557	0.344782	0.337913	0.330962
0.500057	0.519034	0.537172	0.54722	0.548765	0.546431	0.543549	0.540424	0.536779	0.532835	0.528699	0.524627	0.520573	0.516372	0.511895	0.50728	0.5028	0.498444	0.49415	0.489921	0.485723	0.481554	0.47728	0.472977	0.468679	0.464287	0.459755	0.455142	0.450443	0.445671	0.4408	0.435795	0.430718	0.425522	0.420108	0.414461	0.408619	0.402649	0.39661	0.390449	0.384168	0.377778	0.371286	0.364697	0.358033	0.351352	0.344612	0.337755	0.330814	0.323831
0.495847	0.514608	0.53261	0.542341	0.543646	0.541191	0.53822	0.535036	0.531319	0.527346	0.52323	0.51917	0.515117	0.510878	0.506421	0.501866	0.497391	0.492997	0.488675	0.484455	0.480272	0.476097	0.471838	0.467547	0.463231	0.458797	0.454204	0.449534	0.444756	0.439897	0.434938	0.429832	0.424661	0.419359	0.413829	0.408048	0.40212	0.396121	0.390036	0.383801	0.377448	0.371012	0.364481	0.357839	0.351135	0.344402	0.337582	0.330654	0.32368	0.316691
0.491858	0.510465	0.527978	0.53734	0.538454	0.535858	0.532808	0.529533	0.525781	0.521841	0.517747	0.513686	0.509591	0.505372	0.500979	0.496428	0.491915	0.487495	0.483182	0.478979	0.474793	0.470632	0.466383	0.462072	0.457715	0.453219	0.448569	0.44382	0.438956	0.434007	0.428947	0.42375	0.418477	0.413056	0.407388	0.40152	0.395562	0.389515	0.383356	0.377047	0.370645	0.36417	0.357586	0.350903	0.344146	0.337336	0.330446	0.323485	0.316502	0.30953
0.487917	0.505913	0.522964	0.532071	0.533035	0.53039	0.527265	0.523958	0.520245	0.51634	0.512263	0.508169	0.504096	0.499943	0.495559	0.490973	0.486436	0.482031	0.47774	0.473536	0.469363	0.465218	0.46095	0.456595	0.452178	0.447626	0.442898	0.438066	0.433115	0.428066	0.422913	0.417612	0.412221	0.406662	0.400905	0.395006	0.389002	0.382881	0.376647	0.370288	0.363847	0.357319	0.35069	0.343951	0.337114	0.330232	0.323304	0.31633	0.309359	0.302362
0.483164	0.500795	0.517598	0.526548	0.527482	0.524789	0.521644	0.518382	0.514713	0.510846	0.506748	0.502683	0.498677	0.494536	0.490119	0.48551	0.480994	0.476616	0.472328	0.468136	0.463978	0.459816	0.455505	0.451091	0.446619	0.441989	0.43718	0.432263	0.427213	0.42207	0.416809	0.411393	0.405865	0.400215	0.394428	0.388483	0.382404	0.376209	0.369924	0.363527	0.357033	0.350456	0.343767	0.336945	0.330035	0.323111	0.316166	0.309198	0.3022	0.295178
0.478178	0.495622	0.512249	0.521126	0.52199	0.519272	0.516166	0.512942	0.50932	0.505433	0.501366	0.49737	0.493373	0.489191	0.484745	0.480158	0.475672	0.471298	0.46702	0.46284	0.458661	0.454454	0.450084	0.445616	0.441063	0.436351	0.431458	0.426441	0.421296	0.416042	0.410666	0.405113	0.399494	0.393813	0.387979	0.381958	0.375803	0.369557	0.363233	0.356782	0.350235	0.343594	0.336819	0.329921	0.322966	0.316021	0.309074	0.302077	0.295053	0.288009
0.473332	0.490687	0.507194	0.515906	0.516687	0.513982	0.5109	0.507725	0.504073	0.500211	0.496218	0.492229	0.488177	0.483954	0.479528	0.474971	0.470487	0.466122	0.461854	0.457647	0.453415	0.449148	0.444722	0.440172	0.435536	0.43074	0.425744	0.420629	0.415368	0.409999	0.404485	0.398842	0.393192	0.387463	0.38155	0.375452	0.369244	0.362957	0.356577	0.350069	0.343454	0.336723	0.329868	0.322921	0.315942	0.308989	0.302011	0.294983	0.287934	0.280891
0.468902	0.486073	0.502287	0.510797	0.511542	0.508847	0.505818	0.5026	0.498962	0.495176	0.491194	0.487143	0.483037	0.47883	0.474432	0.469876	0.4654	0.461044	0.456743	0.452477	0.448181	0.443857	0.439346	0.434713	0.429992	0.42509	0.419995	0.414761	0.409384	0.403876	0.39827	0.392598	0.386898	0.381088	0.375095	0.368943	0.362693	0.356349	0.349909	0.343331	0.336624	0.32981	0.322903	0.315928	0.308937	0.301952	0.29494	0.287885	0.280833	0.273787
0.46437	0.481218	0.497186	0.505634	0.506387	0.503742	0.500664	0.497462	0.493903	0.490131	0.486089	0.481985	0.477893	0.473712	0.469314	0.464765	0.460296	0.455905	0.451542	0.447207	0.442851	0.438442	0.433847	0.429124	0.424297	0.419296	0.414087	0.408734	0.403218	0.397619	0.391983	0.386261	0.380481	0.374588	0.368537	0.362343	0.356037	0.349633	0.343122	0.336455	0.329669	0.322803	0.315864	0.308876	0.301857	0.294838	0.287798	0.280739	0.273685	0.266639
0.459539	0.476215	0.49212	0.500528	0.501295	0.498589	0.495532	0.49241	0.488852	0.485019	0.480929	0.47684	0.472771	0.468589	0.464196	0.459649	0.455144	0.450689	0.446253	0.441855	0.437416	0.43292	0.428232	0.423401	0.418475	0.413363	0.408032	0.40254	0.396935	0.391305	0.385618	0.379816	0.373952	0.367999	0.361906	0.355655	0.349288	0.342813	0.336216	0.329473	0.322636	0.315735	0.308779	0.301764	0.294711	0.287664	0.280619	0.273558	0.266505	0.259472
0.454822	0.4715	0.487281	0.495584	0.496232	0.493543	0.490564	0.487419	0.483781	0.4799	0.475825	0.471759	0.467686	0.4635	0.459104	0.454518	0.449945	0.445413	0.440912	0.436432	0.431904	0.427309	0.422511	0.417584	0.412548	0.407311	0.401839	0.396257	0.390621	0.38494	0.379172	0.373285	0.36736	0.361364	0.355213	0.3489	0.342461	0.335902	0.329231	0.322437	0.315562	0.30864	0.301657	0.294609	0.287528	0.280474	0.273425	0.266367	0.259325	0.252308
0.450573	0.467046	0.482586	0.490661	0.491296	0.488684	0.485662	0.482413	0.478714	0.474849	0.470799	0.466728	0.462642	0.458446	0.454005	0.449348	0.444696	0.440096	0.435513	0.430943	0.426314	0.421607	0.416711	0.411675	0.406512	0.401129	0.395568	0.389955	0.384267	0.378504	0.37265	0.366703	0.360734	0.354679	0.348463	0.342077	0.335555	0.328923	0.322199	0.315365	0.308465	0.301517	0.2945	0.287421	0.280333	0.273275	0.266228	0.259179	0.25215	0.245124
0.446331	0.462563	0.47779	0.485794	0.4865	0.48384	0.480696	0.477369	0.473686	0.469851	0.4658	0.461715	0.457613	0.453366	0.448851	0.444112	0.439392	0.434711	0.43004	0.425368	0.420625	0.415818	0.410812	0.405647	0.400337	0.394863	0.389271	0.383607	0.377836	0.371988	0.366074	0.360082	0.354054	0.347933	0.341642	0.335172	0.328576	0.321891	0.315126	0.308264	0.301337	0.294352	0.287303	0.280215	0.273123	0.266066	0.259026	0.251986	0.244947	0.237911
0.442082	0.457918	0.473029	0.481067	0.481704	0.478903	0.475667	0.472356	0.468705	0.464869	0.46081	0.45671	0.452547	0.448218	0.443618	0.438812	0.434011	0.429242	0.424467	0.41968	0.414838	0.409919	0.404782	0.39947	0.394068	0.388564	0.38292	0.377172	0.371317	0.365409	0.359451	0.353401	0.347307	0.341108	0.334733	0.328189	0.321541	0.314814	0.308019	0.301131	0.294166	0.287146	0.280085	0.272993	0.265902	0.258851	0.251816	0.244763	0.237712	0.230697
0.43736	0.453256	0.4684	0.476271	0.476728	0.473837	0.470621	0.467342	0.463692	0.459852	0.455777	0.451613	0.447361	0.442937	0.438266	0.43338	0.42849	0.423613	0.418722	0.41384	0.408896	0.403841	0.398555	0.393154	0.38772	0.382163	0.376437	0.370603	0.364689	0.358736	0.35272	0.346606	0.340437	0.334159	0.327714	0.32112	0.314429	0.307674	0.300855	0.29393	0.286931	0.279899	0.272834	0.265745	0.258661	0.251609	0.244558	0.237491	0.230458	0.223463
0.433199	0.449078	0.46386	0.471421	0.471748	0.468869	0.465679	0.462393	0.458724	0.454865	0.450723	0.446462	0.442103	0.437601	0.432847	0.427869	0.422866	0.41787	0.412887	0.407908	0.402823	0.397615	0.39224	0.386806	0.381317	0.375677	0.369864	0.36397	0.35801	0.352001	0.345921	0.339733	0.333486	0.327141	0.320647	0.314009	0.307289	0.300511	0.293656	0.286696	0.279683	0.272647	0.265586	0.258504	0.251415	0.244344	0.237276	0.230222	0.223204	0.216216
0.429385	0.444748	0.459098	0.466456	0.466787	0.463943	0.460748	0.457433	0.453737	0.449813	0.445576	0.441204	0.436762	0.432175	0.427327	0.422233	0.41711	0.412024	0.406946	0.401825	0.396588	0.391289	0.385881	0.380394	0.374822	0.369092	0.363219	0.35728	0.351264	0.345191	0.339037	0.332773	0.326461	0.320066	0.313526	0.306857	0.300117	0.293303	0.286413	0.279438	0.27242	0.265386	0.258331	0.25124	0.244131	0.237042	0.229983	0.222942	0.215929	0.208944
0.424942	0.439898	0.45404	0.461398	0.461778	0.458947	0.455725	0.45238	0.448615	0.4446	0.440254	0.435801	0.431277	0.426596	0.421629	0.416417	0.411207	0.406031	0.40081	0.395539	0.390216	0.384886	0.379426	0.373855	0.368194	0.362404	0.356487	0.350493	0.344415	0.33827	0.332043	0.325716	0.319357	0.312915	0.306343	0.299656	0.292879	0.286031	0.279126	0.272147	0.265132	0.258103	0.251034	0.243922	0.236794	0.229711	0.222661	0.215624	0.208614	0.201633
0.420097	0.434969	0.449081	0.45644	0.456813	0.453944	0.450673	0.44724	0.443373	0.439244	0.434816	0.430283	0.42566	0.420852	0.415763	0.410469	0.40518	0.399856	0.394485	0.389132	0.383779	0.378397	0.372854	0.367193	0.36147	0.355637	0.349665	0.343611	0.337464	0.331251	0.324966	0.318597	0.312192	0.305719	0.299131	0.292409	0.285599	0.278737	0.271829	0.264855	0.257845	0.250797	0.243702	0.236569	0.229444	0.222366	0.215316	0.208281	0.201274	0.194302
0.415595	0.430391	0.444411	0.451674	0.451957	0.449008	0.445623	0.442065	0.438063	0.433844	0.429331	0.424693	0.419933	0.414995	0.409824	0.404456	0.399015	0.393538	0.388088	0.382705	0.377298	0.371832	0.366197	0.360475	0.354708	0.34882	0.342788	0.336666	0.330454	0.324186	0.317861	0.311448	0.305013	0.298525	0.291901	0.285146	0.278323	0.271459	0.264556	0.257587	0.250552	0.243475	0.236355	0.229222	0.222098	0.215018	0.20797	0.200936	0.193938	0.187001
0.411391	0.426066	0.439896	0.446975	0.44714	0.44405	0.440514	0.4368	0.4327	0.428389	0.423767	0.418986	0.414091	0.409067	0.403819	0.398296	0.3927	0.387147	0.38167	0.376233	0.370741	0.365182	0.359486	0.35372	0.347897	0.341949	0.335849	0.329662	0.323397	0.317091	0.310721	0.304281	0.297832	0.291308	0.28465	0.277879	0.271055	0.264197	0.257298	0.250301	0.243234	0.236129	0.229006	0.221871	0.214744	0.207665	0.200616	0.193591	0.186628	0.179692
0.407295	0.421745	0.435291	0.442171	0.442164	0.438908	0.435202	0.431383	0.427193	0.42277	0.418003	0.413085	0.408108	0.403015	0.397607	0.391929	0.386261	0.380685	0.375156	0.369633	0.36405	0.358429	0.352691	0.34687	0.340989	0.334973	0.328813	0.322578	0.316279	0.309931	0.303535	0.297084	0.290601	0.284043	0.27737	0.2706	0.263783	0.256931	0.25	0.242968	0.235872	0.228759	0.221629	0.214489	0.207364	0.200283	0.193243	0.186254	0.179291	0.172399
0.403113	0.417238	0.430504	0.437143	0.436948	0.433513	0.429703	0.425801	0.421499	0.416927	0.412024	0.407032	0.401997	0.396738	0.391171	0.385426	0.37974	0.374115	0.368502	0.362891	0.357249	0.351588	0.345797	0.339921	0.333973	0.327902	0.321699	0.315434	0.309096	0.302725	0.296322	0.289841	0.283327	0.276754	0.270082	0.263322	0.256512	0.249625	0.242657	0.235594	0.228486	0.221361	0.214224	0.207086	0.199958	0.192887	0.185883	0.178893	0.171975	0.165178
0.398697	0.41255	0.425503	0.431885	0.431482	0.427947	0.424062	0.420049	0.415592	0.410884	0.405912	0.400871	0.395665	0.390245	0.384615	0.378857	0.373125	0.367419	0.361721	0.356054	0.350372	0.344661	0.338817	0.332877	0.326878	0.320767	0.314538	0.308236	0.30188	0.295505	0.289074	0.282564	0.276036	0.269466	0.262804	0.256052	0.249204	0.242279	0.235278	0.2282	0.221077	0.213942	0.206806	0.199664	0.192547	0.185512	0.178506	0.171561	0.164738	0.158026
0.394119	0.407635	0.420265	0.42636	0.425843	0.422244	0.41825	0.414069	0.409475	0.404706	0.399702	0.394484	0.389116	0.383637	0.377995	0.372195	0.366386	0.360595	0.354844	0.349139	0.343409	0.337645	0.33174	0.325756	0.319723	0.31359	0.307327	0.30101	0.294655	0.288255	0.281797	0.275277	0.268755	0.262197	0.255543	0.248748	0.241859	0.2349	0.227882	0.220784	0.213648	0.206513	0.199372	0.192241	0.185161	0.178124	0.171164	0.164315	0.15758	0.150896
0.389296	0.402509	0.414734	0.420661	0.420076	0.416364	0.412186	0.407865	0.403228	0.398453	0.393262	0.387878	0.382458	0.376967	0.371285	0.36541	0.359517	0.353676	0.347889	0.342138	0.33636	0.330539	0.324598	0.318589	0.312539	0.306373	0.3001	0.293789	0.287413	0.280989	0.274523	0.268013	0.261508	0.254959	0.248256	0.241417	0.234492	0.227512	0.220469	0.213356	0.20622	0.199077	0.191946	0.184855	0.177772	0.170782	0.163919	0.157162	0.150459	0.143756
0.384385	0.397091	0.409099	0.414919	0.414184	0.410269	0.405947	0.401595	0.396975	0.391999	0.386634	0.381204	0.375775	0.370243	0.364486	0.358527	0.352586	0.346711	0.34088	0.335086	0.329254	0.323403	0.317443	0.311423	0.305341	0.299165	0.292902	0.286573	0.280176	0.273747	0.267293	0.260804	0.254309	0.247706	0.240955	0.234077	0.227128	0.22012	0.213059	0.205945	0.198798	0.191666	0.184574	0.177478	0.170444	0.163552	0.156783	0.150062	0.14334	0.136653
0.379024	0.391607	0.403483	0.409079	0.408095	0.404028	0.399686	0.395366	0.390529	0.385369	0.37996	0.374525	0.369054	0.363446	0.357603	0.351599	0.345626	0.33971	0.333841	0.327995	0.322138	0.316272	0.310305	0.304254	0.298165	0.292001	0.285721	0.279373	0.272972	0.266558	0.260126	0.25365	0.247098	0.240444	0.233651	0.226746	0.219765	0.212737	0.205673	0.198547	0.19141	0.184316	0.177218	0.170171	0.163235	0.156439	0.149709	0.142969	0.136262	0.129635
0.3739	0.386352	0.397855	0.40306	0.40188	0.397812	0.393542	0.388968	0.383932	0.378726	0.373309	0.367832	0.362282	0.356582	0.35069	0.344656	0.338645	0.332694	0.326777	0.320914	0.315051	0.309183	0.303186	0.297133	0.291058	0.28488	0.278583	0.272233	0.265852	0.259463	0.253045	0.246508	0.2399	0.233199	0.226374	0.219431	0.212427	0.205396	0.198317	0.191199	0.184102	0.176999	0.16995	0.163002	0.156166	0.149413	0.142663	0.135935	0.129286	0.122725
0.369045	0.380945	0.391897	0.396834	0.395661	0.391717	0.387158	0.382371	0.377295	0.37208	0.366626	0.361071	0.355426	0.349676	0.343755	0.337685	0.331643	0.325649	0.319724	0.313863	0.308005	0.302107	0.29611	0.290076	0.28399	0.277795	0.271498	0.26517	0.258817	0.252445	0.24596	0.239365	0.232709	0.225972	0.219103	0.212132	0.205124	0.198075	0.191005	0.183927	0.176819	0.169764	0.162815	0.15597	0.149181	0.142407	0.135667	0.128995	0.122414	0.115929
0.363643	0.374992	0.38565	0.390585	0.389565	0.385303	0.380525	0.375712	0.370638	0.365392	0.359865	0.354215	0.348523	0.342743	0.336788	0.330691	0.324611	0.318616	0.3127	0.30685	0.300966	0.295069	0.289096	0.283052	0.27695	0.270754	0.264482	0.258186	0.251852	0.24541	0.238864	0.232219	0.225525	0.218739	0.211839	0.204864	0.197836	0.190796	0.183765	0.176675	0.169615	0.162659	0.155815	0.149019	0.142209	0.135443	0.128757	0.122155	0.11565	0.109216
0.357654	0.368819	0.379539	0.384678	0.38322	0.378706	0.373913	0.369097	0.363988	0.358669	0.353039	0.34734	0.341617	0.335804	0.329823	0.323692	0.317622	0.311647	0.305751	0.299878	0.294003	0.288133	0.282152	0.276095	0.269993	0.263824	0.257586	0.251311	0.244902	0.238395	0.231796	0.22511	0.218362	0.21154	0.204633	0.197635	0.190615	0.183616	0.17657	0.169529	0.162568	0.15572	0.148927	0.14211	0.135306	0.128592	0.121977	0.115452	0.108996	0.102615
0.351917	0.36332	0.374333	0.378686	0.376834	0.372283	0.367458	0.362587	0.357391	0.351946	0.346257	0.340523	0.334763	0.328922	0.322908	0.316801	0.310766	0.30482	0.298902	0.293043	0.287199	0.281322	0.275328	0.269272	0.263198	0.257066	0.25085	0.244491	0.23801	0.231445	0.224799	0.218052	0.211263	0.204432	0.197497	0.190505	0.183527	0.17651	0.169514	0.162573	0.155723	0.148931	0.142114	0.135298	0.128545	0.121903	0.115365	0.108885	0.102476	0.0961401
0.347342	0.359129	0.36878	0.372518	0.370572	0.365964	0.36107	0.356095	0.350758	0.345246	0.339521	0.33375	0.327963	0.322088	0.316106	0.310043	0.304043	0.298075	0.292177	0.286353	0.280504	0.274613	0.26862	0.262595	0.256558	0.250447	0.24414	0.237703	0.231162	0.224546	0.217831	0.211041	0.204241	0.197377	0.190446	0.183497	0.176499	0.169531	0.162636	0.155808	0.149016	0.142197	0.135379	0.128612	0.121931	0.115367	0.108871	0.102432	0.0960678	0.089766
0.344113	0.353643	0.362556	0.366187	0.364194	0.359537	0.354546	0.349436	0.344041	0.338503	0.332748	0.326956	0.321139	0.315299	0.309365	0.303343	0.297326	0.291384	0.285525	0.279699	0.273838	0.267948	0.261988	0.256002	0.249988	0.24378	0.237393	0.230896	0.224303	0.217617	0.210858	0.204056	0.197222	0.190362	0.183472	0.1765	0.169551	0.162686	0.155904	0.149135	0.142317	0.135495	0.128722	0.122029	0.115427	0.108903	0.102445	0.0960514	0.0897213	0.083458
0.337685	0.346941	0.355938	0.359623	0.357617	0.352885	0.347795	0.342652	0.337246	0.331686	0.325918	0.320099	0.314309	0.308513	0.302622	0.29659	0.290605	0.284705	0.278848	0.273014	0.267158	0.261301	0.255382	0.24942	0.24331	0.237024	0.230577	0.22403	0.217372	0.210643	0.203873	0.197039	0.190209	0.183388	0.176475	0.169551	0.162703	0.15595	0.149227	0.142434	0.135611	0.128833	0.122136	0.11552	0.108959	0.102472	0.0960608	0.0897032	0.0834119	0.077214
0.33135	0.340831	0.349772	0.353337	0.351196	0.346324	0.341184	0.336015	0.330579	0.325	0.319204	0.313427	0.307692	0.301944	0.296038	0.290041	0.284102	0.278207	0.272342	0.266513	0.260693	0.254877	0.248981	0.242913	0.236715	0.23036	0.223857	0.217235	0.210529	0.203786	0.196979	0.190148	0.183358	0.176509	0.169643	0.162821	0.156088	0.149396	0.142645	0.135842	0.12906	0.122358	0.115738	0.109159	0.102629	0.0961877	0.0898104	0.0834877	0.0772567	0.0711264
0.326086	0.335305	0.343954	0.347241	0.344866	0.339917	0.334734	0.32952	0.324059	0.318444	0.312701	0.306989	0.301308	0.295539	0.289665	0.283717	0.277783	0.271879	0.266019	0.260228	0.254451	0.248656	0.242642	0.236477	0.230203	0.223783	0.217196	0.210521	0.203798	0.197014	0.190207	0.183418	0.176597	0.169794	0.163029	0.156325	0.149654	0.142929	0.136164	0.129399	0.122693	0.116067	0.10948	0.102927	0.0964408	0.0900319	0.0836855	0.0774181	0.0712532	0.0651821
0.320867	0.32975	0.33802	0.340973	0.338492	0.333504	0.328279	0.323046	0.317552	0.312006	0.306344	0.300695	0.294994	0.289262	0.283441	0.277501	0.271559	0.265662	0.259844	0.254099	0.248345	0.242422	0.236303	0.230059	0.223714	0.217202	0.210558	0.203864	0.197098	0.190313	0.183549	0.176727	0.169953	0.163252	0.156607	0.149966	0.14326	0.136519	0.129789	0.123101	0.116472	0.109876	0.103308	0.0967982	0.0903443	0.0839637	0.0776682	0.0714662	0.0653609	0.0593429
0.315529	0.324017	0.331822	0.334604	0.332074	0.327061	0.321832	0.316576	0.311184	0.305748	0.300166	0.294495	0.288839	0.283166	0.277353	0.271407	0.265474	0.259623	0.253857	0.248138	0.242244	0.236205	0.23	0.223678	0.21723	0.210654	0.20399	0.197248	0.19048	0.183741	0.176941	0.170169	0.1635	0.156922	0.150342	0.143663	0.136938	0.130229	0.123577	0.116966	0.110362	0.103778	0.097252	0.0907732	0.0843445	0.0780099	0.0717782	0.0656359	0.0595816	0.053632
0.310021	0.317957	0.325553	0.328238	0.325671	0.320666	0.315427	0.310299	0.30504	0.299694	0.294084	0.288463	0.282871	0.277207	0.271386	0.265448	0.259565	0.253772	0.248033	0.242163	0.236145	0.230012	0.223723	0.21729	0.210772	0.204172	0.197455	0.190712	0.183992	0.177215	0.170464	0.163801	0.157259	0.150747	0.144126	0.137423	0.130728	0.124097	0.117522	0.110932	0.104335	0.0977913	0.0912953	0.0848388	0.0784523	0.0721805	0.0660087	0.0599158	0.053927	0.0480204
0.30406	0.311907	0.319375	0.321961	0.319377	0.314364	0.309279	0.304302	0.299143	0.293758	0.288196	0.282644	0.277059	0.271383	0.265568	0.259682	0.253859	0.248093	0.242194	0.236191	0.230074	0.223848	0.217439	0.210931	0.204386	0.197728	0.191009	0.184314	0.177554	0.170827	0.164187	0.157653	0.151178	0.14462	0.137971	0.131296	0.124679	0.118126	0.111569	0.104981	0.098422	0.0919073	0.0854301	0.0790117	0.0726874	0.0664759	0.0603519	0.0543214	0.0483746	0.0425668
0.298495	0.306186	0.313459	0.315938	0.313302	0.308483	0.303578	0.298705	0.293484	0.288133	0.282639	0.277087	0.271483	0.265804	0.260038	0.254211	0.248412	0.242465	0.236417	0.230306	0.224086	0.217725	0.211231	0.204692	0.198082	0.191417	0.184748	0.178008	0.171298	0.164685	0.158178	0.151711	0.145185	0.138594	0.131968	0.125371	0.118831	0.112292	0.10573	0.0991769	0.092645	0.0861442	0.0796987	0.0733406	0.0670761	0.0609097	0.0548434	0.0488528	0.0430034	0.0372949
0.29321	0.300681	0.30776	0.310102	0.307692	0.303089	0.298293	0.293324	0.288129	0.282843	0.277338	0.271756	0.266141	0.260506	0.254796	0.24899	0.242986	0.236873	0.230707	0.224482	0.218115	0.211658	0.205128	0.198517	0.191896	0.185281	0.178563	0.171874	0.165282	0.158805	0.152366	0.145843	0.139279	0.132708	0.126159	0.119638	0.113107	0.106557	0.100028	0.0934995	0.086977	0.0805013	0.0741139	0.0678152	0.0615935	0.0554809	0.0494524	0.0435577	0.037806	0.0321552
0.288097	0.295349	0.302211	0.304796	0.302618	0.298119	0.293184	0.28823	0.283093	0.27778	0.27223	0.266626	0.261053	0.255473	0.249776	0.24374	0.237553	0.23131	0.225022	0.218638	0.212168	0.20567	0.199062	0.192439	0.185868	0.179198	0.172531	0.165964	0.159512	0.153104	0.146604	0.140039	0.133492	0.126998	0.120524	0.114009	0.107462	0.100942	0.0944342	0.0879115	0.0814087	0.0749895	0.0686614	0.0624034	0.0562327	0.0501562	0.0442221	0.0384235	0.032727	0.0271275
0.283116	0.29014	0.297313	0.300108	0.297988	0.293285	0.288348	0.28344	0.27826	0.272882	0.267295	0.26173	0.256209	0.250636	0.244681	0.238445	0.232118	0.225744	0.219286	0.212793	0.20628	0.199696	0.193074	0.186503	0.179873	0.173255	0.166711	0.160288	0.153905	0.147431	0.140885	0.134336	0.127866	0.121447	0.114975	0.108437	0.101918	0.0954192	0.0889141	0.0824069	0.0759595	0.0696	0.063311	0.057101	0.0509657	0.0449826	0.0391428	0.0333973	0.0277507	0.0222281
0.278257	0.285884	0.293237	0.295967	0.293491	0.288746	0.283838	0.278861	0.273592	0.268156	0.262602	0.257084	0.251565	0.245703	0.239526	0.233137	0.226667	0.220111	0.213538	0.206999	0.200395	0.193795	0.187227	0.180594	0.174015	0.167521	0.161125	0.154771	0.148318	0.141795	0.135262	0.128791	0.122396	0.115974	0.109474	0.102964	0.096464	0.0899644	0.0834712	0.0770182	0.0706308	0.0643086	0.0580641	0.0518886	0.0458461	0.0399562	0.0341671	0.0284699	0.022899	0.0174809
0.275269	0.282798	0.289814	0.291918	0.289296	0.284545	0.279531	0.274433	0.269085	0.263668	0.258154	0.252629	0.246791	0.240684	0.234339	0.227796	0.221132	0.214454	0.207832	0.201199	0.194577	0.188031	0.181397	0.174816	0.168364	0.16202	0.155693	0.149265	0.14276	0.136248	0.129794	0.123398	0.116998	0.110544	0.104069	0.097576	0.0910734	0.0845832	0.0781429	0.07175	0.0653985	0.0591176	0.0529068	0.0468233	0.0408732	0.0350322	0.02929	0.0236673	0.0181997	0.0128464
0.272328	0.279424	0.285684	0.287622	0.285002	0.280152	0.275026	0.269858	0.264541	0.259172	0.253653	0.247804	0.241721	0.235447	0.228949	0.222216	0.215436	0.208714	0.202003	0.195354	0.188791	0.182179	0.175598	0.169147	0.162847	0.156573	0.150173	0.143693	0.137202	0.13077	0.124392	0.117993	0.111562	0.105134	0.0986786	0.0921835	0.0856907	0.0792553	0.072877	0.0665215	0.0602115	0.0539663	0.0478474	0.0418562	0.0359563	0.0301633	0.0244953	0.0189753	0.0135733	0.00825157
0.268845	0.275116	0.281261	0.283204	0.280478	0.275528	0.270351	0.265231	0.259976	0.254608	0.248759	0.242666	0.236419	0.229996	0.223313	0.21647	0.20965	0.202845	0.196123	0.189536	0.18291	0.176353	0.169905	0.163608	0.157379	0.151033	0.144583	0.138118	0.131708	0.125354	0.118974	0.112548	0.106145	0.0997377	0.09328	0.0867953	0.0803593	0.0739879	0.0676487	0.0613354	0.0550632	0.0489098	0.0428827	0.0369429	0.0310924	0.025374	0.0198079	0.0143541	0.00898437	0.00373049
0.26425	0.27066	0.276846	0.278643	0.275797	0.270809	0.265701	0.260657	0.255409	0.24969	0.243588	0.237329	0.230936	0.224329	0.217536	0.210657	0.203758	0.196946	0.190292	0.183644	0.177077	0.170655	0.164365	0.158142	0.15184	0.145443	0.139009	0.132627	0.126296	0.119941	0.113534	0.107138	0.100756	0.0943464	0.0878979	0.0814713	0.0751012	0.0687701	0.0624731	0.0561989	0.0500183	0.0439561	0.0379802	0.0320905	0.026315	0.0206979	0.015198	0.00977639	0.00447415	-0.000692685
0.260415	0.266818	0.2727	0.274249	0.271297	0.266371	0.261337	0.256288	0.250638	0.244629	0.238342	0.231923	0.225334	0.218609	0.211778	0.204815	0.197911	0.191172	0.184455	0.177871	0.171447	0.165187	0.158973	0.152673	0.146316	0.139933	0.133583	0.127281	0.120948	0.114562	0.108184	0.101808	0.0954223	0.0890185	0.0826271	0.0762666	0.0699359	0.0636455	0.0573866	0.0512032	0.0451125	0.0390994	0.0331723	0.0273565	0.0216815	0.0161298	0.01066	0.00530442	8.8864e-05	-0.00501069
0.256989	0.262929	0.268458	0.269832	0.266932	0.262091	0.257051	0.251555	0.245594	0.239385	0.232931	0.226309	0.219603	0.21284	0.205925	0.198961	0.192136	0.185336	0.178689	0.172256	0.166001	0.15982	0.153527	0.147172	0.140828	0.134531	0.128263	0.121958	0.115595	0.109239	0.102882	0.0965014	0.0901211	0.0837746	0.0774503	0.0711291	0.0648384	0.0585864	0.0524183	0.0463242	0.0402819	0.034317	0.0284631	0.0227471	0.0171377	0.0116151	0.00621012	0.000941095	-0.00420765	-0.00927608
0.253035	0.258669	0.264022	0.265446	0.262639	0.257801	0.252281	0.24646	0.240297	0.233918	0.227259	0.220525	0.213787	0.206944	0.200031	0.193154	0.186271	0.179547	0.17306	0.166803	0.160629	0.15437	0.148021	0.141682	0.135427	0.129213	0.122943	0.11661	0.110278	0.103944	0.0975822	0.091209	0.0848875	0.0786095	0.0723252	0.066044	0.059793	0.0536326	0.0475539	0.0415083	0.0355145	0.0296223	0.0238672	0.0182171	0.012637	0.00717878	0.00186021	-0.00334221	-0.00845962	-0.0134859
0.248916	0.254418	0.259818	0.261301	0.258463	0.253072	0.2472	0.241166	0.23483	0.228239	0.221466	0.214705	0.207888	0.20105	0.194227	0.187293	0.180491	0.173936	0.167632	0.161458	0.155203	0.148887	0.142556	0.136308	0.130137	0.123921	0.117622	0.111321	0.105011	0.0986731	0.0923177	0.0860047	0.0797528	0.0735148	0.0672695	0.0610287	0.0548694	0.0487987	0.0427682	0.036771	0.0308492	0.0250544	0.0193648	0.0137434	0.00822725	0.00285539	-0.00239736	-0.00756873	-0.012644	-0.0175831
[truncated: 50 more columns]

## Sheet: Trained1RUN
0.983072	0.986492	0.987654	0.988293	0.988985	0.989457	0.989469	0.989421	0.989406	0.98931	0.989134	0.98881	0.98853	0.988218	0.987951	0.987743	0.987485	0.987165	0.986918	0.986611	0.986298	0.986023	0.985741	0.985437	0.98519	0.984927	0.984603	0.984316	0.984013	0.983722	0.983465	0.983246	0.982997	0.9827	0.982476	0.982231	0.982005	0.981788	0.981564	0.98132	0.981169	0.980983	0.980796	0.980574	0.980394	0.98024	0.980073	0.979924	0.979769	0.979602
0.98648	0.990178	0.991512	0.992429	0.993159	0.993468	0.993473	0.993448	0.993404	0.993261	0.992995	0.992685	0.992383	0.992091	0.991854	0.991627	0.991335	0.991048	0.990766	0.990454	0.990164	0.989887	0.989595	0.989321	0.98907	0.98878	0.988477	0.988176	0.987884	0.987618	0.987383	0.987154	0.986888	0.986632	0.986405	0.986174	0.985962	0.98575	0.98552	0.985326	0.985163	0.984983	0.984788	0.984597	0.984427	0.984271	0.984122	0.983976	0.983825	0.98368
0.987609	0.991509	0.993104	0.994099	0.994691	0.994912	0.994912	0.994871	0.994764	0.994547	0.994264	0.99394	0.99364	0.993372	0.993123	0.992859	0.992571	0.992269	0.991968	0.991668	0.991376	0.991089	0.990812	0.990543	0.990268	0.989979	0.989667	0.989371	0.989094	0.988843	0.988607	0.988358	0.988107	0.987858	0.987634	0.987413	0.987203	0.986982	0.986777	0.986591	0.986421	0.986233	0.98605	0.985866	0.985704	0.985556	0.98541	0.985264	0.985116	0.984974
0.98822	0.992415	0.994095	0.994971	0.995457	0.99563	0.99561	0.995519	0.995342	0.995094	0.994784	0.99446	0.994177	0.993902	0.993627	0.993354	0.993054	0.992739	0.992439	0.992139	0.991841	0.991562	0.991289	0.991003	0.990725	0.990423	0.990115	0.989831	0.989565	0.989317	0.989069	0.988828	0.988581	0.98834	0.988121	0.987904	0.987686	0.987481	0.987286	0.987102	0.986921	0.986741	0.986561	0.986386	0.986233	0.986085	0.985939	0.985797	0.985654	0.98551
0.988872	0.99313	0.994674	0.995449	0.995877	0.996012	0.995946	0.995786	0.995571	0.995291	0.994972	0.994662	0.994374	0.994079	0.993797	0.993511	0.993199	0.992885	0.992585	0.99228	0.991989	0.991712	0.991424	0.991137	0.990845	0.990543	0.990246	0.989974	0.989715	0.989459	0.989217	0.988979	0.988739	0.988506	0.988289	0.988068	0.987863	0.987666	0.987476	0.987286	0.98711	0.986933	0.986759	0.986595	0.986446	0.986298	0.986156	0.986017	0.985873	0.985729
0.989299	0.993414	0.994885	0.995623	0.996013	0.996102	0.995972	0.995779	0.995531	0.995239	0.994932	0.994622	0.994318	0.994018	0.993726	0.993427	0.993116	0.992803	0.992497	0.9922	0.991911	0.991622	0.991333	0.991036	0.990742	0.990448	0.990165	0.9899	0.989636	0.989388	0.989149	0.988915	0.988682	0.988453	0.988235	0.988026	0.987828	0.987637	0.987444	0.98726	0.987088	0.986916	0.986752	0.986594	0.986446	0.986305	0.986166	0.986026	0.985884	0.985742
0.98927	0.99341	0.994879	0.995599	0.995945	0.995967	0.995809	0.995586	0.995328	0.995045	0.994742	0.994419	0.99411	0.993805	0.993502	0.993202	0.992891	0.992576	0.992278	0.991983	0.991685	0.991394	0.991097	0.9908	0.990512	0.990231	0.989956	0.989688	0.989433	0.989189	0.988955	0.988727	0.988498	0.988269	0.988062	0.987861	0.987669	0.987477	0.98729	0.987112	0.986944	0.98678	0.986623	0.986468	0.986325	0.986187	0.986048	0.985909	0.985769	0.985633
0.989259	0.993386	0.994835	0.995508	0.995779	0.995768	0.995578	0.995344	0.995093	0.994812	0.994495	0.994169	0.993856	0.99354	0.993237	0.992936	0.992623	0.992315	0.99202	0.991717	0.991418	0.991121	0.990823	0.990532	0.990255	0.989982	0.989706	0.989448	0.989197	0.988958	0.98873	0.988505	0.988276	0.988059	0.987859	0.987664	0.987472	0.987286	0.987104	0.98693	0.98677	0.986613	0.986458	0.986308	0.986169	0.986031	0.985893	0.985757	0.985622	0.985487
0.989166	0.993298	0.994707	0.995307	0.995544	0.9955	0.995301	0.995075	0.994822	0.994527	0.994206	0.993876	0.993555	0.99324	0.992936	0.992633	0.992327	0.992022	0.99172	0.991416	0.991113	0.990815	0.990522	0.990241	0.989971	0.989697	0.98943	0.989176	0.988931	0.988698	0.988473	0.988249	0.988031	0.987821	0.987627	0.987432	0.987246	0.987065	0.986888	0.986721	0.986567	0.986413	0.986263	0.986117	0.985979	0.985841	0.985706	0.985574	0.985441	0.98531
0.989026	0.993131	0.994467	0.995039	0.995244	0.99519	0.995001	0.994775	0.994508	0.99421	0.993886	0.993549	0.99323	0.992916	0.992609	0.992312	0.992009	0.991698	0.991395	0.991088	0.990784	0.990491	0.990209	0.989935	0.989664	0.989398	0.989136	0.988888	0.98865	0.988421	0.988197	0.987982	0.987772	0.987569	0.987375	0.987186	0.987004	0.986827	0.986658	0.986498	0.986346	0.986197	0.986051	0.985907	0.98577	0.985635	0.985504	0.985375	0.985245	0.985117
0.988794	0.992836	0.99416	0.994709	0.994907	0.994867	0.994679	0.99444	0.994172	0.99387	0.993539	0.993205	0.992887	0.992572	0.992271	0.991977	0.991668	0.991358	0.99105	0.990743	0.990445	0.990162	0.989886	0.989612	0.989349	0.989089	0.988833	0.988592	0.988358	0.98813	0.987915	0.987708	0.987505	0.987303	0.987115	0.986931	0.986753	0.986584	0.986422	0.986265	0.986118	0.985973	0.98583	0.985688	0.985554	0.985424	0.985295	0.985169	0.985042	0.984916
0.988418	0.992493	0.993808	0.994359	0.994574	0.994536	0.994336	0.994095	0.993823	0.993515	0.993187	0.992856	0.992537	0.992228	0.991931	0.991631	0.991322	0.991008	0.9907	0.990398	0.99011	0.989834	0.989558	0.989292	0.989034	0.98878	0.988531	0.988295	0.988062	0.987844	0.987636	0.987436	0.987233	0.987038	0.986855	0.986675	0.986506	0.986343	0.986184	0.986033	0.985891	0.985748	0.985607	0.985469	0.985339	0.985212	0.985087	0.984963	0.984838	0.984714
0.988093	0.992157	0.99348	0.994052	0.994269	0.994213	0.994009	0.993764	0.993482	0.993176	0.99285	0.992517	0.992205	0.991899	0.991596	0.991295	0.990983	0.990668	0.990366	0.990074	0.989793	0.989517	0.98925	0.98899	0.988738	0.98849	0.988246	0.988012	0.987788	0.987577	0.987376	0.987176	0.986981	0.986791	0.986611	0.986439	0.986277	0.986118	0.985965	0.985818	0.985678	0.985537	0.9854	0.985267	0.98514	0.985016	0.984894	0.984772	0.98465	0.984529
0.987723	0.991824	0.993181	0.993756	0.993953	0.99389	0.993681	0.993426	0.993145	0.99284	0.992513	0.992187	0.991877	0.991566	0.991263	0.990958	0.990646	0.990336	0.990044	0.98976	0.989479	0.989212	0.988951	0.988697	0.988451	0.988208	0.987966	0.98774	0.987524	0.98732	0.98712	0.986927	0.986736	0.98655	0.986378	0.986214	0.986055	0.985901	0.985752	0.985608	0.98547	0.985333	0.985201	0.985071	0.984948	0.984827	0.984707	0.984587	0.984468	0.984351
0.987399	0.991552	0.992917	0.993463	0.993647	0.993578	0.993356	0.993101	0.99282	0.992513	0.992192	0.991869	0.991554	0.991241	0.990934	0.990629	0.990322	0.990023	0.989738	0.989455	0.989184	0.988923	0.988667	0.988418	0.988177	0.987936	0.987704	0.987485	0.987276	0.987074	0.98688	0.986692	0.986505	0.986326	0.986162	0.986001	0.985847	0.985698	0.985552	0.985409	0.985275	0.985144	0.985014	0.984888	0.984768	0.984649	0.984531	0.984415	0.9843	0.984189
0.987141	0.99131	0.992634	0.993163	0.99334	0.993255	0.993033	0.992778	0.992495	0.992194	0.991875	0.991546	0.991229	0.990913	0.990605	0.990305	0.990008	0.989717	0.989434	0.98916	0.988895	0.98864	0.98839	0.988145	0.987906	0.987675	0.98745	0.987239	0.987032	0.986836	0.986647	0.986462	0.986282	0.986111	0.985951	0.985795	0.985645	0.985499	0.985355	0.985217	0.985088	0.984959	0.984834	0.984711	0.984593	0.984477	0.984362	0.98425	0.984141	0.984035
0.986905	0.991005	0.992312	0.992841	0.993002	0.992919	0.992698	0.992441	0.992165	0.991865	0.991541	0.991211	0.990892	0.990575	0.990273	0.989984	0.989695	0.989406	0.989132	0.988865	0.988606	0.988357	0.988111	0.987869	0.98764	0.987416	0.987199	0.986989	0.986789	0.986597	0.986411	0.986234	0.986062	0.985895	0.98574	0.985588	0.985442	0.985298	0.985158	0.985026	0.9849	0.984776	0.984654	0.984533	0.984418	0.984305	0.984195	0.984088	0.983985	0.983882
0.986523	0.990658	0.991967	0.992489	0.992655	0.992573	0.992351	0.992103	0.99183	0.991524	0.9912	0.990867	0.990547	0.990236	0.989945	0.989663	0.989376	0.989097	0.98883	0.988569	0.988316	0.988071	0.987828	0.987596	0.987374	0.987157	0.986942	0.986739	0.986544	0.986355	0.986177	0.986007	0.98584	0.985678	0.985527	0.985379	0.985235	0.985095	0.984962	0.984832	0.984711	0.98459	0.984471	0.984353	0.984241	0.984132	0.984028	0.983927	0.983826	0.983728
0.986184	0.990321	0.991622	0.992152	0.992319	0.992235	0.992021	0.991775	0.991495	0.991189	0.990861	0.990528	0.990214	0.989914	0.98963	0.98935	0.989073	0.988801	0.98854	0.988284	0.988036	0.987794	0.98756	0.987336	0.987121	0.986906	0.986698	0.9865	0.986308	0.986127	0.985956	0.98579	0.985628	0.985471	0.985324	0.985178	0.985038	0.984905	0.984774	0.984649	0.984531	0.984413	0.984296	0.984182	0.984075	0.983972	0.983872	0.983774	0.983679	0.983585
0.985879	0.989969	0.991284	0.991818	0.991985	0.991909	0.991697	0.991443	0.991162	0.990852	0.990524	0.990198	0.989896	0.989605	0.989324	0.989054	0.988785	0.988518	0.988262	0.988011	0.987766	0.987533	0.987307	0.98709	0.986876	0.986668	0.986465	0.98627	0.986085	0.985912	0.985745	0.985585	0.985427	0.985274	0.985128	0.984987	0.984853	0.984723	0.984597	0.984475	0.98436	0.984245	0.984132	0.984022	0.983921	0.983823	0.983727	0.983634	0.983543	0.983455
0.985509	0.989633	0.990952	0.991484	0.991661	0.991588	0.991366	0.991112	0.990825	0.990515	0.990194	0.989879	0.989586	0.989297	0.989026	0.988764	0.9885	0.988239	0.987987	0.987739	0.987503	0.987278	0.987059	0.986843	0.986637	0.986434	0.986233	0.986046	0.985869	0.9857	0.985539	0.985383	0.985228	0.985077	0.984937	0.984801	0.984671	0.984545	0.984423	0.984304	0.984191	0.98408	0.983972	0.983868	0.983772	0.983677	0.983586	0.983498	0.983412	0.983327
0.985169	0.98931	0.990632	0.991174	0.99135	0.991266	0.991042	0.990782	0.990494	0.990191	0.989882	0.989577	0.989287	0.98901	0.988747	0.98849	0.988231	0.987974	0.987725	0.987486	0.987258	0.987039	0.986822	0.986613	0.986411	0.98621	0.986017	0.985838	0.985665	0.985502	0.985344	0.985192	0.985039	0.984893	0.984759	0.984627	0.984501	0.984379	0.98426	0.984144	0.984035	0.983928	0.983826	0.983728	0.983635	0.983546	0.983459	0.983376	0.983294	0.983212
0.984827	0.98899	0.990326	0.990865	0.991028	0.99094	0.990711	0.99045	0.99017	0.989881	0.989583	0.989281	0.989003	0.988735	0.988477	0.988224	0.987969	0.987715	0.987476	0.987244	0.987023	0.986806	0.986595	0.98639	0.98619	0.985997	0.985812	0.985637	0.985469	0.985309	0.985156	0.985005	0.984857	0.984718	0.984587	0.98446	0.984338	0.984218	0.984102	0.98399	0.983886	0.983785	0.983689	0.983595	0.983507	0.983422	0.983341	0.983262	0.983182	0.983104
0.984499	0.988685	0.990018	0.990543	0.990702	0.990609	0.990378	0.990126	0.98986	0.989583	0.989289	0.989	0.988732	0.988468	0.988214	0.987965	0.987713	0.987468	0.987236	0.987012	0.986792	0.986581	0.986374	0.986171	0.985978	0.985794	0.985613	0.985442	0.985278	0.985122	0.98497	0.984824	0.984684	0.984548	0.984421	0.984298	0.984179	0.984063	0.98395	0.983843	0.983745	0.983651	0.983558	0.983469	0.983386	0.983307	0.983229	0.983153	0.983077	0.983004
0.984187	0.98838	0.989694	0.990217	0.990369	0.990275	0.990054	0.989816	0.989562	0.989288	0.989008	0.988729	0.988465	0.988205	0.987955	0.987708	0.987466	0.987228	0.987004	0.986781	0.986567	0.98636	0.986155	0.985959	0.985775	0.985594	0.985418	0.985252	0.985091	0.984937	0.98479	0.984651	0.984514	0.984382	0.98426	0.984139	0.984024	0.983911	0.983804	0.983703	0.983612	0.98352	0.983433	0.983348	0.983271	0.983195	0.98312	0.983047	0.982977	0.982911
0.983849	0.988031	0.989352	0.989871	0.990024	0.989942	0.989739	0.989515	0.989265	0.989006	0.988736	0.988462	0.988201	0.987945	0.987697	0.98746	0.987225	0.986995	0.986771	0.986555	0.986345	0.986139	0.985942	0.985755	0.985574	0.985398	0.985226	0.985063	0.984905	0.984756	0.984615	0.98448	0.984347	0.98422	0.9841	0.983983	0.983871	0.983764	0.983663	0.983569	0.98348	0.983395	0.983312	0.983233	0.983159	0.983086	0.983015	0.982948	0.982884	0.982822
0.983453	0.987668	0.988995	0.989518	0.98969	0.98963	0.989443	0.989225	0.988992	0.988744	0.988477	0.988206	0.987948	0.987694	0.987456	0.987226	0.986999	0.986768	0.98655	0.986338	0.986128	0.98593	0.985741	0.985557	0.985382	0.985209	0.985041	0.98488	0.984727	0.984585	0.984448	0.984317	0.984189	0.984064	0.983948	0.983834	0.983728	0.983628	0.983533	0.983442	0.983359	0.983278	0.983201	0.983126	0.983055	0.982986	0.982921	0.98286	0.982801	0.982745
0.983085	0.987314	0.988648	0.989194	0.989391	0.98935	0.989169	0.988968	0.988745	0.988499	0.988234	0.987964	0.987708	0.987463	0.987232	0.98701	0.986781	0.986556	0.986342	0.986129	0.985926	0.985737	0.985551	0.985372	0.9852	0.985031	0.984864	0.984708	0.984562	0.984423	0.984291	0.984164	0.984039	0.983918	0.983805	0.983698	0.983598	0.983504	0.983412	0.983328	0.983249	0.983174	0.9831	0.983028	0.98296	0.982897	0.982839	0.982783	0.982729	0.982679
0.982731	0.986966	0.988337	0.988914	0.989133	0.989097	0.988934	0.988744	0.988519	0.988272	0.988006	0.987737	0.98749	0.987251	0.987027	0.986802	0.986579	0.986357	0.986141	0.985935	0.985741	0.985554	0.985373	0.985197	0.985028	0.98486	0.984699	0.984549	0.984406	0.984272	0.984144	0.98402	0.983898	0.983781	0.983674	0.983573	0.98348	0.98339	0.983304	0.983224	0.983151	0.98308	0.983009	0.98294	0.982879	0.982823	0.982769	0.982719	0.982671	0.982625
0.982364	0.98666	0.988071	0.988674	0.988896	0.988878	0.988724	0.988529	0.988302	0.988052	0.987786	0.987526	0.987284	0.987052	0.986824	0.986605	0.986383	0.98616	0.985951	0.985753	0.985562	0.985379	0.985201	0.985028	0.98486	0.984697	0.984542	0.984396	0.984258	0.984128	0.984003	0.983882	0.983763	0.983652	0.983552	0.983458	0.983368	0.983284	0.983203	0.983128	0.983059	0.982991	0.982924	0.982862	0.982807	0.982756	0.982707	0.982662	0.982619	0.982578
0.982104	0.986441	0.987877	0.988474	0.988712	0.9887	0.988535	0.988331	0.988098	0.987846	0.987588	0.987332	0.987096	0.986859	0.986636	0.986417	0.986193	0.985976	0.985775	0.985579	0.985392	0.985212	0.985037	0.984864	0.984701	0.984545	0.984394	0.984253	0.984118	0.983991	0.983869	0.983751	0.983639	0.983535	0.983442	0.983351	0.983267	0.983187	0.983112	0.983041	0.982975	0.98291	0.98285	0.982794	0.982745	0.982699	0.982656	0.982616	0.982577	0.98254
0.981888	0.986261	0.987684	0.988298	0.988541	0.988513	0.988337	0.988127	0.98789	0.987646	0.987392	0.987142	0.9869	0.986668	0.986446	0.986224	0.986006	0.985798	0.985598	0.985407	0.985222	0.985045	0.98487	0.984702	0.984546	0.984393	0.984247	0.98411	0.983978	0.983854	0.983736	0.983624	0.983519	0.983422	0.983332	0.983247	0.983168	0.983093	0.983022	0.982954	0.982892	0.982833	0.98278	0.982729	0.982685	0.982645	0.982607	0.982571	0.982537	0.982506
0.981712	0.986062	0.987508	0.988127	0.988349	0.988308	0.988124	0.98791	0.987683	0.987443	0.987195	0.986939	0.986703	0.986472	0.986246	0.986031	0.985822	0.985615	0.985421	0.985232	0.98505	0.984873	0.984703	0.984543	0.98439	0.984242	0.984099	0.983965	0.983837	0.983716	0.983604	0.9835	0.983401	0.983307	0.983223	0.983143	0.98307	0.982999	0.982931	0.982867	0.982811	0.982759	0.982711	0.982666	0.982627	0.982592	0.982558	0.982527	0.982498	0.982474
0.981457	0.985865	0.987323	0.987919	0.988128	0.988082	0.987895	0.987692	0.98747	0.987237	0.986984	0.986733	0.986499	0.986265	0.986047	0.985841	0.985633	0.985432	0.98524	0.985054	0.984873	0.984702	0.984538	0.984381	0.984233	0.984089	0.98395	0.983819	0.983694	0.98358	0.983474	0.983377	0.983282	0.983194	0.983114	0.98304	0.982971	0.982903	0.982839	0.982781	0.982732	0.982685	0.982642	0.982602	0.982569	0.982537	0.982508	0.982483	0.982461	0.982445
0.981285	0.985696	0.987118	0.987699	0.987902	0.987852	0.987677	0.987479	0.987263	0.987025	0.986777	0.986529	0.986292	0.986065	0.985856	0.985652	0.985449	0.98525	0.985062	0.984877	0.984701	0.984536	0.984376	0.984224	0.98408	0.983939	0.983803	0.983675	0.983557	0.983449	0.98335	0.983256	0.983167	0.983084	0.98301	0.98294	0.982873	0.982809	0.982751	0.9827	0.982656	0.982615	0.982577	0.982543	0.982513	0.982486	0.982463	0.982444	0.98243	0.982421
0.981083	0.985458	0.986874	0.987454	0.987656	0.987619	0.987452	0.987262	0.987041	0.986809	0.986564	0.986314	0.986085	0.985867	0.98566	0.985461	0.985262	0.985066	0.984879	0.984699	0.98453	0.984369	0.984214	0.984065	0.983924	0.983786	0.983654	0.983533	0.98342	0.98332	0.983224	0.983136	0.983052	0.982974	0.982904	0.982837	0.982774	0.982717	0.982665	0.982619	0.982581	0.982545	0.982512	0.982482	0.982457	0.982436	0.982418	0.982408	0.982401	0.982397
0.980798	0.985194	0.986616	0.987197	0.987416	0.987389	0.987229	0.987035	0.986821	0.986592	0.986346	0.986105	0.985884	0.985669	0.985467	0.985271	0.985076	0.984881	0.984699	0.984526	0.98436	0.984203	0.984052	0.983907	0.983769	0.983635	0.983508	0.983393	0.983288	0.983191	0.983101	0.983018	0.982939	0.982865	0.982798	0.982735	0.982678	0.982628	0.982581	0.982541	0.982507	0.982476	0.982448	0.982422	0.982403	0.982388	0.982379	0.982375	0.982374	0.982377
0.980514	0.984928	0.986353	0.986957	0.987186	0.987168	0.987003	0.986815	0.986604	0.986374	0.986137	0.985904	0.985686	0.985476	0.985278	0.985085	0.984891	0.984702	0.984525	0.984355	0.984194	0.984042	0.983894	0.983752	0.983617	0.983489	0.983369	0.983261	0.983159	0.983068	0.982983	0.982905	0.98283	0.98276	0.982697	0.98264	0.98259	0.982544	0.982504	0.982468	0.98244	0.982413	0.982389	0.982369	0.982356	0.98235	0.982348	0.98235	0.982356	0.982365
0.980224	0.984655	0.986115	0.98673	0.98697	0.986944	0.986786	0.9866	0.986387	0.986166	0.985937	0.985707	0.985494	0.985287	0.985091	0.9849	0.98471	0.984528	0.984355	0.98419	0.984033	0.983883	0.983738	0.9836	0.983472	0.98335	0.983237	0.983133	0.983037	0.98295	0.982871	0.982797	0.982725	0.982659	0.982603	0.982552	0.982508	0.982468	0.982432	0.982402	0.982378	0.982356	0.982338	0.982325	0.982321	0.982321	0.982325	0.982334	0.982345	0.982362
0.979932	0.984422	0.985895	0.986521	0.986749	0.98673	0.986573	0.986384	0.98618	0.985968	0.985741	0.985516	0.985305	0.985101	0.984906	0.98472	0.984537	0.984358	0.98419	0.984028	0.983874	0.983728	0.983587	0.983455	0.983333	0.983219	0.983109	0.983011	0.98292	0.982839	0.982764	0.982693	0.982626	0.982566	0.982517	0.982471	0.982433	0.982398	0.982368	0.982342	0.982323	0.982307	0.982295	0.982291	0.982293	0.9823	0.982311	0.982325	0.982345	0.982364
0.979718	0.984218	0.985699	0.986307	0.986541	0.986522	0.986361	0.986181	0.985985	0.985774	0.985553	0.985329	0.985122	0.984918	0.984728	0.984548	0.984368	0.984194	0.984029	0.983871	0.98372	0.983577	0.983442	0.983317	0.983202	0.983092	0.982988	0.982895	0.98281	0.982733	0.98266	0.982594	0.982533	0.98248	0.982436	0.982397	0.982364	0.982334	0.982308	0.982287	0.982274	0.982265	0.982262	0.982265	0.982273	0.982287	0.982303	0.982326	0.982348	0.982368
0.979482	0.984007	0.985469	0.986088	0.986324	0.986303	0.986152	0.985981	0.985787	0.985581	0.985362	0.985141	0.984935	0.984736	0.984552	0.984375	0.9842	0.984029	0.983868	0.983712	0.983565	0.983428	0.9833	0.983182	0.983071	0.982967	0.982868	0.982781	0.9827	0.982626	0.982558	0.982498	0.982445	0.982397	0.982359	0.982325	0.982297	0.982272	0.982251	0.982236	0.98223	0.98223	0.982234	0.982242	0.982258	0.982278	0.982303	0.982327	0.98235	0.982373
0.979256	0.983759	0.98524	0.985864	0.9861	0.98609	0.985949	0.98578	0.985591	0.985388	0.985171	0.984952	0.98475	0.984558	0.984377	0.984205	0.984033	0.983865	0.983707	0.983555	0.983414	0.983284	0.983164	0.983049	0.982944	0.982845	0.982753	0.982669	0.982591	0.982521	0.982461	0.982408	0.98236	0.982319	0.982286	0.982258	0.982234	0.982214	0.9822	0.982192	0.982194	0.982201	0.982211	0.982228	0.982249	0.982277	0.982304	0.98233	0.982355	0.982381
0.978953	0.983509	0.985004	0.985634	0.985883	0.985883	0.985744	0.985581	0.985395	0.985194	0.984979	0.984764	0.984568	0.984379	0.984203	0.984035	0.983866	0.983701	0.983547	0.983401	0.983267	0.983145	0.983028	0.98292	0.98282	0.982727	0.982639	0.982558	0.982485	0.982422	0.982369	0.982322	0.98228	0.982244	0.982217	0.982193	0.982175	0.982161	0.982154	0.982155	0.982165	0.982177	0.982196	0.982217	0.982248	0.982277	0.982305	0.982334	0.982362	0.982393
0.97872	0.983284	0.984781	0.985424	0.985685	0.985686	0.985552	0.98539	0.985207	0.985007	0.984796	0.984587	0.984394	0.984209	0.984037	0.983871	0.983706	0.983544	0.983396	0.983258	0.983131	0.983012	0.982902	0.982799	0.982706	0.982617	0.982531	0.982455	0.982389	0.982334	0.982287	0.982246	0.98221	0.98218	0.982157	0.982138	0.982126	0.98212	0.982122	0.98213	0.982146	0.982167	0.982191	0.982221	0.982253	0.982284	0.982314	0.982346	0.982379	0.982415
0.97846	0.983053	0.984567	0.985223	0.985485	0.985491	0.985359	0.985199	0.985016	0.98482	0.984615	0.984409	0.984221	0.98404	0.98387	0.983707	0.983545	0.983391	0.98325	0.98312	0.982997	0.982885	0.982779	0.982683	0.982594	0.982508	0.982427	0.982359	0.9823	0.982251	0.98221	0.982175	0.982144	0.982119	0.982101	0.982089	0.982084	0.982088	0.982097	0.982112	0.982135	0.982162	0.982195	0.982227	0.98226	0.982293	0.982326	0.982362	0.982401	0.98244
0.97823	0.982837	0.984366	0.985023	0.98529	0.985299	0.985168	0.985008	0.98483	0.98464	0.984438	0.984236	0.984051	0.983873	0.983706	0.983547	0.983392	0.983245	0.983113	0.982985	0.98287	0.982763	0.982664	0.982572	0.982485	0.982404	0.982331	0.982271	0.982218	0.982176	0.982141	0.982111	0.982085	0.982065	0.982054	0.98205	0.982055	0.982066	0.982081	0.982104	0.982134	0.982169	0.982204	0.982237	0.982272	0.982308	0.982346	0.982387	0.982429	0.982471
0.978018	0.982666	0.984178	0.98484	0.985105	0.985114	0.98498	0.984825	0.984655	0.984467	0.98427	0.984072	0.983889	0.983713	0.98355	0.983398	0.983252	0.983114	0.982984	0.982865	0.982754	0.982654	0.98256	0.98247	0.982389	0.982316	0.982251	0.982197	0.982151	0.982115	0.982085	0.98206	0.98204	0.982026	0.982023	0.982029	0.982042	0.982059	0.982083	0.982112	0.982151	0.982188	0.982223	0.982258	0.982296	0.982336	0.98238	0.982425	0.982469	0.982513
0.977857	0.982467	0.983987	0.984648	0.984914	0.98492	0.984792	0.984646	0.984478	0.984295	0.984102	0.983906	0.983726	0.983554	0.983398	0.983256	0.983119	0.982983	0.982862	0.982748	0.982644	0.982549	0.982456	0.982371	0.982299	0.982235	0.982176	0.982129	0.982089	0.982058	0.982034	0.982014	0.982001	0.981995	0.982003	0.982017	0.982037	0.982062	0.982092	0.982131	0.982171	0.982208	0.982244	0.982282	0.982325	0.982371	0.982417	0.982465	0.982511	0.982555
0.977607	0.982249	0.983779	0.984444	0.984712	0.984724	0.984604	0.984461	0.984298	0.98412	0.983929	0.983736	0.98356	0.983396	0.98325	0.983117	0.982983	0.982856	0.98274	0.982633	0.982534	0.98244	0.982353	0.982277	0.982213	0.982155	0.982104	0.982063	0.982029	0.982003	0.981984	0.981972	0.981966	0.981972	0.981988	0.982008	0.982036	0.982068	0.982108	0.982147	0.982188	0.982226	0.982266	0.982308	0.982356	0.982405	0.982455	0.982504	0.98255	0.982593
0.977384	0.982036	0.983573	0.984238	0.984515	0.984537	0.98442	0.984283	0.984125	0.983948	0.98376	0.983571	0.983404	0.98325	0.983114	0.982984	0.982858	0.982737	0.982628	0.982526	0.982428	0.982341	0.982263	0.982196	0.982138	0.982088	0.982043	0.982007	0.981979	0.981958	0.981946	0.981943	0.981948	0.981962	0.981985	0.982014	0.982048	0.98209	0.98213	0.98217	0.982211	0.982253	0.982297	0.982345	0.982396	0.982448	0.982499	0.982547	0.982592	0.982637
0.977143	0.981815	0.983361	0.984035	0.984324	0.98435	0.98424	0.984107	0.983951	0.983777	0.983593	0.983413	0.983256	0.983113	0.98298	0.982859	0.982739	0.982625	0.982521	0.98242	0.982329	0.98225	0.982182	0.982121	0.982071	0.982027	0.981988	0.981958	0.981934	0.981922	0.981918	0.981926	0.98194	0.981961	0.981992	0.982027	0.982072	0.982114	0.982154	0.982195	0.98224	0.982286	0.982336	0.982387	0.98244	0.982493	0.982544	0.982591	0.982637	0.982681
0.976904	0.981589	0.983152	0.983846	0.984139	0.984173	0.984067	0.983935	0.983782	0.983612	0.983438	0.98327	0.983125	0.982984	0.98286	0.982744	0.982632	0.982523	0.98242	0.982325	0.982243	0.982175	0.982112	0.98206	0.982016	0.981978	0.981944	0.981919	0.981903	0.981899	0.981908	0.981924	0.981945	0.981975	0.982012	0.982058	0.982103	0.982144	0.982186	0.982229	0.982278	0.98233	0.982383	0.982436	0.982491	0.982543	0.982592	0.982641	0.982686	0.982732
0.976672	0.981374	0.982964	0.983662	0.983963	0.984001	0.983896	0.983767	0.983617	0.983459	0.983297	0.983141	0.982998	0.982867	0.982748	0.982641	0.982532	0.982424	0.982327	0.982242	0.98217	0.982108	0.982054	0.982008	0.98197	0.981937	0.981908	0.981891	0.981885	0.981893	0.98191	0.981933	0.981963	0.981999	0.982047	0.982093	0.982137	0.982179	0.982223	0.982271	0.982326	0.98238	0.982435	0.98249	0.982544	0.982594	0.982644	0.982692	0.982739	0.982783
0.976479	0.981233	0.982807	0.983509	0.983812	0.983845	0.98374	0.983614	0.983478	0.983333	0.983184	0.983028	0.982895	0.982768	0.982658	0.982554	0.982445	0.982343	0.982256	0.982182	0.982116	0.982062	0.982014	0.981974	0.981941	0.981913	0.981892	0.981885	0.981891	0.981908	0.981931	0.981964	0.982	0.982047	0.982095	0.982139	0.982183	0.982228	0.982276	0.982329	0.982387	0.982443	0.982499	0.982552	0.982604	0.982655	0.982704	0.982753	0.982798	0.982842
0.976362	0.981073	0.982651	0.983354	0.983652	0.983686	0.983584	0.983473	0.98335	0.983219	0.98307	0.982925	0.982796	0.982678	0.982571	0.982466	0.982364	0.982272	0.982197	0.982128	0.982071	0.982023	0.981981	0.981945	0.981918	0.981898	0.981887	0.981892	0.981907	0.98193	0.981964	0.982003	0.98205	0.982096	0.982141	0.982186	0.982233	0.982282	0.982335	0.982391	0.982451	0.982508	0.982562	0.982613	0.982665	0.982715	0.982765	0.982812	0.982857	0.9829
0.976138	0.980885	0.982475	0.983178	0.983479	0.983518	0.983432	0.983336	0.983229	0.983098	0.98296	0.98282	0.9827	0.982586	0.982478	0.982379	0.982289	0.982208	0.982138	0.982079	0.982028	0.981986	0.981949	0.981918	0.981899	0.981888	0.981891	0.981905	0.981926	0.98196	0.982	0.982049	0.982096	0.98214	0.982186	0.982233	0.982283	0.982338	0.982394	0.982452	0.982512	0.982567	0.982619	0.982671	0.982721	0.982773	0.982821	0.982867	0.982912	0.982953
0.975946	0.980711	0.982297	0.983005	0.983312	0.98337	0.983301	0.983222	0.983113	0.982994	0.982861	0.98273	0.982613	0.982497	0.982395	0.982308	0.982229	0.982154	0.982094	0.98204	0.981995	0.981958	0.981925	0.981903	0.981894	0.981897	0.981908	0.981929	0.981961	0.982001	0.982052	0.9821	0.982144	0.982188	0.982237	0.982287	0.982343	0.9824	0.982458	0.982516	0.982575	0.982628	0.98268	0.98273	0.982782	0.982831	0.982878	0.982924	0.982967	0.983004
0.975749	0.980518	0.982114	0.98283	0.983161	0.983239	0.983189	0.983107	0.983012	0.982896	0.982773	0.982644	0.982525	0.982415	0.982326	0.98225	0.982177	0.982112	0.982057	0.98201	0.981969	0.981937	0.981913	0.981901	0.981906	0.981918	0.981936	0.981967	0.982005	0.982056	0.982106	0.982151	0.982195	0.982241	0.982293	0.982349	0.982407	0.982467	0.982525	0.982581	0.982636	0.98269	0.98274	0.982791	0.98284	0.982889	0.982936	0.98298	0.983018	0.983052
0.975523	0.98032	0.981932	0.982678	0.983033	0.983133	0.983078	0.98301	0.982918	0.982812	0.98269	0.982559	0.982446	0.982349	0.982271	0.982202	0.982138	0.982079	0.98203	0.981987	0.981951	0.981928	0.981914	0.981917	0.98193	0.981949	0.981978	0.982015	0.982064	0.982113	0.982159	0.982205	0.982251	0.9823	0.982358	0.982416	0.982476	0.982535	0.982591	0.982644	0.9827	0.98275	0.982802	0.98285	0.982899	0.982947	0.982992	0.983031	0.983066	0.983099
0.975314	0.980139	0.981795	0.982571	0.982949	0.983037	0.982997	0.98293	0.982847	0.982742	0.982615	0.982489	0.982389	0.982304	0.982233	0.982173	0.982114	0.98206	0.982016	0.981977	0.98195	0.981937	0.981939	0.98195	0.98197	0.982	0.982034	0.982083	0.98213	0.982175	0.98222	0.982267	0.982316	0.982371	0.98243	0.98249	0.98255	0.982606	0.982659	0.982712	0.982764	0.982817	0.982866	0.982913	0.982961	0.983006	0.983046	0.983082	0.983115	0.983149
0.975117	0.980021	0.981712	0.982512	0.982869	0.982972	0.98293	0.982872	0.982787	0.982674	0.982552	0.98244	0.982352	0.982273	0.982211	0.982156	0.982103	0.982052	0.982012	0.981982	0.981966	0.981968	0.981978	0.981996	0.982027	0.982062	0.982108	0.982154	0.982196	0.98224	0.982287	0.982337	0.982391	0.982448	0.982509	0.982568	0.982625	0.982677	0.982729	0.982779	0.982833	0.982883	0.98293	0.982977	0.983022	0.983062	0.983098	0.983133	0.983167	0.9832
0.975067	0.97999	0.981695	0.982453	0.982824	0.98292	0.982885	0.982822	0.982727	0.982619	0.982511	0.982411	0.982329	0.982259	0.982201	0.982151	0.982101	0.982054	0.982022	0.982003	0.982003	0.982014	0.982031	0.98206	0.982096	0.982143	0.982185	0.982226	0.982266	0.982312	0.982361	0.982416	0.982472	0.98253	0.982589	0.982645	0.982698	0.98275	0.982799	0.98285	0.982901	0.982949	0.982995	0.983039	0.983079	0.983115	0.983149	0.983185	0.983218	0.983248
0.975021	0.979968	0.981618	0.982397	0.982761	0.982866	0.982826	0.982752	0.982663	0.98257	0.982476	0.982381	0.982309	0.982243	0.982191	0.982144	0.982097	0.982059	0.982039	0.982036	0.982045	0.982062	0.98209	0.982124	0.982173	0.982216	0.982253	0.982291	0.982333	0.982381	0.982436	0.982492	0.98255	0.982606	0.982663	0.982715	0.982767	0.982815	0.982865	0.982913	0.982962	0.983009	0.983053	0.983091	0.983127	0.983162	0.983197	0.983232	0.983263	0.983293
0.974987	0.97986	0.981544	0.982317	0.982695	0.982796	0.982745	0.982678	0.982605	0.982527	0.982438	0.982354	0.982287	0.982226	0.982177	0.982134	0.982097	0.982071	0.982067	0.982074	0.982089	0.982118	0.982151	0.982198	0.982242	0.982279	0.982314	0.982354	0.982399	0.982452	0.982508	0.982566	0.982622	0.982675	0.982728	0.982779	0.982827	0.982877	0.982924	0.98297	0.983018	0.983063	0.983101	0.983135	0.98317	0.983206	0.98324	0.983272	0.983303	0.983332
0.974793	0.979748	0.981438	0.982232	0.982607	0.982699	0.982657	0.982608	0.982551	0.98248	0.982403	0.982324	0.982262	0.982206	0.982161	0.982128	0.982102	0.982094	0.9821	0.982113	0.98214	0.982174	0.98222	0.982262	0.982301	0.982336	0.982372	0.982415	0.982465	0.982519	0.982576	0.982633	0.982686	0.982735	0.982787	0.982834	0.982884	0.982931	0.982976	0.983022	0.983067	0.983106	0.98314	0.983173	0.983209	0.983244	0.983276	0.983308	0.983337	0.983364
0.974759	0.979671	0.98138	0.982163	0.982521	0.982621	0.982599	0.982568	0.982517	0.982457	0.982384	0.98231	0.982251	0.982198	0.982163	0.982142	0.982135	0.982136	0.982148	0.982173	0.982205	0.982252	0.982293	0.982328	0.982363	0.9824	0.982438	0.982486	0.982537	0.982593	0.982648	0.982701	0.982749	0.982798	0.982845	0.982894	0.98294	0.982985	0.983029	0.983072	0.983112	0.983146	0.983179	0.983214	0.983248	0.98328	0.983313	0.983343	0.98337	0.983395
0.974619	0.979585	0.981288	0.982057	0.982427	0.982551	0.98255	0.982525	0.982486	0.982431	0.982363	0.982292	0.982237	0.982194	0.982172	0.98217	0.982172	0.98218	0.982204	0.982234	0.982279	0.982321	0.982354	0.982386	0.982423	0.982461	0.982505	0.982554	0.982606	0.98266	0.982712	0.98276	0.982807	0.982852	0.982901	0.982946	0.98299	0.983034	0.983076	0.983112	0.983148	0.983181	0.983215	0.983248	0.98328	0.983313	0.983343	0.983371	0.983397	0.983423
0.974559	0.979497	0.981177	0.981962	0.982361	0.982508	0.982512	0.982501	0.982466	0.982415	0.98235	0.982282	0.982237	0.982207	0.982205	0.982213	0.982222	0.982241	0.98227	0.982314	0.982352	0.982386	0.982416	0.982448	0.982487	0.982531	0.982575	0.982625	0.982675	0.982725	0.982772	0.982819	0.982862	0.982907	0.982952	0.982996	0.983039	0.98308	0.983115	0.983148	0.983182	0.983216	0.983249	0.983279	0.983312	0.983342	0.98337	0.983397	0.983423	0.983449
0.974413	0.97935	0.981058	0.981882	0.982311	0.982464	0.982483	0.982476	0.982446	0.982398	0.982336	0.982279	0.982248	0.982239	0.982247	0.982261	0.982282	0.982306	0.982349	0.982386	0.982415	0.982445	0.982475	0.98251	0.982554	0.982598	0.982644	0.982692	0.982737	0.982782	0.982827	0.98287	0.982914	0.982955	0.982998	0.983041	0.983081	0.983116	0.983147	0.983178	0.983213	0.983246	0.983277	0.983308	0.983338	0.983366	0.983393	0.98342	0.983447	0.983473
0.97423	0.979223	0.980987	0.981845	0.982278	0.982447	0.982468	0.982465	0.982436	0.98239	0.982339	0.982297	0.982288	0.982289	0.982302	0.982328	0.982354	0.982392	0.982427	0.982453	0.982479	0.982508	0.98254	0.98258	0.982624	0.982669	0.982712	0.982755	0.982795	0.982838	0.982879	0.982923	0.982962	0.983002	0.983044	0.983082	0.983117	0.983147	0.983177	0.983209	0.983243	0.983273	0.983304	0.983333	0.983361	0.983388	0.983415	0.983443	0.98347	0.983497
0.974149	0.979213	0.981005	0.981852	0.982298	0.982462	0.982483	0.982476	0.982447	0.982412	0.982375	0.982356	0.982355	0.982361	0.982386	0.982416	0.982456	0.982484	0.982506	0.982527	0.982551	0.982582	0.982619	0.982658	0.982703	0.982744	0.982782	0.982818	0.982856	0.982894	0.982935	0.982974	0.983012	0.98305	0.983088	0.98312	0.98315	0.983179	0.983209	0.98324	0.983271	0.983302	0.983331	0.983357	0.983384	0.98341	0.983438	0.983466	0.983494	0.983519
0.974182	0.979264	0.981028	0.981886	0.982321	0.982483	0.982498	0.98249	0.982471	0.982451	0.982439	0.982427	0.982431	0.982449	0.982478	0.982522	0.98255	0.982565	0.98258	0.9826	0.982625	0.98266	0.982696	0.982736	0.982777	0.982813	0.982843	0.982878	0.98291	0.982949	0.982985	0.983022	0.983058	0.983092	0.983123	0.983151	0.983179	0.983209	0.983238	0.983266	0.983297	0.983326	0.983352	0.983377	0.983404	0.983431	0.983459	0.983488	0.983514	0.98354
0.974218	0.979263	0.981046	0.981894	0.982328	0.982485	0.982499	0.982504	0.982501	0.982507	0.982504	0.982498	0.982514	0.982535	0.982579	0.982611	0.982625	0.982632	0.982647	0.982667	0.982697	0.982732	0.982768	0.982804	0.982839	0.982868	0.982896	0.982925	0.982959	0.982992	0.983027	0.983062	0.983094	0.983122	0.983149	0.983175	0.983204	0.983232	0.983258	0.983287	0.983316	0.983342	0.983367	0.983392	0.98342	0.983448	0.983476	0.983503	0.98353	0.983555
0.974153	0.979253	0.981031	0.981882	0.982314	0.982472	0.982501	0.982524	0.982551	0.982566	0.982568	0.982575	0.982595	0.982631	0.982662	0.982679	0.982686	0.982692	0.982708	0.982733	0.982763	0.982797	0.98283	0.98286	0.982888	0.982915	0.982938	0.982968	0.982997	0.983028	0.983061	0.983092	0.983118	0.983141	0.983167	0.983194	0.983222	0.983247	0.983274	0.983301	0.983327	0.983353	0.983378	0.983404	0.983432	0.98346	0.983487	0.983515	0.983541	0.983567
0.974171	0.979244	0.981022	0.981868	0.9823	0.982475	0.982524	0.982579	0.982615	0.982635	0.98265	0.98266	0.982696	0.982717	0.982731	0.98274	0.982746	0.982753	0.982773	0.982798	0.982827	0.982858	0.982884	0.982907	0.982932	0.982954	0.982978	0.983003	0.983029	0.983059	0.983089	0.983114	0.983135	0.983157	0.983183	0.983209	0.983234	0.983261	0.983285	0.983309	0.983335	0.983361	0.983387	0.983413	0.983441	0.983468	0.983496	0.983524	0.98355	0.983576
0.974107	0.979203	0.980985	0.981836	0.98229	0.982489	0.982574	0.982639	0.98268	0.982714	0.982732	0.982759	0.982778	0.982782	0.982787	0.982795	0.982801	0.982813	0.982833	0.982857	0.982882	0.982906	0.982925	0.982946	0.982966	0.982988	0.983008	0.983031	0.983055	0.983082	0.983105	0.983125	0.983145	0.983168	0.983193	0.983217	0.983243	0.983267	0.98329	0.983313	0.983339	0.983365	0.983392	0.983419	0.983446	0.983474	0.983501	0.983528	0.983555	0.983584
0.974055	0.979159	0.980947	0.981826	0.982309	0.982549	0.982644	0.982712	0.982767	0.982803	0.982838	0.982845	0.982845	0.982839	0.982842	0.98285	0.982861	0.982872	0.982891	0.982911	0.982929	0.982945	0.982962	0.982977	0.982998	0.983015	0.983032	0.983054	0.983075	0.983095	0.983113	0.983133	0.983154	0.983175	0.983198	0.983223	0.983246	0.983268	0.983291	0.983314	0.983341	0.983368	0.983395	0.983421	0.983449	0.983476	0.983503	0.983531	0.98356	0.983589
0.973985	0.97911	0.980937	0.981851	0.982382	0.98263	0.982726	0.982809	0.982864	0.982917	0.98293	0.982914	0.982903	0.982894	0.982897	0.982909	0.982919	0.982929	0.982943	0.982956	0.982966	0.98298	0.982991	0.983006	0.983022	0.983037	0.983052	0.98307	0.983085	0.9831	0.983118	0.983138	0.983158	0.983177	0.983201	0.983223	0.983245	0.983267	0.983289	0.983313	0.98334	0.983368	0.983394	0.98342	0.983448	0.983475	0.983503	0.983534	0.983563	0.983594
0.973919	0.97911	0.980982	0.981954	0.982487	0.982731	0.982841	0.98292	0.982993	0.983018	0.983004	0.982975	0.98296	0.98295	0.982958	0.982969	0.982977	0.982981	0.982988	0.982991	0.982999	0.983007	0.983018	0.983028	0.983042	0.983055	0.983067	0.983078	0.983088	0.983102	0.983121	0.98314	0.983157	0.983178	0.983199	0.983219	0.983241	0.983262	0.983285	0.98331	0.983338	0.983364	0.983391	0.983417	0.983445	0.983473	0.983503	0.983534	0.983566	0.983598
0.973963	0.979201	0.981139	0.982098	0.982616	0.982871	0.982971	0.983068	0.983106	0.983099	0.98307	0.983036	0.983018	0.983014	0.983019	0.983028	0.98303	0.983025	0.983022	0.983023	0.983024	0.983032	0.983038	0.983046	0.983057	0.983067	0.983072	0.983078	0.983087	0.983102	0.98312	0.983137	0.983155	0.983173	0.983193	0.983212	0.983234	0.983256	0.98328	0.983305	0.983332	0.983359	0.983386	0.983412	0.98344	0.983471	0.983501	0.983534	0.983567	0.983601
0.974074	0.979402	0.981302	0.982234	0.982763	0.983005	0.983123	0.983179	0.983182	0.983158	0.983123	0.983088	0.983075	0.983068	0.983071	0.983073	0.983067	0.983053	0.983047	0.983041	0.983043	0.983046	0.983049	0.983055	0.983063	0.983066	0.983066	0.983072	0.983082	0.983097	0.983112	0.983129	0.983146	0.983162	0.983182	0.983201	0.983224	0.983247	0.983271	0.983295	0.983323	0.98335	0.983377	0.983404	0.983435	0.983465	0.983498	0.983532	0.983566	0.9836
0.974339	0.97957	0.981431	0.982376	0.982889	0.983152	0.983225	0.983243	0.983228	0.9832	0.983164	0.983134	0.983119	0.98311	0.983107	0.983101	0.983086	0.983069	0.983057	0.983052	0.983049	0.98305	0.983051	0.983054	0.983056	0.983055	0.983054	0.983061	0.983071	0.983083	0.983099	0.983115	0.98313	0.983146	0.983166	0.983187	0.98321	0.983234	0.983257	0.983283	0.98331	0.983337	0.983365	0.983394	0.983425	0.983457	0.983492	0.983527	0.983562	0.983596
0.9744	0.979627	0.981525	0.982462	0.983005	0.983223	0.98326	0.983263	0.983246	0.983219	0.98319	0.983159	0.983144	0.983129	0.983119	0.983105	0.983088	0.983067	0.983056	0.983047	0.983042	0.983041	0.98304	0.983038	0.983036	0.983035	0.983036	0.983042	0.98305	0.983064	0.983079	0.983093	0.983109	0.983125	0.983146	0.983168	0.983191	0.983215	0.983239	0.983264	0.983292	0.98332	0.98335	0.98338	0.983412	0.983446	0.983482	0.983517	0.983553	0.983589
0.974421	0.979718	0.981603	0.982579	0.983067	0.983245	0.983267	0.983269	0.983253	0.983234	0.983205	0.983174	0.983154	0.983133	0.983115	0.9831	0.983077	0.983058	0.983043	0.983032	0.983026	0.983024	0.983018	0.983012	0.98301	0.98301	0.983011	0.983016	0.983026	0.983038	0.983052	0.983067	0.983083	0.983101	0.983122	0.983145	0.983168	0.983192	0.983217	0.983242	0.983271	0.983301	0.983331	0.983363	0.983397	0.983432	0.983468	0.983505	0.983542	0.983581
0.974556	0.979806	0.981738	0.982637	0.983079	0.983242	0.983264	0.983268	0.983262	0.983242	0.983213	0.983177	0.98315	0.983122	0.983103	0.983083	0.983063	0.983039	0.983023	0.983012	0.983004	0.982996	0.982988	0.982982	0.982982	0.982981	0.982981	0.982988	0.982996	0.983008	0.983022	0.983038	0.983055	0.983074	0.983096	0.983118	0.983142	0.983167	0.983192	0.983218	0.983249	0.98328	0.983311	0.983344	0.98338	0.983415	0.983452	0.983491	0.983531	0.983572
0.974573	0.979922	0.981763	0.982618	0.98305	0.983216	0.983243	0.983258	0.983253	0.983235	0.983202	0.983161	0.983128	0.983099	0.983076	0.983059	0.983035	0.983011	0.982994	0.982982	0.98297	0.98296	0.982952	0.982947	0.982947	0.982946	0.982947	0.982953	0.982961	0.982974	0.982989	0.983006	0.983024	0.983043	0.983065	0.983088	0.983113	0.983138	0.983164	0.983192	0.983223	0.983256	0.983289	0.983323	0.983359	0.983395	0.983434	0.983475	0.983517	0.983559
0.97477	0.97993	0.981722	0.982572	0.98301	0.983183	0.983224	0.983241	0.983238	0.983217	0.983179	0.983131	0.983098	0.983066	0.983046	0.983026	0.983001	0.982977	0.982959	0.982943	0.982929	0.98292	0.982913	0.982909	0.982908	0.982909	0.98291	0.982915	0.982924	0.982937	0.982954	0.982972	0.98299	0.983009	0.983032	0.983056	0.983081	0.983107	0.983135	0.983163	0.983196	0.98323	0.983264	0.983299	0.983336	0.983374	0.983415	0.983458	0.983501	0.983545
0.974654	0.979833	0.981638	0.9825	0.98295	0.98314	0.983185	0.983206	0.983202	0.983178	0.983136	0.98309	0.983055	0.983025	0.983003	0.982983	0.982959	0.982934	0.982914	0.982897	0.982884	0.982876	0.982869	0.982865	0.982866	0.982866	0.982867	0.982874	0.982884	0.982898	0.982915	0.982934	0.982952	0.982973	0.982996	0.98302	0.983047	0.983074	0.983102	0.983133	0.983167	0.983201	0.983236	0.983272	0.98331	0.98335	0.983393	0.983438	0.983482	0.983527
0.974533	0.97974	0.981563	0.982441	0.982912	0.983106	0.983154	0.983174	0.983165	0.983136	0.983095	0.983046	0.983013	0.982982	0.98296	0.98294	0.982916	0.982888	0.982867	0.98285	0.982838	0.98283	0.982824	0.982821	0.982822	0.982822	0.982824	0.982832	0.982843	0.982858	0.982876	0.982895	0.982914	0.982935	0.982959	0.982984	0.983012	0.98304	0.98307	0.983101	0.983136	0.983171	0.983207	0.983245	0.983285	0.983327	0.983372	0.983417	0.983462	0.983508
0.974429	0.979673	0.981516	0.98242	0.982892	0.983088	0.983131	0.983143	0.983127	0.983098	0.983052	0.983006	0.982971	0.982939	0.982917	0.982896	0.982868	0.982839	0.982818	0.982802	0.982791	0.982783	0.982778	0.982775	0.982776	0.982777	0.98278	0.982789	0.982801	0.982817	0.982835	0.982855	0.982875	0.982896	0.982921	0.982948	0.982976	0.983006	0.983037	0.983069	0.983105	0.983141	0.983179	0.983218	0.983261	0.983304	0.983349	0.983396	0.983442	0.983488
0.974366	0.979637	0.981512	0.982412	0.982884	0.98307	0.983102	0.983105	0.983089	0.983055	0.983012	0.982963	0.982927	0.982894	0.982871	0.982846	0.982817	0.982788	0.982768	0.982753	0.982742	0.982735	0.98273	0.982727	0.982729	0.982731	0.982735	0.982745	0.982758	0.982774	0.982793	0.982813	0.982833	0.982856	0.982883	0.98291	0.98294	0.982971	0.983002	0.983035	0.983072	0.98311	0.98315	0.983192	0.983236	0.98328	0.983326	0.983374	0.98342	0.983468
0.974317	0.979641	0.981508	0.982405	0.982864	0.983039	0.983061	0.983063	0.983042	0.983011	0.982965	0.982915	0.982879	0.982845	0.982819	0.982793	0.982764	0.982736	0.982717	0.982701	0.982691	0.982685	0.98268	0.982678	0.982681	0.982684	0.982689	0.982699	0.982712	0.982729	0.982749	0.982769	0.982791	0.982815	0.982842	0.982871	0.982902	0.982934	0.982967	0.983001	0.983039	0.983079	0.983121	0.983164	0.983209	0.983255	0.983302	0.98335	0.983398	0.983446
0.974345	0.979639	0.981499	0.982381	0.982827	0.98299	0.983013	0.983011	0.982993	0.982959	0.982913	0.982862	0.982825	0.982789	0.982762	0.982736	0.982708	0.982681	0.982662	0.982647	0.982638	0.982631	0.982627	0.982627	0.98263	0.982635	0.98264	0.98265	0.982664	0.982682	0.982702	0.982724	0.982747	0.982772	0.9828	0.98283	0.982862	0.982895	0.982929	0.982964	0.983005	0.983047	0.98309	0.983134	0.983181	0.983227	0.983275	0.983324	0.983373	0.983423
0.974284	0.979596	0.981449	0.982324	0.982764	0.982931	0.982951	0.982952	0.982933	0.982899	0.982853	0.982803	0.982764	0.982728	0.9827	0.982676	0.982649	0.982622	0.982604	0.98259	0.982581	0.982576	0.982573	0.982573	0.982578	0.982582	0.982588	0.982599	0.982614	0.982633	0.982654	0.982677	0.9827	0.982726	0.982756	0.982787	0.98282	0.982853	0.982889	0.982927	0.982969	0.983013	0.983057	0.983102	0.983149	0.983196	0.983245	0.983296	0.983346	0.983397
0.974221	0.979532	0.981382	0.982254	0.9827	0.982865	0.982888	0.98289	0.98287	0.982837	0.982791	0.982739	0.982701	0.982664	0.982638	0.982614	0.982588	0.982562	0.982544	0.982531	0.982523	0.98252	0.982518	0.982518	0.982523	0.982528	0.982535	0.982547	0.982563	0.982582	0.982604	0.982628	0.982653	0.98268	0.98271	0.982742	0.982776	0.982811	0.982849	0.982888	0.982932	0.982976	0.983022	0.983068	0.983116	0.983164	0.983214	0.983266	0.983317	0.983368
0.974122	0.979449	0.981305	0.982184	0.982631	0.982799	0.982823	0.982823	0.982805	0.982772	0.982726	0.982675	0.982636	0.9826	0.982575	0.982552	0.982526	0.9825	0.982484	0.982473	0.982465	0.982463	0.982461	0.982462	0.982467	0.982473	0.982481	0.982493	0.98251	0.98253	0.982553	0.982578	0.982604	0.982632	0.982663	0.982696	0.982731	0.982768	0.982807	0.982848	0.982893	0.982939	0.982986	0.983032	0.983081	0.983131	0.983182	0.983235	0.983287	0.983338
0.974011	0.979362	0.981228	0.982111	0.98256	0.982731	0.982754	0.982755	0.982737	0.982705	0.98266	0.982608	0.98257	0.982534	0.98251	0.982487	0.982462	0.982438	0.982423	0.982412	0.982406	0.982404	0.982402	0.982403	0.982409	0.982416	0.982424	0.982438	0.982455	0.982476	0.9825	0.982526	0.982553	0.982582	0.982614	0.982648	0.982686	0.982725	0.982765	0.982807	0.982853	0.9829	0.982948	0.982996	0.983046	0.983097	0.983149	0.983202	0.983255	0.983307
0.973896	0.979275	0.981148	0.982036	0.982488	0.982658	0.982682	0.982684	0.982667	0.982635	0.98259	0.982538	0.982501	0.982466	0.982442	0.982421	0.982396	0.982374	0.98236	0.98235	0.982344	0.982342	0.98234	0.982343	0.98235	0.982357	0.982366	0.982381	0.982399	0.982421	0.982446	0.982473	0.982501	0.98253	0.982565	0.982601	0.98264	0.982681	0.982722	0.982766	0.982813	0.98286	0.982909	0.982958	0.98301	0.983061	0.983114	0.983168	0.983222	0.983276
0.973796	0.979184	0.981071	0.981961	0.982413	0.982585	0.982609	0.982611	0.982594	0.982562	0.982517	0.982466	0.98243	0.982396	0.982373	0.982352	0.982329	0.982308	0.982294	0.982285	0.982279	0.982277	0.982277	0.982281	0.982288	0.982296	0.982306	0.982322	0.982341	0.982365	0.982391	0.982419	0.982447	0.982479	0.982515	0.982554	0.982595	0.982636	0.982679	0.982724	0.982771	0.98282	0.98287	0.982921	0.982973	0.983025	0.983079	0.983134	0.983189	0.983245
[truncated: 50 more columns]

## Sheet: Trained1RELAX
0.935437	0.895498	0.8595	0.836074	0.824185	0.818596	0.817371	0.817894	0.818238	0.817372	0.814781	0.811581	0.808616	0.806453	0.805305	0.804893	0.80516	0.805442	0.805105	0.804136	0.802608	0.800858	0.799451	0.798785	0.79867	0.798442	0.797384	0.795366	0.793033	0.790467	0.787572	0.784455	0.781404	0.778814	0.776848	0.775105	0.773684	0.772429	0.77097	0.76913	0.76715	0.765249	0.763612	0.762355	0.761485	0.76043	0.759149	0.75755	0.755516	0.753333
0.895171	0.856345	0.828206	0.813595	0.808231	0.80797	0.810363	0.813016	0.814448	0.81394	0.811924	0.809595	0.807711	0.80672	0.806583	0.807111	0.808014	0.808507	0.808271	0.807361	0.805978	0.804693	0.803897	0.803772	0.803863	0.803429	0.802018	0.79993	0.797631	0.794997	0.792064	0.789035	0.786273	0.784089	0.782323	0.780784	0.779521	0.778232	0.776618	0.774724	0.772842	0.771105	0.769699	0.76869	0.767773	0.766655	0.7652	0.763423	0.761308	0.759227
0.85872	0.827679	0.8089	0.801694	0.801967	0.805655	0.810363	0.81413	0.815848	0.815586	0.814175	0.812708	0.811858	0.811827	0.81254	0.813744	0.814893	0.815413	0.815149	0.814297	0.81324	0.812435	0.812143	0.81228	0.81224	0.811418	0.809759	0.807654	0.805261	0.802542	0.799617	0.796795	0.794376	0.792448	0.790816	0.789424	0.788167	0.78673	0.784984	0.783144	0.781376	0.779825	0.778643	0.777676	0.776681	0.775381	0.77379	0.771855	0.76975	0.767882
0.834507	0.812079	0.800725	0.799339	0.803576	0.809615	0.815379	0.819291	0.820982	0.820973	0.820165	0.819534	0.819539	0.820272	0.821608	0.823093	0.824237	0.82464	0.824368	0.823706	0.823024	0.822629	0.822606	0.822682	0.822277	0.821096	0.819306	0.817086	0.81457	0.811792	0.808992	0.806449	0.804285	0.8025	0.800969	0.799606	0.79823	0.796626	0.794868	0.79311	0.791475	0.790111	0.789009	0.788	0.786806	0.785362	0.783618	0.781606	0.779631	0.778013
0.821227	0.805446	0.799849	0.802465	0.809022	0.816082	0.821894	0.825589	0.827266	0.827594	0.827422	0.827526	0.828237	0.829545	0.831167	0.832668	0.833647	0.833991	0.833816	0.833415	0.833072	0.832912	0.832882	0.832654	0.831863	0.830458	0.828499	0.826131	0.823512	0.820802	0.818221	0.8159	0.813891	0.812199	0.810692	0.809257	0.807726	0.806066	0.804355	0.802701	0.801212	0.799946	0.79884	0.797664	0.796318	0.794724	0.792878	0.790915	0.789138	0.787695
0.814338	0.804034	0.802437	0.807421	0.815001	0.822095	0.827616	0.83115	0.832993	0.83379	0.834242	0.835005	0.83627	0.837874	0.83955	0.840911	0.841821	0.84221	0.842209	0.842072	0.841933	0.841789	0.841531	0.840955	0.839906	0.838281	0.836137	0.833646	0.831056	0.828527	0.826129	0.823951	0.822042	0.820375	0.818826	0.81728	0.815678	0.814035	0.812403	0.810871	0.809477	0.808236	0.807011	0.805696	0.804204	0.802499	0.80066	0.798836	0.797227	0.795844
0.811984	0.805306	0.806029	0.812082	0.819718	0.826535	0.831857	0.835484	0.837688	0.839011	0.840063	0.841369	0.842945	0.844652	0.846238	0.847549	0.848487	0.848988	0.849185	0.849211	0.849088	0.84877	0.848238	0.847418	0.846123	0.844279	0.841987	0.839496	0.837057	0.834677	0.832404	0.830319	0.828444	0.82675	0.825133	0.823528	0.821926	0.82034	0.818814	0.817365	0.816011	0.8147	0.813358	0.811907	0.810305	0.808586	0.806845	0.805166	0.80364	0.802211
0.811285	0.806739	0.808611	0.81485	0.822317	0.829014	0.834465	0.838427	0.841108	0.842981	0.844565	0.846206	0.847935	0.849611	0.851185	0.852537	0.853553	0.854201	0.854522	0.85456	0.854285	0.853756	0.853028	0.851967	0.850433	0.848417	0.846096	0.843725	0.84141	0.839131	0.836942	0.834894	0.833009	0.831271	0.829616	0.828009	0.826452	0.82496	0.823506	0.822098	0.820709	0.81931	0.817847	0.816293	0.81467	0.813023	0.8114	0.809815	0.808281	0.806777
0.810291	0.806882	0.80911	0.815422	0.82295	0.829929	0.835777	0.840224	0.843435	0.845824	0.84776	0.849604	0.85136	0.853079	0.854729	0.856162	0.857291	0.858027	0.85835	0.858248	0.85779	0.857114	0.85617	0.854871	0.853151	0.851075	0.848841	0.846573	0.844339	0.842127	0.839973	0.837924	0.83601	0.834247	0.832594	0.831026	0.829553	0.828122	0.826704	0.825272	0.823816	0.822311	0.820753	0.819174	0.817611	0.816061	0.81452	0.812954	0.811374	0.809815
0.808065	0.805105	0.807735	0.814408	0.822465	0.829976	0.836366	0.84135	0.845065	0.847805	0.849984	0.851905	0.853761	0.855599	0.857346	0.858886	0.860074	0.860794	0.860983	0.860718	0.860136	0.859269	0.858103	0.856614	0.85481	0.852785	0.850629	0.848434	0.846249	0.844059	0.841904	0.839837	0.837909	0.836152	0.834531	0.833038	0.831619	0.830218	0.828772	0.827281	0.825732	0.824138	0.822553	0.821025	0.819544	0.818064	0.816538	0.814948	0.813332	0.811745
0.80418	0.802027	0.805397	0.812943	0.821708	0.829848	0.836802	0.84228	0.846329	0.849327	0.851616	0.853682	0.855695	0.857647	0.859504	0.86109	0.862242	0.862824	0.862864	0.86249	0.861725	0.860649	0.859297	0.857711	0.855927	0.853953	0.851859	0.849703	0.847525	0.845328	0.843156	0.841079	0.839161	0.837436	0.835881	0.834437	0.833043	0.831609	0.830106	0.828527	0.826892	0.825269	0.823729	0.822273	0.820849	0.819376	0.817825	0.816213	0.814578	0.812991
0.800082	0.798938	0.803535	0.811955	0.821417	0.830135	0.837564	0.843339	0.847633	0.850743	0.853196	0.85544	0.85757	0.859632	0.861524	0.863057	0.86406	0.8645	0.864439	0.863881	0.862906	0.861644	0.860191	0.858606	0.856844	0.854916	0.852851	0.85069	0.848493	0.846274	0.84409	0.842024	0.840139	0.838476	0.836965	0.835545	0.834115	0.832621	0.831033	0.829372	0.827704	0.826118	0.824643	0.823236	0.821809	0.820306	0.81873	0.817104	0.815472	0.813891
0.796464	0.796905	0.802506	0.811698	0.821747	0.830925	0.838615	0.844611	0.848997	0.852261	0.854895	0.85725	0.859483	0.861572	0.863403	0.864775	0.865637	0.86598	0.865728	0.864953	0.863788	0.862424	0.860966	0.859382	0.857649	0.855738	0.853658	0.851469	0.849245	0.847011	0.844836	0.842802	0.84098	0.839359	0.837874	0.836425	0.834935	0.833357	0.831691	0.829997	0.828359	0.826833	0.825406	0.823992	0.822527	0.820994	0.819402	0.81778	0.816155	0.814581
0.794676	0.795949	0.802333	0.81213	0.822618	0.832026	0.839914	0.845973	0.850492	0.853925	0.856658	0.859104	0.861354	0.863375	0.865035	0.866261	0.867028	0.867173	0.866697	0.865723	0.864448	0.863077	0.861609	0.860041	0.858313	0.856377	0.854257	0.852033	0.84979	0.84756	0.845414	0.843442	0.841665	0.840071	0.838571	0.837067	0.835495	0.83384	0.832141	0.830474	0.828893	0.827416	0.825985	0.824532	0.823031	0.821478	0.819887	0.818269	0.816648	0.815103
0.793183	0.7954	0.802521	0.812828	0.823561	0.833165	0.841096	0.847266	0.851936	0.85546	0.858285	0.860748	0.86293	0.864783	0.866293	0.86742	0.867986	0.867902	0.867223	0.866134	0.864844	0.863462	0.862004	0.860435	0.858677	0.856694	0.854532	0.852287	0.850046	0.847845	0.84576	0.843836	0.842093	0.840496	0.83895	0.837368	0.835723	0.834038	0.832366	0.830755	0.829227	0.827756	0.826289	0.824801	0.823276	0.821723	0.820134	0.818516	0.816922	0.815416
0.792246	0.795288	0.802977	0.813545	0.824492	0.834142	0.842186	0.848503	0.853251	0.856859	0.859697	0.862089	0.864102	0.865806	0.867218	0.868141	0.868476	0.868183	0.867384	0.866275	0.864968	0.863592	0.862126	0.86052	0.858706	0.856669	0.854478	0.852234	0.850016	0.847872	0.845837	0.843951	0.842211	0.840577	0.838958	0.837304	0.835629	0.833971	0.832354	0.830796	0.829281	0.827783	0.826285	0.824772	0.823244	0.821692	0.820102	0.818504	0.816944	0.815466
0.791706	0.795348	0.803309	0.814145	0.825168	0.834966	0.843176	0.849562	0.854384	0.857994	0.860757	0.862979	0.864851	0.866465	0.867673	0.868361	0.868482	0.868067	0.867248	0.866115	0.864812	0.863423	0.861915	0.860245	0.858365	0.85629	0.854096	0.851873	0.849709	0.847612	0.845617	0.843743	0.841972	0.84027	0.83858	0.836896	0.835247	0.833642	0.832076	0.830533	0.829	0.827477	0.825956	0.82444	0.822913	0.821358	0.819786	0.818214	0.816682	0.815215
0.791188	0.795091	0.803425	0.814412	0.825661	0.835675	0.843952	0.850401	0.855213	0.858739	0.861326	0.863415	0.865214	0.866627	0.8676	0.868072	0.868071	0.867639	0.866791	0.865658	0.86434	0.862905	0.86133	0.859586	0.857658	0.855574	0.8534	0.85123	0.849111	0.847055	0.845077	0.843179	0.841347	0.839578	0.837855	0.836195	0.834597	0.833041	0.831489	0.829931	0.82838	0.826839	0.825316	0.8238	0.822273	0.820736	0.819187	0.817639	0.81612	0.81467
0.790141	0.794644	0.803248	0.814602	0.826143	0.83622	0.844546	0.850963	0.855672	0.859008	0.861465	0.863501	0.865104	0.866282	0.867037	0.867387	0.867373	0.866907	0.866052	0.864902	0.863535	0.862029	0.860377	0.858578	0.856636	0.85457	0.852449	0.850323	0.848244	0.84621	0.844213	0.842259	0.840365	0.838564	0.836863	0.835253	0.833703	0.832159	0.830591	0.829018	0.827453	0.825913	0.824391	0.822876	0.821366	0.819851	0.818325	0.816791	0.815291	0.813865
0.78957	0.794293	0.803405	0.815108	0.826661	0.836747	0.844994	0.851273	0.855761	0.858957	0.861372	0.86321	0.864575	0.865533	0.866165	0.866502	0.866449	0.865968	0.865087	0.86388	0.862438	0.860853	0.859141	0.857324	0.855396	0.853382	0.851303	0.849216	0.847162	0.845112	0.843062	0.841049	0.839127	0.837347	0.835695	0.834134	0.832596	0.831035	0.829451	0.827866	0.826304	0.824766	0.823245	0.821748	0.820262	0.818768	0.817255	0.81574	0.814265	0.812876
0.78868	0.794194	0.80375	0.81544	0.826999	0.836997	0.845093	0.851134	0.855474	0.858628	0.860844	0.862448	0.863598	0.864436	0.865058	0.865359	0.865289	0.864777	0.863839	0.862559	0.861039	0.859399	0.857671	0.855869	0.853994	0.852022	0.849983	0.847922	0.845856	0.843757	0.841653	0.839616	0.837719	0.83599	0.834392	0.832849	0.831295	0.829718	0.828123	0.826543	0.824986	0.82345	0.821947	0.820475	0.819012	0.817531	0.816038	0.814551	0.813114	0.811768
0.788729	0.794592	0.804003	0.815675	0.827135	0.836971	0.844811	0.850688	0.854978	0.857925	0.859904	0.861296	0.862332	0.863166	0.863755	0.864041	0.863939	0.863368	0.862358	0.861003	0.859432	0.857779	0.856068	0.85432	0.852488	0.850555	0.84854	0.846468	0.844356	0.842205	0.840081	0.838072	0.83623	0.83456	0.832987	0.831434	0.829866	0.828278	0.82669	0.825116	0.823562	0.822044	0.820568	0.819119	0.81767	0.81621	0.814745	0.813295	0.811903	0.810602
0.788779	0.794401	0.803878	0.815517	0.826851	0.83644	0.844112	0.849932	0.854012	0.856723	0.858498	0.859789	0.860834	0.861648	0.862234	0.862497	0.862342	0.861707	0.860631	0.859233	0.857657	0.856027	0.854372	0.85267	0.850878	0.848967	0.846942	0.844828	0.842666	0.840498	0.838405	0.836457	0.834679	0.833042	0.83147	0.829906	0.82833	0.82675	0.825171	0.823603	0.822068	0.820576	0.819126	0.817694	0.816267	0.814837	0.81341	0.812006	0.810661	0.809413
0.78789	0.793788	0.803343	0.814912	0.826019	0.835445	0.843059	0.848671	0.852517	0.855031	0.856719	0.858035	0.859078	0.859906	0.860483	0.860703	0.860492	0.859802	0.858692	0.857295	0.855749	0.854178	0.852575	0.850916	0.849144	0.847222	0.845158	0.842998	0.840821	0.838686	0.836658	0.834779	0.83304	0.831411	0.829836	0.82827	0.826702	0.825133	0.823564	0.822018	0.820509	0.819044	0.817613	0.816206	0.81481	0.813419	0.812038	0.810682	0.809392	0.808205
0.786991	0.79294	0.802433	0.813778	0.824734	0.834129	0.841539	0.846914	0.850565	0.853001	0.854728	0.856058	0.857128	0.857957	0.858498	0.858667	0.858406	0.857686	0.85658	0.855216	0.853733	0.852217	0.850659	0.849018	0.847234	0.845275	0.843167	0.840995	0.838851	0.836782	0.834827	0.832992	0.831267	0.82964	0.828067	0.826511	0.824956	0.823399	0.821855	0.820336	0.818853	0.81741	0.816005	0.81463	0.813274	0.811928	0.810595	0.809295	0.808067	0.806943
0.78566	0.791564	0.800856	0.81211	0.823103	0.832308	0.839488	0.844674	0.848258	0.850751	0.852506	0.853877	0.854961	0.855763	0.856257	0.856379	0.856092	0.855378	0.854307	0.853011	0.851586	0.850119	0.848583	0.846931	0.845109	0.843109	0.840992	0.838855	0.836778	0.834785	0.832878	0.831062	0.829344	0.827723	0.826164	0.824622	0.823081	0.821551	0.820035	0.818544	0.817085	0.81567	0.814297	0.812961	0.81165	0.810352	0.809074	0.807838	0.806673	0.805613
0.783775	0.789496	0.798815	0.810235	0.821052	0.830026	0.837018	0.842148	0.845807	0.848334	0.850144	0.851538	0.852599	0.853357	0.853806	0.853902	0.853622	0.852944	0.851942	0.850706	0.849333	0.847891	0.846345	0.844656	0.842795	0.840788	0.838709	0.83664	0.834641	0.832701	0.830817	0.829012	0.827303	0.825699	0.824155	0.822626	0.821113	0.819613	0.818126	0.816659	0.815229	0.813846	0.812514	0.811223	0.809958	0.808715	0.807499	0.806326	0.805226	0.804225
0.781177	0.787153	0.796835	0.808073	0.818638	0.827417	0.834361	0.839582	0.843277	0.845868	0.847706	0.84908	0.850099	0.85081	0.851233	0.851339	0.851094	0.850484	0.849543	0.848359	0.847012	0.845563	0.84398	0.842252	0.840385	0.838418	0.836408	0.834417	0.832474	0.83056	0.82869	0.826898	0.825208	0.823621	0.822089	0.820587	0.819104	0.817634	0.816171	0.814733	0.813337	0.811994	0.810706	0.809461	0.80825	0.807067	0.805915	0.804807	0.803767	0.802814
0.778923	0.785457	0.794803	0.805707	0.816038	0.824762	0.831807	0.837055	0.840813	0.84343	0.845244	0.846572	0.847542	0.848226	0.848659	0.8488	0.848622	0.848071	0.847182	0.846023	0.844667	0.843179	0.841557	0.839822	0.837995	0.836096	0.834163	0.832228	0.830313	0.828416	0.82656	0.824789	0.823118	0.821542	0.820034	0.818561	0.817108	0.815661	0.814228	0.812824	0.811466	0.810167	0.808926	0.807733	0.806582	0.805462	0.804373	0.803326	0.802337	0.801429
0.777647	0.783408	0.792335	0.802998	0.813295	0.822151	0.829234	0.834556	0.838348	0.840947	0.842721	0.844007	0.844957	0.845658	0.846131	0.846341	0.846224	0.845725	0.844861	0.843692	0.842299	0.84077	0.839141	0.837447	0.835689	0.833865	0.831986	0.83008	0.828183	0.826303	0.82447	0.822718	0.82106	0.819508	0.818026	0.816582	0.815153	0.813737	0.812338	0.810973	0.80966	0.808408	0.807218	0.806085	0.804995	0.803938	0.80291	0.801917	0.800977	0.800124
0.774757	0.780345	0.789197	0.799952	0.810463	0.819417	0.826617	0.832006	0.835804	0.838382	0.840133	0.841418	0.842398	0.843151	0.843699	0.843976	0.843914	0.843445	0.842572	0.841365	0.839932	0.838397	0.836809	0.835185	0.833501	0.831729	0.829877	0.827989	0.826112	0.824254	0.822442	0.820706	0.819074	0.817549	0.816095	0.814678	0.813281	0.8119	0.810542	0.809222	0.807955	0.806755	0.805625	0.804554	0.803526	0.80253	0.801558	0.800618	0.799734	0.798942
0.771404	0.77703	0.786089	0.797143	0.807775	0.816867	0.824139	0.829533	0.833308	0.835861	0.837614	0.838933	0.839968	0.840798	0.841416	0.841748	0.841717	0.841236	0.84032	0.839071	0.837631	0.836136	0.834617	0.833065	0.831428	0.829678	0.82784	0.82597	0.824116	0.822279	0.820482	0.818772	0.817167	0.81567	0.814244	0.812858	0.811497	0.810157	0.808843	0.807568	0.806354	0.805213	0.804144	0.803134	0.802167	0.801225	0.800307	0.799425	0.798602	0.797877
0.768023	0.773997	0.783453	0.794628	0.805401	0.814558	0.821821	0.827177	0.830914	0.833462	0.835247	0.836622	0.837735	0.838634	0.839305	0.839665	0.839618	0.839088	0.838123	0.836863	0.835461	0.834034	0.832585	0.831077	0.829456	0.827715	0.825892	0.824043	0.822207	0.820384	0.818612	0.816927	0.81535	0.81388	0.812487	0.811137	0.809816	0.808518	0.807248	0.806025	0.80487	0.803789	0.802781	0.801831	0.800916	0.800027	0.799165	0.798344	0.797587	0.796924
0.765226	0.771683	0.781197	0.792494	0.803308	0.812428	0.81963	0.824929	0.828649	0.831224	0.833062	0.834512	0.835694	0.836644	0.837338	0.837676	0.837573	0.836987	0.836006	0.834781	0.833445	0.832087	0.830679	0.829183	0.827566	0.825834	0.824029	0.822197	0.820373	0.818572	0.816824	0.815166	0.813617	0.81218	0.810821	0.80951	0.808231	0.806976	0.805756	0.804591	0.803495	0.802475	0.801526	0.800627	0.799763	0.798929	0.798128	0.79737	0.796675	0.796069
0.76326	0.769595	0.779212	0.79053	0.801288	0.81033	0.817462	0.822739	0.826485	0.829114	0.831028	0.832548	0.833781	0.83475	0.835418	0.835695	0.835529	0.834922	0.833974	0.832814	0.831545	0.830228	0.828832	0.827334	0.825723	0.824006	0.822216	0.820396	0.818591	0.816812	0.81509	0.813461	0.811945	0.810544	0.809224	0.807954	0.806715	0.805509	0.804346	0.80324	0.802204	0.801244	0.800346	0.799497	0.798688	0.797915	0.797175	0.796479	0.795841	0.79529
0.760967	0.767511	0.777189	0.78847	0.799161	0.808143	0.815266	0.820577	0.824385	0.827094	0.829085	0.83066	0.831913	0.832854	0.833458	0.833669	0.833479	0.832902	0.832019	0.830926	0.829698	0.828393	0.826994	0.825501	0.823901	0.822198	0.820422	0.818621	0.816836	0.815082	0.81339	0.811797	0.810318	0.808955	0.807675	0.806445	0.805254	0.804104	0.803001	0.801955	0.80098	0.800073	0.799227	0.798433	0.797683	0.796971	0.796291	0.795652	0.795069	0.794565
0.758884	0.765437	0.775051	0.786255	0.796881	0.805861	0.81303	0.818415	0.822314	0.825107	0.827158	0.828756	0.829981	0.830857	0.831393	0.83158	0.831418	0.830907	0.830092	0.82904	0.827823	0.826516	0.825121	0.823638	0.822052	0.820363	0.818607	0.816826	0.815065	0.813342	0.811686	0.810131	0.808691	0.807369	0.80613	0.804949	0.803814	0.802723	0.80168	0.800695	0.799776	0.798922	0.798131	0.797396	0.796707	0.796054	0.795432	0.794848	0.794311	0.793839
0.75662	0.763104	0.772658	0.783817	0.794465	0.803515	0.810779	0.81627	0.820265	0.823125	0.825201	0.826772	0.827931	0.828739	0.829253	0.82947	0.829376	0.828935	0.828163	0.827122	0.825901	0.824599	0.823215	0.821744	0.820173	0.818507	0.816772	0.815015	0.813286	0.811599	0.809982	0.808466	0.807067	0.805788	0.804599	0.803473	0.802398	0.801368	0.800385	0.799457	0.798593	0.797795	0.797062	0.796389	0.795759	0.795162	0.794595	0.794057	0.793553	0.793099
0.754017	0.760473	0.770014	0.781229	0.79198	0.801154	0.808547	0.814151	0.81822	0.821107	0.823155	0.824659	0.82575	0.826538	0.827086	0.827374	0.827354	0.826959	0.826198	0.825153	0.823937	0.822645	0.821273	0.819819	0.818271	0.816628	0.814919	0.813193	0.8115	0.809852	0.808274	0.8068	0.805445	0.804216	0.803084	0.802018	0.801003	0.800032	0.799105	0.798233	0.797426	0.796687	0.796016	0.795401	0.794826	0.794285	0.793763	0.793258	0.792773	0.79233
0.751144	0.757622	0.767258	0.778614	0.789522	0.798856	0.806376	0.812061	0.816157	0.819013	0.820993	0.822426	0.823498	0.824324	0.824946	0.825311	0.825339	0.824958	0.824194	0.823152	0.821945	0.820666	0.819309	0.817878	0.816355	0.814737	0.813058	0.811368	0.809714	0.808104	0.806568	0.805139	0.803835	0.802664	0.801592	0.800586	0.79963	0.798715	0.797842	0.797026	0.796278	0.7956	0.794988	0.794429	0.793909	0.793414	0.792924	0.792437	0.791966	0.791546
0.748104	0.754726	0.764543	0.776091	0.787194	0.796667	0.804274	0.809983	0.814043	0.816824	0.818729	0.820142	0.821253	0.822157	0.822858	0.823273	0.823316	0.822932	0.822169	0.821137	0.819942	0.818676	0.817341	0.815934	0.814436	0.812847	0.811202	0.80955	0.807932	0.806365	0.804875	0.803499	0.802254	0.801142	0.800129	0.799183	0.798281	0.797419	0.796602	0.795845	0.795157	0.794539	0.793983	0.793479	0.793005	0.792541	0.79207	0.791598	0.791149	0.790765
0.745128	0.75197	0.762007	0.773787	0.785027	0.794585	0.802206	0.807868	0.811843	0.814543	0.816424	0.817878	0.819069	0.820055	0.820806	0.821233	0.821275	0.820891	0.820138	0.819116	0.817932	0.816686	0.815373	0.813991	0.812519	0.810962	0.809353	0.807737	0.806161	0.804641	0.803206	0.801889	0.800703	0.799651	0.798698	0.797807	0.796957	0.796149	0.79539	0.794694	0.794067	0.793507	0.793006	0.792547	0.792105	0.791659	0.791202	0.790753	0.79034	0.790004
0.742397	0.749472	0.759774	0.77167	0.782983	0.792535	0.800094	0.805657	0.809541	0.812213	0.814137	0.815673	0.816949	0.817984	0.818745	0.81917	0.819213	0.818838	0.818094	0.817081	0.815917	0.81469	0.8134	0.812041	0.8106	0.809078	0.807504	0.805929	0.804404	0.80294	0.801565	0.800306	0.799181	0.798189	0.797293	0.796454	0.795658	0.794907	0.79421	0.793575	0.793008	0.792504	0.792048	0.79162	0.791195	0.790763	0.790329	0.789916	0.78955	0.789264
0.739944	0.747329	0.757702	0.769649	0.78093	0.790402	0.797847	0.80331	0.807164	0.809884	0.811895	0.813522	0.814849	0.815893	0.816651	0.817076	0.817129	0.816763	0.816026	0.815031	0.813887	0.812682	0.811415	0.810086	0.808678	0.807191	0.805659	0.804135	0.802667	0.801264	0.799948	0.798751	0.797686	0.796752	0.795911	0.795125	0.794386	0.793697	0.793063	0.792489	0.791978	0.791518	0.791094	0.790683	0.790272	0.789861	0.789463	0.789097	0.788781	0.788544
0.737965	0.745277	0.755668	0.767555	0.778735	0.788078	0.795418	0.800853	0.804762	0.807578	0.809688	0.811371	0.812709	0.81375	0.814508	0.814945	0.815007	0.814646	0.813927	0.812952	0.811831	0.810649	0.809411	0.808115	0.806743	0.805299	0.803818	0.802353	0.800946	0.799603	0.798349	0.797213	0.796208	0.79533	0.794544	0.793816	0.793139	0.792513	0.79194	0.791423	0.790957	0.790528	0.790121	0.789724	0.789333	0.788959	0.788608	0.788292	0.788027	0.78784
0.7357	0.743076	0.753414	0.7652	0.776252	0.785498	0.792823	0.798333	0.802357	0.805285	0.807458	0.809156	0.810495	0.811539	0.812312	0.812761	0.812827	0.812485	0.811786	0.810836	0.809739	0.808588	0.807386	0.806127	0.804799	0.803405	0.801984	0.800582	0.799235	0.797955	0.796763	0.795689	0.794742	0.793921	0.793192	0.792527	0.791914	0.79135	0.790834	0.790362	0.789927	0.789517	0.789123	0.788747	0.788392	0.788065	0.787765	0.7875	0.787286	0.787152
0.733384	0.740678	0.7509	0.76255	0.773508	0.782752	0.790174	0.795818	0.799969	0.802967	0.805158	0.806862	0.808207	0.809269	0.810057	0.810511	0.810596	0.810273	0.8096	0.808675	0.80761	0.806495	0.80533	0.804117	0.80284	0.801508	0.80015	0.798809	0.797527	0.79631	0.795183	0.794168	0.793278	0.792516	0.79185	0.79125	0.7907	0.790193	0.789723	0.789282	0.788866	0.788471	0.788098	0.787758	0.78745	0.787174	0.786925	0.786714	0.786553	0.786472
0.730758	0.737948	0.748037	0.75961	0.770593	0.779968	0.78755	0.793341	0.79757	0.800589	0.802789	0.804503	0.80587	0.806951	0.807746	0.808221	0.808324	0.808027	0.80738	0.806488	0.80546	0.804384	0.803266	0.802106	0.800891	0.799623	0.798328	0.797053	0.795836	0.794685	0.793619	0.792662	0.791832	0.791132	0.790533	0.789998	0.789505	0.789046	0.788607	0.788185	0.787785	0.78741	0.787074	0.78678	0.786524	0.7863	0.786105	0.785947	0.78584	0.785808
0.727814	0.734875	0.744914	0.756547	0.767704	0.777269	0.785021	0.790897	0.795147	0.798175	0.800386	0.802127	0.803516	0.804604	0.805422	0.805916	0.806046	0.805775	0.805162	0.804308	0.803319	0.802291	0.801228	0.800131	0.798981	0.797776	0.796548	0.795337	0.794189	0.793101	0.792093	0.791197	0.79043	0.789799	0.789266	0.788789	0.788343	0.787914	0.787494	0.787089	0.786709	0.786371	0.786081	0.78584	0.785636	0.785465	0.785325	0.785221	0.785163	0.785169
0.724531	0.731595	0.741746	0.753607	0.76499	0.774746	0.782587	0.78848	0.792737	0.795773	0.798012	0.799774	0.80117	0.802283	0.803121	0.80364	0.803797	0.803559	0.802984	0.802169	0.801229	0.800257	0.799258	0.798226	0.797139	0.796001	0.794837	0.793695	0.792611	0.791582	0.790635	0.789802	0.789103	0.78854	0.788066	0.787635	0.78722	0.786809	0.786405	0.786019	0.785677	0.785385	0.785148	0.784958	0.784808	0.784692	0.784604	0.78455	0.784531	0.784574
0.721188	0.728416	0.738854	0.750969	0.762553	0.772391	0.780235	0.786126	0.790383	0.793443	0.795701	0.797467	0.798885	0.800016	0.800879	0.801424	0.801612	0.801412	0.800874	0.800107	0.799223	0.798315	0.797381	0.796412	0.795392	0.794316	0.793219	0.792141	0.791116	0.790147	0.789263	0.788499	0.787869	0.787363	0.786936	0.786535	0.786137	0.785742	0.785356	0.785008	0.784711	0.784472	0.784286	0.784151	0.784055	0.783991	0.783953	0.783939	0.783957	0.784033
0.718095	0.725665	0.736366	0.74868	0.760321	0.770135	0.777963	0.78384	0.788115	0.79119	0.793445	0.79523	0.796664	0.797818	0.798703	0.799278	0.799502	0.799338	0.798847	0.798136	0.797316	0.796473	0.795601	0.794697	0.793739	0.792728	0.791693	0.790673	0.789707	0.7888	0.787985	0.787291	0.786718	0.786259	0.785861	0.785477	0.785094	0.784716	0.784367	0.784064	0.78382	0.783633	0.783502	0.78342	0.783376	0.783362	0.783363	0.783386	0.783438	0.783546
0.715567	0.723356	0.734231	0.746557	0.758132	0.767909	0.775709	0.7816	0.785885	0.788951	0.791225	0.793021	0.794477	0.795652	0.796565	0.797175	0.797434	0.797316	0.796883	0.796238	0.795483	0.794702	0.793896	0.793054	0.792157	0.791205	0.790227	0.789266	0.788362	0.787526	0.786781	0.786145	0.785619	0.785189	0.784807	0.784438	0.784071	0.783729	0.783425	0.783175	0.782984	0.782852	0.782775	0.782745	0.78275	0.782774	0.782813	0.782869	0.782952	0.783082
0.713334	0.721284	0.732121	0.744338	0.755861	0.765602	0.77342	0.779324	0.783599	0.786688	0.788975	0.790795	0.792273	0.793477	0.794427	0.795073	0.795381	0.795325	0.79496	0.794382	0.793691	0.792977	0.792233	0.791452	0.790613	0.789717	0.788798	0.7879	0.787068	0.786304	0.785618	0.785028	0.784531	0.784118	0.783751	0.783398	0.783068	0.782771	0.78252	0.782324	0.782189	0.782112	0.782087	0.782105	0.782147	0.782208	0.78228	0.782368	0.782471	0.782616
0.711278	0.719105	0.729783	0.741946	0.75343	0.763201	0.771041	0.776938	0.781244	0.784352	0.786669	0.788514	0.790023	0.791268	0.792257	0.792957	0.793333	0.793351	0.793056	0.792543	0.791921	0.791271	0.79059	0.789866	0.789083	0.788248	0.787394	0.786569	0.785811	0.785107	0.784469	0.783908	0.783428	0.78303	0.78268	0.782364	0.782079	0.781835	0.781639	0.7815	0.781421	0.781396	0.781419	0.781474	0.781552	0.781646	0.781749	0.781857	0.781976	0.782137
0.708845	0.716517	0.727181	0.739325	0.750868	0.760681	0.768523	0.774465	0.778801	0.781948	0.784296	0.786178	0.787734	0.789023	0.790072	0.790845	0.791301	0.791394	0.791168	0.790726	0.790169	0.789585	0.788963	0.788296	0.787575	0.786806	0.786027	0.785279	0.784582	0.783926	0.783317	0.782773	0.78231	0.781929	0.781617	0.781345	0.781114	0.780926	0.780787	0.780705	0.780678	0.780701	0.780762	0.780852	0.780963	0.781089	0.781212	0.781336	0.78147	0.781649
0.705993	0.713746	0.724413	0.736651	0.748252	0.75807	0.765969	0.77195	0.776333	0.779514	0.781903	0.783836	0.78544	0.786793	0.787922	0.788781	0.789315	0.789479	0.789326	0.788952	0.788461	0.787937	0.787373	0.786768	0.786115	0.785423	0.784721	0.784035	0.783386	0.782759	0.782167	0.78164	0.781193	0.780851	0.780583	0.780367	0.780191	0.780062	0.779981	0.77995	0.779972	0.780034	0.780129	0.780252	0.780395	0.78054	0.780678	0.780817	0.78097	0.781168
0.703241	0.710953	0.721736	0.734032	0.745621	0.7555	0.763437	0.769468	0.773885	0.777106	0.779547	0.781529	0.783201	0.784639	0.785858	0.786798	0.787404	0.787643	0.787558	0.78725	0.786818	0.786352	0.78585	0.785314	0.784739	0.784126	0.783486	0.782848	0.782227	0.781617	0.781041	0.78053	0.780121	0.779823	0.779611	0.779451	0.779335	0.779263	0.779233	0.779252	0.779313	0.779409	0.779536	0.779691	0.779852	0.780012	0.780165	0.780321	0.780494	0.780715
0.700346	0.70826	0.719111	0.731378	0.743037	0.75296	0.760953	0.767018	0.771477	0.774753	0.777245	0.779299	0.781059	0.78259	0.783893	0.784907	0.78559	0.785897	0.78588	0.785631	0.785257	0.784853	0.784419	0.783962	0.783466	0.782913	0.782321	0.78171	0.781105	0.780511	0.77995	0.779477	0.779112	0.778869	0.778715	0.778616	0.778557	0.778536	0.778555	0.778611	0.778707	0.778835	0.778994	0.779167	0.779342	0.779515	0.779686	0.779862	0.780058	0.780299
0.697796	0.705705	0.716457	0.728792	0.740493	0.750473	0.758497	0.764604	0.769119	0.77245	0.775017	0.777165	0.779023	0.780642	0.782018	0.783111	0.783863	0.784241	0.784283	0.78409	0.783778	0.783443	0.78309	0.782712	0.782276	0.781771	0.781205	0.780607	0.780019	0.779438	0.778914	0.778484	0.778175	0.777992	0.777899	0.777857	0.777849	0.777876	0.777931	0.778022	0.778149	0.778308	0.778484	0.77867	0.778859	0.779049	0.779238	0.779439	0.779656	0.779921
0.695165	0.70293	0.713787	0.726179	0.737953	0.747971	0.756044	0.762215	0.766793	0.770205	0.772873	0.775126	0.777075	0.77877	0.780228	0.781392	0.782219	0.782658	0.782758	0.782627	0.782384	0.78213	0.781857	0.78154	0.781151	0.78067	0.780117	0.779535	0.778959	0.778416	0.777935	0.777561	0.777312	0.777189	0.777154	0.777163	0.777202	0.777265	0.777354	0.777476	0.777633	0.777809	0.777998	0.778196	0.778401	0.77861	0.778825	0.779047	0.779289	0.779588
0.692183	0.700153	0.711087	0.723572	0.735389	0.745464	0.753613	0.759856	0.764524	0.768045	0.770825	0.773174	0.775203	0.776983	0.778514	0.779754	0.780645	0.781143	0.781306	0.781246	0.781085	0.780913	0.780701	0.78043	0.780065	0.779596	0.779056	0.778485	0.777946	0.777445	0.777021	0.776707	0.776519	0.776456	0.776471	0.776527	0.776601	0.776696	0.776816	0.776968	0.777141	0.777329	0.777529	0.777744	0.777968	0.778202	0.778439	0.778687	0.778964	0.779301
0.689512	0.697467	0.70848	0.720983	0.732844	0.742996	0.751221	0.757566	0.762357	0.766001	0.768881	0.771311	0.773426	0.775278	0.776884	0.778188	0.779139	0.7797	0.779934	0.779959	0.779884	0.779773	0.779607	0.779358	0.779002	0.778545	0.778014	0.77748	0.776982	0.776538	0.776175	0.775925	0.775797	0.775782	0.775844	0.775935	0.77604	0.776166	0.776314	0.776481	0.776666	0.776864	0.77708	0.777314	0.777563	0.777821	0.778084	0.778368	0.778685	0.779068
0.686703	0.69478	0.705803	0.718352	0.730303	0.740544	0.748887	0.755373	0.760299	0.76405	0.767014	0.769534	0.771723	0.77365	0.775319	0.776683	0.777698	0.778332	0.778655	0.778768	0.778754	0.778688	0.778543	0.778302	0.777957	0.777506	0.777011	0.776517	0.776077	0.775696	0.775397	0.775207	0.775128	0.775161	0.775259	0.77538	0.775514	0.775668	0.775831	0.776009	0.776203	0.776416	0.776651	0.776911	0.777184	0.777468	0.777768	0.778094	0.778458	0.778873
0.684035	0.692051	0.703102	0.715746	0.727794	0.738172	0.746679	0.753317	0.758357	0.762193	0.76525	0.767842	0.770105	0.772093	0.773822	0.77525	0.776339	0.777067	0.777481	0.777656	0.777686	0.77764	0.777501	0.777269	0.776927	0.776511	0.776055	0.77562	0.775244	0.774929	0.774691	0.774548	0.774516	0.774584	0.774713	0.774862	0.775025	0.775192	0.775365	0.77555	0.775759	0.775991	0.776253	0.776537	0.776837	0.777159	0.777502	0.777877	0.778275	0.778723
0.68115	0.689227	0.7004	0.713158	0.72537	0.735941	0.744622	0.751381	0.756509	0.760441	0.763569	0.766236	0.768559	0.770605	0.772398	0.773903	0.77509	0.775914	0.77639	0.776608	0.776656	0.776614	0.776483	0.776252	0.775943	0.775566	0.775169	0.774799	0.77449	0.774236	0.774045	0.773949	0.773951	0.774049	0.774206	0.774383	0.774558	0.774733	0.774912	0.775112	0.775338	0.775599	0.775886	0.776197	0.776536	0.776903	0.777298	0.777708	0.778139	0.778617
0.678253	0.686479	0.697765	0.710715	0.723155	0.733921	0.742726	0.749569	0.754793	0.758792	0.76199	0.764712	0.767089	0.769198	0.771071	0.772679	0.773968	0.774853	0.775372	0.775605	0.775655	0.77562	0.775485	0.775286	0.775015	0.774696	0.774365	0.774062	0.773816	0.773607	0.773463	0.7734	0.773431	0.773556	0.773738	0.773926	0.774108	0.774289	0.774481	0.774698	0.774955	0.775242	0.775557	0.775908	0.776293	0.776715	0.777145	0.77759	0.77805	0.778553
0.675526	0.683832	0.695344	0.708567	0.72122	0.732103	0.740977	0.747912	0.753191	0.757249	0.760493	0.763264	0.765702	0.767892	0.769875	0.77159	0.772941	0.773868	0.774399	0.774631	0.774684	0.774641	0.774538	0.774375	0.774162	0.773909	0.773647	0.773408	0.773205	0.773042	0.77293	0.772894	0.77295	0.7731	0.773292	0.773485	0.77367	0.773863	0.774072	0.774321	0.774607	0.774922	0.775279	0.775679	0.776122	0.77658	0.777045	0.777518	0.778003	0.778532
0.672834	0.681453	0.693306	0.706759	0.719506	0.730431	0.739387	0.746362	0.751689	0.75578	0.759066	0.761896	0.764417	0.766723	0.768819	0.770596	0.771987	0.772922	0.773449	0.773682	0.773723	0.773711	0.773641	0.773536	0.773391	0.773209	0.77301	0.772813	0.772656	0.772524	0.772436	0.772425	0.772505	0.772663	0.772858	0.773053	0.773248	0.773458	0.773701	0.773979	0.774295	0.774654	0.775062	0.775522	0.776002	0.776495	0.776988	0.777485	0.777996	0.778558
0.670707	0.679718	0.691766	0.705238	0.717967	0.728947	0.737916	0.744919	0.750262	0.754386	0.757726	0.760639	0.763284	0.76571	0.767864	0.76968	0.771075	0.772002	0.772528	0.772744	0.772814	0.772832	0.772822	0.772785	0.772711	0.772593	0.772436	0.772282	0.772155	0.772047	0.771982	0.771994	0.772079	0.772239	0.772434	0.772638	0.77285	0.773094	0.773367	0.773676	0.774037	0.774449	0.77492	0.775418	0.775933	0.776454	0.776971	0.777494	0.778039	0.778656
0.66933	0.678428	0.690382	0.703767	0.716529	0.7275	0.736484	0.743493	0.748865	0.753043	0.756471	0.759516	0.762285	0.76477	0.766962	0.768779	0.770164	0.77109	0.771595	0.771839	0.771938	0.772017	0.772076	0.772113	0.772103	0.772025	0.77191	0.771786	0.771681	0.771595	0.771553	0.771569	0.771655	0.771813	0.772017	0.772238	0.772485	0.772759	0.773063	0.773419	0.773833	0.77431	0.77482	0.775353	0.775896	0.77644	0.776983	0.777541	0.778143	0.778834
0.668048	0.676969	0.688811	0.702244	0.715	0.725992	0.734988	0.742034	0.74747	0.751746	0.755314	0.758491	0.761323	0.763847	0.76604	0.767846	0.769231	0.770135	0.770669	0.770944	0.771105	0.771255	0.771389	0.77149	0.771522	0.771486	0.771399	0.771298	0.771216	0.771151	0.771113	0.771129	0.771213	0.77138	0.7716	0.771856	0.772134	0.772439	0.77279	0.7732	0.773681	0.774198	0.774743	0.775304	0.775869	0.776439	0.777017	0.777634	0.77831	0.779046
0.666348	0.675191	0.687135	0.70058	0.713372	0.724387	0.733436	0.740561	0.746108	0.750536	0.754247	0.757491	0.760365	0.76289	0.765072	0.766878	0.768242	0.769178	0.769744	0.770082	0.770316	0.770543	0.770744	0.770887	0.77096	0.770952	0.770888	0.770809	0.770748	0.770687	0.770648	0.770662	0.770755	0.770938	0.771195	0.771482	0.771791	0.772143	0.77255	0.773027	0.773549	0.774102	0.774675	0.775259	0.77585	0.776455	0.777093	0.777786	0.778508	0.779271
0.664393	0.673419	0.685369	0.698852	0.711666	0.722744	0.731886	0.73914	0.744858	0.749442	0.753223	0.75651	0.759384	0.761896	0.764078	0.76586	0.767257	0.768227	0.768859	0.769272	0.769586	0.769882	0.770124	0.770309	0.770408	0.770421	0.770378	0.770321	0.770262	0.7702	0.770158	0.77018	0.770289	0.77051	0.7708	0.77112	0.771478	0.771887	0.772363	0.772882	0.773441	0.774022	0.774617	0.775227	0.775853	0.776519	0.777234	0.777974	0.778724	0.779499
0.662697	0.671624	0.683585	0.697069	0.709944	0.721127	0.730418	0.737868	0.743759	0.748416	0.752239	0.755521	0.758378	0.760888	0.763041	0.764858	0.766288	0.767327	0.768038	0.768535	0.768919	0.769255	0.769539	0.769748	0.769866	0.769899	0.769877	0.769821	0.76976	0.769693	0.769659	0.769697	0.769846	0.770102	0.770425	0.770796	0.771213	0.771694	0.772213	0.77277	0.773356	0.773959	0.77458	0.775225	0.775913	0.776659	0.777422	0.77819	0.778952	0.779743
0.660698	0.66969	0.681657	0.695218	0.708221	0.719582	0.729102	0.736748	0.742716	0.747415	0.75123	0.754492	0.757346	0.759822	0.762011	0.763861	0.765365	0.766488	0.767287	0.767856	0.76828	0.768659	0.768965	0.769191	0.769329	0.769383	0.769361	0.769301	0.769234	0.769174	0.769155	0.769234	0.76942	0.769711	0.770087	0.770519	0.771011	0.771537	0.772093	0.772678	0.773286	0.773915	0.774571	0.775279	0.776049	0.776843	0.777634	0.778414	0.779192	0.779982
0.6587	0.667661	0.679705	0.693412	0.706626	0.718258	0.728002	0.735724	0.741732	0.746415	0.750202	0.753458	0.756269	0.75878	0.761001	0.762929	0.764522	0.765737	0.766611	0.767219	0.767684	0.768083	0.768405	0.768649	0.768807	0.768859	0.768831	0.768763	0.768702	0.768658	0.768682	0.7688	0.769021	0.769367	0.769808	0.770318	0.770856	0.77142	0.772004	0.772609	0.773243	0.773909	0.77463	0.775422	0.77624	0.777062	0.777865	0.778661	0.779437	0.780227
0.656508	0.665587	0.677809	0.691771	0.705313	0.717203	0.727016	0.734771	0.740749	0.745393	0.749169	0.75237	0.755216	0.757757	0.760059	0.762081	0.763772	0.765066	0.765977	0.766624	0.767106	0.767519	0.767857	0.76812	0.768274	0.768319	0.76828	0.768217	0.768172	0.768173	0.768238	0.768393	0.768672	0.769085	0.769609	0.770167	0.770743	0.771334	0.771937	0.772569	0.773241	0.773973	0.774782	0.775623	0.776468	0.7773	0.778118	0.778912	0.779688	0.780477
0.654413	0.663696	0.676217	0.690576	0.704404	0.716332	0.726155	0.733853	0.739773	0.744396	0.748097	0.751331	0.7542	0.756824	0.759225	0.761351	0.763123	0.76445	0.765399	0.766059	0.76655	0.766976	0.767332	0.767589	0.767732	0.767763	0.767728	0.76768	0.767683	0.767728	0.767832	0.768047	0.768397	0.768898	0.769472	0.770069	0.770671	0.77128	0.771909	0.772578	0.77332	0.774143	0.775001	0.775868	0.776722	0.777568	0.778383	0.779177	0.779951	0.78073
0.652607	0.662249	0.675251	0.689908	0.703708	0.715601	0.725325	0.732937	0.738821	0.743344	0.747073	0.750323	0.753278	0.756007	0.758517	0.760726	0.762528	0.763891	0.764848	0.765513	0.766014	0.766456	0.766802	0.767045	0.767172	0.767204	0.767184	0.767187	0.767237	0.767322	0.767489	0.767779	0.768221	0.768775	0.769388	0.77001	0.770629	0.771263	0.771929	0.772671	0.773506	0.774379	0.775263	0.776138	0.777005	0.777846	0.778659	0.779451	0.780215	0.780977
0.651444	0.66167	0.674935	0.689432	0.70312	0.714854	0.724457	0.732015	0.737772	0.742319	0.746057	0.749397	0.752463	0.755307	0.757903	0.760139	0.761975	0.763343	0.764302	0.764975	0.765491	0.76592	0.76625	0.766473	0.7666	0.766647	0.766681	0.766732	0.766824	0.766975	0.767219	0.767607	0.768103	0.768696	0.769334	0.769972	0.770616	0.771287	0.772027	0.772865	0.773751	0.77465	0.77554	0.776427	0.777288	0.778127	0.778937	0.779718	0.780463	0.7812
0.651423	0.661735	0.674609	0.688901	0.702368	0.713949	0.723486	0.730898	0.736682	0.74124	0.745077	0.748537	0.751727	0.754662	0.757285	0.759555	0.761398	0.762769	0.763735	0.764422	0.764924	0.765336	0.765645	0.765868	0.76601	0.766113	0.766195	0.76629	0.76645	0.766681	0.767027	0.76747	0.768007	0.768625	0.769279	0.769942	0.770622	0.771369	0.772208	0.773097	0.774011	0.774916	0.775818	0.776697	0.777555	0.77839	0.779189	0.77995	0.780669	0.781376
0.651467	0.66117	0.673829	0.687897	0.701222	0.712758	0.72216	0.729622	0.735437	0.740112	0.744086	0.747686	0.750978	0.753946	0.756609	0.758892	0.760742	0.762124	0.763108	0.763784	0.76427	0.764663	0.764973	0.765213	0.765411	0.765563	0.765691	0.765855	0.766097	0.766432	0.766835	0.76732	0.767882	0.768517	0.769197	0.769899	0.770657	0.771503	0.772395	0.773312	0.774232	0.77515	0.776045	0.776921	0.777774	0.778598	0.779377	0.780113	0.780801	0.781488
0.650279	0.65994	0.672436	0.686411	0.699736	0.711162	0.720653	0.728175	0.734134	0.738968	0.743099	0.746814	0.750149	0.753166	0.755848	0.758143	0.760011	0.761414	0.762389	0.763051	0.76352	0.763917	0.764246	0.764544	0.764792	0.764989	0.765188	0.765436	0.765784	0.766178	0.766625	0.767137	0.767717	0.76838	0.769102	0.769883	0.770741	0.771642	0.772561	0.773486	0.77442	0.775331	0.776223	0.777095	0.777936	0.778741	0.779494	0.7802	0.780869	0.781554
0.648916	0.658352	0.670759	0.684759	0.697964	0.709509	0.719078	0.726771	0.732911	0.737921	0.742179	0.745939	0.749325	0.752359	0.755054	0.757368	0.759258	0.760653	0.761614	0.762258	0.762732	0.763148	0.763537	0.763887	0.764182	0.764454	0.76474	0.765099	0.765509	0.765948	0.766422	0.766951	0.76756	0.768266	0.769069	0.769955	0.770869	0.771796	0.772723	0.773661	0.774587	0.775496	0.776383	0.777242	0.778063	0.77884	0.779563	0.780249	0.780916	0.78163
0.647026	0.656442	0.668935	0.682803	0.696168	0.707813	0.717584	0.725486	0.731824	0.736973	0.741276	0.745089	0.748491	0.751537	0.75425	0.756588	0.758469	0.759849	0.760791	0.76144	0.761933	0.762413	0.762857	0.763256	0.763628	0.763991	0.764392	0.764815	0.765271	0.765737	0.766228	0.766786	0.767439	0.768229	0.769141	0.770082	0.771023	0.771956	0.772895	0.773825	0.774748	0.775652	0.776525	0.777363	0.778156	0.7789	0.779601	0.780285	0.780982	0.781742
0.645031	0.654595	0.666882	0.680951	0.694425	0.706303	0.716311	0.724431	0.730916	0.736103	0.740455	0.744277	0.747685	0.750745	0.753481	0.755806	0.75767	0.759028	0.759973	0.760641	0.761201	0.761739	0.762233	0.762712	0.76318	0.763663	0.764129	0.764598	0.76508	0.765562	0.766081	0.766683	0.767423	0.768325	0.769294	0.770262	0.771206	0.772151	0.77308	0.774005	0.774924	0.775813	0.776663	0.77747	0.778227	0.778948	0.779647	0.780361	0.781104	0.781921
0.643292	0.652457	0.665012	0.679197	0.692938	0.705079	0.715326	0.723599	0.730111	0.735339	0.739689	0.743509	0.746926	0.750006	0.752724	0.755028	0.756865	0.758225	0.75919	0.759927	0.760546	0.761135	0.761713	0.76229	0.762883	0.763432	0.763944	0.764438	0.764933	0.765443	0.766007	0.766699	0.767553	0.768513	0.769508	0.770479	0.771433	0.772366	0.773288	0.774207	0.77511	0.775974	0.776791	0.77756	0.778292	0.779009	0.779738	0.780499	0.781301	0.782168
0.640779	0.650478	0.663195	0.677704	0.691746	0.704155	0.714561	0.72285	0.729396	0.734611	0.738951	0.742775	0.746209	0.749267	0.751959	0.754233	0.756071	0.75745	0.758487	0.759284	0.759956	0.76063	0.76131	0.762017	0.762676	0.763271	0.763807	0.764313	0.764836	0.765391	0.766046	0.766856	0.767768	0.768754	0.769751	0.770731	0.771672	0.772596	0.773511	0.774412	0.775288	0.776117	0.776895	0.777637	0.778364	0.779111	0.779887	0.780709	0.781562	0.782452
0.639324	0.648938	0.661977	0.676792	0.691101	0.703643	0.714013	0.722303	0.728801	0.73398	0.738307	0.742138	0.745537	0.748558	0.75121	0.75348	0.755336	0.756793	0.757893	0.758745	0.759506	0.760288	0.761106	0.761881	0.762585	0.7632	0.763744	0.764275	0.764844	0.765493	0.76627	0.767138	0.768075	0.76906	0.770065	0.771028	0.771957	0.77287	0.773764	0.774636	0.775474	0.776259	0.777007	0.777741	0.778498	0.779294	0.780133	0.781007	0.781884	0.782777
0.637629	0.647753	0.661164	0.676273	0.690703	0.703166	0.713516	0.721734	0.72818	0.733339	0.73767	0.741459	0.744816	0.747792	0.750439	0.752727	0.754667	0.756192	0.75735	0.758295	0.759169	0.760097	0.760984	0.761804	0.762527	0.763148	0.763717	0.764294	0.76496	0.765735	0.766572	0.767463	0.768397	0.769389	0.770375	0.771326	0.772243	0.773133	0.773995	0.774827	0.775619	0.776372	0.777111	0.777877	0.778683	0.779542	0.780434	0.781333	0.782213	0.783098
0.636928	0.647361	0.661016	0.676162	0.690405	0.702792	0.713021	0.721158	0.727568	0.732723	0.737	0.740737	0.74404	0.747007	0.749674	0.752054	0.754069	0.755655	0.756913	0.757979	0.759007	0.760007	0.76094	0.761776	0.762502	0.763145	0.763758	0.764436	0.765233	0.766068	0.766927	0.767814	0.768753	0.769724	0.770697	0.771634	0.772525	0.773381	0.774199	0.774982	0.775739	0.776483	0.777253	0.778068	0.778939	0.779852	0.780769	0.781672	0.782542	0.783421
0.636771	0.647416	0.661018	0.675871	0.69	0.702235	0.712371	0.72047	0.72688	0.731979	0.736203	0.739885	0.743181	0.746172	0.748937	0.751399	0.753481	0.755174	0.75656	0.757788	0.758892	0.759939	0.760888	0.761726	0.762474	0.763162	0.763879	0.764691	0.76555	0.766409	0.767262	0.768153	0.76907	0.770027	0.770987	0.771897	0.772753	0.773563	0.774331	0.775077	0.775825	0.7766	0.777421	0.778302	0.779227	0.780166	0.781085	0.78198	0.782843	0.783718
0.636946	0.6474	0.660591	0.675315	0.68928	0.701426	0.711536	0.719649	0.72601	0.731061	0.735234	0.738916	0.742242	0.745339	0.748193	0.750729	0.752925	0.754754	0.756311	0.75762	0.758773	0.759837	0.760789	0.76165	0.762443	0.763237	0.764093	0.764969	0.765852	0.766705	0.767563	0.768432	0.769336	0.77028	0.771213	0.772087	0.772896	0.773655	0.774386	0.775123	0.775903	0.77673	0.777618	0.778554	0.779503	0.780444	0.781355	0.782244	0.783104	0.783977
0.636656	0.64662	0.659737	0.674322	0.688226	0.700376	0.710527	0.718607	0.724933	0.729945	0.734127	0.737848	0.741289	0.744483	0.747418	0.750076	0.752417	0.754426	0.756069	0.75743	0.758604	0.759672	0.760649	0.761557	0.762459	0.763397	0.764318	0.76522	0.766098	0.766957	0.767793	0.768649	0.76954	0.770458	0.771355	0.772183	0.77294	0.773661	0.774383	0.775153	0.775986	0.776882	0.777826	0.778786	0.779737	0.780669	0.781575	0.782461	0.783319	0.784183
0.635368	0.645433	0.658453	0.673014	0.686956	0.699178	0.709313	0.717372	0.72367	0.728703	0.732934	0.736782	0.740331	0.743614	0.746683	0.749496	0.752029	0.754131	0.75583	0.757213	0.758391	0.759486	0.760513	0.761534	0.762585	0.763589	0.764536	0.765432	0.766317	0.767153	0.767976	0.768819	0.769684	0.770565	0.771414	0.772189	0.772908	0.77362	0.774375	0.7752	0.776103	0.777057	0.778025	0.778987	0.779928	0.780854	0.781757	0.782641	0.783492	0.784342
0.634178	0.644038	0.657013	0.67162	0.685653	0.697859	0.707974	0.716006	0.722333	0.727425	0.731803	0.735773	0.739421	0.742852	0.74609	0.749114	0.751747	0.753907	0.755625	0.757009	0.758212	0.759359	0.760504	0.76168	0.762798	0.763826	0.764763	0.765664	0.766523	0.767345	0.768153	0.768968	0.769792	0.770622	0.771415	0.77215	0.772858	0.773604	0.774415	0.775311	0.776275	0.777254	0.778222	0.779172	0.780106	0.781029	0.78193	0.782807	0.783643	0.784479
0.632489	0.642371	0.655434	0.670169	0.684191	0.696383	0.706477	0.714551	0.720953	0.726215	0.730731	0.734813	0.738624	0.742241	0.74571	0.74884	0.751534	0.753711	0.755427	0.756835	0.75809	0.75936	0.760667	0.761913	0.763051	0.764066	0.765006	0.765877	0.76672	0.767526	0.768303	0.769075	0.769845	0.770615	0.771365	0.772087	0.77283	0.773633	0.774518	0.775476	0.776466	0.777445	0.778401	0.779342	0.780272	0.781193	0.782085	0.782948	0.78377	0.784581
0.630734	0.640731	0.653946	0.668643	0.682636	0.694795	0.70494	0.713105	0.719709	0.725129	0.729768	0.734032	0.73805	0.741921	0.745501	0.748691	0.751395	0.753563	0.755299	0.756758	0.758142	0.759584	0.76096	0.762222	0.763341	0.764354	0.765258	0.76611	0.766935	0.767706	0.768435	0.769147	0.769851	0.770575	0.771311	0.772068	0.772869	0.773749	0.774697	0.775681	0.77667	0.777634	0.778579	0.779516	0.780443	0.781354	0.782231	0.783079	0.783874	0.78468
0.629117	0.639286	0.652391	0.667025	0.680963	0.693181	0.703436	0.711843	0.718627	0.724183	0.729024	0.733517	0.737815	0.741802	0.745438	0.74863	0.751315	0.753499	0.755285	0.756878	0.758441	0.759951	0.761339	0.762575	0.763687	0.764658	0.765537	0.766366	0.767152	0.76787	0.768534	0.769174	0.769828	0.770535	0.771307	0.772124	0.773003	0.773946	0.774919	0.775901	0.776874	0.777826	0.778765	0.779697	0.780613	0.781507	0.782368	0.783188	0.783978	0.784802
[truncated: 50 more columns]
