# Supplementary material for: Generalized Poincaré plots analysis of heart period dynamics in different physiological conditions: Trained vs. untrained men
Source: PLoS One. 2019 Jul 5;14(7):e0219281. doi: 10.1371/journal.pone.0219281 (PMC6611602; doi:10.1371/journal.pone.0219281)
Supplement: S2 Appendix — (ZIP) [file pone.0219281.s002.zip › Pearson matrices 100x100/Trained subjects 3 conditions/Trained 2.xlsx]

## Sheet: Trained2REST
0.799424	0.776144	0.781235	0.770036	0.75468	0.739836	0.726051	0.715174	0.698658	0.68094	0.668738	0.65728	0.643168	0.628705	0.616377	0.602725	0.588763	0.574571	0.561144	0.548928	0.536433	0.524343	0.513977	0.502387	0.488961	0.474748	0.461843	0.449501	0.436662	0.425244	0.415061	0.405022	0.396307	0.387824	0.379563	0.371979	0.364284	0.358019	0.353497	0.348837	0.341534	0.333855	0.326315	0.318996	0.312107	0.305874	0.299201	0.291709	0.284344	0.277587
0.77592	0.782882	0.787599	0.776315	0.762203	0.748564	0.736823	0.723205	0.705536	0.690244	0.678426	0.665467	0.650711	0.636911	0.623561	0.609267	0.594632	0.580236	0.566938	0.554155	0.541395	0.529757	0.518546	0.505682	0.491381	0.477345	0.464265	0.451142	0.438491	0.427203	0.41665	0.406841	0.39783	0.389154	0.380953	0.373052	0.365801	0.360212	0.355595	0.349251	0.341459	0.333576	0.325895	0.318507	0.31168	0.304974	0.297583	0.289832	0.282483	0.275549
0.780658	0.787296	0.788371	0.776553	0.763	0.750784	0.737179	0.721609	0.705376	0.691157	0.67834	0.664452	0.650031	0.635827	0.621798	0.60695	0.592073	0.577849	0.564341	0.551318	0.538985	0.527044	0.514773	0.501018	0.486742	0.472806	0.459256	0.446191	0.433841	0.422499	0.412127	0.402381	0.393283	0.38471	0.376432	0.368834	0.362244	0.356891	0.351097	0.343931	0.335961	0.328046	0.32037	0.313099	0.306096	0.298831	0.291157	0.283467	0.276111	0.268767
0.769357	0.775952	0.776347	0.765506	0.753811	0.740484	0.725496	0.710901	0.695903	0.681537	0.668126	0.654419	0.639881	0.625397	0.610933	0.595973	0.581325	0.56716	0.553667	0.541115	0.528758	0.516177	0.503132	0.489319	0.475204	0.461103	0.447702	0.43495	0.422797	0.411762	0.401605	0.391996	0.38309	0.374586	0.366661	0.359645	0.353449	0.347453	0.340896	0.333405	0.32546	0.317634	0.310129	0.302861	0.295521	0.288036	0.280412	0.272811	0.265261	0.258
0.753738	0.761349	0.762311	0.753434	0.74084	0.726316	0.712252	0.698599	0.683634	0.669076	0.65582	0.641915	0.627183	0.612419	0.597782	0.583	0.568433	0.554381	0.541362	0.528856	0.516045	0.502868	0.489668	0.475912	0.461675	0.447772	0.434649	0.422097	0.410298	0.399577	0.389615	0.380262	0.371481	0.363323	0.35592	0.349276	0.342767	0.336225	0.329265	0.321673	0.313822	0.306163	0.298712	0.291221	0.283717	0.276246	0.268679	0.260968	0.25352	0.246584
0.738441	0.74736	0.749892	0.739953	0.726125	0.712492	0.69933	0.685561	0.670497	0.656265	0.642787	0.628601	0.613637	0.598751	0.584183	0.569447	0.554997	0.541392	0.528464	0.515587	0.502281	0.488982	0.475748	0.461819	0.447748	0.434113	0.421174	0.408932	0.397517	0.387057	0.377367	0.368189	0.359767	0.352084	0.345031	0.338218	0.331366	0.32449	0.317342	0.309778	0.302081	0.294492	0.286874	0.27926	0.271767	0.264318	0.256649	0.249034	0.241878	0.235079
0.724573	0.735576	0.736258	0.724876	0.711942	0.699241	0.685971	0.671998	0.657307	0.642989	0.629208	0.614734	0.599682	0.584881	0.570288	0.555639	0.541581	0.528088	0.514858	0.501543	0.488143	0.474827	0.46137	0.447538	0.43369	0.420245	0.407576	0.395727	0.384638	0.374485	0.364996	0.356193	0.34825	0.340902	0.333773	0.326732	0.319654	0.312611	0.30543	0.297987	0.29036	0.282637	0.274922	0.267327	0.25985	0.252294	0.244693	0.237337	0.230326	0.223454
0.713571	0.721811	0.72049	0.710092	0.698188	0.685422	0.671949	0.658273	0.643556	0.629046	0.614966	0.600374	0.585438	0.570628	0.556076	0.541774	0.527819	0.514075	0.50047	0.487078	0.473679	0.460173	0.446756	0.433084	0.419404	0.406214	0.393947	0.38245	0.371716	0.361804	0.352694	0.34437	0.336784	0.329415	0.322144	0.314945	0.307762	0.300683	0.29358	0.286176	0.278432	0.270633	0.262943	0.255366	0.247799	0.240291	0.232907	0.225698	0.218649	0.211824
0.696875	0.703886	0.704041	0.695003	0.683208	0.670347	0.657234	0.643534	0.628721	0.614028	0.599845	0.585374	0.570472	0.555728	0.541481	0.527284	0.513106	0.499044	0.485406	0.472036	0.458483	0.445039	0.431736	0.418194	0.404743	0.391979	0.380091	0.368975	0.358533	0.349019	0.340387	0.332439	0.324873	0.317423	0.310056	0.302799	0.295613	0.288609	0.281516	0.273989	0.266185	0.25842	0.250756	0.243114	0.23559	0.228274	0.221026	0.213812	0.206829	0.199972
0.678861	0.688372	0.689735	0.680619	0.668643	0.656087	0.64289	0.629004	0.614011	0.599242	0.585139	0.570658	0.555812	0.541355	0.527158	0.512724	0.498234	0.484153	0.47055	0.457032	0.443542	0.43021	0.416983	0.403609	0.390568	0.378199	0.366701	0.35589	0.345856	0.336806	0.328547	0.320656	0.313033	0.30552	0.298127	0.290881	0.283774	0.276773	0.269537	0.261941	0.254169	0.246428	0.238709	0.231098	0.22374	0.216541	0.209294	0.202155	0.195157	0.188253
0.666449	0.676534	0.676949	0.667287	0.655447	0.642662	0.629158	0.614973	0.599866	0.585168	0.570994	0.556506	0.54193	0.527501	0.513016	0.498247	0.483727	0.469688	0.455946	0.44248	0.429093	0.415826	0.402704	0.389697	0.377043	0.365071	0.353885	0.343472	0.333891	0.325204	0.317025	0.30911	0.301438	0.29392	0.28655	0.279382	0.272289	0.265144	0.25782	0.250243	0.242489	0.234699	0.227001	0.21953	0.212276	0.205071	0.197894	0.190752	0.183719	0.176912
0.655307	0.663869	0.663402	0.653897	0.641805	0.628685	0.614872	0.600548	0.585542	0.570805	0.556606	0.542382	0.527859	0.513153	0.498315	0.48352	0.469058	0.454911	0.441246	0.427886	0.414569	0.401406	0.388621	0.375986	0.363733	0.352097	0.341311	0.331335	0.32212	0.313551	0.305382	0.297451	0.289791	0.282314	0.275033	0.267891	0.260673	0.253445	0.24613	0.238566	0.23077	0.222999	0.215425	0.208054	0.200804	0.193663	0.186492	0.179333	0.1724	0.165853
0.641477	0.649466	0.649288	0.639599	0.627216	0.613833	0.599935	0.58573	0.570731	0.556026	0.542102	0.527941	0.513174	0.498134	0.483264	0.46854	0.454	0.439964	0.426431	0.413149	0.399944	0.387116	0.374684	0.362443	0.350537	0.339307	0.328946	0.319326	0.310265	0.301745	0.293588	0.285694	0.278088	0.270707	0.263466	0.256216	0.248929	0.241709	0.234396	0.226783	0.219007	0.211349	0.203871	0.196519	0.189336	0.1822	0.175017	0.167961	0.161282	0.154913
0.627331	0.635837	0.635199	0.625128	0.612444	0.598983	0.585223	0.570992	0.556037	0.541625	0.527746	0.513327	0.498235	0.483163	0.468347	0.453552	0.43914	0.42526	0.411817	0.398641	0.385765	0.373282	0.361221	0.349313	0.337803	0.326984	0.316959	0.307512	0.298538	0.290059	0.281953	0.274127	0.266624	0.259291	0.251956	0.244643	0.237366	0.230142	0.222766	0.215173	0.207502	0.199933	0.192481	0.185199	0.178023	0.170871	0.163785	0.15697	0.150466	0.14408
0.614954	0.622468	0.621078	0.610587	0.597805	0.584502	0.57071	0.556489	0.541829	0.527463	0.513299	0.498536	0.483411	0.468391	0.453496	0.438832	0.424596	0.410827	0.3975	0.384643	0.372104	0.359985	0.348237	0.336702	0.325579	0.315078	0.305241	0.295907	0.287004	0.278598	0.27057	0.262855	0.255405	0.247987	0.240596	0.233291	0.226011	0.218721	0.211358	0.20387	0.19628	0.18874	0.181359	0.174089	0.166898	0.159833	0.152971	0.146327	0.139812	0.133411
0.601367	0.608136	0.606212	0.595671	0.583145	0.569862	0.556111	0.542194	0.52759	0.512947	0.498428	0.48363	0.468571	0.453484	0.438724	0.424255	0.410156	0.396532	0.383531	0.37101	0.358835	0.347027	0.335631	0.324456	0.313631	0.303338	0.29364	0.284405	0.275603	0.267292	0.259384	0.251733	0.24421	0.236743	0.229362	0.222056	0.214717	0.207435	0.20017	0.192759	0.185198	0.17773	0.170366	0.163088	0.155981	0.149129	0.142429	0.135781	0.129257	0.12285
0.58731	0.593482	0.591385	0.581127	0.568643	0.555421	0.542005	0.528113	0.513211	0.498206	0.483636	0.468893	0.453771	0.438823	0.424264	0.409944	0.396015	0.382726	0.370063	0.357901	0.346035	0.334572	0.323505	0.312597	0.301987	0.291857	0.282281	0.273167	0.264478	0.256294	0.248457	0.240745	0.233179	0.225725	0.218344	0.21098	0.203646	0.196454	0.189256	0.181856	0.174363	0.166915	0.159549	0.15235	0.145442	0.138744	0.13204	0.125387	0.11886	0.112417
0.573191	0.579181	0.577233	0.566945	0.554515	0.541662	0.528256	0.514001	0.498703	0.483642	0.469111	0.454288	0.439305	0.424563	0.410155	0.396017	0.382428	0.369482	0.357179	0.345319	0.333791	0.322649	0.311816	0.301116	0.290684	0.280699	0.271263	0.262271	0.253718	0.245615	0.237725	0.229978	0.222427	0.214973	0.207537	0.200171	0.192918	0.185785	0.178582	0.171237	0.163761	0.156313	0.149021	0.142009	0.135247	0.128542	0.121832	0.115178	0.108619	0.10206
0.559823	0.565883	0.563598	0.553268	0.541221	0.528353	0.514526	0.499799	0.484424	0.469399	0.454766	0.440066	0.425285	0.410696	0.396475	0.382678	0.369434	0.356851	0.344849	0.333317	0.3221	0.311182	0.300544	0.290025	0.279752	0.269924	0.260619	0.251767	0.243305	0.235159	0.227239	0.219511	0.211962	0.204453	0.19701	0.189715	0.182515	0.175372	0.168209	0.160867	0.153389	0.14601	0.138892	0.132017	0.12525	0.118536	0.111823	0.105139	0.0984698	0.0918803
0.547587	0.552927	0.550345	0.540361	0.528261	0.514915	0.500564	0.485719	0.470373	0.455248	0.44073	0.426223	0.411594	0.397199	0.383317	0.369867	0.356991	0.344715	0.333043	0.321812	0.310809	0.300083	0.289623	0.279266	0.269164	0.259479	0.250316	0.241564	0.233072	0.224903	0.217005	0.209283	0.201683	0.194164	0.186784	0.179536	0.172328	0.165218	0.158046	0.150689	0.143276	0.13606	0.129073	0.122196	0.115418	0.108699	0.101956	0.0951666	0.0884699	0.081876
0.534925	0.539981	0.537663	0.527532	0.514895	0.500994	0.486525	0.471698	0.456258	0.441272	0.426952	0.412596	0.398168	0.384123	0.37059	0.357515	0.344955	0.333022	0.321656	0.310628	0.299816	0.289269	0.278971	0.268791	0.258838	0.249302	0.240248	0.231476	0.222972	0.214831	0.206944	0.199176	0.191569	0.184109	0.176773	0.169518	0.162344	0.15522	0.148022	0.140726	0.133468	0.126378	0.11939	0.112501	0.105716	0.0989656	0.0921197	0.0853046	0.0786052	0.0719807
0.522685	0.528009	0.52522	0.514344	0.501077	0.487068	0.472626	0.457679	0.442396	0.427636	0.413467	0.399304	0.385235	0.371546	0.358389	0.345635	0.33343	0.321816	0.310655	0.299817	0.289185	0.278801	0.268679	0.258649	0.248845	0.239428	0.230362	0.221584	0.213116	0.204989	0.197061	0.189289	0.181743	0.174323	0.166984	0.159762	0.152577	0.145423	0.138277	0.131137	0.124	0.116911	0.109911	0.103012	0.0961951	0.0893419	0.0824689	0.0756528	0.0689246	0.0622183
0.511881	0.516231	0.512223	0.500536	0.487193	0.473245	0.458673	0.44389	0.428865	0.414278	0.400301	0.386501	0.372798	0.359492	0.346658	0.334272	0.322403	0.311009	0.300041	0.289386	0.278919	0.268714	0.258737	0.24885	0.239172	0.22975	0.220683	0.211946	0.203498	0.195338	0.187408	0.179696	0.172193	0.164772	0.157466	0.150235	0.143022	0.135915	0.128923	0.121901	0.114764	0.107663	0.100652	0.0937215	0.086803	0.0799221	0.0730481	0.0662044	0.0593979	0.0526111
0.500011	0.502871	0.497883	0.486227	0.473066	0.459045	0.444699	0.430215	0.415405	0.401056	0.387464	0.374045	0.360744	0.347777	0.335326	0.323294	0.311668	0.300476	0.289697	0.27921	0.268928	0.258869	0.249029	0.239269	0.229593	0.220178	0.211157	0.202444	0.193973	0.185813	0.177944	0.170278	0.162774	0.155389	0.148077	0.140821	0.133653	0.126695	0.119816	0.112789	0.10564	0.0985263	0.0914833	0.0844537	0.0775073	0.0706247	0.0637231	0.0568053	0.0499215	0.0430772
0.486321	0.488234	0.483341	0.471973	0.458796	0.445067	0.431063	0.41681	0.402275	0.388344	0.375143	0.362132	0.349178	0.336604	0.32452	0.312742	0.301321	0.290318	0.279708	0.269405	0.259267	0.249342	0.239622	0.229862	0.220194	0.210828	0.201833	0.193101	0.18463	0.176528	0.168705	0.161042	0.153572	0.146182	0.138847	0.131632	0.124605	0.117756	0.110864	0.103822	0.0966585	0.0895103	0.0823687	0.0753088	0.0683588	0.061447	0.0544719	0.0474788	0.0405395	0.0337192
0.472084	0.474275	0.46957	0.458104	0.445239	0.431861	0.418073	0.404074	0.389966	0.376433	0.363632	0.350954	0.338387	0.326177	0.314347	0.302767	0.291528	0.280687	0.270256	0.260089	0.250076	0.240264	0.230533	0.220772	0.211149	0.201806	0.192793	0.184055	0.175636	0.167577	0.159757	0.152128	0.144651	0.137236	0.129937	0.122854	0.11593	0.109063	0.102151	0.0950933	0.0878925	0.0806441	0.0734685	0.0664025	0.0594208	0.0524331	0.045381	0.0383317	0.0314163	0.0244966
0.459713	0.461744	0.45652	0.445285	0.432733	0.419513	0.405932	0.392332	0.378609	0.365467	0.352978	0.340666	0.328444	0.316477	0.304831	0.293418	0.282327	0.271657	0.261353	0.251297	0.241389	0.231555	0.221808	0.212082	0.202474	0.193115	0.184086	0.175387	0.167007	0.158954	0.151165	0.143528	0.136024	0.128639	0.121464	0.114477	0.107533	0.100642	0.09371	0.0866123	0.0793084	0.072022	0.0648374	0.0577367	0.050678	0.0436099	0.0364978	0.0294724	0.0224584	0.0154865
0.448078	0.44922	0.444116	0.433192	0.420777	0.407747	0.394568	0.381341	0.36801	0.355179	0.343045	0.331063	0.319067	0.307273	0.295777	0.284503	0.273574	0.263026	0.252827	0.242868	0.23293	0.223073	0.213349	0.203629	0.194003	0.184621	0.175621	0.166957	0.158588	0.150569	0.142773	0.135109	0.127633	0.120365	0.11328	0.106271	0.0992997	0.0923837	0.0854079	0.0782039	0.070859	0.0635604	0.0563395	0.0491623	0.0420221	0.0348924	0.0278006	0.0206779	0.0136112	0.00665398
0.4358	0.437219	0.432383	0.42157	0.409337	0.396725	0.383921	0.371076	0.358053	0.345584	0.333772	0.321993	0.310155	0.298502	0.287129	0.276007	0.265196	0.254751	0.244643	0.234645	0.224677	0.214835	0.205105	0.195362	0.185703	0.176339	0.16737	0.158722	0.150391	0.142366	0.134544	0.126908	0.119549	0.112367	0.105259	0.0982186	0.0912184	0.0842547	0.0771683	0.0699221	0.062562	0.0552253	0.0479282	0.0406687	0.0334652	0.0263524	0.0191633	0.0119878	0.00493486	-0.00199272
0.425171	0.426575	0.421529	0.410777	0.398932	0.386667	0.374215	0.36164	0.348969	0.336814	0.32518	0.313533	0.301818	0.29027	0.279032	0.268014	0.257298	0.246936	0.236775	0.226735	0.216772	0.206914	0.197151	0.187356	0.177699	0.168359	0.159408	0.150799	0.142468	0.134419	0.126621	0.1191	0.111826	0.104619	0.0974767	0.0904024	0.0833516	0.0762732	0.0691411	0.0618771	0.0544752	0.0470614	0.0396789	0.0323518	0.0251645	0.0179522	0.0107105	0.00354779	-0.00347663	-0.0103553
0.41535	0.416259	0.411136	0.400765	0.38926	0.377344	0.36514	0.352897	0.34054	0.328559	0.317031	0.305485	0.293862	0.282436	0.27129	0.26036	0.24972	0.239298	0.229086	0.21904	0.209053	0.199155	0.189325	0.179515	0.169874	0.160559	0.15165	0.143044	0.134692	0.126667	0.118982	0.111545	0.104244	0.0969987	0.089818	0.0826887	0.0755214	0.0683938	0.0612395	0.0539306	0.0464501	0.0389498	0.0314976	0.024183	0.0168961	0.00962858	0.00239684	-0.00473887	-0.0117155	-0.0185651
0.40539	0.406218	0.401436	0.391395	0.380247	0.368563	0.35668	0.34474	0.332551	0.320663	0.309215	0.297743	0.286234	0.274891	0.263825	0.252965	0.242258	0.231779	0.221556	0.211478	0.201445	0.191472	0.18161	0.171806	0.162195	0.152926	0.144024	0.135403	0.127077	0.11916	0.111558	0.104094	0.0967546	0.0894682	0.0822293	0.0749815	0.067762	0.0606093	0.0534066	0.0460147	0.0384467	0.0308752	0.0234325	0.0160199	0.00867653	0.00141701	-0.00578989	-0.0128792	-0.0198267	-0.0266682
0.39605	0.397188	0.392591	0.382852	0.371893	0.360506	0.348894	0.337089	0.324971	0.313147	0.30175	0.290376	0.278936	0.267664	0.256657	0.245716	0.234946	0.224454	0.214191	0.204061	0.193943	0.183927	0.174058	0.164285	0.154722	0.145467	0.136555	0.127957	0.119736	0.111901	0.104272	0.0967712	0.0893913	0.082045	0.0746856	0.0673824	0.0601361	0.0529321	0.0456416	0.0381594	0.0305178	0.0229552	0.0154159	0.00794801	0.000611121	-0.00662505	-0.0137874	-0.0208479	-0.0277872	-0.0346151
0.388032	0.389098	0.384607	0.374967	0.364274	0.353106	0.341583	0.329815	0.317739	0.305947	0.294633	0.283312	0.271931	0.260709	0.249603	0.238591	0.227807	0.21727	0.20695	0.196723	0.186551	0.176524	0.166683	0.156958	0.147413	0.138155	0.129264	0.120766	0.112627	0.104769	0.0971051	0.0895643	0.0821264	0.0746581	0.0672414	0.0599102	0.0526107	0.045317	0.0379324	0.0303751	0.0227441	0.0150859	0.00749387	3.13308e-05	-0.00728389	-0.0144759	-0.0216106	-0.0286617	-0.0355862	-0.0423649
0.38042	0.381504	0.376972	0.367588	0.357088	0.345966	0.334454	0.322703	0.310645	0.298933	0.287661	0.276386	0.265052	0.253721	0.242538	0.231511	0.220682	0.210088	0.199668	0.189377	0.17919	0.169192	0.159399	0.149695	0.140155	0.130918	0.122122	0.113705	0.105548	0.0976559	0.0899536	0.0823566	0.0747979	0.0672714	0.0598262	0.0524407	0.0450525	0.0376636	0.0302031	0.0226573	0.0149312	0.00722128	-0.000366774	-0.00780959	-0.0150819	-0.0222467	-0.0293712	-0.0364059	-0.0432805	-0.0499497
0.373353	0.374205	0.369859	0.360647	0.350134	0.338987	0.32747	0.31571	0.303725	0.29205	0.280816	0.269579	0.258122	0.246708	0.235506	0.224433	0.213547	0.202852	0.192366	0.182054	0.171898	0.161949	0.152177	0.142481	0.132961	0.123814	0.115097	0.106667	0.0984781	0.0905477	0.0827904	0.075074	0.0674591	0.0599037	0.0524039	0.0449302	0.0374467	0.029981	0.0225311	0.014887	0.00710922	-0.000597988	-0.0081682	-0.0155704	-0.0228156	-0.0299708	-0.0370782	-0.044062	-0.0508266	-0.0573414
0.366325	0.367406	0.363147	0.353872	0.343296	0.332123	0.320577	0.308876	0.296921	0.285284	0.274079	0.2627	0.25115	0.239718	0.228468	0.217335	0.206351	0.195592	0.185083	0.174804	0.164698	0.154773	0.145012	0.135332	0.125895	0.116827	0.108102	0.0996407	0.0914141	0.0834303	0.0755551	0.0677845	0.0601431	0.0525331	0.0449464	0.0373764	0.0298149	0.0223607	0.0148096	0.00711347	-0.000661316	-0.00835203	-0.0158833	-0.0232581	-0.0304923	-0.0376304	-0.0446863	-0.0515594	-0.058169	-0.0645895
0.360177	0.361135	0.356635	0.347204	0.336559	0.325331	0.313833	0.302142	0.29022	0.27861	0.267243	0.255756	0.244184	0.232699	0.221385	0.210156	0.199112	0.188333	0.177859	0.167632	0.157551	0.147637	0.137887	0.128281	0.118921	0.10985	0.101093	0.0925922	0.0843132	0.076213	0.0682847	0.0604892	0.0527948	0.0450988	0.037416	0.029767	0.0222158	0.0146596	0.00705394	-0.000637935	-0.00839672	-0.0160506	-0.0235545	-0.0309154	-0.0381316	-0.0452189	-0.052165	-0.0588832	-0.0653981	-0.0717353
0.354199	0.354695	0.349912	0.34038	0.329679	0.318513	0.307026	0.295366	0.283477	0.271701	0.260221	0.248707	0.237082	0.225536	0.214129	0.202848	0.191793	0.181056	0.170638	0.160439	0.150374	0.140473	0.130788	0.121256	0.111898	0.102796	0.0939978	0.0854445	0.0770525	0.0689005	0.0609496	0.0531044	0.0453259	0.0375355	0.0297746	0.0221342	0.0144831	0.00687132	-0.00072987	-0.00840264	-0.0161248	-0.0237505	-0.031237	-0.0385773	-0.0457422	-0.0527201	-0.0595116	-0.0661339	-0.0725646	-0.0787621
0.347747	0.34793	0.342993	0.333392	0.322785	0.311637	0.300185	0.288559	0.276491	0.264605	0.253101	0.241531	0.229848	0.21821	0.206759	0.195474	0.184467	0.173793	0.16341	0.153232	0.143181	0.133347	0.123733	0.114207	0.104819	0.0956753	0.0868263	0.0781622	0.069721	0.06155	0.0535522	0.0456265	0.0377558	0.0298875	0.022137	0.0143991	0.00669505	-0.000911273	-0.00849146	-0.0161232	-0.0238163	-0.0314213	-0.0388836	-0.0461707	-0.0532257	-0.0600486	-0.066743	-0.0732791	-0.0795691	-0.0855618
0.341108	0.341078	0.33598	0.326479	0.31589	0.304774	0.293354	0.281525	0.269343	0.257441	0.245877	0.234244	0.222464	0.210786	0.199337	0.188105	0.177168	0.166534	0.156176	0.146013	0.136026	0.126263	0.116656	0.107096	0.0976635	0.0884685	0.0795101	0.0707963	0.0623385	0.0541237	0.0460481	0.0380331	0.030088	0.0222291	0.0143831	0.00659158	-0.00110767	-0.0086929	-0.0162306	-0.0238327	-0.0315041	-0.0390827	-0.0464908	-0.053669	-0.0605694	-0.0672957	-0.0739032	-0.0802971	-0.0863814	-0.0922244
0.334473	0.334185	0.329125	0.319619	0.309053	0.297963	0.286315	0.274351	0.262152	0.250195	0.23856	0.226821	0.214998	0.203327	0.191933	0.180777	0.169883	0.159277	0.148937	0.138832	0.128917	0.119163	0.109514	0.0999027	0.0904157	0.0811128	0.0721027	0.0633726	0.0548748	0.0465855	0.0384239	0.030338	0.0224013	0.0144484	0.00654716	-0.00124148	-0.00892055	-0.0164641	-0.0239724	-0.0315568	-0.0392019	-0.0467256	-0.0540261	-0.0610509	-0.0678543	-0.0744941	-0.0809585	-0.087146	-0.0930786	-0.0987897
0.327804	0.327526	0.322363	0.312855	0.302299	0.290944	0.279137	0.267145	0.254892	0.242862	0.231114	0.219325	0.20751	0.195899	0.184585	0.173473	0.16261	0.152027	0.141746	0.131712	0.121805	0.112006	0.102299	0.0926264	0.0830311	0.0736746	0.0646479	0.0558802	0.0473121	0.0389399	0.0307104	0.0226318	0.0146018	0.00659204	-0.00130805	-0.0090781	-0.0167172	-0.0242312	-0.0317253	-0.0392881	-0.0468781	-0.0542953	-0.0614435	-0.0683695	-0.0750852	-0.0815816	-0.0878396	-0.0938732	-0.0996712	-0.105191
0.321618	0.321043	0.315766	0.306224	0.295334	0.283788	0.271941	0.259882	0.247553	0.235412	0.223612	0.211826	0.200076	0.188551	0.177283	0.166204	0.15537	0.144853	0.134643	0.124617	0.114663	0.104801	0.0950266	0.0852427	0.0755901	0.0662175	0.0571547	0.0483201	0.0396718	0.0312333	0.0230113	0.0148412	0.00675429	-0.00125506	-0.00913782	-0.0168701	-0.0244791	-0.0319793	-0.0394557	-0.046965	-0.0544486	-0.0617146	-0.068762	-0.0755976	-0.082169	-0.0884586	-0.0945616	-0.100458	-0.106064	-0.111395
0.31528	0.314541	0.309153	0.299209	0.2881	0.276509	0.264595	0.252454	0.24002	0.227843	0.21605	0.204335	0.19268	0.181206	0.169972	0.15893	0.148171	0.13773	0.127531	0.117453	0.107432	0.0975004	0.0876096	0.0777629	0.0680931	0.0586874	0.0495617	0.0406497	0.0319383	0.0235054	0.0151941	0.00696645	-0.00111862	-0.00911106	-0.0169581	-0.0246597	-0.0322526	-0.0397363	-0.0471611	-0.0545633	-0.0618951	-0.0690587	-0.0760133	-0.0827027	-0.0890672	-0.0952008	-0.101164	-0.106866	-0.112282	-0.117423
0.309066	0.308107	0.302128	0.291919	0.280765	0.269105	0.257105	0.24485	0.232395	0.220241	0.208526	0.196912	0.185313	0.173878	0.162687	0.151728	0.141053	0.130627	0.120373	0.110223	0.100129	0.090079	0.0801188	0.0702519	0.0605502	0.0510861	0.0418847	0.0329104	0.0242046	0.0156857	0.00731709	-0.000907317	-0.00897281	-0.0169305	-0.0247462	-0.0324293	-0.0400043	-0.047437	-0.0547549	-0.0620016	-0.0692307	-0.0762991	-0.0831058	-0.0895891	-0.0957963	-0.101789	-0.107557	-0.113068	-0.118293	-0.123245
0.302862	0.301046	0.294714	0.284478	0.273267	0.261523	0.249403	0.237135	0.224722	0.212662	0.201058	0.189505	0.177951	0.166567	0.155469	0.144602	0.133945	0.123465	0.113138	0.10291	0.092696	0.0825747	0.0725904	0.0626909	0.0529342	0.0433967	0.0341337	0.0251636	0.0163764	0.00780116	-0.000562967	-0.00876583	-0.016794	-0.0247192	-0.0325135	-0.0401773	-0.0477005	-0.0550266	-0.0621868	-0.0693336	-0.0764668	-0.0833857	-0.0899867	-0.0963105	-0.102375	-0.108171	-0.113747	-0.119065	-0.1241	-0.128806
0.295584	0.29344	0.287107	0.276851	0.265566	0.253699	0.241577	0.229365	0.217067	0.20514	0.193603	0.1821	0.170604	0.159319	0.148323	0.137477	0.126768	0.116217	0.10581	0.0954593	0.0851709	0.075025	0.0650063	0.0550532	0.0452246	0.0356266	0.0263658	0.0173186	0.0084765	-9.35881e-05	-0.00843431	-0.0165983	-0.0245914	-0.0324925	-0.0402655	-0.0478769	-0.0552939	-0.0624613	-0.0695242	-0.0765788	-0.083561	-0.0902742	-0.0967132	-0.10289	-0.108755	-0.11436	-0.119742	-0.124867	-0.129653	-0.134179
0.288341	0.286191	0.279714	0.269335	0.257878	0.245979	0.233906	0.221811	0.209654	0.1978	0.18631	0.174857	0.163459	0.15228	0.141302	0.130404	0.119625	0.108993	0.0984581	0.0880271	0.0777118	0.0675286	0.0574536	0.0474237	0.0375301	0.0279352	0.0186002	0.00950039	0.000663914	-0.00788299	-0.0161838	-0.0243113	-0.0322803	-0.0401583	-0.0478782	-0.055384	-0.0626433	-0.0697139	-0.0766881	-0.0835936	-0.0903701	-0.0969204	-0.10321	-0.109187	-0.114861	-0.120272	-0.12546	-0.130338	-0.134944	-0.139297
0.28166	0.279149	0.272395	0.26178	0.250264	0.238404	0.226453	0.214501	0.202416	0.190609	0.179165	0.167804	0.156509	0.145346	0.13431	0.123339	0.112477	0.101713	0.091093	0.08063	0.0702749	0.0600337	0.0498769	0.0397771	0.0298821	0.0202163	0.0108281	0.00173175	-0.00708224	-0.0155904	-0.0238533	-0.0319549	-0.0399015	-0.0477261	-0.0553415	-0.0626909	-0.0698525	-0.0768354	-0.083662	-0.0903591	-0.0969717	-0.10337	-0.109458	-0.115241	-0.120719	-0.125937	-0.130878	-0.135575	-0.14001	-0.14418
0.274853	0.271919	0.264838	0.254184	0.242714	0.230995	0.2192	0.207313	0.195277	0.183525	0.17217	0.160907	0.149625	0.138397	0.127285	0.116227	0.105231	0.09438	0.0837251	0.0732202	0.0628057	0.0524818	0.0422506	0.0321416	0.0221784	0.0124581	0.00307061	-0.00600517	-0.0147819	-0.02325	-0.0314847	-0.039563	-0.0474557	-0.0551766	-0.0626361	-0.0698869	-0.0769592	-0.0837941	-0.0904105	-0.0969438	-0.103401	-0.109595	-0.115487	-0.121072	-0.126355	-0.131324	-0.136086	-0.140613	-0.144862	-0.148801
0.267816	0.264437	0.257294	0.246704	0.235399	0.22385	0.21212	0.200273	0.188295	0.176641	0.165383	0.154125	0.142768	0.131457	0.120254	0.109056	0.0979723	0.0870865	0.0763876	0.0658203	0.0553195	0.0449178	0.0346713	0.0244944	0.0144762	0.00475464	-0.00461501	-0.0136563	-0.0223909	-0.0308268	-0.0390366	-0.0470594	-0.0548466	-0.0624118	-0.0697711	-0.0769309	-0.083854	-0.0904782	-0.0969319	-0.103313	-0.109566	-0.115561	-0.121252	-0.12664	-0.131675	-0.136466	-0.141058	-0.145398	-0.149416	-0.153126
0.260514	0.257108	0.249985	0.239559	0.22843	0.216931	0.205227	0.193427	0.181547	0.169992	0.158727	0.147374	0.135919	0.124507	0.113156	0.101866	0.0907466	0.0798165	0.0690524	0.0583947	0.047813	0.0373897	0.027073	0.0168361	0.00681219	-0.00289489	-0.0122345	-0.0212324	-0.0299295	-0.0383381	-0.0464916	-0.0544083	-0.0620368	-0.0695009	-0.0767677	-0.0837771	-0.0904895	-0.0969503	-0.103254	-0.10943	-0.115483	-0.121275	-0.126767	-0.131907	-0.136765	-0.141389	-0.145793	-0.1499	-0.15369	-0.157171
0.25379	0.250248	0.243189	0.232905	0.221785	0.210282	0.1986	0.186881	0.175095	0.163521	0.152138	0.140666	0.129094	0.117522	0.106073	0.0947435	0.0835783	0.0725796	0.0617207	0.0509757	0.0403668	0.029871	0.0194886	0.00923974	-0.000774441	-0.010456	-0.0197515	-0.028707	-0.0373728	-0.0457235	-0.0537702	-0.0615264	-0.0690538	-0.076424	-0.083539	-0.0903384	-0.0968862	-0.103196	-0.109296	-0.115276	-0.121126	-0.126716	-0.131962	-0.136923	-0.141613	-0.14605	-0.150221	-0.154101	-0.157662	-0.160933
0.247373	0.243841	0.236844	0.226512	0.215353	0.203842	0.192224	0.18059	0.168772	0.15707	0.145551	0.133945	0.122197	0.110522	0.0990311	0.0876539	0.076418	0.0653219	0.0543716	0.0435967	0.0329139	0.0223512	0.0119513	0.00170679	-0.00828622	-0.0179221	-0.0271685	-0.0360872	-0.0446917	-0.0529342	-0.0608183	-0.0684712	-0.0759042	-0.0831209	-0.0900259	-0.0966594	-0.103054	-0.10916	-0.115066	-0.120846	-0.126494	-0.131838	-0.136902	-0.141694	-0.146196	-0.150399	-0.154342	-0.157994	-0.161345	-0.164422
0.241492	0.237902	0.230707	0.220272	0.209071	0.1976	0.186055	0.17437	0.162409	0.150559	0.138891	0.127093	0.115231	0.103513	0.0919745	0.0805251	0.0691919	0.058005	0.0470233	0.0361733	0.0254214	0.0148397	0.00443846	-0.0057905	-0.0157363	-0.0253147	-0.0345181	-0.0433725	-0.0518671	-0.0599454	-0.0677236	-0.0752797	-0.082557	-0.0895626	-0.0962993	-0.102777	-0.108965	-0.114877	-0.120585	-0.126163	-0.131563	-0.136724	-0.141616	-0.146217	-0.150485	-0.154461	-0.158177	-0.161617	-0.164773	-0.167695
0.235952	0.23197	0.224562	0.214064	0.202888	0.191485	0.179876	0.168023	0.155905	0.1439	0.132027	0.120105	0.108199	0.0964356	0.0848242	0.0732795	0.0618602	0.0506432	0.0395874	0.0286658	0.0178938	0.00731069	-0.00308044	-0.0132609	-0.0231403	-0.032668	-0.0418029	-0.0505463	-0.0588746	-0.0668426	-0.0745208	-0.0819174	-0.0889793	-0.0958132	-0.102389	-0.108657	-0.114649	-0.120361	-0.125866	-0.131193	-0.13641	-0.141397	-0.146096	-0.150461	-0.154503	-0.158251	-0.161755	-0.165001	-0.168001	-0.17077
0.230094	0.225859	0.218356	0.207903	0.196801	0.185323	0.17352	0.161492	0.149214	0.136998	0.124996	0.113028	0.101078	0.0892438	0.0775394	0.0659129	0.0544682	0.0431796	0.0320524	0.0211096	0.0103365	-0.000236143	-0.0105779	-0.020684	-0.0305047	-0.0399586	-0.048981	-0.0575568	-0.0657687	-0.0736312	-0.0811458	-0.0883229	-0.0952097	-0.101878	-0.108241	-0.114309	-0.120098	-0.125606	-0.130856	-0.136005	-0.141048	-0.145839	-0.1503	-0.154441	-0.158256	-0.161791	-0.1651	-0.168189	-0.171036	-0.173642
0.224203	0.219837	0.212326	0.201941	0.190729	0.179006	0.166995	0.154785	0.142285	0.12994	0.117889	0.105875	0.0938552	0.0819304	0.0701489	0.0584967	0.0469819	0.0356206	0.0244726	0.0135274	0.00276332	-0.00775662	-0.018018	-0.0280598	-0.0378028	-0.0471431	-0.0559972	-0.0644509	-0.0725508	-0.0802446	-0.0875358	-0.0945332	-0.101251	-0.107702	-0.113862	-0.119723	-0.125304	-0.130556	-0.135634	-0.140613	-0.145458	-0.150009	-0.154249	-0.158165	-0.161767	-0.165106	-0.168258	-0.171193	-0.173874	-0.176331
0.21856	0.214067	0.20656	0.195997	0.184471	0.172497	0.160275	0.147821	0.13519	0.122803	0.110708	0.0986222	0.0865109	0.0745127	0.0627067	0.0509858	0.0393985	0.0280206	0.0168723	0.00593412	-0.00477379	-0.0152073	-0.0253999	-0.0353609	-0.0449895	-0.0541606	-0.0628858	-0.0712204	-0.0791454	-0.0866126	-0.0937195	-0.100543	-0.10704	-0.113284	-0.119233	-0.124883	-0.130207	-0.135287	-0.1402	-0.144983	-0.149586	-0.153918	-0.157935	-0.161639	-0.165044	-0.168226	-0.171225	-0.173993	-0.176524	-0.178878
0.213184	0.2086	0.200766	0.189804	0.177973	0.165758	0.153265	0.140673	0.128012	0.11559	0.103422	0.0912408	0.0790554	0.0670392	0.0551662	0.0433764	0.0317802	0.0204086	0.00927021	-0.00160875	-0.0122232	-0.0225825	-0.0326914	-0.0425374	-0.0519964	-0.06103	-0.0696276	-0.0777813	-0.0854763	-0.0927542	-0.0996827	-0.106281	-0.112569	-0.1186	-0.124334	-0.129727	-0.134877	-0.139792	-0.14451	-0.14905	-0.153433	-0.157544	-0.161348	-0.164856	-0.168103	-0.171131	-0.173963	-0.17658	-0.179009	-0.181246
0.208008	0.202886	0.194491	0.183185	0.171088	0.158588	0.145957	0.133345	0.12067	0.108189	0.0959333	0.0836841	0.071479	0.059402	0.0474599	0.0356687	0.0240896	0.0127353	0.0016638	-0.00911291	-0.0196473	-0.0299183	-0.0399125	-0.0495881	-0.0589012	-0.0677971	-0.0762057	-0.0841261	-0.0916239	-0.0987145	-0.105412	-0.111797	-0.117868	-0.12368	-0.129155	-0.134372	-0.139357	-0.144077	-0.148548	-0.152867	-0.15703	-0.160928	-0.164536	-0.167885	-0.170979	-0.173838	-0.176518	-0.179035	-0.181347	-0.183489
0.20219	0.196375	0.187606	0.176049	0.163671	0.151049	0.138425	0.125824	0.113109	0.10056	0.0882484	0.0759805	0.0637233	0.0515807	0.0396476	0.0278854	0.0163351	0.00505889	-0.00590012	-0.0165897	-0.0270299	-0.0371822	-0.0470049	-0.0565267	-0.0656914	-0.0743891	-0.082561	-0.0902764	-0.0975768	-0.104429	-0.110909	-0.117072	-0.12292	-0.128469	-0.133768	-0.138819	-0.143604	-0.148075	-0.152324	-0.156419	-0.160368	-0.164071	-0.167521	-0.170717	-0.17364	-0.176347	-0.178929	-0.181331	-0.183547	-0.185629
0.19551	0.189335	0.180295	0.168452	0.155971	0.143384	0.130794	0.118162	0.105396	0.0928083	0.0804796	0.0681631	0.0558404	0.0437143	0.0318207	0.0200962	0.0086349	-0.0025199	-0.0133856	-0.0239767	-0.0342952	-0.0442714	-0.0539346	-0.0632995	-0.0722583	-0.0807164	-0.0886759	-0.0961841	-0.10324	-0.109869	-0.116122	-0.122058	-0.127639	-0.133011	-0.138142	-0.142991	-0.147525	-0.151775	-0.155799	-0.159677	-0.16343	-0.166973	-0.170271	-0.173298	-0.17607	-0.178681	-0.181149	-0.183455	-0.185612	-0.187605
0.188674	0.182111	0.172692	0.160742	0.148306	0.13577	0.12315	0.110468	0.0976757	0.085064	0.0726833	0.0602878	0.0479799	0.0358984	0.0240476	0.0124201	0.00108619	-0.00997267	-0.020737	-0.031207	-0.0413467	-0.0511594	-0.0606605	-0.0698137	-0.0785318	-0.0867697	-0.0945111	-0.101768	-0.108594	-0.114991	-0.121012	-0.126679	-0.132087	-0.137293	-0.142218	-0.146815	-0.151131	-0.155158	-0.158963	-0.162643	-0.166238	-0.169632	-0.172762	-0.175638	-0.178319	-0.180817	-0.18319	-0.18544	-0.187508	-0.189406
0.181652	0.174585	0.165017	0.153134	0.140764	0.128193	0.115518	0.102809	0.0899841	0.0773209	0.0648487	0.0524635	0.0402009	0.0281652	0.0164188	0.00492461	-0.00631105	-0.0172644	-0.0279057	-0.0381954	-0.0481672	-0.0578134	-0.0670983	-0.0760109	-0.0845019	-0.0925107	-0.0999943	-0.107015	-0.113603	-0.119764	-0.125514	-0.131009	-0.136253	-0.141251	-0.145923	-0.150305	-0.154402	-0.158209	-0.161816	-0.16534	-0.168787	-0.172014	-0.174993	-0.177783	-0.180353	-0.182758	-0.185076	-0.187238	-0.189211	-0.191047
0.174312	0.167062	0.157537	0.145735	0.133314	0.120675	0.107966	0.0951963	0.0823158	0.0695489	0.0570826	0.04474	0.0325202	0.0205961	0.00898753	-0.00240717	-0.0135336	-0.0243602	-0.0348165	-0.0449348	-0.0547357	-0.0641606	-0.0732058	-0.0818856	-0.0901366	-0.0978807	-0.105121	-0.111898	-0.118244	-0.124133	-0.129713	-0.135046	-0.140082	-0.144826	-0.149288	-0.153455	-0.157332	-0.160941	-0.164395	-0.167771	-0.17105	-0.174128	-0.177027	-0.179708	-0.182187	-0.184539	-0.186772	-0.188838	-0.190748	-0.192503
0.16728	0.160011	0.150476	0.138555	0.12602	0.113317	0.100515	0.0876697	0.0746703	0.0619109	0.0494839	0.0371767	0.0250706	0.0132891	0.00177914	-0.00950427	-0.0204995	-0.0311348	-0.0414169	-0.0513609	-0.0609369	-0.0701208	-0.0789305	-0.0873631	-0.0953448	-0.102839	-0.109829	-0.116361	-0.122436	-0.128155	-0.133574	-0.138698	-0.143479	-0.148016	-0.152266	-0.156216	-0.159898	-0.163356	-0.166661	-0.169866	-0.172998	-0.175999	-0.178793	-0.181385	-0.183813	-0.186081	-0.188219	-0.190223	-0.192051	-0.193748
0.160796	0.153389	0.143572	0.13148	0.11885	0.106	0.0931038	0.0801091	0.0671178	0.0544056	0.0420103	0.0298191	0.0178631	0.00618145	-0.00521542	-0.0163642	-0.0271584	-0.037616	-0.0477205	-0.0574353	-0.0667686	-0.0757123	-0.0842671	-0.0924257	-0.10015	-0.107387	-0.114128	-0.12039	-0.126294	-0.131852	-0.137062	-0.14193	-0.146505	-0.150834	-0.154869	-0.158625	-0.162158	-0.165469	-0.168602	-0.171659	-0.174719	-0.177618	-0.180325	-0.18287	-0.185215	-0.187389	-0.189465	-0.191386	-0.193155	-0.194827
0.154662	0.146733	0.136649	0.124445	0.111596	0.0986394	0.0855636	0.0725749	0.0596439	0.0469736	0.0347033	0.0226712	0.0108195	-0.000744583	-0.0120015	-0.0229382	-0.0335503	-0.0438259	-0.0536943	-0.0631639	-0.0722507	-0.0809311	-0.0892068	-0.0971006	-0.10456	-0.111542	-0.118015	-0.124103	-0.129846	-0.135192	-0.140143	-0.144808	-0.149176	-0.153291	-0.157135	-0.160743	-0.164132	-0.16727	-0.170255	-0.173244	-0.176205	-0.17902	-0.181682	-0.184147	-0.186399	-0.18851	-0.190502	-0.192363	-0.194107	-0.195736
0.148091	0.139869	0.129645	0.117192	0.104238	0.0910885	0.0780262	0.0651093	0.0522364	0.0397113	0.0276125	0.0156912	0.00396388	-0.00745256	-0.0184845	-0.0292326	-0.0396576	-0.049689	-0.0593066	-0.0685242	-0.0773401	-0.085736	-0.0937403	-0.101363	-0.108563	-0.115277	-0.121572	-0.127497	-0.133023	-0.138109	-0.142859	-0.147317	-0.15147	-0.155395	-0.159093	-0.16256	-0.165777	-0.168768	-0.171687	-0.174576	-0.177455	-0.180227	-0.182812	-0.185185	-0.187376	-0.189403	-0.191337	-0.193173	-0.194875	-0.196527
0.141589	0.133148	0.122499	0.109913	0.0967287	0.0835924	0.070608	0.0577528	0.0450445	0.0327075	0.0207228	0.00892858	-0.00264797	-0.0138287	-0.0246674	-0.0352241	-0.0453969	-0.0551692	-0.0645283	-0.073467	-0.0819928	-0.0901128	-0.0978404	-0.105199	-0.112135	-0.118667	-0.124796	-0.1305	-0.135765	-0.140653	-0.145199	-0.149443	-0.153406	-0.157187	-0.160745	-0.164043	-0.167115	-0.170045	-0.172865	-0.175673	-0.178512	-0.18121	-0.183705	-0.186018	-0.188126	-0.190095	-0.192004	-0.193798	-0.195525	-0.197258
0.135265	0.126197	0.115331	0.102478	0.0893129	0.0762578	0.063336	0.0506576	0.038154	0.0259404	0.0140867	0.00244532	-0.00888926	-0.0198701	-0.0305143	-0.0408116	-0.0507157	-0.0602238	-0.0692983	-0.0779429	-0.0861878	-0.0940273	-0.10149	-0.108588	-0.115336	-0.121697	-0.127601	-0.133045	-0.138116	-0.142803	-0.147135	-0.15119	-0.155011	-0.158655	-0.162048	-0.165203	-0.168218	-0.17105	-0.17379	-0.176562	-0.179328	-0.181939	-0.184377	-0.186611	-0.188662	-0.190608	-0.192476	-0.194298	-0.196107	-0.197904
0.128635	0.119197	0.107985	0.095163	0.0820823	0.069087	0.0563547	0.0438945	0.031523	0.0194498	0.00775334	-0.00364174	-0.0147696	-0.0255511	-0.0359297	-0.04595	-0.055585	-0.0648042	-0.0735805	-0.0819391	-0.0899	-0.0974732	-0.10468	-0.111586	-0.118158	-0.124291	-0.129936	-0.13519	-0.140064	-0.14454	-0.148685	-0.152599	-0.156284	-0.159765	-0.163019	-0.166119	-0.169039	-0.171794	-0.174501	-0.1772	-0.179882	-0.18244	-0.184802	-0.186981	-0.189011	-0.190918	-0.192816	-0.194722	-0.196598	-0.198445
0.121964	0.111897	0.100718	0.0880177	0.0749906	0.0622115	0.0497204	0.0373861	0.0251585	0.0132468	0.0018069	-0.00938032	-0.0203049	-0.030812	-0.0409043	-0.0506469	-0.0599833	-0.0688962	-0.0773839	-0.0854538	-0.0931436	-0.100462	-0.107481	-0.114215	-0.120554	-0.126428	-0.131894	-0.136963	-0.141629	-0.145921	-0.149928	-0.15371	-0.157231	-0.160576	-0.163785	-0.166797	-0.169643	-0.172371	-0.175008	-0.17762	-0.180248	-0.182729	-0.185036	-0.187194	-0.189184	-0.191122	-0.193109	-0.195086	-0.197013	-0.198933
0.11471	0.104802	0.0937481	0.0810994	0.0683088	0.0557919	0.0434226	0.0312263	0.0191627	0.00752167	-0.00371135	-0.0146958	-0.0253411	-0.0355572	-0.0453681	-0.0548082	-0.0638339	-0.0724576	-0.0806547	-0.0884527	-0.0958915	-0.103026	-0.109874	-0.116373	-0.122455	-0.12816	-0.13345	-0.138316	-0.142802	-0.14696	-0.150839	-0.154458	-0.157844	-0.16115	-0.164276	-0.167218	-0.170041	-0.172702	-0.175253	-0.17781	-0.180363	-0.18279	-0.185077	-0.187198	-0.189221	-0.191252	-0.193314	-0.195343	-0.197346	-0.199316
0.108343	0.0984183	0.0872605	0.0748296	0.0622903	0.0498542	0.037593	0.0255359	0.0137474	0.00230465	-0.00873594	-0.0194425	-0.0297998	-0.0397321	-0.0492373	-0.058364	-0.0671048	-0.0754386	-0.083363	-0.0909167	-0.0981811	-0.105154	-0.111766	-0.118011	-0.123939	-0.129483	-0.134578	-0.13927	-0.143627	-0.147662	-0.151379	-0.154867	-0.158224	-0.161454	-0.164514	-0.16744	-0.170201	-0.172776	-0.175271	-0.177749	-0.180247	-0.182656	-0.184906	-0.18706	-0.189182	-0.191294	-0.19341	-0.195519	-0.197575	-0.19958
0.102481	0.0922663	0.0813084	0.0691237	0.0566313	0.0442805	0.0321391	0.0203624	0.00876925	-0.00248319	-0.0132424	-0.0236612	-0.0337303	-0.0433505	-0.0525381	-0.0613814	-0.0698325	-0.0778921	-0.0855752	-0.0929606	-0.100069	-0.106807	-0.113168	-0.119272	-0.125053	-0.130408	-0.135335	-0.139901	-0.144141	-0.148018	-0.151607	-0.155073	-0.158358	-0.161526	-0.164575	-0.167443	-0.170121	-0.172641	-0.175053	-0.177475	-0.179956	-0.18233	-0.184614	-0.186871	-0.189077	-0.191246	-0.193444	-0.195609	-0.197702	-0.199703
0.0965514	0.0866463	0.0759124	0.0637201	0.0512909	0.0390408	0.0271856	0.0156011	0.00419748	-0.00676354	-0.0172306	-0.0273573	-0.0371061	-0.0464036	-0.0553097	-0.063863	-0.0720386	-0.0798571	-0.0873785	-0.0946129	-0.101486	-0.107974	-0.114207	-0.120176	-0.125776	-0.130971	-0.135776	-0.140231	-0.144318	-0.14807	-0.151644	-0.155041	-0.158267	-0.161429	-0.164425	-0.167212	-0.169837	-0.172274	-0.17463	-0.177036	-0.179483	-0.181892	-0.184283	-0.186628	-0.188893	-0.191147	-0.193404	-0.195607	-0.197697	-0.199713
0.0917324	0.0818855	0.0709363	0.0587307	0.0463553	0.034384	0.0227089	0.011302	0.000194786	-0.0104674	-0.020641	-0.0304423	-0.0398661	-0.0488853	-0.0575042	-0.0657827	-0.0737183	-0.0813873	-0.088767	-0.0957672	-0.102394	-0.108766	-0.114879	-0.120677	-0.126124	-0.131201	-0.135903	-0.140212	-0.144179	-0.147926	-0.151436	-0.154779	-0.158004	-0.161117	-0.164035	-0.166772	-0.169316	-0.171698	-0.174038	-0.176408	-0.178893	-0.181413	-0.183896	-0.186302	-0.188656	-0.190971	-0.19327	-0.195471	-0.197576	-0.199644
0.0874412	0.0771564	0.0661214	0.053957	0.0418821	0.0300964	0.0186024	0.00750338	-0.00329113	-0.0136501	-0.0234906	-0.032962	-0.042105	-0.0508358	-0.0591795	-0.067218	-0.0750146	-0.08255	-0.0896962	-0.0964528	-0.102973	-0.109234	-0.115184	-0.120836	-0.12617	-0.131152	-0.135716	-0.13991	-0.143879	-0.147567	-0.151027	-0.154373	-0.157552	-0.16059	-0.163461	-0.166119	-0.168609	-0.170977	-0.173282	-0.175695	-0.178295	-0.18091	-0.183457	-0.185954	-0.188371	-0.19073	-0.193028	-0.195245	-0.197404	-0.199524
0.0826746	0.0723715	0.0613912	0.0496037	0.0377341	0.0261431	0.0149785	0.00420641	-0.00627122	-0.0162837	-0.0257862	-0.0349743	-0.0438252	-0.0522789	-0.0603814	-0.068292	-0.0759652	-0.0832687	-0.0901723	-0.0968334	-0.103253	-0.109356	-0.115168	-0.120712	-0.125958	-0.13081	-0.135265	-0.139469	-0.143386	-0.147028	-0.150495	-0.153799	-0.156903	-0.159896	-0.16269	-0.165297	-0.167774	-0.170107	-0.172459	-0.174995	-0.177693	-0.180375	-0.183014	-0.185577	-0.18804	-0.190399	-0.192713	-0.194985	-0.197197	-0.199378
0.0782547	0.0679314	0.057371	0.0457596	0.0340713	0.0228183	0.0119784	0.00152613	-0.00859734	-0.018267	-0.0274925	-0.0363911	-0.0449669	-0.0531854	-0.0611797	-0.0689828	-0.0764291	-0.0834918	-0.0903137	-0.096889	-0.103158	-0.10913	-0.114841	-0.120307	-0.125434	-0.130184	-0.134662	-0.138823	-0.142699	-0.146355	-0.149784	-0.153015	-0.156074	-0.158992	-0.161735	-0.164331	-0.166775	-0.169158	-0.171641	-0.174281	-0.177049	-0.179825	-0.182533	-0.185144	-0.187607	-0.189982	-0.192354	-0.194682	-0.196956	-0.199178
0.074138	0.0643487	0.0538781	0.0424076	0.0310663	0.0201303	0.009612	-0.000480238	-0.0102578	-0.0196588	-0.0285997	-0.0372271	-0.0455785	-0.0537076	-0.0616122	-0.0691937	-0.0764008	-0.0833938	-0.0901428	-0.0965768	-0.102723	-0.108601	-0.114244	-0.119602	-0.124636	-0.129421	-0.133865	-0.137993	-0.141888	-0.145511	-0.148869	-0.152057	-0.15504	-0.157908	-0.160643	-0.163207	-0.165703	-0.168223	-0.170815	-0.173527	-0.176394	-0.179241	-0.182	-0.184612	-0.187094	-0.189528	-0.191957	-0.194349	-0.196665	-0.198914
0.0713774	0.0613812	0.0509224	0.0397909	0.0287468	0.0181267	0.00797414	-0.00177609	-0.0113007	-0.020426	-0.0291025	-0.0375199	-0.0458039	-0.0538636	-0.0615542	-0.0688996	-0.0760505	-0.0829831	-0.089599	-0.0959201	-0.101981	-0.107801	-0.113347	-0.118621	-0.123703	-0.128468	-0.132885	-0.13704	-0.140909	-0.144464	-0.147781	-0.150893	-0.153826	-0.156688	-0.159393	-0.162011	-0.16465	-0.167284	-0.169951	-0.172768	-0.175708	-0.17861	-0.181372	-0.184003	-0.186545	-0.18904	-0.191534	-0.193968	-0.196312	-0.198607
0.0684403	0.0585002	0.0484588	0.0376645	0.0269586	0.0167309	0.00693008	-0.00257216	-0.0118226	-0.0206841	-0.0291575	-0.037524	-0.0457516	-0.0536004	-0.0610551	-0.0683544	-0.0754518	-0.0822552	-0.088765	-0.0950072	-0.101019	-0.106749	-0.112218	-0.117553	-0.122626	-0.12737	-0.13182	-0.135954	-0.13976	-0.143277	-0.14652	-0.149583	-0.152511	-0.155345	-0.158106	-0.16087	-0.163627	-0.16634	-0.169115	-0.17201	-0.175007	-0.177914	-0.180696	-0.183391	-0.185995	-0.188557	-0.191094	-0.193556	-0.195948	-0.198295
0.065836	0.05642	0.0467046	0.0362422	0.0259401	0.016057	0.00648415	-0.00275758	-0.0117537	-0.0204247	-0.0288781	-0.0372111	-0.0452331	-0.0528502	-0.0602742	-0.0675329	-0.0745058	-0.081211	-0.0876514	-0.0938567	-0.0997865	-0.105447	-0.110992	-0.11633	-0.121392	-0.126176	-0.130613	-0.13469	-0.138462	-0.141907	-0.145102	-0.148162	-0.151062	-0.153955	-0.156867	-0.159755	-0.162593	-0.165418	-0.168276	-0.171229	-0.174232	-0.17716	-0.180008	-0.182768	-0.18544	-0.188046	-0.190611	-0.193122	-0.195567	-0.19795
0.0644339	0.0551896	0.0457434	0.0356683	0.0256871	0.0159983	0.00666562	-0.00233848	-0.0111633	-0.0198542	-0.0283028	-0.0364373	-0.0442343	-0.0518407	-0.0592367	-0.066377	-0.0732589	-0.0799047	-0.0863191	-0.0924519	-0.0983211	-0.104071	-0.109633	-0.114969	-0.120077	-0.124857	-0.129243	-0.133291	-0.136996	-0.140395	-0.143588	-0.146621	-0.149585	-0.152634	-0.155674	-0.158646	-0.161599	-0.16451	-0.167429	-0.170386	-0.173411	-0.176407	-0.179324	-0.182152	-0.184869	-0.187504	-0.190118	-0.192683	-0.195165	-0.197572
0.0634316	0.0544796	0.0454498	0.0356969	0.025887	0.0164309	0.00732763	-0.00152036	-0.0104003	-0.019112	-0.0273644	-0.0352752	-0.0430802	-0.05067	-0.0579489	-0.0650023	-0.0718316	-0.0784579	-0.0848053	-0.0908841	-0.0968547	-0.102629	-0.108195	-0.113583	-0.118695	-0.12343	-0.127793	-0.131778	-0.135439	-0.138839	-0.142006	-0.145105	-0.14823	-0.15141	-0.154537	-0.157626	-0.160668	-0.16364	-0.166562	-0.169541	-0.172636	-0.175703	-0.178686	-0.181557	-0.184303	-0.186989	-0.189658	-0.19226	-0.194767	-0.197186
0.0630408	0.0545494	0.0458155	0.0361746	0.0265806	0.0173408	0.00836668	-0.000578197	-0.00950911	-0.0180277	-0.0260554	-0.0339943	-0.0417993	-0.0492755	-0.0564702	-0.0634776	-0.0702926	-0.076854	-0.0831524	-0.0893448	-0.0953483	-0.101132	-0.106756	-0.112155	-0.117228	-0.121945	-0.126251	-0.130194	-0.133857	-0.137233	-0.140469	-0.143734	-0.146994	-0.150263	-0.153509	-0.156688	-0.159792	-0.162767	-0.16571	-0.168759	-0.171926	-0.175059	-0.178084	-0.180981	-0.183779	-0.186521	-0.189226	-0.191853	-0.194372	-0.196815
0.0635232	0.0552377	0.0465259	0.0370785	0.0276885	0.0185469	0.0094387	0.00041699	-0.00832054	-0.0166095	-0.0246803	-0.032633	-0.0403297	-0.0477249	-0.0548783	-0.0618757	-0.0686251	-0.0751401	-0.0815616	-0.0877949	-0.093813	-0.0996597	-0.1053	-0.110666	-0.115727	-0.120393	-0.12466	-0.128609	-0.132251	-0.135696	-0.139102	-0.142505	-0.145855	-0.149245	-0.152581	-0.155825	-0.158933	-0.161929	-0.164942	-0.168061	-0.171295	-0.174468	-0.177518	-0.180465	-0.183318	-0.186098	-0.188829	-0.191467	-0.19401	-0.196474
0.0642933	0.0559736	0.0474826	0.0382536	0.0289461	0.0196463	0.0104493	0.00163268	-0.00686266	-0.0152014	-0.0232913	-0.0311372	-0.0387552	-0.0461111	-0.0532558	-0.0601863	-0.0668891	-0.0735327	-0.0799995	-0.0862513	-0.0923349	-0.0982008	-0.103814	-0.109174	-0.114192	-0.118823	-0.123099	-0.127029	-0.130741	-0.134358	-0.137903	-0.141398	-0.144872	-0.148353	-0.151754	-0.155002	-0.158132	-0.161199	-0.16428	-0.167471	-0.170746	-0.173942	-0.17704	-0.180042	-0.182932	-0.185739	-0.18848	-0.191143	-0.193707	-0.19618
0.0648893	0.0569124	0.0486872	0.0395431	0.0300395	0.0206383	0.0116682	0.0031114	-0.00544271	-0.0138038	-0.0217844	-0.0295531	-0.037134	-0.0444845	-0.0515586	-0.0584424	-0.06528	-0.0719717	-0.0784601	-0.0847809	-0.090887	-0.0967279	-0.10234	-0.107663	-0.112649	-0.117292	-0.121553	-0.125553	-0.129438	-0.133196	-0.136834	-0.140455	-0.144021	-0.147568	-0.150975	-0.154245	-0.157445	-0.160581	-0.163738	-0.166975	-0.170273	-0.173516	-0.176666	-0.179702	-0.182619	-0.185436	-0.188202	-0.190884	-0.193457	-0.195877
0.0660315	0.0583031	0.0501165	0.0406657	0.0310246	0.0218793	0.0131876	0.00455045	-0.00403565	-0.0122826	-0.0201867	-0.0279222	-0.0355049	-0.0427839	-0.0498105	-0.05684	-0.0637282	-0.0704442	-0.0770069	-0.0833545	-0.0894376	-0.0952789	-0.100858	-0.10615	-0.11115	-0.115781	-0.12011	-0.124285	-0.128314	-0.132168	-0.135933	-0.139647	-0.143279	-0.146831	-0.15026	-0.153601	-0.156872	-0.160084	-0.163291	-0.166556	-0.169899	-0.173191	-0.176373	-0.179433	-0.182359	-0.1852	-0.187985	-0.190675	-0.193194	-0.195558
0.0674825	0.0597105	0.0511005	0.0414939	0.0321724	0.0233447	0.0145549	0.0058835	-0.00257479	-0.0107379	-0.0186073	-0.0263471	-0.0338585	-0.0410875	-0.0482662	-0.0553462	-0.0622583	-0.0690515	-0.075642	-0.0819678	-0.0880525	-0.0938614	-0.0994105	-0.104718	-0.109709	-0.114405	-0.11891	-0.12323	-0.127355	-0.131336	-0.135195	-0.138975	-0.142611	-0.146184	-0.149685	-0.153097	-0.156443	-0.159705	-0.162942	-0.166257	-0.169649	-0.172971	-0.176173	-0.179239	-0.182188	-0.185048	-0.18784	-0.190474	-0.192935	-0.195262
0.0686471	0.0603621	0.0516414	0.0424651	0.0335281	0.0245903	0.015766	0.00724145	-0.00111977	-0.00924269	-0.0171142	-0.0247809	-0.0322402	-0.0396254	-0.0468514	-0.0539538	-0.0609443	-0.0677636	-0.0743316	-0.0806608	-0.0867147	-0.0924933	-0.0980595	-0.103361	-0.108414	-0.113285	-0.117934	-0.122352	-0.126604	-0.130678	-0.134604	-0.138385	-0.142041	-0.145687	-0.149258	-0.152745	-0.156139	-0.159432	-0.162723	-0.166091	-0.169512	-0.172851	-0.176058	-0.179144	-0.18211	-0.184976	-0.187711	-0.190286	-0.192708	-0.194995
0.0687267	0.0605199	0.0524401	0.0437568	0.0346805	0.0256951	0.0170333	0.0086184	0.000301644	-0.00782191	-0.0156143	-0.0232268	-0.0308529	-0.0382868	-0.0455338	-0.0527174	-0.0597321	-0.0665255	-0.0730967	-0.0793962	-0.0854186	-0.0912141	-0.096776	-0.102137	-0.107365	-0.112381	-0.11713	-0.121674	-0.126018	-0.130159	-0.134085	-0.137886	-0.141613	-0.14533	-0.148974	-0.152506	-0.155929	-0.159276	-0.162623	-0.166023	-0.169461	-0.172801	-0.176026	-0.179128	-0.182099	-0.184906	-0.18758	-0.190115	-0.192496	-0.194714
0.0688294	0.061571	0.0540543	0.0450894	0.0358845	0.0270509	0.0184855	0.0101003	0.00176875	-0.00627249	-0.0140157	-0.0218254	-0.0295143	-0.0369753	-0.0443147	-0.0515261	-0.0585109	-0.0653052	-0.0718439	-0.0781096	-0.0841485	-0.0899387	-0.0955581	-0.101099	-0.106477	-0.111596	-0.116472	-0.121109	-0.125523	-0.129663	-0.133606	-0.137479	-0.141279	-0.145066	-0.148752	-0.152309	-0.155784	-0.159188	-0.16257	-0.16599	-0.169426	-0.172783	-0.176022	-0.179129	-0.182039	-0.184784	-0.187418	-0.189912	-0.192222	-0.194364
0.0707333	0.0638498	0.055707	0.0464825	0.0374	0.028632	0.0200694	0.0116457	0.00339593	-0.00460369	-0.0125795	-0.0204687	-0.0281941	-0.0357605	-0.0431316	-0.0503104	-0.0572934	-0.0640506	-0.0705532	-0.0768361	-0.08287	-0.0887187	-0.0945246	-0.100221	-0.105705	-0.110953	-0.115923	-0.120632	-0.125044	-0.129201	-0.133217	-0.137165	-0.141037	-0.144863	-0.14857	-0.152177	-0.155707	-0.159145	-0.162548	-0.165968	-0.169421	-0.172792	-0.176036	-0.179081	-0.181928	-0.184633	-0.187225	-0.189647	-0.191879	-0.193913
0.0730964	0.0651871	0.0567998	0.0477803	0.0387932	0.0300446	0.0214473	0.0131239	0.00492867	-0.00331448	-0.011368	-0.0192908	-0.0271217	-0.0347155	-0.0420448	-0.0492161	-0.0561534	-0.0628694	-0.0693875	-0.0756644	-0.0817549	-0.0877922	-0.0937538	-0.0995569	-0.105168	-0.110507	-0.115549	-0.120257	-0.124685	-0.128914	-0.133004	-0.137022	-0.140934	-0.144779	-0.148532	-0.152191	-0.155753	-0.159212	-0.162617	-0.166055	-0.16952	-0.172894	-0.176074	-0.179055	-0.181859	-0.18452	-0.18704	-0.189381	-0.191503	-0.193427
[truncated: 50 more columns]

## Sheet: Trained2RUN
0.947689	0.962977	0.965619	0.967802	0.969498	0.970669	0.972991	0.973327	0.97403	0.973584	0.97372	0.973511	0.973262	0.973157	0.972982	0.973017	0.972969	0.972868	0.972729	0.972537	0.972261	0.972138	0.971896	0.971773	0.971546	0.97125	0.971158	0.970796	0.970703	0.970529	0.970426	0.970271	0.970012	0.969791	0.969435	0.969394	0.969117	0.969082	0.96891	0.968898	0.968772	0.968581	0.968468	0.968181	0.968114	0.967888	0.967877	0.967689	0.9675	0.967322
0.96295	0.975619	0.978803	0.981221	0.982945	0.985011	0.986531	0.987099	0.987232	0.987028	0.986965	0.986731	0.98656	0.986444	0.986389	0.986411	0.986361	0.986254	0.986049	0.985797	0.985628	0.98547	0.985313	0.985164	0.984919	0.984717	0.984479	0.984271	0.984169	0.984063	0.983951	0.983744	0.983533	0.98327	0.98309	0.982947	0.982826	0.982725	0.982647	0.982489	0.982297	0.982168	0.981966	0.981797	0.981665	0.981514	0.981373	0.981215	0.981066	0.980912
0.965565	0.978766	0.9826	0.985192	0.987689	0.989392	0.990806	0.991014	0.991128	0.99089	0.990746	0.990551	0.990381	0.990326	0.990288	0.990287	0.99021	0.990053	0.989832	0.989634	0.98945	0.98932	0.989151	0.988961	0.988761	0.988512	0.988341	0.98816	0.988079	0.987962	0.987808	0.987613	0.987365	0.987183	0.986982	0.986887	0.986746	0.986662	0.986506	0.986344	0.986179	0.985987	0.985844	0.985677	0.985573	0.985415	0.985278	0.985134	0.984989	0.984855
0.967714	0.981173	0.985181	0.988467	0.990653	0.992284	0.99324	0.993409	0.993409	0.993123	0.992978	0.992772	0.992653	0.992606	0.992559	0.992519	0.992392	0.992204	0.992016	0.991809	0.991648	0.9915	0.991301	0.99113	0.990889	0.990688	0.990528	0.990381	0.990286	0.990141	0.989982	0.989754	0.989558	0.989362	0.989214	0.989104	0.988982	0.988868	0.988711	0.988571	0.988387	0.988239	0.988087	0.987937	0.987815	0.987667	0.987536	0.98739	0.987259	0.987128
0.969473	0.982901	0.987683	0.990644	0.992753	0.993958	0.994782	0.994828	0.994733	0.994453	0.994285	0.994121	0.994013	0.993956	0.993885	0.993797	0.993634	0.993464	0.993262	0.993075	0.9929	0.992722	0.992538	0.992326	0.992121	0.991933	0.991795	0.991643	0.991519	0.991368	0.991174	0.990986	0.990782	0.990628	0.990476	0.990379	0.990244	0.990117	0.989977	0.989807	0.989652	0.989494	0.989359	0.98921	0.989088	0.988948	0.988816	0.988683	0.988553	0.988436
0.970595	0.984931	0.989364	0.992265	0.993958	0.995042	0.995684	0.995639	0.995516	0.995224	0.995079	0.994931	0.99482	0.994747	0.994631	0.994504	0.994349	0.994161	0.993974	0.993779	0.993584	0.993414	0.993194	0.993006	0.992813	0.992649	0.992508	0.992344	0.992211	0.992028	0.991864	0.991667	0.991504	0.991348	0.991214	0.991097	0.990953	0.990835	0.990668	0.990525	0.990369	0.990229	0.99009	0.989947	0.989829	0.989688	0.989563	0.989434	0.989317	0.989194
0.972886	0.986421	0.990768	0.993218	0.994781	0.995683	0.996193	0.996115	0.99596	0.995698	0.995563	0.995415	0.995293	0.995177	0.99503	0.994905	0.994731	0.994554	0.994357	0.994144	0.993955	0.993753	0.993554	0.993374	0.993203	0.993036	0.992882	0.992714	0.992551	0.992393	0.992217	0.992053	0.991888	0.991747	0.991601	0.991476	0.991341	0.991201	0.991058	0.990908	0.990761	0.990617	0.990483	0.990345	0.990223	0.99009	0.989965	0.989847	0.989725	0.989613
0.973227	0.98701	0.991	0.99341	0.99484	0.995655	0.996128	0.996038	0.995917	0.995687	0.995561	0.995415	0.995264	0.995126	0.994986	0.994845	0.994684	0.994501	0.994293	0.994093	0.993879	0.993694	0.993507	0.993347	0.993177	0.993005	0.992847	0.992656	0.992515	0.992347	0.992202	0.99204	0.991888	0.991739	0.991589	0.991472	0.991321	0.9912	0.99105	0.990913	0.990769	0.99063	0.9905	0.990361	0.990245	0.990114	0.99	0.989878	0.989767	0.989655
0.973902	0.987134	0.99112	0.993407	0.994756	0.995541	0.995983	0.995926	0.99583	0.995617	0.995495	0.995325	0.995156	0.995026	0.994873	0.994741	0.994574	0.99438	0.994181	0.993957	0.99376	0.993585	0.993417	0.993258	0.993083	0.992909	0.992729	0.992561	0.992409	0.992269	0.992124	0.991975	0.99182	0.991667	0.991527	0.991393	0.99126	0.991133	0.990996	0.990859	0.99072	0.990585	0.990454	0.990322	0.990206	0.990086	0.989969	0.989855	0.989744	0.98963
0.973419	0.98691	0.990863	0.993119	0.994469	0.995243	0.995716	0.995692	0.995613	0.995413	0.995268	0.995085	0.99493	0.994789	0.99465	0.994514	0.994336	0.994151	0.993932	0.993727	0.993541	0.993385	0.993219	0.993055	0.992879	0.992687	0.992529	0.992354	0.992228	0.992088	0.991953	0.9918	0.991641	0.991499	0.991346	0.991228	0.991091	0.990973	0.990835	0.990702	0.990567	0.990433	0.990308	0.990179	0.990071	0.989949	0.989841	0.989728	0.989616	0.989502
0.973468	0.986821	0.990721	0.99297	0.994298	0.995096	0.995581	0.995566	0.995489	0.995268	0.995108	0.994937	0.994771	0.994642	0.994496	0.994346	0.994176	0.99397	0.993767	0.993572	0.993404	0.993247	0.993077	0.992911	0.992718	0.992546	0.99238	0.992231	0.992104	0.991974	0.991835	0.991678	0.991529	0.991375	0.991238	0.991115	0.990987	0.990868	0.990734	0.990605	0.990469	0.99034	0.990216	0.990096	0.989987	0.989873	0.989765	0.989651	0.989539	0.989436
0.973183	0.986567	0.990507	0.992754	0.994121	0.994938	0.995424	0.995413	0.995312	0.995079	0.994931	0.994752	0.994599	0.994464	0.994307	0.994165	0.993973	0.993782	0.993589	0.993412	0.993243	0.993083	0.992911	0.992728	0.992554	0.992376	0.992235	0.992086	0.991968	0.991834	0.991691	0.991544	0.991385	0.991246	0.991106	0.990992	0.990864	0.990748	0.990618	0.990489	0.990359	0.990232	0.990117	0.989996	0.989894	0.989781	0.989671	0.989559	0.989457	0.989356
0.972982	0.986388	0.990334	0.992626	0.994014	0.994828	0.995307	0.995265	0.995146	0.994925	0.994766	0.994599	0.994442	0.994295	0.994145	0.99398	0.993802	0.993621	0.993445	0.993268	0.993098	0.992935	0.992747	0.992583	0.992403	0.99225	0.992109	0.991969	0.991847	0.991708	0.991574	0.991417	0.991273	0.991132	0.991001	0.990886	0.990763	0.990649	0.99052	0.990396	0.990268	0.99015	0.990034	0.989921	0.989819	0.989705	0.989595	0.989493	0.989392	0.989294
0.972831	0.986244	0.990261	0.992567	0.993948	0.994749	0.995185	0.995121	0.995011	0.99478	0.994633	0.99446	0.99429	0.994149	0.993976	0.993824	0.993653	0.993487	0.99331	0.99313	0.992958	0.992779	0.992609	0.992438	0.992282	0.992129	0.991997	0.991855	0.991729	0.991598	0.991454	0.991311	0.991165	0.991032	0.990902	0.99079	0.99067	0.990557	0.990431	0.990308	0.990189	0.99007	0.989961	0.989849	0.989745	0.989632	0.989531	0.98943	0.989332	0.989234
0.972632	0.986169	0.99022	0.992519	0.993886	0.994634	0.995039	0.994983	0.99486	0.994642	0.994487	0.994302	0.994139	0.993976	0.993816	0.99367	0.993514	0.993347	0.993169	0.992988	0.9928	0.992637	0.992461	0.992314	0.992159	0.992014	0.991879	0.991734	0.991614	0.991474	0.991344	0.991199	0.991061	0.99093	0.990803	0.990694	0.990574	0.990464	0.99034	0.990225	0.990106	0.989995	0.989887	0.989773	0.989669	0.989565	0.989466	0.989367	0.98927	0.989167
0.972596	0.986167	0.990203	0.992483	0.993788	0.994502	0.994908	0.994837	0.994723	0.994499	0.994332	0.994155	0.993969	0.993817	0.993665	0.993533	0.993376	0.993207	0.993027	0.99283	0.992658	0.99249	0.992337	0.992191	0.992044	0.991898	0.99176	0.991621	0.991493	0.991366	0.991233	0.991097	0.990961	0.990834	0.99071	0.990602	0.990485	0.990375	0.99026	0.990145	0.990033	0.989922	0.989813	0.9897	0.989605	0.989503	0.989406	0.989308	0.989206	0.989107
0.972584	0.986125	0.990152	0.992357	0.993628	0.994345	0.994731	0.994671	0.994552	0.994318	0.994159	0.993959	0.993787	0.993644	0.993506	0.993374	0.993216	0.993045	0.992849	0.99267	0.992493	0.992349	0.992198	0.99206	0.991911	0.991763	0.991632	0.991487	0.991371	0.991242	0.991117	0.990983	0.990852	0.990728	0.990606	0.990499	0.990384	0.990283	0.990168	0.99006	0.989949	0.989837	0.989727	0.989623	0.98953	0.98943	0.989334	0.989232	0.989133	0.98903
0.972443	0.986017	0.989979	0.992158	0.993444	0.994145	0.994542	0.994477	0.994345	0.994122	0.993941	0.993757	0.993594	0.993467	0.993329	0.993195	0.993035	0.992848	0.99267	0.992487	0.992334	0.992191	0.992048	0.991909	0.991758	0.991617	0.991479	0.991346	0.991228	0.991107	0.990984	0.990855	0.990727	0.990604	0.990485	0.99038	0.990273	0.990172	0.990064	0.989957	0.989845	0.989733	0.989632	0.98953	0.989438	0.989339	0.989239	0.989141	0.989038	0.988944
0.972313	0.985798	0.989747	0.991957	0.99323	0.993947	0.994335	0.994258	0.994137	0.993893	0.993729	0.993555	0.993409	0.993281	0.993142	0.993006	0.992831	0.992662	0.992479	0.99232	0.992169	0.992034	0.99189	0.991748	0.991605	0.991458	0.991332	0.9912	0.991089	0.99097	0.990851	0.990726	0.990599	0.99048	0.990362	0.990265	0.990159	0.990064	0.989957	0.989849	0.989737	0.989633	0.989535	0.989435	0.989343	0.989241	0.989144	0.989041	0.988947	0.988855
0.971977	0.985507	0.98953	0.991737	0.993031	0.993736	0.994106	0.994039	0.993896	0.993672	0.993518	0.993362	0.993216	0.993087	0.992947	0.992795	0.992637	0.992464	0.992306	0.992149	0.992005	0.99187	0.991724	0.991589	0.99144	0.991306	0.991179	0.991053	0.990945	0.99083	0.990715	0.990591	0.990468	0.99035	0.990241	0.990145	0.990045	0.989951	0.989842	0.989734	0.98963	0.989529	0.989433	0.989333	0.989239	0.989139	0.989038	0.988944	0.988852	0.988763
0.971663	0.98531	0.989329	0.991562	0.992842	0.993528	0.993907	0.993815	0.99369	0.993478	0.993341	0.993186	0.993039	0.992908	0.992752	0.992618	0.992455	0.992307	0.992151	0.992002	0.991859	0.99172	0.991582	0.991441	0.991305	0.99117	0.991051	0.990928	0.990824	0.990713	0.990599	0.990477	0.990357	0.990247	0.990139	0.990049	0.98995	0.989854	0.989745	0.989644	0.989543	0.989444	0.989348	0.989246	0.989153	0.98905	0.988957	0.988865	0.988776	0.988685
0.971502	0.98514	0.989186	0.991397	0.992654	0.993348	0.993695	0.993621	0.993507	0.993313	0.993175	0.993019	0.992869	0.992721	0.992583	0.992443	0.992306	0.99216	0.992011	0.991862	0.991715	0.991584	0.99144	0.991312	0.991175	0.991047	0.990931	0.990813	0.990712	0.990602	0.99049	0.990371	0.990258	0.990151	0.990049	0.989959	0.989858	0.989761	0.98966	0.989562	0.989463	0.989364	0.989264	0.989165	0.989068	0.988973	0.988882	0.988794	0.988703	0.988611
0.971199	0.984951	0.988995	0.991191	0.992465	0.993125	0.993489	0.99343	0.993336	0.993142	0.993006	0.992846	0.99268	0.992551	0.992407	0.992295	0.99216	0.992021	0.991873	0.991721	0.991582	0.991445	0.991314	0.991186	0.991056	0.990933	0.990821	0.990707	0.990606	0.990498	0.990389	0.990278	0.990168	0.990066	0.989966	0.989873	0.989771	0.989682	0.989583	0.989487	0.989388	0.989285	0.989188	0.989084	0.988996	0.988902	0.988814	0.988723	0.988632	0.988544
0.97103	0.984791	0.988815	0.991034	0.992262	0.992934	0.993314	0.993276	0.99318	0.992989	0.992847	0.992669	0.992524	0.992389	0.992275	0.992165	0.992037	0.991898	0.991745	0.991601	0.991457	0.991333	0.991202	0.99108	0.990956	0.990837	0.990729	0.990615	0.990517	0.99041	0.990309	0.990201	0.990097	0.989996	0.989892	0.989797	0.989703	0.989616	0.989519	0.989423	0.989321	0.98922	0.989118	0.989023	0.988935	0.988846	0.988755	0.988664	0.988576	0.988488
0.970806	0.984572	0.988644	0.990809	0.992053	0.992747	0.99315	0.993111	0.993019	0.992822	0.992661	0.992506	0.992355	0.992252	0.99214	0.992038	0.991909	0.991766	0.991621	0.991471	0.991341	0.991217	0.991092	0.990976	0.990856	0.990741	0.990634	0.990522	0.990425	0.990328	0.990229	0.990126	0.990023	0.989919	0.989813	0.989726	0.989634	0.989549	0.989452	0.989352	0.989251	0.989146	0.989053	0.988958	0.988875	0.988782	0.988692	0.988603	0.988515	0.988433
0.970527	0.984398	0.988404	0.990597	0.991868	0.992589	0.992988	0.992952	0.992852	0.992636	0.992498	0.992337	0.992219	0.992118	0.992013	0.99191	0.991776	0.99164	0.991491	0.991355	0.991225	0.991107	0.990988	0.990877	0.990761	0.990647	0.990541	0.990431	0.990343	0.990247	0.990155	0.990053	0.989946	0.98984	0.989742	0.989657	0.989567	0.989481	0.98938	0.989281	0.989176	0.989079	0.988987	0.988897	0.98881	0.988718	0.988629	0.988542	0.98846	0.98838
0.970383	0.984147	0.988203	0.990426	0.991726	0.99244	0.99284	0.992794	0.992672	0.99248	0.992335	0.992208	0.992092	0.991997	0.991892	0.991783	0.991657	0.991516	0.99138	0.991244	0.991119	0.991008	0.990893	0.990785	0.99067	0.990557	0.990453	0.990352	0.990266	0.990177	0.990084	0.989979	0.989871	0.989772	0.989677	0.989594	0.989503	0.989413	0.989313	0.989209	0.989113	0.989016	0.988928	0.988835	0.988748	0.988658	0.98857	0.988488	0.988408	0.98833
0.969972	0.983916	0.988008	0.990272	0.991567	0.992283	0.992672	0.992603	0.992508	0.992308	0.9922	0.992075	0.991966	0.991871	0.99176	0.991658	0.991528	0.9914	0.991264	0.991134	0.991016	0.990909	0.990798	0.990691	0.990577	0.990467	0.990371	0.990273	0.990192	0.990103	0.990007	0.9899	0.989799	0.989703	0.98961	0.989526	0.989431	0.989342	0.989237	0.989142	0.989047	0.988954	0.988863	0.98877	0.988685	0.988596	0.988514	0.988434	0.988356	0.988273
0.969826	0.983789	0.987918	0.990165	0.991456	0.992152	0.992511	0.992468	0.992362	0.992201	0.992092	0.991974	0.991863	0.991761	0.991656	0.991549	0.991431	0.991303	0.991172	0.991049	0.990935	0.990831	0.99072	0.990614	0.990502	0.9904	0.990307	0.990214	0.990134	0.99004	0.989942	0.989842	0.989743	0.989649	0.989554	0.989466	0.989372	0.989278	0.989182	0.989087	0.988996	0.9889	0.988809	0.988718	0.988634	0.98855	0.98847	0.988392	0.988309	0.988223
0.969762	0.983739	0.987831	0.990079	0.991334	0.991994	0.992384	0.992327	0.992265	0.992104	0.992002	0.991879	0.991759	0.991664	0.991554	0.991459	0.991341	0.991218	0.991094	0.990976	0.990865	0.990761	0.99065	0.990545	0.990442	0.990343	0.990256	0.990163	0.990076	0.98998	0.989889	0.989791	0.989694	0.989598	0.989499	0.989411	0.989312	0.989226	0.98913	0.989039	0.988944	0.988848	0.988758	0.988668	0.98859	0.988509	0.98843	0.988347	0.98826	0.988178
0.969659	0.983613	0.987716	0.989931	0.991149	0.991847	0.992223	0.992215	0.992154	0.992	0.991895	0.991764	0.991652	0.991551	0.991454	0.991358	0.991246	0.99113	0.991011	0.990896	0.990785	0.990681	0.990572	0.990476	0.990376	0.990283	0.990195	0.990097	0.990008	0.989919	0.989829	0.989733	0.989635	0.989535	0.989436	0.989343	0.989252	0.989166	0.989073	0.98898	0.988885	0.988791	0.988701	0.988617	0.988541	0.988461	0.988377	0.988291	0.988208	0.988128
0.969421	0.983452	0.987523	0.989706	0.990976	0.991662	0.992095	0.992089	0.992036	0.991881	0.991766	0.991644	0.991526	0.991439	0.991343	0.991253	0.991148	0.991038	0.990922	0.990807	0.990697	0.990595	0.990495	0.990402	0.990308	0.990215	0.990121	0.990021	0.989939	0.989852	0.989764	0.989667	0.989564	0.989465	0.989361	0.989275	0.989184	0.989103	0.989007	0.988913	0.98882	0.988726	0.988643	0.988561	0.988486	0.988401	0.988314	0.988231	0.988151	0.988071
0.969293	0.983247	0.987281	0.989534	0.990791	0.991544	0.991977	0.991979	0.991922	0.991755	0.991649	0.991521	0.991419	0.991332	0.991241	0.991159	0.991059	0.990952	0.990836	0.990721	0.990612	0.99052	0.990424	0.990336	0.990242	0.990143	0.990047	0.989953	0.989873	0.989787	0.989698	0.989596	0.989495	0.989389	0.989294	0.989208	0.989121	0.989036	0.98894	0.988848	0.988756	0.988668	0.988587	0.988506	0.988426	0.988338	0.988255	0.988175	0.988094	0.988015
0.969017	0.982954	0.987089	0.989333	0.990667	0.99142	0.991862	0.99186	0.991791	0.991634	0.991522	0.99141	0.991307	0.991226	0.991143	0.991066	0.990969	0.990862	0.990747	0.990633	0.990534	0.990445	0.990354	0.990267	0.990166	0.990065	0.989976	0.989885	0.989806	0.989719	0.989625	0.989523	0.989416	0.989319	0.989224	0.989142	0.989052	0.988967	0.988872	0.98878	0.988694	0.988608	0.988529	0.988443	0.98836	0.988275	0.988195	0.988114	0.988035	0.987952
0.968637	0.982791	0.986903	0.989251	0.99058	0.991337	0.991768	0.991749	0.991689	0.991525	0.991428	0.991314	0.991217	0.991144	0.991065	0.990991	0.990893	0.990785	0.990671	0.990567	0.990472	0.990388	0.990296	0.990202	0.990099	0.990004	0.989917	0.989827	0.989746	0.989654	0.98956	0.989452	0.989354	0.989257	0.989165	0.98908	0.988989	0.988905	0.988811	0.988725	0.988641	0.988557	0.988472	0.988383	0.988303	0.988221	0.98814	0.988061	0.987977	0.987896
0.968638	0.982671	0.986907	0.989228	0.990551	0.991286	0.991691	0.991677	0.991606	0.991456	0.991356	0.991247	0.991157	0.991088	0.991011	0.990934	0.990834	0.990726	0.990622	0.990522	0.99043	0.990345	0.990245	0.990147	0.990051	0.989958	0.989871	0.989779	0.989693	0.9896	0.9895	0.989401	0.989302	0.989208	0.989113	0.989027	0.988938	0.988854	0.988766	0.988682	0.988599	0.988509	0.98842	0.988335	0.988258	0.988176	0.988096	0.988012	0.98793	0.987846
0.968343	0.982636	0.986847	0.989169	0.990471	0.991181	0.991594	0.991571	0.991516	0.991364	0.991269	0.991168	0.991083	0.991016	0.990937	0.990859	0.990759	0.990662	0.990561	0.990465	0.990373	0.99028	0.990177	0.990086	0.989991	0.989899	0.989811	0.989713	0.989627	0.989528	0.989436	0.989336	0.989241	0.989145	0.989049	0.988964	0.988875	0.988797	0.988711	0.988628	0.98854	0.988447	0.988361	0.988279	0.988202	0.98812	0.988036	0.987953	0.987869	0.987787
0.968569	0.982685	0.986859	0.989134	0.990396	0.991111	0.99151	0.991502	0.991442	0.991293	0.991207	0.99111	0.991026	0.990956	0.990874	0.990796	0.990706	0.990612	0.990515	0.990418	0.990317	0.99022	0.990125	0.990035	0.989941	0.989846	0.989752	0.989654	0.989561	0.98947	0.989378	0.989282	0.989184	0.989086	0.988991	0.988907	0.988824	0.988747	0.988662	0.988574	0.988482	0.988393	0.98831	0.988227	0.988151	0.988065	0.987982	0.987898	0.987815	0.987733
0.968391	0.982566	0.986727	0.98898	0.990261	0.990968	0.99139	0.991381	0.991329	0.991192	0.991111	0.991018	0.990932	0.990861	0.990781	0.990714	0.990628	0.990539	0.990442	0.990337	0.990233	0.990144	0.99005	0.989961	0.989865	0.989766	0.989672	0.989568	0.989483	0.989393	0.989304	0.989205	0.989106	0.98901	0.988916	0.988837	0.988756	0.988681	0.988591	0.9885	0.988411	0.988325	0.988243	0.988161	0.98808	0.987996	0.987911	0.987828	0.987746	0.987665
0.968259	0.982421	0.986561	0.98884	0.990113	0.990847	0.991268	0.991267	0.991226	0.991096	0.991019	0.990924	0.990837	0.990767	0.990698	0.990635	0.990554	0.990464	0.99036	0.990252	0.990156	0.990068	0.989975	0.989885	0.989784	0.989684	0.989585	0.989489	0.989405	0.989318	0.989226	0.989127	0.989029	0.988934	0.988846	0.988769	0.988689	0.988609	0.988516	0.988428	0.988343	0.988256	0.988175	0.988089	0.98801	0.987924	0.98784	0.987758	0.987677	0.987598
0.968042	0.982216	0.986401	0.988674	0.989982	0.990718	0.991147	0.991159	0.991126	0.990999	0.99092	0.990824	0.990739	0.990681	0.990616	0.990557	0.990476	0.990378	0.990271	0.990171	0.990077	0.98999	0.989895	0.9898	0.989699	0.989594	0.989503	0.989408	0.989327	0.989237	0.989144	0.989047	0.98895	0.98886	0.988774	0.988699	0.988614	0.988531	0.988441	0.988357	0.988271	0.988186	0.988101	0.988017	0.987936	0.987851	0.987769	0.987687	0.987608	0.987529
0.967758	0.982045	0.986229	0.988548	0.989858	0.990601	0.991046	0.991066	0.991035	0.990906	0.990824	0.99073	0.990657	0.990603	0.990543	0.990484	0.990393	0.990292	0.990193	0.990094	0.990001	0.989912	0.989812	0.989716	0.98961	0.989514	0.989422	0.989331	0.989246	0.989156	0.989065	0.988968	0.988877	0.988789	0.988704	0.988624	0.988536	0.988456	0.98837	0.988285	0.988201	0.988112	0.988028	0.987942	0.987863	0.987779	0.987697	0.987618	0.987538	0.98746
0.967632	0.981902	0.986137	0.98845	0.989765	0.990525	0.990975	0.990995	0.990959	0.990824	0.990744	0.990662	0.990593	0.990543	0.990481	0.99041	0.990316	0.990222	0.990124	0.990026	0.98993	0.989835	0.989735	0.989633	0.989535	0.989438	0.98935	0.989256	0.989171	0.989081	0.98899	0.988899	0.988811	0.988724	0.988634	0.98855	0.988466	0.988389	0.988303	0.988219	0.988131	0.988043	0.987958	0.987873	0.987794	0.987711	0.987632	0.987552	0.987473	0.987393
0.967409	0.981794	0.986024	0.988348	0.989684	0.990451	0.990901	0.990914	0.990873	0.990739	0.990672	0.990594	0.99053	0.990478	0.990404	0.990328	0.990242	0.990149	0.990052	0.989951	0.98985	0.989755	0.989648	0.989554	0.989456	0.989363	0.989272	0.989177	0.989093	0.989004	0.988919	0.98883	0.988742	0.988651	0.988557	0.988477	0.988396	0.988319	0.988233	0.988146	0.988059	0.98797	0.987885	0.987802	0.987724	0.987643	0.987563	0.987483	0.987403	0.987327
0.967344	0.981704	0.985942	0.988287	0.989628	0.990391	0.990832	0.990838	0.990796	0.990675	0.990611	0.990537	0.99047	0.990406	0.990327	0.99026	0.990174	0.990082	0.989981	0.989874	0.989773	0.989671	0.989573	0.989479	0.989384	0.989288	0.989196	0.989102	0.989018	0.988935	0.988852	0.988764	0.988672	0.988577	0.988487	0.988409	0.988328	0.988252	0.988163	0.988077	0.987988	0.9879	0.987817	0.987734	0.987658	0.987576	0.987497	0.987417	0.98734	0.987262
0.967156	0.981576	0.985857	0.988213	0.989552	0.990307	0.990741	0.990747	0.990721	0.990605	0.990545	0.990468	0.990388	0.990319	0.990249	0.990183	0.990098	0.990003	0.989896	0.989789	0.989681	0.989588	0.98949	0.9894	0.989302	0.989205	0.989114	0.989021	0.988943	0.988862	0.98878	0.988687	0.988591	0.9885	0.988414	0.988336	0.988256	0.988176	0.988089	0.988001	0.987913	0.987826	0.987744	0.987663	0.987586	0.987505	0.987425	0.987348	0.987269	0.987194
0.967012	0.981507	0.985797	0.988147	0.989474	0.99022	0.990653	0.990676	0.990654	0.990542	0.990479	0.990388	0.990303	0.990243	0.990173	0.990108	0.990019	0.989918	0.989812	0.989698	0.989599	0.989506	0.989411	0.989318	0.989219	0.989124	0.989033	0.988946	0.988869	0.988789	0.988703	0.988607	0.988515	0.988427	0.98834	0.988263	0.988179	0.988102	0.988012	0.987925	0.987839	0.987753	0.987673	0.987592	0.987516	0.987434	0.987357	0.987278	0.987202	0.987127
0.966969	0.981461	0.985735	0.988068	0.989383	0.990129	0.990582	0.990609	0.990591	0.990475	0.990397	0.9903	0.990224	0.990165	0.990096	0.990027	0.989932	0.989831	0.989718	0.989613	0.989514	0.989425	0.989327	0.989233	0.989136	0.98904	0.988956	0.98887	0.988796	0.988711	0.988621	0.988528	0.988439	0.988352	0.988266	0.988186	0.988104	0.988024	0.987936	0.98785	0.987765	0.987681	0.9876	0.987519	0.987443	0.987363	0.987285	0.987209	0.987133	0.987057
0.96686	0.981363	0.985628	0.987957	0.989277	0.990045	0.990503	0.990536	0.990514	0.990383	0.990301	0.990215	0.99014	0.990081	0.990009	0.989934	0.98984	0.989732	0.989628	0.989524	0.989429	0.989336	0.989238	0.989145	0.989049	0.98896	0.988877	0.988793	0.988713	0.988626	0.988539	0.98845	0.988362	0.988275	0.988186	0.988108	0.988023	0.987945	0.987858	0.987773	0.98769	0.987606	0.987526	0.987444	0.98737	0.98729	0.987214	0.987138	0.987062	0.986987
0.966707	0.981227	0.985498	0.987838	0.989185	0.98996	0.990425	0.990454	0.990417	0.990282	0.990211	0.990126	0.990052	0.989991	0.989913	0.989838	0.989738	0.98964	0.989536	0.989436	0.989337	0.989244	0.989148	0.989056	0.988965	0.988878	0.988797	0.988708	0.988626	0.988542	0.988459	0.98837	0.988283	0.988193	0.988106	0.988026	0.987943	0.987866	0.98778	0.987697	0.987614	0.987531	0.98745	0.987371	0.987295	0.987218	0.987143	0.987067	0.986991	0.986917
0.966511	0.981072	0.985365	0.987742	0.989098	0.989881	0.990341	0.990354	0.990313	0.99019	0.99012	0.990036	0.989959	0.989892	0.989815	0.989734	0.989644	0.989546	0.989446	0.989343	0.989244	0.989153	0.989057	0.988971	0.988882	0.988797	0.988711	0.98862	0.988542	0.988461	0.988378	0.98829	0.9882	0.988113	0.988024	0.987944	0.987863	0.987787	0.987703	0.987621	0.987538	0.987453	0.987375	0.987295	0.987222	0.987146	0.98707	0.986995	0.98692	0.986844
0.966327	0.980935	0.985277	0.987665	0.989028	0.989805	0.990245	0.990253	0.990224	0.990102	0.990032	0.989945	0.989862	0.989796	0.989713	0.989642	0.989551	0.989458	0.989354	0.98925	0.989154	0.989064	0.988974	0.988889	0.988802	0.988712	0.988624	0.988536	0.988461	0.988381	0.988299	0.988209	0.988121	0.988031	0.987943	0.987865	0.987785	0.987711	0.987627	0.987545	0.987461	0.987379	0.9873	0.987222	0.987151	0.987074	0.986999	0.986924	0.986848	0.986773
0.966165	0.980875	0.985229	0.987614	0.988965	0.989712	0.990146	0.990167	0.990139	0.990017	0.989943	0.989848	0.989766	0.989692	0.98962	0.989549	0.989463	0.989365	0.989261	0.98916	0.989063	0.988979	0.988891	0.988808	0.988716	0.988624	0.988539	0.988455	0.98838	0.988301	0.988216	0.988128	0.988037	0.987949	0.987863	0.987786	0.987708	0.987633	0.98755	0.987467	0.987386	0.987303	0.987226	0.98715	0.987077	0.987001	0.986927	0.986851	0.986776	0.9867
0.966149	0.98086	0.985194	0.987559	0.988871	0.98961	0.99006	0.990081	0.990053	0.989927	0.989845	0.989751	0.989661	0.989598	0.989526	0.989459	0.989369	0.989271	0.98917	0.989068	0.988978	0.988896	0.988809	0.988722	0.988627	0.988538	0.988457	0.988373	0.988299	0.988217	0.988135	0.988044	0.987955	0.987868	0.987783	0.987708	0.98763	0.987556	0.987472	0.987391	0.987309	0.987229	0.987153	0.987076	0.987005	0.986929	0.986854	0.986778	0.986702	0.986628
0.966076	0.980784	0.985105	0.987437	0.988748	0.989509	0.98996	0.989983	0.989951	0.989818	0.989739	0.989639	0.98956	0.989498	0.98943	0.989359	0.989269	0.989174	0.989073	0.988978	0.98889	0.988809	0.988718	0.988628	0.988538	0.988452	0.988372	0.988289	0.988213	0.988132	0.988048	0.987959	0.987871	0.987786	0.987702	0.987628	0.98755	0.987475	0.987393	0.987311	0.987232	0.987153	0.987077	0.987001	0.98693	0.986854	0.986779	0.986703	0.986629	0.986555
0.965953	0.980672	0.984975	0.987312	0.988647	0.989408	0.98986	0.989881	0.989843	0.989713	0.989629	0.989538	0.989461	0.989402	0.98933	0.98926	0.989173	0.989078	0.988983	0.988889	0.988803	0.988718	0.988626	0.98854	0.988452	0.988367	0.988288	0.988204	0.98813	0.988047	0.987964	0.987876	0.98779	0.987706	0.987623	0.987549	0.98747	0.987397	0.987314	0.987236	0.987158	0.987078	0.987004	0.986928	0.986856	0.98678	0.986705	0.986631	0.986557	0.986486
0.965772	0.980506	0.984828	0.987197	0.988535	0.989299	0.989752	0.989766	0.989733	0.989598	0.989523	0.989435	0.98936	0.989298	0.989227	0.98916	0.989073	0.988984	0.988891	0.988799	0.988709	0.988623	0.988534	0.988451	0.988365	0.988281	0.988201	0.988118	0.988042	0.98796	0.987879	0.987793	0.987708	0.987625	0.987542	0.987467	0.98739	0.987316	0.987237	0.987159	0.987081	0.987003	0.986928	0.986852	0.986781	0.986705	0.986631	0.986558	0.986487	0.986415
0.965577	0.980358	0.984715	0.987087	0.988428	0.989192	0.989638	0.989658	0.98962	0.989495	0.989422	0.989336	0.989258	0.989196	0.989129	0.989062	0.988981	0.988893	0.988801	0.988706	0.988615	0.988533	0.988446	0.988365	0.98828	0.988195	0.988116	0.988031	0.987956	0.987876	0.987796	0.987712	0.987628	0.987545	0.987461	0.987388	0.98731	0.987239	0.987161	0.987084	0.987007	0.986929	0.986854	0.986778	0.986707	0.986632	0.98656	0.986489	0.986416	0.986344
0.965371	0.980253	0.984615	0.986991	0.988327	0.989082	0.989533	0.989546	0.98952	0.989395	0.989327	0.989236	0.989158	0.9891	0.989032	0.988972	0.988892	0.988806	0.98871	0.988613	0.988525	0.988446	0.988361	0.988281	0.988193	0.98811	0.988029	0.987945	0.987872	0.987794	0.987716	0.987631	0.987548	0.987463	0.987382	0.987307	0.987233	0.987163	0.987085	0.987009	0.986932	0.986854	0.986779	0.986702	0.986633	0.986559	0.986489	0.986417	0.986345	0.986272
0.965299	0.980173	0.984532	0.986896	0.988218	0.988978	0.989421	0.989447	0.989422	0.989302	0.989227	0.989136	0.989062	0.989003	0.988943	0.988884	0.988806	0.988715	0.988617	0.988523	0.988439	0.988361	0.988277	0.988194	0.988109	0.988023	0.987943	0.987861	0.987789	0.987713	0.987635	0.987551	0.987466	0.987384	0.987301	0.98723	0.987156	0.987087	0.987009	0.986933	0.986856	0.986778	0.986703	0.986628	0.98656	0.986488	0.986417	0.986345	0.986273	0.986199
0.965128	0.980044	0.984404	0.98676	0.988095	0.988851	0.989309	0.989338	0.989317	0.989192	0.989118	0.989032	0.988957	0.988906	0.988848	0.988791	0.988708	0.988615	0.988521	0.988431	0.988348	0.988271	0.988185	0.988105	0.988017	0.987932	0.987854	0.987774	0.987703	0.987627	0.98755	0.987465	0.987382	0.987299	0.987219	0.987149	0.987076	0.987007	0.98693	0.986854	0.986777	0.986699	0.986625	0.986552	0.986485	0.986413	0.986342	0.986269	0.986196	0.986124
0.964958	0.979897	0.984254	0.98663	0.987965	0.988737	0.989199	0.989232	0.989207	0.989082	0.989014	0.988927	0.988859	0.98881	0.988754	0.988692	0.988608	0.98852	0.988428	0.98834	0.988258	0.988179	0.988095	0.988012	0.987925	0.987843	0.987767	0.987688	0.987618	0.987542	0.987463	0.98738	0.987297	0.987217	0.987138	0.987069	0.986997	0.986928	0.986851	0.986774	0.986698	0.986621	0.986549	0.986477	0.98641	0.986337	0.986266	0.986193	0.986121	0.98605
0.964754	0.979725	0.984117	0.986499	0.987849	0.988627	0.989093	0.989121	0.989096	0.988977	0.988909	0.988829	0.988764	0.988717	0.988655	0.988592	0.988513	0.988427	0.988337	0.988249	0.988167	0.98809	0.988003	0.987921	0.987837	0.987756	0.987681	0.987603	0.987533	0.987456	0.987379	0.987295	0.987215	0.987136	0.987058	0.98699	0.986917	0.986849	0.986771	0.986696	0.98662	0.986545	0.986475	0.986402	0.986335	0.986262	0.986189	0.986118	0.986047	0.985977
0.964507	0.979569	0.983974	0.986379	0.987736	0.988521	0.988982	0.98901	0.988992	0.988872	0.988811	0.988733	0.98867	0.988618	0.988554	0.988496	0.988419	0.988335	0.988247	0.988157	0.988076	0.987997	0.987911	0.987832	0.987749	0.98767	0.987595	0.987517	0.987446	0.987371	0.987293	0.987212	0.987133	0.987055	0.986978	0.98691	0.986837	0.986768	0.986691	0.986617	0.986543	0.986469	0.986398	0.986326	0.986258	0.986184	0.986113	0.986043	0.985972	0.985902
0.964333	0.979427	0.983863	0.986275	0.987641	0.988417	0.988878	0.988912	0.988892	0.988781	0.988722	0.988646	0.988576	0.988521	0.988462	0.988407	0.988332	0.988248	0.988158	0.988071	0.987986	0.987908	0.987824	0.987746	0.987665	0.987586	0.987512	0.987432	0.987363	0.987287	0.987212	0.987133	0.987054	0.986977	0.9869	0.986831	0.986758	0.98669	0.986615	0.986541	0.986469	0.986395	0.986324	0.98625	0.986182	0.986109	0.98604	0.98597	0.985899	0.985828
0.964109	0.979298	0.983746	0.986175	0.98753	0.988307	0.988775	0.988809	0.988799	0.988691	0.988633	0.988549	0.988476	0.988426	0.988371	0.988317	0.988242	0.988157	0.988069	0.987978	0.987895	0.987818	0.987737	0.98766	0.987579	0.9875	0.987425	0.987347	0.987276	0.987204	0.98713	0.987051	0.986974	0.986896	0.986819	0.98675	0.986678	0.986611	0.986537	0.986466	0.986392	0.986318	0.986246	0.986173	0.986105	0.986034	0.985965	0.985894	0.985824	0.985754
0.964134	0.97922	0.983691	0.986087	0.987436	0.988216	0.988683	0.988729	0.988721	0.988613	0.988544	0.988454	0.988387	0.98834	0.988285	0.988232	0.988154	0.98807	0.987978	0.987889	0.987808	0.987733	0.987653	0.987576	0.987495	0.987415	0.987341	0.987263	0.987195	0.987124	0.98705	0.986972	0.986894	0.986817	0.98674	0.986671	0.9866	0.986534	0.986462	0.98639	0.986316	0.986242	0.986169	0.986096	0.98603	0.985959	0.98589	0.98582	0.985749	0.985677
0.963945	0.979106	0.983561	0.985963	0.987325	0.988107	0.988588	0.988637	0.988631	0.988513	0.988441	0.988357	0.988292	0.988248	0.988193	0.988138	0.988062	0.987975	0.987884	0.987797	0.987718	0.987644	0.987565	0.987488	0.987405	0.987327	0.987253	0.987177	0.987111	0.98704	0.986968	0.986889	0.986811	0.986734	0.986657	0.98659	0.98652	0.986456	0.986383	0.986311	0.986237	0.986161	0.98609	0.986018	0.985953	0.985882	0.985813	0.985743	0.98567	0.985599
0.963879	0.978965	0.983427	0.985846	0.987212	0.988012	0.988497	0.988548	0.98853	0.988408	0.988342	0.988262	0.988199	0.988155	0.988098	0.988045	0.987965	0.987879	0.987791	0.987706	0.987628	0.987555	0.987475	0.987397	0.987317	0.987238	0.987166	0.987092	0.987027	0.986957	0.986884	0.986805	0.986727	0.98665	0.986575	0.986509	0.986441	0.986376	0.986303	0.98623	0.986155	0.986081	0.986011	0.98594	0.985874	0.985803	0.985734	0.985663	0.985591	0.985519
0.963635	0.978795	0.983297	0.985722	0.987107	0.987913	0.988402	0.988442	0.988423	0.988307	0.988244	0.988167	0.988104	0.98806	0.988005	0.987947	0.987868	0.987785	0.987699	0.987615	0.987538	0.987465	0.987383	0.987307	0.987226	0.98715	0.987081	0.987007	0.986943	0.986872	0.986799	0.986721	0.986643	0.986567	0.986494	0.98643	0.986361	0.986296	0.986221	0.986148	0.986075	0.986002	0.985932	0.985861	0.985795	0.985725	0.985654	0.985583	0.985511	0.98544
0.96343	0.978667	0.983176	0.985628	0.987019	0.987828	0.988303	0.98834	0.988327	0.988213	0.988153	0.988076	0.988012	0.987969	0.98791	0.987853	0.987777	0.987696	0.987611	0.987527	0.987449	0.987374	0.987295	0.987218	0.98714	0.987066	0.986997	0.986924	0.98686	0.986789	0.986716	0.986638	0.986562	0.986487	0.986416	0.98635	0.986281	0.986215	0.986141	0.986069	0.985997	0.985924	0.985854	0.985783	0.985717	0.985645	0.985574	0.985503	0.985432	0.985361
0.963266	0.978536	0.983088	0.985547	0.98694	0.98773	0.988201	0.988245	0.988235	0.988124	0.988063	0.987984	0.987921	0.987874	0.987815	0.987761	0.987687	0.987608	0.987523	0.987438	0.987359	0.987286	0.987206	0.987132	0.987056	0.986982	0.986914	0.986841	0.986776	0.986705	0.986633	0.986556	0.986482	0.986409	0.986336	0.98627	0.9862	0.986134	0.986061	0.98599	0.985918	0.985845	0.985775	0.985704	0.985637	0.985565	0.985494	0.985424	0.985352	0.985281
0.96308	0.97846	0.983015	0.985472	0.986836	0.987619	0.9881	0.98815	0.988141	0.98803	0.987967	0.98789	0.987822	0.987776	0.98772	0.987669	0.987596	0.987516	0.987431	0.987345	0.987268	0.987194	0.987117	0.987045	0.986969	0.986896	0.986828	0.986755	0.98669	0.986619	0.986549	0.986473	0.986401	0.986327	0.986253	0.986187	0.986117	0.986052	0.985979	0.985909	0.985837	0.985765	0.985695	0.985622	0.985555	0.985483	0.985413	0.985342	0.98527	0.985199
0.963044	0.978402	0.982947	0.985364	0.986724	0.987519	0.988006	0.988057	0.988049	0.987935	0.987874	0.987791	0.987724	0.987681	0.987628	0.987578	0.987505	0.987425	0.987338	0.987254	0.987176	0.987105	0.98703	0.986958	0.986883	0.986811	0.986742	0.986669	0.986604	0.986535	0.986466	0.986392	0.986318	0.986244	0.986171	0.986104	0.986034	0.985971	0.985899	0.985828	0.985757	0.985684	0.985612	0.98554	0.985473	0.985401	0.985331	0.98526	0.985188	0.985116
0.962895	0.978288	0.982809	0.985241	0.986613	0.987412	0.987908	0.987958	0.987952	0.987839	0.987771	0.987689	0.987626	0.987586	0.987533	0.987484	0.987411	0.987329	0.987243	0.987158	0.987084	0.987015	0.986941	0.986871	0.986795	0.986722	0.986653	0.986581	0.986518	0.986451	0.986383	0.986308	0.986234	0.986159	0.986085	0.986019	0.985951	0.985888	0.985815	0.985745	0.985674	0.985599	0.985528	0.985455	0.985389	0.985317	0.985247	0.985176	0.985102	0.985028
0.962728	0.978128	0.982686	0.985128	0.986502	0.987314	0.987808	0.987864	0.987858	0.987737	0.987669	0.987592	0.987532	0.987492	0.98744	0.987389	0.987314	0.987233	0.987147	0.987066	0.986994	0.986926	0.986854	0.986782	0.986707	0.986633	0.986566	0.986495	0.986434	0.986368	0.986299	0.986223	0.986149	0.986073	0.986	0.985936	0.985868	0.985804	0.985732	0.985662	0.985588	0.985514	0.985443	0.985371	0.985304	0.985232	0.985162	0.985089	0.985014	0.984939
0.962514	0.978021	0.982571	0.98501	0.986404	0.987214	0.987718	0.987772	0.987756	0.987635	0.987572	0.987498	0.987438	0.987398	0.987345	0.987292	0.987218	0.987136	0.987054	0.986975	0.986904	0.986839	0.986765	0.986694	0.986618	0.986546	0.98648	0.986411	0.986351	0.986283	0.986214	0.986138	0.986062	0.985988	0.985917	0.985852	0.985784	0.98572	0.985648	0.985576	0.985503	0.985429	0.985358	0.985286	0.985219	0.985147	0.985074	0.985	0.984925	0.984851
0.96235	0.977895	0.98246	0.984914	0.986308	0.987123	0.987628	0.987673	0.987657	0.98754	0.98748	0.987406	0.987346	0.987305	0.987249	0.987198	0.987122	0.987045	0.986965	0.986887	0.986818	0.986751	0.986677	0.986605	0.98653	0.98646	0.986396	0.986329	0.986267	0.986199	0.986128	0.986052	0.985978	0.985905	0.985834	0.985769	0.9857	0.985637	0.985563	0.985491	0.985418	0.985344	0.985273	0.985201	0.985134	0.98506	0.984986	0.984911	0.984836	0.984763
0.96223	0.977832	0.982368	0.984825	0.986212	0.987031	0.987527	0.987573	0.987561	0.987447	0.987388	0.987313	0.987252	0.987209	0.987156	0.987102	0.987031	0.986955	0.986875	0.986799	0.986729	0.986662	0.986588	0.986516	0.986443	0.986374	0.986312	0.986243	0.986181	0.986113	0.986041	0.985966	0.985893	0.985821	0.985749	0.985684	0.985616	0.98555	0.985477	0.985405	0.985332	0.985259	0.985187	0.985115	0.985046	0.984971	0.984897	0.984822	0.984748	0.984673
0.962148	0.977711	0.982259	0.98472	0.986112	0.986921	0.98742	0.987471	0.987464	0.98735	0.987291	0.987215	0.987152	0.987111	0.987056	0.987008	0.986939	0.986863	0.986785	0.986708	0.986637	0.98657	0.986496	0.986427	0.986355	0.986289	0.986224	0.986155	0.986093	0.986023	0.985953	0.985879	0.985807	0.985734	0.985662	0.985598	0.985527	0.985462	0.985389	0.985318	0.985245	0.98517	0.985099	0.985026	0.984955	0.984879	0.984806	0.984732	0.984656	0.984581
0.962018	0.977585	0.982174	0.984628	0.986003	0.986814	0.987321	0.987378	0.987368	0.987255	0.987194	0.987114	0.987052	0.987011	0.986961	0.986915	0.986847	0.986774	0.986694	0.986616	0.986545	0.986479	0.986407	0.98634	0.98627	0.986201	0.986136	0.986066	0.986003	0.985935	0.985866	0.985792	0.985719	0.985647	0.985575	0.985508	0.985439	0.985373	0.985301	0.985229	0.985156	0.985082	0.985009	0.984933	0.984863	0.984788	0.984714	0.984639	0.984563	0.984485
0.961848	0.977446	0.98205	0.984495	0.985879	0.986702	0.987217	0.987274	0.987264	0.98715	0.987087	0.987011	0.986947	0.986911	0.986863	0.986818	0.986752	0.986678	0.986597	0.986519	0.98645	0.986386	0.986316	0.98625	0.986178	0.986109	0.986043	0.985973	0.985911	0.985844	0.985776	0.985702	0.985629	0.985557	0.985483	0.985417	0.985347	0.985282	0.985209	0.985138	0.985064	0.984989	0.984914	0.984838	0.984768	0.984694	0.984619	0.984543	0.984465	0.984387
0.96177	0.97733	0.981911	0.984367	0.985768	0.986599	0.987114	0.987172	0.987161	0.987044	0.986983	0.986905	0.986847	0.986813	0.986767	0.986724	0.986656	0.986582	0.986501	0.986425	0.986356	0.986294	0.986227	0.986158	0.986087	0.986016	0.98595	0.985881	0.985821	0.985754	0.985686	0.985611	0.985539	0.985464	0.985391	0.985324	0.985255	0.985191	0.985117	0.985046	0.984971	0.984893	0.984818	0.984743	0.984673	0.984597	0.984522	0.984445	0.984366	0.984288
0.961604	0.977174	0.981779	0.984249	0.985658	0.986497	0.987011	0.98707	0.987056	0.986943	0.986879	0.986807	0.986751	0.986716	0.986671	0.986628	0.98656	0.986485	0.986404	0.98633	0.986263	0.986204	0.986134	0.986066	0.985993	0.985922	0.985857	0.985789	0.98573	0.985663	0.985595	0.98552	0.985446	0.985372	0.985298	0.985232	0.985163	0.985098	0.985025	0.984952	0.984876	0.984798	0.984723	0.984649	0.984578	0.984502	0.984425	0.984347	0.984268	0.98419
0.96136	0.977011	0.981644	0.984129	0.985548	0.98639	0.986905	0.98696	0.986952	0.986836	0.986779	0.986708	0.986651	0.986619	0.986573	0.986529	0.98646	0.986386	0.986308	0.986235	0.986171	0.986109	0.98604	0.985971	0.985897	0.985827	0.985764	0.985697	0.985637	0.98557	0.985502	0.985425	0.985351	0.985277	0.985205	0.985139	0.985069	0.985005	0.98493	0.984855	0.984779	0.984701	0.984628	0.984552	0.984481	0.984403	0.984326	0.984247	0.984168	0.98409
0.961179	0.976883	0.981536	0.984029	0.98545	0.986291	0.986803	0.986864	0.986851	0.986742	0.986685	0.986614	0.986559	0.986525	0.986479	0.986434	0.986366	0.986294	0.986217	0.986147	0.98608	0.986018	0.985948	0.985877	0.985805	0.985737	0.985674	0.985607	0.985547	0.98548	0.985409	0.985333	0.985259	0.985186	0.985113	0.985047	0.984978	0.984911	0.984835	0.98476	0.984684	0.984607	0.984532	0.984456	0.984383	0.984305	0.984227	0.984148	0.98407	0.983992
0.961003	0.97677	0.98143	0.983928	0.985349	0.986186	0.986705	0.986762	0.986756	0.986648	0.986591	0.986522	0.986465	0.98643	0.986383	0.986339	0.986273	0.986203	0.986128	0.986055	0.985989	0.985926	0.985854	0.985785	0.985714	0.985647	0.985583	0.985516	0.985456	0.985387	0.985317	0.98524	0.985167	0.985094	0.98502	0.984954	0.984883	0.984815	0.984739	0.984664	0.984589	0.984511	0.984436	0.984358	0.984284	0.984205	0.984128	0.984049	0.983971	0.983894
0.960813	0.976647	0.981312	0.983816	0.985235	0.986084	0.986598	0.986664	0.986659	0.98655	0.986495	0.986425	0.986366	0.986331	0.986285	0.986243	0.986179	0.986111	0.986034	0.985961	0.985893	0.985829	0.985759	0.985692	0.985622	0.985553	0.98549	0.985423	0.98536	0.985292	0.985221	0.985146	0.985072	0.984998	0.984926	0.984858	0.984785	0.984717	0.984641	0.984568	0.984491	0.984413	0.984336	0.984258	0.984183	0.984105	0.984027	0.98395	0.983872	0.983793
0.960717	0.976514	0.981192	0.983695	0.985134	0.985975	0.9865	0.986565	0.986558	0.986451	0.986395	0.986323	0.986264	0.98623	0.986186	0.986146	0.986085	0.986015	0.985937	0.985863	0.985794	0.985732	0.985663	0.985597	0.985526	0.985458	0.985395	0.985325	0.985263	0.985195	0.985125	0.98505	0.984976	0.984902	0.984828	0.984758	0.984686	0.984618	0.984543	0.984468	0.984391	0.984311	0.984234	0.984155	0.984081	0.984003	0.983927	0.98385	0.98377	0.983691
0.960509	0.976361	0.981049	0.983578	0.985013	0.985869	0.986397	0.986463	0.98646	0.98635	0.986293	0.98622	0.986163	0.986131	0.986089	0.986053	0.985988	0.985918	0.985839	0.985764	0.985696	0.985636	0.985568	0.985501	0.98543	0.985362	0.985296	0.985227	0.985165	0.985098	0.985028	0.984952	0.984878	0.984803	0.984727	0.984657	0.984585	0.984519	0.984442	0.984367	0.984288	0.984208	0.98413	0.984051	0.983978	0.983901	0.983825	0.983746	0.983667	0.983586
0.960318	0.976203	0.980939	0.983455	0.984908	0.985765	0.986293	0.986363	0.986358	0.986246	0.986188	0.986117	0.986063	0.986033	0.985994	0.985954	0.985889	0.985818	0.985738	0.985664	0.985599	0.985539	0.98547	0.985403	0.985333	0.985262	0.985197	0.985128	0.985067	0.984999	0.984929	0.984853	0.984778	0.984701	0.984625	0.984556	0.984485	0.984417	0.984341	0.984264	0.984185	0.984104	0.984026	0.983948	0.983876	0.983799	0.983721	0.983642	0.983562	0.983483
0.960092	0.976089	0.980805	0.983346	0.984802	0.985662	0.986196	0.986262	0.986256	0.986142	0.986087	0.986018	0.985966	0.98594	0.985897	0.985857	0.98579	0.985718	0.98564	0.985568	0.985503	0.985442	0.985373	0.985307	0.985233	0.985163	0.985098	0.98503	0.984969	0.9849	0.984831	0.984753	0.984676	0.984599	0.984524	0.984456	0.984383	0.984315	0.984237	0.98416	0.98408	0.983999	0.983922	0.983846	0.983773	0.983695	0.983617	0.983537	0.983458	0.98338
0.960026	0.97595	0.9807	0.983245	0.984705	0.985572	0.986101	0.986166	0.986157	0.986046	0.985993	0.985926	0.985877	0.985845	0.985802	0.98576	0.985692	0.985621	0.985545	0.985473	0.985407	0.985347	0.985278	0.985208	0.985136	0.985065	0.985001	0.984933	0.984871	0.984803	0.984732	0.984652	0.984575	0.984499	0.984424	0.984354	0.984282	0.984212	0.984133	0.984055	0.983976	0.983896	0.98382	0.983744	0.98367	0.983591	0.983512	0.983434	0.983355	0.983276
0.959796	0.975819	0.980591	0.983155	0.984625	0.985479	0.986009	0.986068	0.986066	0.985955	0.985904	0.98584	0.985783	0.98575	0.985705	0.985662	0.985596	0.985526	0.98545	0.985377	0.985311	0.98525	0.985179	0.98511	0.985037	0.984967	0.984903	0.984833	0.984772	0.984702	0.984628	0.984549	0.984472	0.984397	0.984321	0.984251	0.984176	0.984106	0.984027	0.983949	0.98387	0.983791	0.983715	0.983637	0.983564	0.983484	0.983406	0.983328	0.983249	0.98317
0.959652	0.975706	0.980501	0.983077	0.984532	0.985387	0.985912	0.985979	0.985976	0.985868	0.985819	0.985746	0.985688	0.985653	0.985607	0.985566	0.985501	0.985432	0.985353	0.985281	0.985215	0.985151	0.98508	0.985011	0.984938	0.984869	0.984803	0.984734	0.984671	0.984599	0.984525	0.984447	0.984371	0.984294	0.984218	0.984146	0.984071	0.984	0.983921	0.983844	0.983766	0.983688	0.98361	0.983532	0.983457	0.983379	0.983302	0.983223	0.983144	0.983067
0.959457	0.975604	0.980418	0.982971	0.984431	0.98528	0.985818	0.985884	0.985885	0.985779	0.98572	0.985647	0.985586	0.98555	0.985506	0.985467	0.985402	0.985331	0.985253	0.985181	0.985112	0.985049	0.984977	0.984909	0.984837	0.984766	0.984701	0.98463	0.984565	0.984493	0.98442	0.984342	0.984265	0.984187	0.98411	0.984037	0.983962	0.983891	0.983813	0.983738	0.98366	0.98358	0.983503	0.983423	0.98335	0.983272	0.983195	0.983116	0.983039	0.982961
0.9593	0.975506	0.980294	0.982856	0.984315	0.985179	0.985719	0.985789	0.985793	0.985677	0.985618	0.985542	0.98548	0.985447	0.985404	0.985366	0.9853	0.985229	0.985151	0.985076	0.985007	0.984944	0.984873	0.984805	0.984732	0.984662	0.984596	0.984522	0.984457	0.984386	0.984314	0.984235	0.984158	0.984079	0.984	0.983927	0.983852	0.983783	0.983706	0.983631	0.983552	0.983472	0.983393	0.983316	0.983243	0.983165	0.983088	0.983011	0.982933	0.982857
0.959107	0.975364	0.980159	0.982729	0.984199	0.98507	0.985616	0.985692	0.985689	0.985572	0.985511	0.985433	0.985374	0.985343	0.985302	0.985263	0.985197	0.985126	0.985045	0.98497	0.984902	0.98484	0.984769	0.9847	0.984628	0.984557	0.984488	0.984415	0.98435	0.98428	0.984207	0.984128	0.98405	0.98397	0.983891	0.983819	0.983746	0.983678	0.983602	0.983526	0.983446	0.983365	0.983289	0.983212	0.983139	0.983061	0.982986	0.982909	0.982832	0.982756
0.958968	0.975203	0.980017	0.982597	0.984079	0.98496	0.985514	0.985585	0.985582	0.985463	0.985399	0.985324	0.985268	0.985239	0.985197	0.985158	0.985092	0.985018	0.984937	0.984863	0.984796	0.984733	0.984662	0.984595	0.984522	0.984448	0.984379	0.984307	0.984244	0.984173	0.9841	0.98402	0.983941	0.983861	0.983783	0.983713	0.983641	0.983574	0.983497	0.98342	0.98334	0.983261	0.983185	0.983108	0.983036	0.982961	0.982885	0.982809	0.982732	0.982657
0.958739	0.975036	0.979892	0.982481	0.983976	0.984864	0.985409	0.985479	0.985474	0.985352	0.985292	0.985219	0.985164	0.985134	0.985092	0.985053	0.984983	0.98491	0.98483	0.984757	0.984689	0.984626	0.984556	0.984488	0.984412	0.984339	0.984271	0.9842	0.984136	0.984065	0.983991	0.98391	0.98383	0.983751	0.983675	0.983607	0.983536	0.983468	0.983391	0.983313	0.983235	0.983156	0.98308	0.983004	0.982934	0.982858	0.982784	0.982708	0.982633	0.982559
[truncated: 50 more columns]

## Sheet: Trained2RELAX
0.873825	0.83762	0.816856	0.79927	0.783249	0.766417	0.749647	0.735986	0.724974	0.713905	0.702823	0.69398	0.686646	0.679864	0.671591	0.66197	0.652157	0.643377	0.634729	0.626439	0.619256	0.612827	0.607278	0.603328	0.598865	0.59464	0.590993	0.586963	0.583126	0.579245	0.575106	0.571393	0.56788	0.564757	0.561436	0.558564	0.556031	0.55373	0.551441	0.550743	0.551802	0.551556	0.550429	0.548655	0.546577	0.543699	0.540432	0.537239	0.534375	0.531441
0.837591	0.815705	0.801298	0.787309	0.772576	0.756831	0.742759	0.73137	0.721203	0.710795	0.701242	0.69372	0.687199	0.680059	0.671292	0.661661	0.652427	0.643754	0.635392	0.627764	0.621087	0.615345	0.610784	0.606784	0.602686	0.598953	0.595293	0.591575	0.587927	0.5841	0.58036	0.576956	0.57382	0.570758	0.567923	0.565414	0.563203	0.561138	0.559697	0.560023	0.560627	0.560096	0.558769	0.556939	0.554521	0.551493	0.5483	0.545303	0.542426	0.538594
0.816782	0.801382	0.789852	0.776974	0.762656	0.748908	0.736938	0.726761	0.71712	0.707716	0.699533	0.692878	0.686219	0.6785	0.669481	0.660201	0.651217	0.642759	0.634919	0.627867	0.621831	0.61693	0.612717	0.608946	0.60526	0.601691	0.598227	0.594722	0.591155	0.587613	0.584207	0.581135	0.578199	0.575497	0.573022	0.570877	0.568923	0.567453	0.566906	0.56729	0.567519	0.566735	0.565289	0.5632	0.560561	0.557534	0.554497	0.551549	0.548061	0.543619
0.799543	0.787585	0.7772	0.764767	0.752067	0.740294	0.729753	0.720254	0.711441	0.703238	0.696042	0.689465	0.682381	0.674303	0.66546	0.656413	0.647699	0.639703	0.63243	0.626043	0.620824	0.616393	0.612521	0.609099	0.605638	0.602303	0.599022	0.595631	0.592314	0.589071	0.586002	0.583173	0.580587	0.578217	0.576116	0.574271	0.572817	0.572044	0.571797	0.572035	0.571944	0.570988	0.569289	0.566984	0.564275	0.561348	0.558371	0.554997	0.550957	0.547663
0.783508	0.773048	0.763323	0.752508	0.741707	0.731383	0.721667	0.712949	0.705213	0.697958	0.691016	0.684179	0.676766	0.668725	0.66002	0.651231	0.642973	0.6355	0.628885	0.623302	0.6186	0.614576	0.611088	0.607872	0.60467	0.601539	0.598369	0.595222	0.592185	0.589254	0.586458	0.583973	0.581704	0.579688	0.577911	0.57649	0.575627	0.575171	0.574985	0.575025	0.574701	0.573475	0.571549	0.569147	0.566477	0.563592	0.560294	0.556462	0.553284	0.550994
0.766972	0.757768	0.75002	0.741165	0.731792	0.722353	0.713434	0.705765	0.69891	0.691935	0.684889	0.67779	0.670369	0.662371	0.653855	0.645494	0.637758	0.630913	0.625076	0.620051	0.615795	0.612183	0.608955	0.605982	0.603003	0.600003	0.597056	0.594182	0.591435	0.588777	0.58633	0.584156	0.582234	0.580534	0.579142	0.578218	0.577667	0.577334	0.577107	0.576971	0.576341	0.574868	0.572819	0.570422	0.567764	0.564607	0.560928	0.557785	0.555416	0.553988
0.750564	0.744109	0.738455	0.730995	0.722445	0.713782	0.705893	0.699079	0.692492	0.685495	0.678282	0.671172	0.663751	0.655858	0.647696	0.639825	0.632709	0.62662	0.621353	0.616802	0.612986	0.609672	0.606717	0.603953	0.60112	0.598342	0.595647	0.593053	0.590577	0.588253	0.586115	0.584281	0.582674	0.581336	0.580371	0.579738	0.579338	0.57903	0.578721	0.578321	0.577403	0.575775	0.573696	0.571283	0.56836	0.56486	0.561742	0.559267	0.557624	0.556715
0.73756	0.733242	0.728811	0.721972	0.714094	0.7064	0.699328	0.692753	0.686151	0.679011	0.671805	0.664675	0.657305	0.649674	0.641933	0.634655	0.628275	0.622745	0.617958	0.613868	0.610369	0.607353	0.604629	0.602001	0.599391	0.596862	0.594431	0.592104	0.589949	0.587923	0.586122	0.584598	0.583327	0.582383	0.581689	0.58122	0.580881	0.580532	0.580042	0.579378	0.578264	0.576568	0.574447	0.571775	0.568517	0.565483	0.562925	0.561071	0.559885	0.559106
0.726732	0.723553	0.71957	0.713295	0.70638	0.699512	0.692682	0.686141	0.679396	0.672269	0.665092	0.658001	0.650843	0.643571	0.636384	0.629825	0.624008	0.618959	0.614648	0.6109	0.607719	0.604961	0.602393	0.599978	0.597621	0.595351	0.593174	0.59116	0.589291	0.587595	0.586104	0.584896	0.583982	0.583297	0.582775	0.582397	0.582042	0.581558	0.580867	0.580014	0.578792	0.577029	0.574646	0.571648	0.568789	0.566234	0.564211	0.562762	0.561708	0.561031
0.716273	0.713566	0.710142	0.704901	0.698895	0.692308	0.685597	0.678946	0.672212	0.665158	0.65806	0.651167	0.64434	0.637584	0.631092	0.625095	0.619767	0.615211	0.611259	0.607854	0.604952	0.602375	0.600037	0.597868	0.59577	0.593757	0.591877	0.590141	0.588595	0.587202	0.586016	0.585137	0.584466	0.583958	0.583548	0.583176	0.582715	0.582067	0.581227	0.580262	0.578944	0.576907	0.574197	0.571539	0.569096	0.567008	0.565342	0.564022	0.563077	0.562549
0.705348	0.703473	0.701245	0.697006	0.691317	0.684913	0.678113	0.671478	0.664828	0.657884	0.650997	0.644423	0.638095	0.632	0.626048	0.620537	0.615717	0.611526	0.607934	0.604831	0.602128	0.5998	0.597721	0.595805	0.59397	0.59225	0.590639	0.58922	0.58797	0.586868	0.58599	0.585344	0.584851	0.584467	0.584077	0.583626	0.583025	0.582252	0.581323	0.580256	0.578644	0.576269	0.573855	0.571558	0.569527	0.567752	0.566208	0.564998	0.564201	0.56371
0.695015	0.694634	0.693479	0.689508	0.684031	0.677481	0.670672	0.664134	0.657582	0.65084	0.644292	0.638208	0.63251	0.626917	0.621425	0.616423	0.611969	0.608139	0.604862	0.601973	0.599529	0.597474	0.595655	0.593991	0.592446	0.590986	0.58968	0.588549	0.587571	0.586756	0.586101	0.585632	0.585273	0.584914	0.584464	0.583895	0.583183	0.582331	0.581313	0.579957	0.577983	0.575868	0.573769	0.571832	0.570075	0.568407	0.566966	0.565901	0.565152	0.564626
0.686688	0.687449	0.686358	0.682571	0.676793	0.670155	0.663441	0.656999	0.650614	0.644227	0.638194	0.632722	0.627496	0.622322	0.617327	0.612681	0.60859	0.605076	0.602021	0.599402	0.597241	0.595453	0.593895	0.592507	0.591214	0.590053	0.58902	0.588146	0.587431	0.586825	0.586349	0.58602	0.58569	0.585279	0.584728	0.584063	0.583279	0.582343	0.581067	0.579357	0.577614	0.575777	0.573995	0.572294	0.570625	0.569049	0.567745	0.566733	0.565959	0.565443
0.679898	0.68038	0.679452	0.675158	0.669218	0.662674	0.656089	0.649824	0.643812	0.637983	0.632576	0.627569	0.622741	0.618051	0.613399	0.609119	0.605355	0.602071	0.599301	0.596981	0.595097	0.593587	0.59231	0.591167	0.590171	0.589278	0.588496	0.58787	0.587354	0.586927	0.586598	0.586303	0.585931	0.58543	0.584798	0.584071	0.583209	0.582039	0.580449	0.578939	0.57745	0.5759	0.574326	0.572697	0.571108	0.569659	0.568411	0.567385	0.566629	0.566096
0.671814	0.672817	0.671274	0.666851	0.661081	0.654745	0.648415	0.642613	0.63721	0.632043	0.627138	0.622538	0.618196	0.613844	0.609559	0.60562	0.602105	0.599119	0.596667	0.594641	0.593047	0.591834	0.590811	0.589961	0.589238	0.588594	0.588062	0.587635	0.587297	0.587021	0.586735	0.586411	0.585966	0.585396	0.584715	0.583922	0.582847	0.581396	0.579972	0.578694	0.577477	0.576117	0.574606	0.573049	0.571577	0.570186	0.568935	0.567937	0.567178	0.566653
0.664319	0.664257	0.662577	0.658403	0.652895	0.646871	0.6411	0.635974	0.631253	0.626619	0.622141	0.618024	0.614012	0.610015	0.606068	0.602385	0.599179	0.596517	0.594368	0.592646	0.591357	0.590404	0.58968	0.5891	0.588623	0.588225	0.587893	0.587643	0.587457	0.587229	0.586926	0.586541	0.586038	0.585428	0.58469	0.583707	0.582376	0.581066	0.579841	0.578812	0.577773	0.576466	0.575018	0.573566	0.572149	0.570761	0.569545	0.568555	0.567815	0.567198
0.65472	0.65497	0.65378	0.649982	0.644872	0.639496	0.634481	0.630073	0.625908	0.621727	0.617737	0.613951	0.610289	0.606618	0.602924	0.599555	0.596679	0.594327	0.592492	0.591086	0.590066	0.58942	0.588974	0.588644	0.588412	0.588215	0.588059	0.587959	0.587825	0.587589	0.58724	0.58681	0.586277	0.585615	0.584711	0.583503	0.582299	0.581163	0.580159	0.579296	0.578303	0.577051	0.575698	0.574295	0.572885	0.571536	0.57034	0.56938	0.568568	0.567856
0.645631	0.646489	0.64566	0.64224	0.637796	0.633215	0.628935	0.625097	0.621369	0.617665	0.613998	0.61054	0.607181	0.603739	0.600343	0.597299	0.594732	0.592689	0.591175	0.590041	0.589327	0.588962	0.588759	0.588668	0.588628	0.588601	0.588591	0.588542	0.588402	0.588123	0.587733	0.587275	0.586693	0.585873	0.584768	0.583657	0.582603	0.581657	0.580789	0.57996	0.579009	0.577839	0.576526	0.575126	0.573751	0.572422	0.571257	0.570237	0.569343	0.568621
0.637579	0.63873	0.638227	0.635508	0.631881	0.628042	0.624348	0.620939	0.617666	0.614271	0.610922	0.607745	0.604588	0.60142	0.598333	0.595593	0.593334	0.591606	0.590363	0.589537	0.589102	0.588974	0.588998	0.589092	0.589215	0.589331	0.58937	0.589314	0.589133	0.588815	0.588399	0.587892	0.58716	0.586152	0.585116	0.584124	0.583234	0.5824	0.581554	0.580756	0.579875	0.578736	0.577419	0.576047	0.574688	0.573389	0.572172	0.571081	0.570183	0.569334
0.6299	0.631422	0.631735	0.629899	0.627022	0.623767	0.620497	0.617531	0.614544	0.611459	0.608381	0.605383	0.602479	0.599601	0.596805	0.594367	0.592422	0.590962	0.590028	0.589482	0.589283	0.589371	0.589571	0.589825	0.590086	0.590246	0.590277	0.59018	0.589961	0.589617	0.589153	0.588505	0.587598	0.586643	0.585699	0.58484	0.584043	0.583219	0.582392	0.581653	0.580793	0.579642	0.578346	0.576986	0.575653	0.574307	0.573028	0.571937	0.570926	0.569925
0.622755	0.625306	0.626576	0.625468	0.623133	0.620264	0.617417	0.614716	0.612016	0.609188	0.606274	0.603507	0.600873	0.598267	0.595758	0.593626	0.591946	0.590792	0.590138	0.589825	0.589839	0.590096	0.59045	0.590838	0.591139	0.591289	0.591276	0.591141	0.590894	0.590502	0.589903	0.58909	0.588219	0.587339	0.5865	0.585711	0.584913	0.584097	0.583315	0.582589	0.581708	0.580571	0.579282	0.577943	0.576563	0.575161	0.573886	0.572694	0.571544	0.570439
0.617341	0.620864	0.622741	0.622075	0.620026	0.617534	0.614917	0.612481	0.610009	0.607325	0.604629	0.602112	0.599731	0.597391	0.59517	0.593295	0.591917	0.591035	0.590608	0.590501	0.59068	0.591086	0.591572	0.591993	0.59228	0.592383	0.592327	0.592162	0.591865	0.59134	0.590585	0.58979	0.588972	0.588179	0.587385	0.586581	0.585781	0.584998	0.584222	0.583468	0.582591	0.581452	0.580178	0.578791	0.577356	0.575956	0.57459	0.573271	0.572027	0.570777
0.613453	0.617399	0.619612	0.619137	0.617426	0.615126	0.612772	0.610559	0.608211	0.605744	0.603297	0.601021	0.598894	0.596827	0.594855	0.59328	0.592174	0.591518	0.591293	0.59135	0.591678	0.592216	0.592733	0.593136	0.593374	0.593433	0.593347	0.59313	0.592703	0.592031	0.591281	0.590522	0.589771	0.589011	0.588191	0.587374	0.586597	0.585813	0.585005	0.58425	0.583365	0.582236	0.580911	0.57947	0.578037	0.576553	0.575072	0.57367	0.572293	0.570983
0.609902	0.61419	0.616563	0.616422	0.614888	0.612861	0.610749	0.608669	0.606541	0.604336	0.602135	0.600108	0.59825	0.596426	0.594751	0.593451	0.592577	0.592133	0.592074	0.592283	0.592744	0.593314	0.593815	0.594171	0.594367	0.594396	0.594258	0.593917	0.593352	0.592677	0.591953	0.591249	0.590518	0.589727	0.588887	0.588082	0.5873	0.586483	0.585672	0.584906	0.584027	0.582847	0.58147	0.580032	0.57852	0.576932	0.575378	0.573857	0.572429	0.571133
0.606519	0.610937	0.613667	0.613697	0.612444	0.610672	0.60871	0.606871	0.605014	0.603063	0.601125	0.599363	0.597744	0.596214	0.594811	0.593747	0.593088	0.592815	0.59291	0.593256	0.593752	0.594308	0.594764	0.595076	0.595243	0.59522	0.59496	0.594487	0.59391	0.593251	0.592571	0.591874	0.591106	0.59029	0.58945	0.588634	0.587818	0.586994	0.586171	0.585408	0.584476	0.583243	0.581867	0.580354	0.578744	0.57709	0.57543	0.573866	0.572457	0.571112
0.602924	0.607832	0.610734	0.611071	0.61008	0.608461	0.606769	0.605227	0.603631	0.601962	0.6003	0.598774	0.597445	0.59618	0.595012	0.594166	0.59368	0.593565	0.5938	0.594182	0.594665	0.595177	0.595591	0.595872	0.595986	0.595842	0.59545	0.594957	0.594385	0.593759	0.593076	0.592334	0.591533	0.590711	0.589854	0.589001	0.588174	0.587335	0.586512	0.585695	0.584706	0.583472	0.582022	0.580416	0.578744	0.576993	0.575297	0.573758	0.572308	0.570949
0.599921	0.604829	0.608042	0.608633	0.607768	0.606431	0.605066	0.603796	0.602489	0.601109	0.599683	0.598441	0.597368	0.596329	0.595377	0.594702	0.594375	0.594402	0.594671	0.595039	0.595477	0.595946	0.596327	0.596552	0.596546	0.596273	0.595856	0.595357	0.594803	0.594162	0.593427	0.592645	0.591829	0.590985	0.590085	0.589214	0.588368	0.587524	0.586648	0.585773	0.584777	0.583468	0.581926	0.58026	0.578495	0.576715	0.575047	0.573474	0.572017	0.57069
0.596564	0.601938	0.605443	0.606159	0.605591	0.604607	0.603537	0.602586	0.601578	0.60044	0.599306	0.598317	0.597467	0.596644	0.595864	0.595348	0.595164	0.595224	0.59548	0.595804	0.5962	0.596638	0.596962	0.597065	0.596935	0.596631	0.596207	0.595717	0.595139	0.594441	0.593661	0.592857	0.592013	0.591124	0.590202	0.58931	0.588456	0.587561	0.58663	0.585747	0.584674	0.583273	0.581673	0.579919	0.578127	0.576378	0.574685	0.573112	0.571691	0.570346
0.593714	0.599342	0.602912	0.603935	0.603731	0.60305	0.60233	0.601694	0.60092	0.600079	0.599195	0.598417	0.597772	0.597111	0.596486	0.596111	0.595957	0.596	0.596208	0.596488	0.59685	0.597228	0.59743	0.597406	0.597232	0.59691	0.596488	0.595964	0.595321	0.594571	0.59376	0.592922	0.592028	0.591112	0.590163	0.589257	0.588351	0.587402	0.586461	0.585501	0.584332	0.582871	0.581185	0.579406	0.577646	0.575876	0.574188	0.572655	0.571223	0.569863
0.590971	0.596609	0.600552	0.601985	0.602093	0.601787	0.60141	0.601011	0.600537	0.59995	0.599268	0.598687	0.598194	0.597682	0.597197	0.596847	0.596671	0.596662	0.596825	0.597069	0.59737	0.597628	0.597707	0.597636	0.597431	0.597102	0.596641	0.596045	0.595343	0.594556	0.593707	0.592814	0.591888	0.59094	0.589973	0.589013	0.588054	0.587094	0.58608	0.585026	0.583794	0.582246	0.580535	0.578788	0.57701	0.57525	0.573606	0.572068	0.570627	0.569307
0.587893	0.594101	0.598542	0.600301	0.600798	0.600849	0.600714	0.600628	0.600405	0.600009	0.599511	0.599075	0.598725	0.598347	0.59788	0.597502	0.59727	0.597213	0.597339	0.597523	0.597703	0.597842	0.597864	0.597759	0.597537	0.597161	0.596626	0.595965	0.595219	0.594389	0.593482	0.592552	0.591591	0.590623	0.589601	0.588591	0.587619	0.58659	0.585489	0.584373	0.583051	0.581477	0.579798	0.578035	0.576269	0.574556	0.572914	0.571374	0.569977	0.568723
0.585606	0.592308	0.597019	0.599158	0.599982	0.600249	0.600431	0.600592	0.600535	0.600294	0.599923	0.59962	0.599395	0.599022	0.598514	0.598072	0.597786	0.597688	0.597751	0.597812	0.597872	0.597942	0.597918	0.597792	0.597512	0.597054	0.596452	0.595741	0.594947	0.594054	0.593106	0.592137	0.59115	0.590126	0.589054	0.588029	0.586991	0.585879	0.584723	0.583518	0.582167	0.580622	0.578928	0.577179	0.575461	0.573754	0.572116	0.570624	0.569295	0.568095
0.583923	0.590818	0.595932	0.598387	0.599394	0.599977	0.600413	0.60072	0.600798	0.600668	0.600422	0.600238	0.600005	0.59958	0.598999	0.598498	0.598169	0.598005	0.597946	0.597889	0.597878	0.597893	0.597837	0.59765	0.597284	0.596754	0.596098	0.595336	0.594476	0.593539	0.592549	0.59155	0.590508	0.589434	0.588346	0.587259	0.586143	0.58498	0.583744	0.58251	0.581185	0.579626	0.577946	0.576246	0.574537	0.572839	0.571254	0.569834	0.568563	0.567429
0.582239	0.589662	0.595123	0.597738	0.599066	0.599908	0.600477	0.600899	0.601078	0.601065	0.600934	0.600734	0.600441	0.599933	0.599289	0.598744	0.59835	0.598063	0.597889	0.59776	0.597695	0.59767	0.597548	0.597274	0.596831	0.596244	0.595537	0.594708	0.593801	0.592821	0.5918	0.590748	0.589658	0.588568	0.587423	0.586265	0.585102	0.583867	0.582607	0.5814	0.580058	0.578513	0.576883	0.575196	0.573499	0.571859	0.57035	0.568991	0.56779	0.566733
0.581202	0.588917	0.594474	0.597413	0.598985	0.599938	0.600595	0.6011	0.601386	0.601482	0.601325	0.601054	0.60067	0.600092	0.599401	0.598791	0.598272	0.597868	0.597621	0.597437	0.597334	0.597235	0.597022	0.596672	0.596167	0.595526	0.594753	0.593876	0.592925	0.591913	0.59084	0.589742	0.588636	0.587492	0.586283	0.585083	0.583854	0.582601	0.581371	0.580149	0.578819	0.577323	0.575708	0.574037	0.5724	0.57084	0.569396	0.568111	0.566989	0.566012
0.580322	0.588081	0.594019	0.597218	0.598888	0.599914	0.600642	0.601247	0.601639	0.601701	0.601469	0.601101	0.600642	0.600015	0.599258	0.598522	0.597889	0.597419	0.597117	0.596896	0.59672	0.596528	0.596235	0.595823	0.595262	0.594555	0.593735	0.592814	0.591831	0.590769	0.589652	0.588539	0.587382	0.586179	0.584934	0.583677	0.582434	0.581213	0.579976	0.578768	0.577486	0.576005	0.574408	0.5728	0.571246	0.569753	0.568387	0.567186	0.566146	0.565273
0.579104	0.587431	0.593669	0.596939	0.598669	0.599756	0.600581	0.601296	0.601646	0.601628	0.601294	0.600847	0.600337	0.599643	0.598756	0.597905	0.597209	0.596692	0.596351	0.596057	0.595789	0.595515	0.595157	0.594689	0.594061	0.593306	0.592443	0.591489	0.590456	0.589352	0.588221	0.58706	0.585849	0.584615	0.58332	0.582054	0.580847	0.579624	0.578407	0.577249	0.57598	0.574518	0.572985	0.571461	0.569977	0.568565	0.567286	0.566168	0.565234	0.564458
0.578604	0.587119	0.593323	0.596597	0.598364	0.599539	0.600474	0.601133	0.60139	0.601264	0.600848	0.600346	0.599764	0.598935	0.597927	0.597018	0.596277	0.595727	0.595311	0.594923	0.594575	0.594232	0.593816	0.593282	0.592603	0.591805	0.590909	0.589906	0.588832	0.587713	0.586537	0.585327	0.584088	0.582808	0.581511	0.580284	0.57908	0.577882	0.576719	0.575576	0.574324	0.572927	0.571479	0.570027	0.568624	0.5673	0.566108	0.565098	0.564262	0.56356
0.578051	0.586471	0.592661	0.595978	0.597843	0.599144	0.600021	0.600589	0.600738	0.600534	0.600068	0.599498	0.59878	0.597827	0.596773	0.595827	0.595059	0.594442	0.593935	0.593469	0.593054	0.592653	0.592172	0.59159	0.590868	0.590037	0.589094	0.588053	0.586966	0.585806	0.584586	0.583351	0.582074	0.580796	0.579541	0.578324	0.57715	0.576011	0.574871	0.573747	0.572559	0.571247	0.569872	0.568503	0.567191	0.565957	0.564874	0.563964	0.563205	0.562553
0.576889	0.585352	0.591622	0.595079	0.597113	0.598356	0.599147	0.599609	0.599684	0.599438	0.59891	0.598203	0.597362	0.596368	0.595287	0.594321	0.59349	0.592788	0.592204	0.591674	0.591205	0.590738	0.590207	0.589584	0.588828	0.587951	0.586973	0.585918	0.584793	0.583593	0.582353	0.581087	0.579815	0.578582	0.577344	0.576165	0.575052	0.573942	0.572829	0.571771	0.570667	0.569428	0.568137	0.566859	0.565638	0.564515	0.563535	0.562705	0.561999	0.561425
0.575414	0.583995	0.590464	0.594145	0.596097	0.597236	0.597914	0.598302	0.598333	0.598025	0.597361	0.596527	0.595645	0.594628	0.593533	0.592505	0.59159	0.590815	0.590169	0.589587	0.589051	0.588532	0.587956	0.587298	0.586495	0.585583	0.584591	0.583501	0.582338	0.581122	0.579854	0.578598	0.577375	0.576164	0.574968	0.573854	0.572775	0.571698	0.570654	0.569679	0.568647	0.56749	0.566291	0.565105	0.563996	0.562978	0.56208	0.561306	0.56068	0.560126
0.573823	0.582714	0.589475	0.592997	0.594799	0.595796	0.596392	0.596733	0.596701	0.596257	0.595469	0.59459	0.593681	0.592652	0.591497	0.590386	0.5894	0.588567	0.58787	0.58722	0.586631	0.586063	0.585449	0.584743	0.583903	0.582976	0.58195	0.580824	0.579648	0.578407	0.577154	0.575949	0.574752	0.573587	0.572459	0.571385	0.570344	0.569338	0.56838	0.567476	0.566524	0.565458	0.564351	0.563279	0.562276	0.561342	0.560503	0.559811	0.559208	0.558677
0.572662	0.581868	0.58827	0.591556	0.593166	0.594069	0.594617	0.594894	0.594722	0.594163	0.593319	0.592414	0.591494	0.590405	0.589171	0.587991	0.586951	0.586074	0.585307	0.584603	0.583965	0.583356	0.582693	0.58195	0.581094	0.580135	0.579075	0.577939	0.576743	0.57552	0.574321	0.573147	0.572	0.570905	0.569825	0.568794	0.567827	0.566909	0.566025	0.565202	0.564339	0.563365	0.562371	0.561406	0.560489	0.559617	0.558861	0.558195	0.557619	0.557142
0.571892	0.580414	0.586533	0.589622	0.591151	0.592026	0.592524	0.592676	0.5924	0.59178	0.590913	0.590011	0.589039	0.587878	0.586583	0.585355	0.584277	0.583336	0.58252	0.581771	0.581097	0.580442	0.579746	0.57899	0.578106	0.577117	0.57605	0.574899	0.573724	0.572559	0.571396	0.570277	0.569205	0.568161	0.567132	0.566181	0.565305	0.564466	0.563667	0.562933	0.562161	0.561301	0.560415	0.559537	0.558683	0.557894	0.557168	0.556532	0.556011	0.555497
0.56967	0.578105	0.584131	0.58721	0.588763	0.589619	0.590022	0.590102	0.58978	0.589143	0.588288	0.58735	0.586314	0.5851	0.583767	0.582507	0.581375	0.580395	0.579541	0.578762	0.578049	0.577366	0.576661	0.57588	0.574972	0.57398	0.572903	0.571778	0.570664	0.569539	0.568437	0.567397	0.566383	0.565396	0.564453	0.5636	0.562807	0.562055	0.56135	0.560709	0.56005	0.559296	0.558498	0.557683	0.556914	0.556157	0.555464	0.554885	0.55433	0.553812
0.567108	0.575464	0.581513	0.584638	0.586182	0.586945	0.587301	0.587315	0.586971	0.586336	0.585441	0.584442	0.583357	0.582111	0.580752	0.579443	0.578274	0.577261	0.576378	0.575562	0.574825	0.574132	0.573406	0.572604	0.571696	0.570698	0.569649	0.568587	0.567518	0.566458	0.565438	0.56446	0.563509	0.562612	0.56177	0.561002	0.560299	0.559643	0.559033	0.558505	0.557953	0.557287	0.556552	0.555823	0.555087	0.554366	0.553731	0.553121	0.552564	0.552135
0.56425	0.572688	0.57881	0.581929	0.583368	0.584096	0.584358	0.584331	0.583986	0.583301	0.582343	0.581301	0.580188	0.578922	0.577517	0.576176	0.574977	0.573939	0.573021	0.572184	0.57144	0.57073	0.569985	0.569185	0.568276	0.56731	0.566327	0.565315	0.564315	0.56334	0.562387	0.561477	0.560617	0.559823	0.55907	0.558395	0.55779	0.557231	0.556736	0.556316	0.55585	0.555249	0.554599	0.553906	0.553206	0.552545	0.551882	0.551273	0.550804	0.550486
0.561433	0.569941	0.576038	0.579027	0.580423	0.581026	0.581218	0.58117	0.580766	0.580011	0.57901	0.577947	0.576821	0.57551	0.574078	0.572708	0.571488	0.570417	0.56948	0.568638	0.567879	0.567154	0.566416	0.565618	0.564745	0.563848	0.562918	0.561978	0.561066	0.560162	0.559282	0.558466	0.557712	0.557009	0.556351	0.555775	0.555268	0.554827	0.554441	0.554109	0.553708	0.553191	0.55258	0.551923	0.551284	0.550598	0.549938	0.549417	0.549057	0.54883
0.558644	0.567099	0.573034	0.575987	0.577233	0.57775	0.577898	0.577773	0.577297	0.576496	0.575476	0.574409	0.57324	0.571905	0.57045	0.569063	0.567812	0.566727	0.565787	0.564935	0.564165	0.563452	0.562719	0.561961	0.561161	0.560321	0.559467	0.558618	0.557782	0.556955	0.556171	0.555463	0.554803	0.554196	0.55364	0.553166	0.552778	0.552448	0.552154	0.551886	0.55157	0.551091	0.550517	0.549922	0.54926	0.548578	0.548006	0.547592	0.547321	0.547209
0.555678	0.563925	0.569865	0.572619	0.573776	0.574244	0.574296	0.574094	0.573575	0.572757	0.57174	0.570635	0.569446	0.568094	0.566627	0.565213	0.563953	0.56287	0.561926	0.561067	0.560314	0.559612	0.558925	0.558244	0.557505	0.556746	0.555986	0.555217	0.554462	0.553735	0.553062	0.55245	0.551889	0.551385	0.550933	0.55058	0.550306	0.550069	0.549843	0.549661	0.549382	0.548941	0.548428	0.547812	0.547156	0.546561	0.546094	0.545767	0.54561	0.54562
0.552262	0.560631	0.566305	0.568966	0.570094	0.570462	0.570432	0.570187	0.569657	0.568846	0.567796	0.566678	0.565478	0.56412	0.562632	0.561216	0.559963	0.558881	0.557935	0.557098	0.556362	0.555712	0.555106	0.554491	0.553838	0.553176	0.552499	0.551817	0.551165	0.550551	0.549977	0.549467	0.54901	0.548613	0.548284	0.548047	0.547868	0.547703	0.547562	0.547419	0.547177	0.546798	0.546265	0.545656	0.545085	0.544595	0.544213	0.543997	0.54396	0.54407
0.549063	0.556969	0.562514	0.565142	0.566169	0.566453	0.566374	0.566116	0.565602	0.564757	0.563697	0.562574	0.561372	0.559997	0.558511	0.557107	0.55586	0.554782	0.553863	0.55305	0.55237	0.551806	0.551272	0.550745	0.550193	0.549619	0.549032	0.548455	0.547919	0.547406	0.546935	0.546532	0.546184	0.545912	0.545701	0.545562	0.545456	0.545377	0.54528	0.545175	0.544993	0.544594	0.544068	0.543544	0.543077	0.542669	0.542397	0.542299	0.542361	0.542545
0.545029	0.552914	0.558454	0.560988	0.561947	0.562195	0.562106	0.561873	0.561333	0.560484	0.559424	0.558308	0.557095	0.555728	0.554262	0.552871	0.551634	0.550589	0.549701	0.54895	0.548363	0.547877	0.547437	0.547015	0.546556	0.546077	0.545597	0.545139	0.544707	0.544301	0.543938	0.543646	0.543425	0.543273	0.543164	0.5431	0.543082	0.54305	0.542993	0.542948	0.542746	0.542354	0.541913	0.541491	0.541105	0.540804	0.540648	0.540648	0.540783	0.541034
0.540888	0.548748	0.554138	0.556599	0.557537	0.557788	0.557735	0.557465	0.556916	0.556062	0.555008	0.553879	0.552677	0.551332	0.549884	0.548505	0.547308	0.546297	0.54548	0.544828	0.544325	0.543938	0.543606	0.54328	0.542919	0.542547	0.542187	0.541834	0.541508	0.54121	0.540961	0.540799	0.540701	0.540652	0.540622	0.540647	0.540679	0.54069	0.540695	0.54063	0.540435	0.540128	0.539789	0.539446	0.539166	0.538978	0.538917	0.538988	0.539189	0.539493
0.536646	0.544276	0.549585	0.552039	0.55301	0.553317	0.553211	0.552923	0.552363	0.55151	0.550439	0.549324	0.548145	0.546823	0.54539	0.544057	0.542899	0.541967	0.541255	0.540694	0.540294	0.540019	0.539788	0.539562	0.539308	0.539055	0.538801	0.538554	0.538337	0.538155	0.538038	0.538002	0.53801	0.538043	0.538102	0.538182	0.538259	0.538332	0.538321	0.538265	0.538156	0.537951	0.537689	0.53745	0.53728	0.537185	0.537192	0.537328	0.537581	0.537943
0.531929	0.539546	0.544881	0.547403	0.54846	0.548695	0.548558	0.54825	0.547689	0.546813	0.545758	0.544669	0.543518	0.542212	0.540831	0.539543	0.538472	0.537652	0.537038	0.536586	0.536302	0.536132	0.536004	0.535884	0.53575	0.535604	0.535456	0.535317	0.535218	0.535171	0.535184	0.535256	0.535348	0.535472	0.53559	0.535717	0.535857	0.535918	0.535918	0.535948	0.53594	0.535812	0.535652	0.53552	0.53544	0.535412	0.535482	0.535669	0.535979	0.536405
0.527244	0.534894	0.540297	0.542912	0.54385	0.54403	0.543852	0.543528	0.542933	0.54207	0.541039	0.539982	0.538847	0.537596	0.536262	0.535068	0.534117	0.5334	0.5329	0.532566	0.532389	0.532328	0.532305	0.532304	0.532276	0.532236	0.532195	0.532176	0.532214	0.532298	0.532422	0.53258	0.532763	0.532948	0.533116	0.533307	0.533437	0.53351	0.533594	0.533724	0.533793	0.533764	0.533709	0.533664	0.53365	0.533682	0.533802	0.534044	0.534416	0.534877
0.522722	0.530447	0.535927	0.538339	0.539194	0.539313	0.539104	0.538735	0.538153	0.537311	0.536316	0.535275	0.534199	0.532999	0.531765	0.530697	0.529855	0.529255	0.528876	0.528655	0.528589	0.528633	0.528729	0.528834	0.528913	0.528979	0.529058	0.529179	0.529351	0.529548	0.52976	0.530009	0.530257	0.530492	0.530723	0.530907	0.531051	0.531206	0.531385	0.531589	0.531757	0.531831	0.531861	0.531879	0.531923	0.532004	0.532177	0.532481	0.532887	0.533402
0.518487	0.526255	0.531385	0.533674	0.534454	0.534535	0.534273	0.533919	0.533357	0.532559	0.531585	0.530607	0.529586	0.528491	0.52739	0.526437	0.525717	0.525243	0.524981	0.524875	0.524914	0.525078	0.525283	0.525494	0.525679	0.525867	0.526088	0.526343	0.52663	0.526917	0.527219	0.527535	0.527835	0.528134	0.528361	0.528561	0.528784	0.529031	0.529279	0.52958	0.529848	0.530005	0.530096	0.530171	0.530262	0.530395	0.530629	0.530967	0.531428	0.532021
0.514459	0.521667	0.526652	0.528867	0.529618	0.529651	0.529415	0.529085	0.528576	0.527806	0.526904	0.525986	0.525076	0.524122	0.523142	0.522317	0.521728	0.521374	0.521232	0.521234	0.521397	0.52167	0.521982	0.5223	0.522609	0.52294	0.523297	0.52367	0.524047	0.524424	0.524796	0.525166	0.525528	0.525825	0.52607	0.526345	0.526657	0.526967	0.527307	0.527706	0.528058	0.528274	0.52842	0.528541	0.528683	0.528876	0.529143	0.529535	0.530075	0.530717
0.509521	0.516725	0.521684	0.5239	0.524625	0.524706	0.524504	0.524242	0.523772	0.523087	0.522254	0.521458	0.520698	0.51987	0.519024	0.518336	0.517874	0.517645	0.517614	0.517741	0.518017	0.5184	0.51882	0.519263	0.519717	0.520187	0.520663	0.521127	0.521595	0.522044	0.522471	0.522903	0.523266	0.52358	0.523897	0.524256	0.524628	0.525026	0.52546	0.52594	0.52635	0.52662	0.526811	0.526981	0.527182	0.527408	0.52773	0.5282	0.528789	0.529422
0.504615	0.511753	0.51669	0.51886	0.519641	0.519756	0.519637	0.51942	0.519043	0.518437	0.517738	0.517099	0.51647	0.515779	0.515072	0.514513	0.514176	0.514054	0.514148	0.514388	0.514771	0.51526	0.515807	0.516398	0.516993	0.517584	0.518152	0.518707	0.519249	0.519753	0.520241	0.520675	0.521057	0.521442	0.521837	0.52225	0.522705	0.523192	0.523701	0.524237	0.524698	0.525012	0.52525	0.525477	0.525711	0.52599	0.526392	0.526913	0.527495	0.528165
0.499624	0.506738	0.511602	0.513843	0.514663	0.514878	0.514812	0.514701	0.514411	0.51395	0.513419	0.512916	0.512426	0.511874	0.511295	0.510863	0.51063	0.510631	0.510837	0.511182	0.511669	0.512287	0.512984	0.513718	0.514436	0.515119	0.515777	0.516409	0.517006	0.51757	0.518062	0.518516	0.518965	0.519425	0.519869	0.520359	0.520897	0.521454	0.522015	0.522599	0.523103	0.523461	0.523754	0.524012	0.524299	0.524659	0.525113	0.525629	0.526251	0.526924
0.49464	0.50162	0.506577	0.508854	0.509795	0.510066	0.510122	0.510109	0.509977	0.509693	0.509304	0.508942	0.50859	0.508166	0.507713	0.507378	0.507265	0.507374	0.507684	0.50813	0.508746	0.509517	0.510359	0.511216	0.512027	0.5128	0.513536	0.514222	0.514878	0.515447	0.515959	0.516478	0.516998	0.517501	0.518015	0.518581	0.519185	0.519789	0.520394	0.521019	0.521565	0.521975	0.522298	0.522609	0.522976	0.523389	0.52384	0.5244	0.525029	0.525719
0.489442	0.496611	0.501597	0.504024	0.50502	0.505429	0.505596	0.505757	0.505811	0.505677	0.50543	0.505203	0.504978	0.504675	0.504311	0.504092	0.504084	0.504294	0.5047	0.505276	0.506047	0.506965	0.507932	0.508883	0.509782	0.510634	0.511423	0.512165	0.512827	0.513416	0.51399	0.514575	0.515133	0.515702	0.516285	0.51691	0.517556	0.5182	0.518843	0.519506	0.520102	0.520541	0.520915	0.521307	0.521728	0.522141	0.522639	0.523208	0.523855	0.524548
0.484691	0.491778	0.496928	0.499378	0.500514	0.501034	0.501389	0.501741	0.501945	0.50195	0.501834	0.501727	0.501616	0.501388	0.50113	0.50101	0.501097	0.501397	0.501932	0.502665	0.503585	0.504628	0.505689	0.506726	0.507705	0.508608	0.509451	0.510199	0.51088	0.511529	0.512165	0.512781	0.513398	0.514029	0.514663	0.515326	0.516007	0.516685	0.517362	0.518072	0.518694	0.519183	0.519638	0.520086	0.520508	0.52097	0.521481	0.52207	0.522719	0.523376
0.479846	0.487216	0.492364	0.494973	0.496221	0.496947	0.497505	0.498013	0.498354	0.498485	0.498486	0.498487	0.498437	0.498308	0.498144	0.498114	0.498285	0.498713	0.499408	0.500292	0.501338	0.502475	0.50362	0.504737	0.505765	0.50672	0.507567	0.508334	0.509072	0.509778	0.510439	0.511108	0.51178	0.512458	0.513124	0.513816	0.514529	0.515238	0.515958	0.516692	0.517363	0.517934	0.518446	0.518894	0.519369	0.519847	0.520379	0.52097	0.521584	0.522339
0.475691	0.482872	0.488171	0.490872	0.492333	0.493264	0.493978	0.494616	0.495071	0.495313	0.495415	0.495459	0.495497	0.495452	0.495368	0.495415	0.495713	0.496303	0.497149	0.498159	0.499298	0.500516	0.501742	0.502905	0.503982	0.504939	0.505805	0.506625	0.507414	0.508139	0.508847	0.509564	0.510276	0.51098	0.511671	0.512391	0.51313	0.513879	0.514621	0.515404	0.516156	0.516784	0.517297	0.5178	0.518292	0.518792	0.519327	0.519884	0.520596	0.521537
0.471259	0.478738	0.484154	0.487104	0.488785	0.489877	0.490723	0.49147	0.492032	0.492375	0.492508	0.492631	0.492747	0.492776	0.492764	0.492937	0.493399	0.494141	0.495115	0.496217	0.497435	0.498735	0.500005	0.501214	0.502294	0.503268	0.504184	0.505051	0.505854	0.50662	0.507369	0.50812	0.508855	0.509579	0.510294	0.511036	0.511813	0.512582	0.513372	0.514235	0.515045	0.515674	0.516243	0.516766	0.51728	0.517783	0.518284	0.51894	0.51984	0.520936
0.46752	0.475007	0.480673	0.483826	0.485644	0.486847	0.487782	0.488626	0.489275	0.489627	0.489826	0.490015	0.490194	0.490285	0.490396	0.490734	0.49135	0.49222	0.493284	0.494462	0.495762	0.497104	0.498416	0.499625	0.500721	0.501742	0.502701	0.503575	0.504412	0.505212	0.505989	0.506757	0.507506	0.508251	0.508984	0.50976	0.510555	0.51137	0.512241	0.513162	0.513972	0.514659	0.515249	0.515795	0.51631	0.516779	0.51738	0.518226	0.519282	0.520509
0.463871	0.471715	0.477588	0.480864	0.482774	0.484049	0.485079	0.486006	0.486645	0.487054	0.487311	0.487556	0.487789	0.488002	0.488281	0.488775	0.489518	0.490477	0.491615	0.492876	0.494216	0.495597	0.496909	0.498132	0.49927	0.50033	0.501291	0.502194	0.503058	0.503881	0.504671	0.505448	0.506215	0.506974	0.507738	0.508532	0.509371	0.510266	0.511195	0.512118	0.512987	0.513695	0.514308	0.514854	0.515336	0.515906	0.516698	0.5177	0.518886	0.520222
0.461009	0.468959	0.474891	0.47821	0.480155	0.481508	0.482613	0.483505	0.484187	0.484645	0.48495	0.485239	0.485592	0.485976	0.486411	0.487033	0.487865	0.488895	0.490116	0.491414	0.49279	0.49417	0.495494	0.496758	0.497929	0.498986	0.499971	0.500895	0.501776	0.502606	0.5034	0.504193	0.504969	0.505757	0.506536	0.507372	0.508292	0.509247	0.510179	0.511162	0.512052	0.512783	0.513396	0.513908	0.514492	0.515254	0.516203	0.517335	0.518631	0.519978
0.45839	0.466368	0.472319	0.475655	0.477674	0.479103	0.480159	0.481091	0.481819	0.482322	0.482668	0.483079	0.483608	0.484152	0.484717	0.485428	0.486329	0.487444	0.4887	0.490033	0.491406	0.492798	0.49416	0.495454	0.496617	0.497691	0.498694	0.499631	0.500516	0.501346	0.502153	0.502953	0.503755	0.504558	0.505378	0.506295	0.507274	0.508235	0.509231	0.510237	0.511148	0.511878	0.512457	0.513072	0.513849	0.514769	0.515848	0.517091	0.518396	0.519741
0.455839	0.463825	0.46978	0.473198	0.475294	0.476658	0.477755	0.478734	0.479505	0.480047	0.48052	0.481115	0.481809	0.482485	0.48314	0.48392	0.484907	0.486056	0.487345	0.488674	0.49006	0.491487	0.492874	0.494156	0.495332	0.496419	0.497432	0.498368	0.49925	0.500091	0.500902	0.501726	0.502542	0.503385	0.504286	0.505264	0.506252	0.507279	0.508303	0.50933	0.510239	0.510934	0.511616	0.512427	0.513363	0.514413	0.515603	0.516854	0.518156	0.519458
0.4533	0.461279	0.467339	0.470843	0.472846	0.474249	0.475395	0.476417	0.477225	0.477901	0.478567	0.479333	0.480164	0.48093	0.481654	0.482521	0.483541	0.48472	0.486007	0.487349	0.488766	0.490214	0.491583	0.492875	0.494058	0.495151	0.49616	0.497089	0.497979	0.498822	0.499656	0.500492	0.501349	0.502273	0.503237	0.504226	0.505283	0.506342	0.50739	0.508415	0.509287	0.510086	0.510966	0.511936	0.513004	0.514166	0.515363	0.516609	0.517867	0.519145
0.450724	0.45886	0.465017	0.468382	0.470418	0.47187	0.47306	0.474117	0.475068	0.475949	0.476796	0.477704	0.478625	0.47946	0.480272	0.48117	0.482219	0.483393	0.484692	0.486064	0.487501	0.488924	0.490297	0.491592	0.492775	0.49386	0.494859	0.495794	0.496683	0.497546	0.498391	0.499267	0.500205	0.501194	0.502173	0.503235	0.504328	0.505414	0.50646	0.507448	0.508427	0.509426	0.510468	0.51157	0.51275	0.513918	0.515107	0.516307	0.517541	0.518798
0.448432	0.456629	0.462551	0.46594	0.468023	0.469517	0.470739	0.471951	0.473122	0.474194	0.475188	0.476188	0.477177	0.478101	0.478941	0.479865	0.480907	0.482093	0.483421	0.484808	0.486214	0.487635	0.489004	0.490294	0.491465	0.492536	0.493539	0.494469	0.495375	0.496249	0.497133	0.498092	0.499096	0.500102	0.501159	0.502262	0.503384	0.504469	0.505482	0.506577	0.507759	0.508922	0.510096	0.511313	0.512497	0.513654	0.514796	0.515969	0.517179	0.518377
0.446217	0.454032	0.460007	0.463462	0.465594	0.467125	0.468523	0.469977	0.471354	0.472584	0.473674	0.474741	0.475823	0.476772	0.477635	0.478551	0.479606	0.48082	0.482159	0.48351	0.48491	0.48632	0.487679	0.488953	0.490105	0.491178	0.492174	0.493119	0.494035	0.494947	0.495915	0.496943	0.497968	0.499055	0.500157	0.501294	0.502416	0.503468	0.50459	0.505892	0.50724	0.508537	0.509826	0.511044	0.512216	0.513324	0.514437	0.515585	0.516734	0.517891
0.443212	0.451269	0.457379	0.460911	0.463092	0.464832	0.466504	0.468187	0.469734	0.471066	0.472222	0.473387	0.47449	0.47546	0.476313	0.477241	0.478324	0.479549	0.480846	0.482186	0.483569	0.484962	0.4863	0.487552	0.488705	0.489767	0.490775	0.49173	0.492684	0.493682	0.494721	0.495772	0.496882	0.49802	0.499159	0.500296	0.501387	0.502551	0.503881	0.50535	0.506834	0.508247	0.509537	0.510739	0.511859	0.512937	0.514022	0.515109	0.516216	0.517351
0.440611	0.448754	0.4549	0.458449	0.460861	0.462904	0.46482	0.466678	0.468322	0.469711	0.470966	0.47214	0.473255	0.474207	0.475069	0.476021	0.477108	0.478283	0.47956	0.480872	0.48223	0.483594	0.484903	0.486151	0.487285	0.488356	0.489371	0.490363	0.491404	0.492475	0.49354	0.494681	0.495847	0.497023	0.498163	0.49927	0.500474	0.501849	0.503347	0.504953	0.506555	0.507966	0.509235	0.510381	0.511467	0.512513	0.513534	0.514577	0.515661	0.516801
0.438121	0.446267	0.452407	0.456235	0.458997	0.461306	0.463405	0.465357	0.467048	0.468538	0.469792	0.470968	0.472058	0.473015	0.473898	0.47485	0.475878	0.477026	0.478264	0.479542	0.480864	0.482191	0.483492	0.484718	0.485856	0.486931	0.487982	0.489062	0.490179	0.491278	0.492439	0.49364	0.494847	0.496022	0.497134	0.498356	0.499774	0.501318	0.502953	0.504679	0.506274	0.50766	0.508869	0.509979	0.511028	0.512008	0.512985	0.514003	0.515091	0.516233
0.435587	0.443714	0.450224	0.454469	0.45752	0.460015	0.462201	0.464183	0.465974	0.46745	0.468695	0.469836	0.470926	0.4719	0.472778	0.473662	0.474654	0.475755	0.476949	0.478184	0.479463	0.480778	0.482049	0.483276	0.484416	0.485526	0.486667	0.487825	0.488972	0.490172	0.491397	0.492641	0.493846	0.494994	0.496222	0.49766	0.499249	0.500929	0.502685	0.504402	0.505968	0.50729	0.508459	0.509529	0.510509	0.511443	0.512394	0.513416	0.514506	0.515638
0.432963	0.441655	0.448668	0.453212	0.456435	0.458991	0.461177	0.463255	0.465011	0.46646	0.467659	0.468792	0.469892	0.470853	0.471652	0.47249	0.473423	0.474471	0.475613	0.476798	0.478061	0.479339	0.480606	0.48183	0.483004	0.484205	0.485427	0.486618	0.48787	0.489138	0.490408	0.49165	0.492828	0.494094	0.49554	0.49715	0.498875	0.500677	0.50242	0.504103	0.505601	0.506878	0.508003	0.509001	0.509935	0.510842	0.511795	0.512819	0.513896	0.515058
0.43147	0.440638	0.447862	0.4525	0.455714	0.458212	0.460476	0.462483	0.464182	0.465568	0.466748	0.467879	0.468953	0.469819	0.47056	0.471324	0.472192	0.473179	0.474261	0.475424	0.476642	0.477909	0.479171	0.480428	0.481694	0.482978	0.484233	0.485534	0.486859	0.488173	0.489438	0.490654	0.491952	0.493439	0.495057	0.496802	0.49865	0.500435	0.502139	0.503749	0.505197	0.506427	0.507477	0.508426	0.50933	0.510239	0.511195	0.512202	0.513306	0.514515
0.430874	0.440113	0.447348	0.451912	0.455017	0.457586	0.459755	0.461685	0.46331	0.464672	0.465841	0.466941	0.467909	0.468709	0.469369	0.470061	0.470863	0.471786	0.472844	0.473958	0.475164	0.476426	0.47772	0.479072	0.480423	0.481744	0.483114	0.484492	0.485866	0.487176	0.488416	0.489753	0.491275	0.492937	0.49469	0.496558	0.498387	0.50013	0.501759	0.503317	0.504716	0.505867	0.506867	0.507786	0.508692	0.509602	0.51054	0.511572	0.512721	0.513993
0.430323	0.439548	0.446679	0.451107	0.454304	0.456768	0.458854	0.460716	0.462321	0.46367	0.464804	0.465793	0.466694	0.46741	0.467998	0.468624	0.469361	0.470262	0.471272	0.472375	0.473577	0.474873	0.476266	0.477708	0.479102	0.480543	0.481995	0.483426	0.484797	0.486085	0.48745	0.489014	0.490712	0.49251	0.494388	0.496237	0.498022	0.499689	0.501266	0.502772	0.504091	0.505192	0.506162	0.507083	0.507991	0.508883	0.509844	0.510919	0.512129	0.513473
0.429653	0.438739	0.445708	0.450276	0.453359	0.455738	0.457766	0.459615	0.461209	0.462517	0.463532	0.464454	0.465269	0.465914	0.466436	0.466998	0.467716	0.46857	0.46957	0.470672	0.471913	0.473313	0.474802	0.47629	0.477811	0.47934	0.480848	0.482279	0.483631	0.485046	0.486642	0.488385	0.490222	0.492146	0.494004	0.495806	0.497515	0.499129	0.500653	0.502079	0.503346	0.504417	0.505389	0.506314	0.507203	0.508116	0.509118	0.510253	0.511533	0.512924
0.428634	0.437552	0.444759	0.449203	0.452197	0.454526	0.456554	0.458391	0.459942	0.46112	0.462064	0.462898	0.463641	0.464221	0.464681	0.465228	0.465901	0.466748	0.467752	0.468897	0.470248	0.471749	0.47329	0.474912	0.476528	0.478117	0.479627	0.48104	0.482524	0.484175	0.485952	0.487835	0.489799	0.491702	0.493512	0.495238	0.496893	0.498454	0.499896	0.501271	0.502508	0.503581	0.504557	0.505462	0.506371	0.507323	0.508383	0.509587	0.510912	0.512331
0.427237	0.436589	0.443624	0.44796	0.450905	0.453243	0.455253	0.457036	0.458443	0.459541	0.46039	0.461152	0.461829	0.462349	0.462799	0.463301	0.463971	0.464825	0.465875	0.467137	0.468596	0.470156	0.471838	0.473561	0.475241	0.476833	0.478327	0.479876	0.481599	0.483434	0.485353	0.487366	0.489308	0.49116	0.492893	0.494564	0.496164	0.497643	0.499036	0.500379	0.501618	0.502696	0.503651	0.504574	0.505521	0.50653	0.507656	0.508902	0.510254	0.511701
0.426678	0.435555	0.4424	0.446669	0.44962	0.451929	0.453863	0.455476	0.456791	0.45778	0.458551	0.459246	0.459861	0.460373	0.460778	0.46128	0.46196	0.462866	0.46404	0.465417	0.46694	0.468649	0.470439	0.472229	0.473914	0.475492	0.477125	0.478919	0.480829	0.482807	0.484858	0.486846	0.488734	0.490508	0.492183	0.493797	0.495314	0.496744	0.498106	0.499451	0.500694	0.501749	0.502721	0.503681	0.504683	0.505755	0.506921	0.508192	0.509569	0.511064
0.425148	0.433967	0.440837	0.44517	0.448118	0.450355	0.452107	0.453626	0.454834	0.455746	0.456455	0.457096	0.457712	0.458186	0.458599	0.459118	0.459858	0.460899	0.462198	0.463646	0.465327	0.467154	0.469018	0.470815	0.472489	0.474212	0.476096	0.47808	0.480136	0.482249	0.484274	0.486207	0.488016	0.489732	0.491349	0.492881	0.494349	0.495749	0.497113	0.498463	0.499683	0.500756	0.501764	0.502777	0.503842	0.504953	0.506142	0.507437	0.508861	0.510473
0.423493	0.432387	0.439348	0.443661	0.446517	0.448538	0.450174	0.451567	0.452692	0.453539	0.454191	0.454839	0.455418	0.455903	0.456338	0.456925	0.45781	0.458984	0.460361	0.461979	0.463785	0.465691	0.467563	0.46935	0.471173	0.473152	0.475232	0.477364	0.479556	0.481641	0.483608	0.485459	0.487208	0.488863	0.490397	0.491881	0.493318	0.49472	0.49609	0.497416	0.498653	0.499759	0.500819	0.501893	0.502995	0.504127	0.505337	0.506677	0.508219	0.50999
0.422007	0.430999	0.437883	0.442056	0.444648	0.446532	0.44802	0.449319	0.450376	0.451165	0.45183	0.452442	0.453037	0.453549	0.45406	0.454803	0.455831	0.45709	0.458648	0.460399	0.462289	0.464204	0.466069	0.468009	0.470095	0.472273	0.474503	0.476774	0.478936	0.480958	0.48284	0.484628	0.486314	0.487884	0.48937	0.490823	0.492263	0.493671	0.495014	0.496354	0.497625	0.498783	0.499903	0.501011	0.502132	0.503282	0.504535	0.505993	0.507696	0.509617
0.420734	0.429548	0.43622	0.440068	0.442514	0.444239	0.445629	0.446863	0.447865	0.448675	0.44931	0.449945	0.450576	0.451173	0.451853	0.452751	0.453872	0.455323	0.457024	0.458864	0.460765	0.462677	0.464699	0.46691	0.469199	0.47153	0.473901	0.476139	0.478235	0.480171	0.481988	0.48371	0.48531	0.486832	0.488288	0.489743	0.49119	0.492569	0.493923	0.495296	0.496618	0.497835	0.498988	0.500113	0.501251	0.502443	0.503814	0.505433	0.507287	0.509349
0.419122	0.427697	0.433988	0.437704	0.440005	0.441648	0.442985	0.444174	0.445214	0.446003	0.446674	0.447357	0.448085	0.448867	0.449714	0.450715	0.452041	0.453644	0.455441	0.457296	0.459196	0.46127	0.46357	0.465989	0.468433	0.470908	0.473245	0.475414	0.477422	0.479291	0.481041	0.482678	0.48423	0.485722	0.48718	0.488643	0.490059	0.491447	0.49283	0.494253	0.495635	0.496885	0.498054	0.499195	0.500374	0.501684	0.503218	0.504988	0.506983	0.509196
0.417079	0.425198	0.431388	0.434976	0.437221	0.438832	0.440135	0.441381	0.442411	0.443248	0.443979	0.444773	0.445702	0.446664	0.447624	0.448842	0.45033	0.452036	0.453849	0.455706	0.457775	0.460133	0.462646	0.465223	0.467813	0.470252	0.472516	0.474595	0.476535	0.478334	0.479997	0.481586	0.483107	0.484602	0.486069	0.487499	0.488922	0.490334	0.491763	0.493245	0.49466	0.495925	0.497108	0.49829	0.499587	0.501061	0.502746	0.504657	0.506802	0.509214
0.414223	0.422386	0.428472	0.432034	0.434272	0.435863	0.437244	0.438487	0.439578	0.440488	0.441342	0.442353	0.443475	0.444558	0.445748	0.447138	0.448734	0.450456	0.452273	0.454304	0.456665	0.45924	0.461912	0.464638	0.467187	0.469549	0.47172	0.473727	0.475593	0.477304	0.478918	0.480475	0.481999	0.483502	0.484934	0.486367	0.48781	0.489264	0.490748	0.492261	0.49369	0.494968	0.496191	0.497491	0.498953	0.500579	0.502404	0.504465	0.506808	0.509398
0.411556	0.419519	0.425553	0.4291	0.431315	0.432992	0.434366	0.435673	0.436842	0.437882	0.438967	0.440183	0.44143	0.442755	0.444123	0.445622	0.447231	0.448953	0.450949	0.45328	0.455861	0.458596	0.461417	0.464096	0.466561	0.468823	0.470916	0.472845	0.474618	0.476277	0.477858	0.479415	0.480948	0.482412	0.48384	0.485287	0.486768	0.488272	0.489782	0.491305	0.492746	0.494062	0.495404	0.49687	0.498485	0.50025	0.502223	0.504482	0.507004	0.509729
0.408584	0.41654	0.422571	0.426097	0.428424	0.430096	0.431542	0.432936	0.434246	0.435535	0.436839	0.438188	0.439691	0.441201	0.442679	0.444188	0.445794	0.447701	0.450005	0.45256	0.455302	0.458187	0.460954	0.46354	0.465898	0.468076	0.470084	0.471915	0.473634	0.475258	0.476838	0.478403	0.479892	0.481349	0.482785	0.484263	0.485789	0.487314	0.488828	0.490361	0.491839	0.493274	0.494785	0.496405	0.498158	0.500071	0.502243	0.504679	0.507334	0.510154
0.405672	0.41361	0.419593	0.423253	0.42556	0.427307	0.428847	0.430392	0.431971	0.433494	0.434939	0.436559	0.438254	0.439872	0.441351	0.44285	0.444646	0.446872	0.449403	0.452119	0.455012	0.457834	0.460496	0.462965	0.465231	0.467315	0.469218	0.470991	0.472671	0.474291	0.475877	0.477393	0.478868	0.480327	0.481787	0.483304	0.484846	0.486369	0.487886	0.489453	0.491051	0.492659	0.494324	0.496082	0.497984	0.500095	0.502443	0.50501	0.507756	0.510657
[truncated: 50 more columns]
