# Supplementary material for: Generalized Poincaré plots analysis of heart period dynamics in different physiological conditions: Trained vs. untrained men
Source: PLoS One. 2019 Jul 5;14(7):e0219281. doi: 10.1371/journal.pone.0219281 (PMC6611602; doi:10.1371/journal.pone.0219281)
Supplement: S2 Appendix — (ZIP) [file pone.0219281.s002.zip › Pearson matrices 100x100/Trained subjects 3 conditions/Trained 3.xlsx]

## Sheet: Trained3REST
0.819968	0.74293	0.686237	0.652782	0.635229	0.629982	0.633158	0.633957	0.627989	0.619932	0.613345	0.606905	0.599189	0.592225	0.588536	0.584943	0.579755	0.575255	0.572214	0.571478	0.573016	0.574603	0.574299	0.573485	0.572961	0.571779	0.568495	0.56347	0.558104	0.553321	0.550908	0.55104	0.550068	0.545628	0.539457	0.532533	0.525533	0.518477	0.512936	0.508331	0.505353	0.500832	0.49662	0.491672	0.487321	0.484573	0.480638	0.476067	0.472707	0.469455
0.743264	0.680016	0.640547	0.621398	0.61639	0.621703	0.628905	0.629766	0.624978	0.619106	0.61393	0.607841	0.601413	0.596726	0.593951	0.59015	0.585919	0.582791	0.581657	0.582967	0.58544	0.586838	0.58698	0.587039	0.586839	0.585133	0.581404	0.576402	0.571416	0.567838	0.566893	0.566752	0.564068	0.558702	0.552011	0.544884	0.537723	0.531201	0.526015	0.522162	0.518346	0.513874	0.509135	0.504404	0.500755	0.497365	0.493018	0.488951	0.485593	0.482101
0.687027	0.641109	0.616701	0.61024	0.615955	0.626339	0.633665	0.634457	0.630791	0.626171	0.621194	0.615793	0.610859	0.607318	0.604341	0.600932	0.597798	0.596333	0.597139	0.599612	0.602116	0.60363	0.604443	0.604914	0.604376	0.602103	0.598109	0.593249	0.589048	0.586755	0.586055	0.584464	0.580487	0.574378	0.567311	0.559946	0.552987	0.546862	0.54228	0.538058	0.53396	0.529099	0.524296	0.520078	0.516213	0.512272	0.508104	0.504181	0.50064	0.497331
0.654592	0.622958	0.611261	0.615394	0.626451	0.637245	0.643838	0.64462	0.641581	0.63717	0.632491	0.628059	0.623989	0.620534	0.617685	0.614989	0.613281	0.613586	0.61562	0.618369	0.620959	0.622885	0.62405	0.624331	0.623264	0.620543	0.616436	0.612013	0.608796	0.60696	0.605272	0.602334	0.597334	0.590672	0.583264	0.575953	0.569262	0.563688	0.558901	0.554461	0.54987	0.544893	0.540433	0.536099	0.531865	0.527899	0.523793	0.519827	0.516401	0.513601
0.637881	0.618922	0.617958	0.627414	0.639035	0.64905	0.65494	0.655602	0.652515	0.648233	0.644207	0.640373	0.636479	0.633233	0.630866	0.629291	0.62919	0.630714	0.63318	0.636136	0.639033	0.641176	0.642181	0.642019	0.640446	0.637439	0.633491	0.629753	0.627004	0.624563	0.621743	0.617684	0.611927	0.604841	0.597406	0.590285	0.584025	0.578384	0.573451	0.568623	0.563823	0.559115	0.554558	0.54997	0.545732	0.541749	0.537598	0.533779	0.530768	0.527776
0.633743	0.625351	0.62941	0.639293	0.650142	0.659233	0.664499	0.664737	0.661585	0.657723	0.654143	0.650419	0.646795	0.644057	0.642633	0.642488	0.643582	0.64564	0.648421	0.65172	0.654777	0.65671	0.657305	0.656646	0.654697	0.651655	0.648129	0.644787	0.641657	0.638353	0.634518	0.629591	0.623274	0.616075	0.608766	0.602005	0.595734	0.590037	0.584818	0.579825	0.575212	0.570432	0.565659	0.561097	0.556869	0.552806	0.548792	0.545364	0.542203	0.538762
0.63828	0.633858	0.638045	0.647271	0.657335	0.665739	0.670408	0.670378	0.667492	0.664017	0.660552	0.657099	0.654051	0.652306	0.652219	0.653227	0.654932	0.657408	0.660602	0.664101	0.666945	0.668449	0.668562	0.667499	0.665397	0.662587	0.65934	0.655752	0.651962	0.647833	0.643185	0.637614	0.631093	0.623956	0.61695	0.610211	0.603931	0.598081	0.592764	0.587952	0.583255	0.578304	0.57357	0.569052	0.564789	0.56083	0.55718	0.553665	0.550122	0.546245
0.640401	0.636135	0.640379	0.649428	0.659191	0.667215	0.671607	0.67176	0.66928	0.66606	0.662939	0.660113	0.658167	0.657814	0.658881	0.660533	0.662749	0.665723	0.669193	0.672551	0.674981	0.676005	0.67572	0.674444	0.672446	0.669811	0.666358	0.662261	0.657811	0.653017	0.647761	0.641937	0.635408	0.628514	0.621544	0.614834	0.608492	0.602652	0.597536	0.592679	0.587823	0.582932	0.578261	0.573746	0.569616	0.565984	0.562282	0.558462	0.55454	0.550363
0.636119	0.633155	0.638151	0.6475	0.657281	0.665219	0.669748	0.670271	0.668138	0.665377	0.662938	0.66125	0.660761	0.661622	0.663358	0.665543	0.668326	0.671654	0.675061	0.678068	0.680033	0.68066	0.680145	0.678885	0.676977	0.674121	0.670217	0.66558	0.660596	0.655285	0.649775	0.643885	0.637532	0.630656	0.623724	0.617002	0.610737	0.605129	0.600008	0.595028	0.590224	0.58541	0.580751	0.576387	0.572568	0.568891	0.564929	0.560793	0.556604	0.552058
0.630022	0.628517	0.634427	0.644204	0.65413	0.662221	0.667002	0.667811	0.666165	0.664141	0.662857	0.662631	0.663387	0.664974	0.667236	0.669993	0.673181	0.676512	0.679629	0.682204	0.683766	0.684149	0.683604	0.682361	0.680204	0.676895	0.672488	0.667404	0.661967	0.656414	0.650811	0.645048	0.638662	0.631797	0.62486	0.618236	0.612205	0.606626	0.601406	0.596478	0.591732	0.586941	0.582429	0.578372	0.574529	0.57061	0.566366	0.562	0.557467	0.552786
0.623651	0.623685	0.630471	0.640638	0.650831	0.65912	0.664084	0.665314	0.664416	0.663595	0.663771	0.664781	0.666302	0.668467	0.671289	0.674448	0.677683	0.680773	0.683499	0.685684	0.68698	0.687302	0.686726	0.685211	0.682588	0.678767	0.673938	0.668447	0.66277	0.657121	0.651621	0.645776	0.639353	0.63246	0.625619	0.61922	0.613232	0.607587	0.602419	0.597543	0.59281	0.588168	0.583955	0.579892	0.575836	0.571646	0.56719	0.562515	0.557847	0.553095
0.617926	0.619113	0.626541	0.637145	0.647593	0.656042	0.661353	0.663278	0.663602	0.664262	0.665662	0.667429	0.66958	0.672339	0.675547	0.678745	0.681773	0.68451	0.686875	0.688786	0.689988	0.690245	0.689378	0.687387	0.68424	0.679989	0.674766	0.669033	0.663259	0.657696	0.65209	0.646167	0.63967	0.632853	0.626221	0.619871	0.613843	0.608263	0.603152	0.598293	0.593688	0.589332	0.585121	0.580868	0.576563	0.572165	0.567421	0.562626	0.557883	0.553034
0.612191	0.614364	0.622531	0.633591	0.644302	0.653104	0.659048	0.662163	0.663973	0.665868	0.668024	0.670421	0.673202	0.676373	0.679604	0.682588	0.685293	0.6877	0.689815	0.691614	0.692722	0.692664	0.691312	0.688793	0.685217	0.680575	0.675102	0.669263	0.663543	0.657869	0.652167	0.646131	0.639669	0.63304	0.626465	0.620097	0.614148	0.608644	0.60355	0.59881	0.594466	0.590112	0.585722	0.581241	0.576744	0.572068	0.567215	0.562357	0.557523	0.552381
0.606558	0.609827	0.618708	0.630189	0.641314	0.650744	0.657856	0.662429	0.665468	0.668137	0.670911	0.673928	0.677148	0.680364	0.683358	0.686022	0.688419	0.690596	0.692608	0.694294	0.695066	0.694504	0.692615	0.689671	0.685699	0.680784	0.675178	0.669354	0.663521	0.657745	0.651914	0.64587	0.639564	0.632984	0.626402	0.620122	0.61426	0.608787	0.603809	0.599315	0.594964	0.590439	0.585832	0.581175	0.576427	0.571642	0.566731	0.56179	0.556674	0.551147
0.601518	0.605735	0.615226	0.627223	0.639033	0.649674	0.658225	0.663988	0.667791	0.67109	0.674463	0.677905	0.681193	0.684185	0.686847	0.689206	0.691385	0.693464	0.695364	0.696703	0.696953	0.695836	0.693513	0.690168	0.685896	0.680812	0.675176	0.66923	0.663287	0.657387	0.651529	0.645608	0.639325	0.632732	0.626235	0.620047	0.614227	0.608882	0.604143	0.599641	0.595119	0.590387	0.585612	0.580724	0.575877	0.57103	0.566039	0.560831	0.555343	0.549489
0.596942	0.601971	0.612153	0.624966	0.638102	0.650231	0.659933	0.666413	0.67084	0.674741	0.678513	0.682002	0.685082	0.687743	0.690091	0.692246	0.694331	0.696299	0.697852	0.698662	0.698338	0.696767	0.694031	0.690362	0.685887	0.680726	0.674947	0.668877	0.662819	0.656894	0.651138	0.645213	0.638894	0.632376	0.625968	0.619827	0.614145	0.609036	0.604293	0.599628	0.594901	0.590008	0.585011	0.580032	0.575127	0.570197	0.564949	0.559387	0.553579	0.547573
0.592657	0.598638	0.60989	0.624244	0.638982	0.652253	0.662606	0.669662	0.674675	0.678963	0.682744	0.685993	0.688735	0.691072	0.693218	0.695295	0.697266	0.698889	0.699912	0.700139	0.699338	0.697327	0.694241	0.69034	0.685751	0.680419	0.674492	0.668312	0.662236	0.656402	0.650625	0.644635	0.638367	0.631927	0.625569	0.619573	0.614124	0.609023	0.604128	0.599266	0.594377	0.589269	0.584182	0.57915	0.574161	0.568975	0.563384	0.557514	0.551552	0.545509
0.589108	0.596475	0.609567	0.625662	0.641531	0.655375	0.666235	0.673819	0.679178	0.683448	0.686935	0.689806	0.692204	0.694318	0.696394	0.69836	0.699982	0.701073	0.701508	0.701243	0.699978	0.697589	0.694248	0.690201	0.685412	0.679901	0.673854	0.667666	0.66167	0.655808	0.649951	0.643988	0.637777	0.631381	0.62517	0.619406	0.613974	0.608734	0.603652	0.598633	0.593526	0.58833	0.58319	0.578075	0.572837	0.567311	0.561418	0.555395	0.54939	0.54334
0.587036	0.596588	0.611556	0.628745	0.645097	0.659383	0.670698	0.678554	0.683845	0.687788	0.690846	0.69334	0.695486	0.69751	0.699477	0.701088	0.702175	0.702676	0.70262	0.701885	0.700224	0.697556	0.694038	0.689766	0.684769	0.679124	0.673069	0.666952	0.660933	0.654994	0.649154	0.64323	0.63704	0.630781	0.624793	0.619048	0.613487	0.608074	0.602844	0.597616	0.59242	0.587174	0.581955	0.576602	0.571038	0.565216	0.559174	0.55311	0.547093	0.541029
0.587721	0.599127	0.615061	0.632609	0.649318	0.663998	0.675514	0.683228	0.688145	0.691621	0.694267	0.696492	0.69852	0.700426	0.702029	0.703098	0.703599	0.703619	0.703102	0.701971	0.70001	0.697133	0.69337	0.688868	0.683726	0.678068	0.672074	0.665942	0.659859	0.65394	0.648133	0.642203	0.636125	0.630075	0.624106	0.61824	0.612518	0.606971	0.601547	0.596237	0.590993	0.585676	0.58023	0.574567	0.56872	0.562753	0.556674	0.5506	0.544566	0.53838
0.590225	0.60239	0.618585	0.636461	0.653552	0.668417	0.679747	0.687042	0.691464	0.694512	0.696888	0.699001	0.700906	0.702451	0.703513	0.704001	0.70404	0.703621	0.702724	0.701285	0.699087	0.695954	0.691952	0.687304	0.682147	0.67654	0.670537	0.66436	0.658307	0.652427	0.6466	0.64076	0.634878	0.628845	0.622761	0.616745	0.610905	0.605191	0.599698	0.594351	0.589041	0.583509	0.577767	0.571838	0.565857	0.559856	0.553768	0.54768	0.54153	0.535152
0.592421	0.604865	0.621493	0.639835	0.657157	0.671843	0.682739	0.689518	0.693511	0.696293	0.698582	0.700592	0.702151	0.70317	0.703663	0.703706	0.703334	0.702559	0.701362	0.699669	0.697211	0.693837	0.689692	0.685035	0.679923	0.674309	0.668277	0.66214	0.656138	0.650241	0.644496	0.638841	0.63297	0.626826	0.620605	0.614487	0.608505	0.602744	0.597226	0.591825	0.58631	0.580498	0.574505	0.568455	0.562448	0.556439	0.55034	0.544147	0.537814	0.531252
0.593614	0.606722	0.623994	0.642646	0.659801	0.674052	0.684408	0.690743	0.694472	0.697172	0.699385	0.701064	0.702113	0.702583	0.702644	0.702294	0.701589	0.700529	0.699082	0.697132	0.69443	0.690913	0.686763	0.682146	0.677028	0.671389	0.665399	0.659323	0.653314	0.647506	0.641944	0.636297	0.630314	0.62404	0.617729	0.61149	0.605479	0.599708	0.594148	0.588553	0.582768	0.576718	0.570614	0.564546	0.558536	0.552517	0.54632	0.539957	0.533449	0.526679
0.594773	0.608677	0.626296	0.64475	0.661432	0.675111	0.684992	0.691044	0.694689	0.69732	0.699215	0.700394	0.70091	0.700967	0.700642	0.699977	0.699004	0.697709	0.696015	0.693822	0.690976	0.687452	0.683337	0.67871	0.673566	0.667965	0.662037	0.655968	0.650061	0.64444	0.638887	0.633127	0.627016	0.620658	0.614239	0.607984	0.601975	0.596172	0.590431	0.584576	0.578559	0.572404	0.566287	0.560222	0.554205	0.54809	0.541732	0.535203	0.528493	0.521688
0.59619	0.610398	0.627763	0.645705	0.661798	0.674998	0.684588	0.690557	0.694147	0.696478	0.697882	0.698543	0.698679	0.698381	0.697768	0.696854	0.695654	0.694127	0.692202	0.689873	0.687023	0.683534	0.679413	0.674764	0.669655	0.664115	0.658196	0.652241	0.646522	0.640914	0.63525	0.62936	0.623165	0.616709	0.610286	0.604046	0.598016	0.592046	0.586059	0.579985	0.573869	0.567709	0.561599	0.555531	0.549426	0.543154	0.53664	0.529923	0.523182	0.516416
0.597002	0.61089	0.627768	0.64516	0.660824	0.673771	0.683297	0.689237	0.692548	0.694409	0.695317	0.695632	0.695459	0.694909	0.694069	0.692941	0.691527	0.689787	0.687744	0.685424	0.682613	0.679125	0.67499	0.670378	0.66533	0.659792	0.653991	0.648221	0.642521	0.636808	0.631018	0.625044	0.618751	0.612299	0.605904	0.599655	0.593474	0.587279	0.581087	0.574925	0.568809	0.562661	0.556552	0.550405	0.544155	0.537734	0.531043	0.524305	0.517607	0.510929
0.596214	0.609741	0.626199	0.643277	0.658788	0.671728	0.681253	0.68693	0.689791	0.691181	0.691775	0.691815	0.691424	0.69067	0.689636	0.688317	0.686711	0.684873	0.682856	0.680583	0.677778	0.67428	0.670186	0.665635	0.660584	0.655163	0.649543	0.643799	0.638002	0.63217	0.6263	0.620225	0.613936	0.607519	0.601123	0.594737	0.588349	0.581965	0.575696	0.569541	0.563439	0.557296	0.551115	0.544833	0.538444	0.531852	0.525146	0.518455	0.511845	0.505126
0.59406	0.607334	0.62364	0.640699	0.656293	0.669266	0.678524	0.683739	0.686138	0.68725	0.687596	0.687447	0.686866	0.68592	0.684713	0.683224	0.681538	0.679743	0.677786	0.675526	0.672714	0.669256	0.665221	0.66066	0.655721	0.650471	0.644875	0.639037	0.633127	0.627221	0.621252	0.615178	0.608924	0.602511	0.595986	0.589405	0.582842	0.576391	0.570137	0.563998	0.557901	0.551691	0.545382	0.538971	0.532423	0.525817	0.51916	0.512557	0.505907	0.49905
0.59102	0.604341	0.62079	0.638037	0.653711	0.6664	0.675156	0.679887	0.682024	0.682913	0.683089	0.682757	0.681977	0.680869	0.679508	0.677951	0.676323	0.674598	0.672663	0.6704	0.667625	0.664222	0.660168	0.655713	0.650932	0.645698	0.640006	0.634058	0.628079	0.622082	0.616113	0.610069	0.603817	0.597279	0.590568	0.583822	0.577199	0.57077	0.564535	0.558402	0.55224	0.545906	0.539471	0.532909	0.526353	0.519795	0.513224	0.506584	0.499796	0.492941
0.587827	0.601458	0.618199	0.635565	0.650921	0.663053	0.671275	0.67573	0.677651	0.678378	0.678373	0.677842	0.676905	0.675648	0.674228	0.672737	0.671188	0.669493	0.66756	0.665332	0.662606	0.659173	0.655219	0.650911	0.646137	0.640799	0.634995	0.62898	0.622919	0.616925	0.610983	0.604939	0.598558	0.591836	0.584966	0.578165	0.571568	0.565164	0.558937	0.552741	0.546455	0.539998	0.533415	0.526848	0.52034	0.513864	0.507257	0.500483	0.493693	0.486785
0.585046	0.599053	0.615927	0.632913	0.647643	0.659188	0.667114	0.671347	0.67311	0.673651	0.673442	0.672758	0.671676	0.670373	0.669026	0.667628	0.66612	0.664435	0.66254	0.660358	0.657591	0.654248	0.650431	0.646121	0.641234	0.635777	0.629904	0.623818	0.617765	0.611801	0.605857	0.599679	0.593111	0.586231	0.57931	0.57254	0.565973	0.55958	0.553292	0.546976	0.540566	0.533965	0.527377	0.52086	0.51443	0.507917	0.501178	0.494398	0.487553	0.480577
0.582765	0.59689	0.613298	0.629584	0.643685	0.654932	0.66263	0.6667	0.668277	0.668613	0.668263	0.667444	0.666331	0.665121	0.663883	0.662536	0.661046	0.659406	0.657562	0.655336	0.652654	0.649443	0.645619	0.641189	0.636176	0.630645	0.624706	0.618635	0.612615	0.606648	0.600569	0.594197	0.587468	0.580537	0.57365	0.566914	0.560361	0.553913	0.54751	0.541073	0.534517	0.527912	0.521374	0.514935	0.508469	0.501823	0.495075	0.48824	0.481326	0.474261
0.580448	0.593974	0.609642	0.625305	0.639157	0.650215	0.657764	0.661645	0.663013	0.663224	0.662758	0.66193	0.66094	0.659858	0.658688	0.657373	0.655941	0.65436	0.652472	0.650332	0.647778	0.644553	0.640604	0.636043	0.630951	0.625357	0.619437	0.613403	0.607382	0.601284	0.59501	0.588474	0.581693	0.574799	0.567949	0.561231	0.55463	0.548076	0.541557	0.534979	0.528419	0.521866	0.515407	0.508933	0.50234	0.495683	0.488878	0.481976	0.474972	0.467884
0.5768	0.589666	0.604827	0.620378	0.634131	0.645089	0.652449	0.656112	0.657376	0.657489	0.657041	0.656365	0.655526	0.654535	0.653412	0.652171	0.650811	0.649189	0.647393	0.645379	0.642807	0.639452	0.635367	0.630724	0.62557	0.619995	0.614114	0.608081	0.601932	0.595645	0.589207	0.582618	0.575872	0.569016	0.562187	0.555427	0.548729	0.542069	0.535415	0.528836	0.522328	0.515854	0.509363	0.502767	0.496159	0.489442	0.482571	0.47558	0.468552	0.461428
0.571902	0.584476	0.599772	0.615355	0.629073	0.639814	0.646888	0.650439	0.651611	0.651766	0.651492	0.650989	0.650261	0.649334	0.648298	0.647138	0.64573	0.644198	0.642524	0.640485	0.637771	0.634271	0.630098	0.625393	0.620255	0.614716	0.608833	0.602674	0.596342	0.589893	0.583402	0.576845	0.570133	0.563297	0.556429	0.549579	0.542783	0.536001	0.529351	0.522824	0.516395	0.50989	0.503275	0.49666	0.48999	0.483203	0.476243	0.469226	0.462162	0.455025
0.566669	0.579709	0.595159	0.610734	0.624156	0.634505	0.641426	0.644861	0.646081	0.64643	0.64634	0.645958	0.645305	0.64447	0.643518	0.642294	0.640969	0.639553	0.637846	0.635653	0.63278	0.62918	0.62494	0.620247	0.615139	0.609589	0.603577	0.597237	0.590745	0.584243	0.577781	0.57125	0.564551	0.557675	0.55072	0.543778	0.53687	0.530098	0.523502	0.517053	0.510589	0.50396	0.497322	0.490641	0.483899	0.47702	0.470032	0.462976	0.455895	0.448839
0.56262	0.575748	0.591129	0.606278	0.619211	0.629365	0.636123	0.63959	0.641013	0.641547	0.641578	0.64127	0.640707	0.639956	0.638929	0.637783	0.636574	0.63512	0.633251	0.630888	0.627903	0.624224	0.619987	0.615315	0.610184	0.604496	0.598299	0.591799	0.585251	0.578776	0.572335	0.565811	0.559066	0.552101	0.545056	0.538007	0.531114	0.524397	0.517877	0.511392	0.5048	0.498145	0.49144	0.484686	0.47785	0.470939	0.46391	0.456836	0.449831	0.442869
0.558751	0.571809	0.586737	0.601471	0.614222	0.624181	0.630953	0.634628	0.636238	0.636889	0.636988	0.63677	0.636293	0.635482	0.634547	0.633533	0.632292	0.630676	0.628632	0.626147	0.623072	0.619385	0.615158	0.610449	0.605167	0.599286	0.592923	0.58636	0.579836	0.573382	0.566945	0.560367	0.553525	0.546466	0.539315	0.532282	0.525446	0.518804	0.512247	0.505634	0.499018	0.492297	0.485519	0.478673	0.471803	0.464848	0.457797	0.450795	0.443881	0.436945
0.554723	0.567397	0.582185	0.596743	0.60925	0.61919	0.62616	0.630003	0.631704	0.632409	0.632592	0.632456	0.631948	0.631257	0.630474	0.629436	0.628033	0.626239	0.624065	0.621478	0.618379	0.614686	0.610406	0.605532	0.600044	0.593983	0.587545	0.581002	0.5745	0.568049	0.561552	0.554864	0.547918	0.54075	0.533613	0.526636	0.519871	0.513195	0.506512	0.499878	0.493197	0.486405	0.479534	0.472652	0.465735	0.458755	0.451772	0.444855	0.437963	0.430989
0.550484	0.563565	0.577987	0.592149	0.604562	0.614679	0.621774	0.625656	0.627385	0.628158	0.628418	0.628274	0.627915	0.627393	0.626592	0.625392	0.623803	0.621869	0.61958	0.616955	0.613833	0.61007	0.605609	0.600515	0.594833	0.588683	0.582256	0.575736	0.569237	0.562722	0.556106	0.549303	0.542236	0.535077	0.527994	0.521087	0.51429	0.507494	0.500794	0.494098	0.487344	0.480459	0.473552	0.466622	0.459676	0.452759	0.445857	0.438959	0.432024	0.424979
0.547582	0.559654	0.573552	0.587635	0.600268	0.610514	0.617641	0.621547	0.623345	0.624196	0.624425	0.624423	0.624229	0.623681	0.622707	0.621312	0.619578	0.617526	0.615198	0.612547	0.609347	0.605393	0.600707	0.595413	0.589637	0.583495	0.57709	0.570571	0.564009	0.557378	0.550646	0.543714	0.536654	0.529552	0.522539	0.515603	0.508692	0.501874	0.495109	0.488339	0.48149	0.474567	0.467611	0.460652	0.453766	0.446927	0.440041	0.4331	0.426094	0.418969
0.543216	0.555105	0.569196	0.583647	0.596475	0.606819	0.613995	0.617971	0.61984	0.620551	0.620852	0.620973	0.620718	0.619968	0.618783	0.617239	0.615396	0.613315	0.61097	0.608246	0.604854	0.600676	0.595795	0.590414	0.584649	0.578522	0.572111	0.565534	0.558868	0.55213	0.545276	0.538355	0.531354	0.524322	0.517285	0.510237	0.50329	0.496398	0.489553	0.482685	0.475796	0.468823	0.46184	0.45494	0.448128	0.441305	0.434378	0.427367	0.420282	0.413114
0.538756	0.551072	0.565649	0.580307	0.593231	0.603605	0.610817	0.614834	0.616494	0.617252	0.617659	0.617699	0.617221	0.616245	0.6149	0.613238	0.611364	0.609265	0.606842	0.603917	0.600291	0.595911	0.590936	0.585563	0.579807	0.573665	0.567195	0.560519	0.553749	0.546894	0.54005	0.533183	0.52625	0.519194	0.512047	0.504957	0.497934	0.490962	0.484018	0.477107	0.470167	0.463167	0.456241	0.449412	0.442613	0.435747	0.428749	0.421658	0.414528	0.407292
0.535313	0.548162	0.562886	0.577586	0.590489	0.600848	0.608053	0.611793	0.613483	0.614335	0.614646	0.614442	0.613719	0.61257	0.611093	0.60939	0.607492	0.605306	0.602673	0.599502	0.595661	0.591176	0.586203	0.580833	0.575054	0.568848	0.562278	0.555501	0.548619	0.541775	0.534982	0.528181	0.521218	0.514051	0.506859	0.499692	0.49259	0.485521	0.478534	0.47157	0.464599	0.457654	0.450799	0.44398	0.437135	0.430195	0.423116	0.415978	0.408777	0.401523
0.532942	0.545795	0.56049	0.57512	0.587971	0.598288	0.605168	0.608935	0.610722	0.61147	0.611522	0.611059	0.610152	0.608862	0.607335	0.605602	0.60361	0.601203	0.598314	0.594918	0.590962	0.586472	0.581498	0.5761	0.570252	0.563942	0.557272	0.550392	0.543524	0.536731	0.530001	0.523164	0.516085	0.508872	0.501604	0.494361	0.487165	0.480052	0.473012	0.466017	0.4591	0.452224	0.445379	0.438512	0.431592	0.424569	0.417441	0.410233	0.403012	0.395764
0.530526	0.54339	0.558032	0.572617	0.585424	0.595376	0.602295	0.606171	0.607853	0.608334	0.608118	0.607463	0.606416	0.605077	0.603517	0.601688	0.599469	0.596802	0.593681	0.590165	0.5862	0.581707	0.576703	0.571233	0.565279	0.55887	0.552105	0.545246	0.538433	0.531703	0.524936	0.517976	0.51085	0.503562	0.49622	0.488887	0.481649	0.474485	0.467414	0.460473	0.453626	0.446759	0.439866	0.432925	0.425922	0.418849	0.411651	0.404424	0.397208	0.389979
0.528116	0.540924	0.55553	0.570074	0.582484	0.592515	0.599559	0.603325	0.604726	0.604925	0.604508	0.603704	0.602608	0.601234	0.599574	0.597511	0.595023	0.592119	0.588873	0.585345	0.581377	0.57685	0.571771	0.566193	0.560138	0.553637	0.546898	0.540099	0.533349	0.526583	0.519691	0.512686	0.505484	0.498123	0.490694	0.48332	0.476032	0.46884	0.461823	0.454951	0.448112	0.441198	0.43423	0.427206	0.420151	0.413008	0.405792	0.398571	0.391374	0.384152
0.525479	0.538312	0.552917	0.567132	0.579737	0.589944	0.596873	0.60033	0.601419	0.601393	0.600801	0.599931	0.598786	0.597297	0.595387	0.593037	0.590299	0.587258	0.583996	0.580465	0.576462	0.571853	0.566658	0.560974	0.554826	0.548349	0.541671	0.534932	0.528148	0.521262	0.514329	0.50725	0.499975	0.492528	0.485059	0.477638	0.470321	0.463181	0.456233	0.449368	0.44248	0.43549	0.428438	0.421362	0.41424	0.407079	0.399868	0.392664	0.385472	0.378256
0.522835	0.535707	0.550104	0.564678	0.577515	0.587581	0.594142	0.597225	0.598043	0.597807	0.597122	0.596181	0.594898	0.593139	0.590921	0.588301	0.585415	0.582352	0.57909	0.575523	0.571428	0.566693	0.561385	0.555606	0.549479	0.543062	0.536441	0.529672	0.522774	0.515849	0.508845	0.501691	0.494328	0.486842	0.479326	0.471876	0.464611	0.457537	0.450596	0.44368	0.436713	0.429639	0.422535	0.415394	0.408256	0.401098	0.393903	0.386702	0.379513	0.372354
0.520255	0.533145	0.54813	0.562966	0.575595	0.5852	0.591292	0.59403	0.594587	0.594228	0.593445	0.592343	0.590768	0.58868	0.586173	0.583394	0.580482	0.577423	0.574126	0.570462	0.566231	0.561374	0.555968	0.550209	0.54414	0.537776	0.531126	0.524252	0.517318	0.510326	0.503247	0.496002	0.488599	0.481065	0.473521	0.466121	0.45892	0.451853	0.44486	0.437866	0.430813	0.423686	0.416519	0.409363	0.402229	0.395085	0.387892	0.380694	0.373558	0.366436
0.518656	0.532146	0.547228	0.561658	0.57366	0.582657	0.5883	0.590702	0.591093	0.590606	0.589637	0.588219	0.586296	0.583904	0.581228	0.578422	0.575519	0.572428	0.56903	0.565225	0.560866	0.555905	0.550518	0.544817	0.538798	0.532405	0.525658	0.518749	0.511751	0.504686	0.497515	0.490228	0.482776	0.475213	0.467719	0.460383	0.453188	0.44607	0.438999	0.431918	0.424813	0.417625	0.410443	0.403293	0.396172	0.389028	0.381838	0.374693	0.367594	0.360447
0.517936	0.531331	0.545836	0.55953	0.570881	0.57943	0.584765	0.587039	0.587344	0.586701	0.585431	0.583682	0.581477	0.578942	0.576261	0.573468	0.570535	0.567354	0.563828	0.559907	0.555457	0.550527	0.545207	0.539557	0.533513	0.527024	0.520224	0.51324	0.506166	0.499008	0.491793	0.484455	0.476976	0.469466	0.462037	0.45471	0.447469	0.440276	0.433122	0.425989	0.418817	0.411613	0.404439	0.397306	0.390191	0.383056	0.375925	0.368817	0.361691	0.354471
0.516749	0.529423	0.543141	0.556209	0.567173	0.57549	0.580766	0.583013	0.583206	0.582288	0.580712	0.578708	0.576394	0.573885	0.571225	0.568406	0.565397	0.562106	0.55848	0.554485	0.550083	0.54523	0.539963	0.534293	0.528154	0.521594	0.514709	0.507646	0.50048	0.493279	0.486014	0.478651	0.471227	0.463783	0.456367	0.448999	0.441688	0.434418	0.427213	0.420009	0.41282	0.405626	0.398473	0.391353	0.384255	0.377186	0.370091	0.362956	0.355752	0.348475
0.51403	0.525969	0.539176	0.551979	0.562825	0.571175	0.576487	0.57866	0.5786	0.577402	0.575598	0.573516	0.571258	0.568779	0.566096	0.563214	0.56011	0.556733	0.553051	0.549121	0.544803	0.540005	0.534722	0.528959	0.52273	0.516073	0.509106	0.501954	0.494744	0.487493	0.480205	0.472901	0.465546	0.458116	0.450662	0.443228	0.435843	0.428523	0.421246	0.414025	0.406846	0.399677	0.392541	0.385444	0.37842	0.371386	0.364264	0.357046	0.349785	0.342451
0.50997	0.521592	0.534699	0.547507	0.558474	0.566913	0.572163	0.574076	0.57374	0.572328	0.570466	0.568462	0.566235	0.563729	0.560987	0.558017	0.554837	0.551415	0.547809	0.543969	0.539703	0.534888	0.529507	0.523633	0.517293	0.510545	0.503487	0.496289	0.489028	0.481755	0.474525	0.467291	0.459949	0.452483	0.444964	0.437459	0.430024	0.422629	0.415333	0.408124	0.400972	0.393822	0.386714	0.379695	0.372704	0.36564	0.35843	0.351154	0.343837	0.336488
0.505584	0.517267	0.530493	0.543486	0.554564	0.562921	0.567862	0.569468	0.568908	0.567444	0.565669	0.563682	0.561414	0.558846	0.556015	0.552968	0.549749	0.546412	0.542898	0.539104	0.534815	0.529889	0.524374	0.518371	0.511929	0.505085	0.497973	0.49072	0.483436	0.476219	0.469056	0.461833	0.454453	0.446919	0.439329	0.431772	0.424259	0.416845	0.409561	0.402379	0.395247	0.388127	0.3811	0.374113	0.367089	0.359931	0.352661	0.345329	0.337994	0.330639
0.501635	0.513514	0.526964	0.540059	0.551006	0.558978	0.563556	0.564904	0.564284	0.56291	0.561136	0.559091	0.556755	0.554097	0.551183	0.548094	0.544965	0.541721	0.538248	0.534425	0.530015	0.524935	0.519275	0.51316	0.506615	0.499709	0.492538	0.48526	0.478027	0.470872	0.463718	0.456452	0.449001	0.441394	0.433749	0.426111	0.41858	0.41118	0.403924	0.396762	0.38966	0.382623	0.375626	0.368603	0.361482	0.35426	0.346933	0.339584	0.332243	0.324935
0.498335	0.510465	0.52399	0.536878	0.547347	0.554892	0.559171	0.560445	0.559919	0.558536	0.556691	0.554572	0.552146	0.549404	0.546443	0.543446	0.540414	0.537208	0.533703	0.529753	0.525171	0.519932	0.514152	0.507929	0.501316	0.494346	0.487148	0.479915	0.472741	0.465592	0.458393	0.451053	0.443525	0.435861	0.428133	0.420478	0.412962	0.405593	0.398358	0.391228	0.384208	0.3772	0.370165	0.363044	0.355857	0.348577	0.341232	0.333877	0.326582	0.319344
0.495652	0.507793	0.521014	0.533318	0.543298	0.550512	0.554707	0.556085	0.555553	0.554097	0.552178	0.549968	0.547462	0.54468	0.541815	0.538919	0.535926	0.532688	0.529052	0.524922	0.520174	0.51481	0.508919	0.502624	0.495942	0.488943	0.481787	0.474609	0.467438	0.460244	0.452968	0.445548	0.437961	0.430215	0.422471	0.414834	0.407351	0.400006	0.392805	0.385757	0.378766	0.37172	0.364586	0.3574	0.350154	0.342856	0.335505	0.328196	0.32097	0.313781
0.493053	0.504777	0.517314	0.529096	0.538741	0.545889	0.550215	0.5516	0.551003	0.549484	0.547478	0.545193	0.542662	0.53999	0.537234	0.534383	0.53136	0.527992	0.524172	0.519873	0.514998	0.509521	0.503555	0.49719	0.490477	0.483517	0.476412	0.469236	0.46202	0.454748	0.447391	0.439911	0.432241	0.424481	0.416758	0.409157	0.401703	0.394395	0.387278	0.380259	0.37323	0.366086	0.358887	0.351642	0.344379	0.337074	0.32977	0.32253	0.315354	0.308241
0.489703	0.500681	0.512733	0.524225	0.533861	0.541196	0.545556	0.54689	0.546242	0.544647	0.542575	0.540274	0.537872	0.535322	0.53262	0.529741	0.526591	0.523038	0.519051	0.514625	0.509636	0.504081	0.498044	0.491647	0.48497	0.478058	0.470954	0.463732	0.456439	0.449087	0.441669	0.434105	0.426421	0.418684	0.411001	0.40343	0.396017	0.388796	0.381709	0.374655	0.367528	0.360319	0.353062	0.3458	0.338531	0.331273	0.324038	0.316848	0.309749	0.302775
0.485085	0.495737	0.507607	0.519182	0.529081	0.536483	0.540797	0.542079	0.541359	0.539705	0.53762	0.535461	0.533194	0.530702	0.527971	0.524959	0.521624	0.517904	0.51379	0.509248	0.504178	0.498549	0.492477	0.48611	0.479477	0.472562	0.46541	0.458111	0.450737	0.443323	0.435822	0.428243	0.420581	0.412883	0.405231	0.397704	0.39038	0.383191	0.37607	0.368919	0.361727	0.35446	0.347185	0.339918	0.332695	0.325505	0.318321	0.311208	0.304247	0.297422
0.480144	0.490704	0.502751	0.514651	0.524617	0.531949	0.536181	0.537366	0.536575	0.53491	0.532969	0.530947	0.528733	0.526208	0.523329	0.520125	0.516616	0.512764	0.508528	0.503897	0.498745	0.493074	0.487026	0.480694	0.474051	0.467082	0.459849	0.452468	0.44503	0.437531	0.430012	0.422451	0.414825	0.407157	0.39955	0.392112	0.38482	0.377598	0.37038	0.363163	0.35591	0.348624	0.341342	0.33412	0.326965	0.319824	0.312716	0.305739	0.298924	0.292213
0.475328	0.486189	0.49863	0.510581	0.520438	0.527637	0.531723	0.532804	0.531992	0.530472	0.528665	0.526688	0.524433	0.521752	0.518673	0.515287	0.51164	0.50766	0.503328	0.498606	0.493401	0.487746	0.481725	0.475375	0.468669	0.461614	0.454293	0.446843	0.43932	0.431803	0.424299	0.416768	0.409168	0.401542	0.394022	0.386617	0.379292	0.371975	0.364691	0.357411	0.350135	0.34284	0.335602	0.328445	0.321339	0.314272	0.307297	0.300464	0.293761	0.287116
0.471328	0.482622	0.495066	0.506846	0.516488	0.52347	0.5274	0.528432	0.52776	0.526371	0.524601	0.522569	0.520152	0.517263	0.513999	0.510469	0.506687	0.502603	0.498171	0.493388	0.48819	0.482555	0.476506	0.470084	0.463284	0.456134	0.44874	0.441206	0.433666	0.426163	0.418685	0.411173	0.403608	0.396066	0.388578	0.381141	0.373724	0.366341	0.358992	0.351687	0.344399	0.337146	0.329972	0.322864	0.315829	0.308893	0.30206	0.295336	0.288697	0.282086
0.46831	0.479521	0.491718	0.503171	0.512506	0.519276	0.523129	0.524294	0.523756	0.522399	0.520564	0.518364	0.515739	0.512667	0.509256	0.505587	0.501696	0.497507	0.493007	0.488223	0.483038	0.477368	0.47124	0.464716	0.457816	0.450588	0.443113	0.435567	0.428042	0.420563	0.413099	0.405615	0.398128	0.390619	0.3831	0.375574	0.368093	0.360646	0.353271	0.345953	0.338705	0.331516	0.324391	0.317354	0.310447	0.30365	0.296924	0.290263	0.283656	0.277092
0.465456	0.47634	0.488086	0.499155	0.508246	0.514936	0.518935	0.520249	0.519747	0.518328	0.516322	0.513919	0.511119	0.507906	0.504352	0.500574	0.496577	0.492317	0.487814	0.483039	0.477814	0.472058	0.465824	0.459197	0.452215	0.444909	0.437426	0.429899	0.422399	0.414935	0.407496	0.400086	0.392631	0.385093	0.377489	0.369901	0.362358	0.354886	0.347499	0.34022	0.333037	0.325899	0.318845	0.311934	0.305165	0.298474	0.29181	0.285181	0.278621	0.27213
0.462147	0.472569	0.483972	0.494835	0.503891	0.510782	0.514953	0.516298	0.515733	0.514137	0.511904	0.509312	0.506366	0.503008	0.499345	0.495459	0.491391	0.487129	0.482634	0.477816	0.472501	0.466635	0.460295	0.453583	0.446521	0.439208	0.431748	0.424251	0.416769	0.409334	0.401972	0.394593	0.387107	0.379482	0.371816	0.364168	0.356603	0.349122	0.341776	0.334563	0.32743	0.320362	0.313436	0.306664	0.299999	0.293369	0.286737	0.280156	0.273668	0.267269
0.458278	0.468458	0.479722	0.49061	0.499928	0.507008	0.511188	0.512452	0.511685	0.509818	0.507372	0.504622	0.501527	0.498055	0.494279	0.490322	0.486252	0.481997	0.477456	0.472544	0.467114	0.461137	0.454706	0.44791	0.440841	0.433553	0.426126	0.418652	0.411206	0.403851	0.396518	0.389104	0.381528	0.373839	0.366114	0.358446	0.350875	0.343437	0.336157	0.328994	0.321932	0.314992	0.308204	0.301536	0.294931	0.288333	0.281747	0.275237	0.268842	0.262555
0.45417	0.464271	0.475625	0.486833	0.496355	0.50342	0.507491	0.508527	0.507461	0.505372	0.502762	0.499857	0.496642	0.493051	0.489199	0.48524	0.481175	0.476869	0.472228	0.467192	0.461643	0.455571	0.449055	0.442252	0.435208	0.427952	0.42055	0.413115	0.405749	0.398424	0.391054	0.383548	0.375905	0.368156	0.360411	0.352738	0.345211	0.33784	0.330611	0.323518	0.316583	0.309781	0.303096	0.296487	0.289913	0.28336	0.276845	0.270428	0.264143	0.257969
0.45009	0.460357	0.472106	0.483522	0.492992	0.49991	0.503723	0.504437	0.503144	0.500888	0.498114	0.495079	0.491737	0.488061	0.484204	0.480247	0.476124	0.471708	0.466934	0.461771	0.456119	0.44996	0.443438	0.436659	0.429644	0.42241	0.415046	0.40769	0.400354	0.392993	0.385531	0.377954	0.370247	0.362477	0.354727	0.347098	0.339639	0.33232	0.325161	0.318194	0.311396	0.304696	0.298068	0.291489	0.284958	0.278476	0.272053	0.265746	0.259572	0.253493
0.446484	0.45723	0.469158	0.480453	0.489715	0.496335	0.499798	0.500276	0.498809	0.49638	0.493463	0.490288	0.486848	0.483159	0.479302	0.47528	0.471036	0.466477	0.461567	0.456293	0.450553	0.444387	0.437887	0.431133	0.424135	0.416937	0.40965	0.402324	0.394953	0.387501	0.379968	0.372322	0.364589	0.356813	0.349107	0.341546	0.334141	0.326893	0.319859	0.313027	0.306329	0.299685	0.293086	0.286549	0.280089	0.273698	0.267384	0.261187	0.255108	0.249064
0.443858	0.454659	0.466351	0.477353	0.486273	0.492538	0.495765	0.496059	0.494406	0.49182	0.488749	0.485461	0.481999	0.478303	0.474375	0.47022	0.465824	0.461119	0.456094	0.450735	0.444988	0.43884	0.432361	0.425621	0.418655	0.411529	0.404272	0.396915	0.38946	0.381936	0.37433	0.366654	0.358911	0.351178	0.343542	0.336038	0.328705	0.32158	0.31468	0.307947	0.301304	0.294688	0.288132	0.281666	0.275297	0.269014	0.26281	0.256706	0.250661	0.244644
0.441361	0.451834	0.463181	0.473837	0.482451	0.488515	0.491559	0.491651	0.489829	0.487078	0.483884	0.48057	0.477096	0.473323	0.469253	0.464939	0.460391	0.45557	0.450466	0.445105	0.439376	0.433244	0.426775	0.420064	0.413167	0.406073	0.398791	0.391357	0.383832	0.376236	0.368597	0.360908	0.353208	0.345546	0.337971	0.330541	0.323331	0.31634	0.309539	0.302861	0.296246	0.289674	0.283189	0.276815	0.270555	0.264379	0.258269	0.2522	0.246181	0.240205
0.438319	0.448454	0.459503	0.469938	0.478405	0.484292	0.487115	0.487018	0.48502	0.482136	0.478917	0.475595	0.47204	0.468118	0.463883	0.459413	0.454749	0.449857	0.444758	0.439416	0.433701	0.427576	0.421135	0.414492	0.407629	0.400512	0.39316	0.38566	0.378065	0.370437	0.362784	0.355137	0.34751	0.339913	0.332413	0.325108	0.318031	0.311139	0.304394	0.297745	0.291175	0.284674	0.278284	0.272019	0.265867	0.259785	0.253709	0.247667	0.241689	0.235775
0.434786	0.444696	0.455638	0.465985	0.474268	0.479902	0.482499	0.4822	0.480053	0.477141	0.473916	0.47051	0.466798	0.462706	0.458309	0.453723	0.448995	0.444113	0.439035	0.433706	0.427996	0.421896	0.415522	0.408915	0.402031	0.394848	0.387432	0.379864	0.372238	0.364598	0.356986	0.349414	0.341853	0.334332	0.326958	0.319787	0.312809	0.305974	0.299259	0.292655	0.286157	0.279752	0.273471	0.267316	0.261257	0.255209	0.249159	0.243157	0.237241	0.231392
0.431133	0.441168	0.452065	0.462163	0.470113	0.475452	0.477789	0.477299	0.475107	0.472179	0.468862	0.465284	0.461393	0.457132	0.452616	0.447969	0.443256	0.438398	0.43333	0.428002	0.422312	0.416276	0.409938	0.403312	0.396364	0.389116	0.381632	0.374036	0.366399	0.3588	0.351265	0.343758	0.336274	0.328879	0.321639	0.314567	0.307646	0.300842	0.294172	0.287642	0.28124	0.274944	0.268772	0.262709	0.256684	0.250661	0.244651	0.238711	0.232859	0.227099
0.428283	0.438112	0.448603	0.458252	0.465831	0.470853	0.472957	0.472402	0.470186	0.467159	0.463662	0.459898	0.455833	0.451451	0.446875	0.442248	0.437562	0.432715	0.427649	0.422344	0.416718	0.410716	0.404359	0.397668	0.390653	0.383338	0.375827	0.368224	0.360631	0.353109	0.345639	0.338209	0.330851	0.323591	0.316451	0.309436	0.302547	0.295789	0.289193	0.28276	0.276467	0.270281	0.264201	0.258172	0.252172	0.246188	0.240239	0.234364	0.2286	0.222942
0.425198	0.434592	0.444643	0.453934	0.461207	0.466011	0.468061	0.467492	0.465184	0.461987	0.458307	0.454374	0.450188	0.445742	0.441187	0.436594	0.43193	0.427096	0.422067	0.41684	0.411246	0.405219	0.398786	0.392024	0.384943	0.377604	0.370092	0.362537	0.35502	0.347563	0.34017	0.332869	0.325649	0.318491	0.311408	0.304425	0.297583	0.2909	0.284401	0.278078	0.271896	0.265803	0.259757	0.253753	0.247791	0.241868	0.235985	0.230199	0.224538	0.219003
0.421558	0.430572	0.440311	0.44932	0.456402	0.461167	0.463202	0.462539	0.460065	0.456687	0.452841	0.448785	0.444528	0.440105	0.435591	0.431029	0.42639	0.421607	0.416669	0.411471	0.405845	0.399729	0.393221	0.386393	0.379288	0.371952	0.364491	0.357011	0.349559	0.342179	0.334918	0.327757	0.32064	0.313539	0.306488	0.299553	0.292785	0.2862	0.279814	0.273603	0.267514	0.261455	0.255433	0.249467	0.243566	0.237709	0.231916	0.226232	0.220693	0.215259
0.417526	0.426283	0.435769	0.444612	0.451669	0.456414	0.458338	0.457494	0.454831	0.451285	0.44731	0.443176	0.438948	0.434575	0.430098	0.425566	0.420987	0.416306	0.411395	0.40616	0.400434	0.394237	0.387661	0.38081	0.37371	0.366425	0.359039	0.351624	0.34425	0.337002	0.329882	0.322825	0.315764	0.308694	0.301691	0.29483	0.288162	0.281692	0.275419	0.269301	0.263245	0.257209	0.251225	0.245319	0.239484	0.233717	0.228025	0.222462	0.217024	0.211679
0.41334	0.421868	0.431216	0.440054	0.447087	0.451693	0.453403	0.452346	0.449503	0.44582	0.441762	0.437662	0.433493	0.429163	0.424717	0.420249	0.415779	0.411123	0.406171	0.400828	0.395015	0.388746	0.382144	0.3753	0.368253	0.361041	0.35372	0.346383	0.33914	0.332034	0.325017	0.318015	0.310984	0.30396	0.297032	0.290272	0.28372	0.277365	0.271186	0.2651	0.259066	0.253066	0.247142	0.241302	0.235558	0.229891	0.22432	0.218856	0.213505	0.20825
0.409061	0.417508	0.42689	0.435699	0.44256	0.44691	0.448369	0.447109	0.444114	0.440345	0.436327	0.432291	0.428171	0.423876	0.419495	0.41514	0.410693	0.405993	0.400926	0.395489	0.389599	0.383302	0.376707	0.369915	0.362939	0.355792	0.348549	0.341342	0.33424	0.327236	0.320273	0.313298	0.306311	0.299362	0.292536	0.285893	0.279458	0.273197	0.267049	0.260985	0.254986	0.249045	0.243187	0.237438	0.231793	0.226246	0.220772	0.215395	0.210132	0.205015
0.404971	0.413498	0.422833	0.431416	0.437964	0.442016	0.443236	0.4418	0.438714	0.434995	0.431047	0.427063	0.422983	0.418758	0.414492	0.410158	0.405663	0.400841	0.395675	0.390157	0.384234	0.377941	0.371398	0.364676	0.357763	0.350692	0.343577	0.336509	0.329508	0.322557	0.315619	0.308687	0.301774	0.294927	0.288219	0.281694	0.275354	0.269124	0.262996	0.256966	0.251025	0.245149	0.239381	0.233731	0.228204	0.222754	0.217366	0.212076	0.20695	0.201941
0.401318	0.409743	0.418772	0.426967	0.433166	0.436943	0.437961	0.436433	0.433413	0.429775	0.425882	0.421938	0.417933	0.413825	0.409581	0.405195	0.400577	0.395652	0.3904	0.384845	0.378925	0.372681	0.366207	0.359549	0.352712	0.345767	0.338789	0.331821	0.324871	0.317944	0.311047	0.304188	0.297376	0.290649	0.28406	0.27763	0.27132	0.265111	0.259017	0.253044	0.247167	0.241381	0.235712	0.230179	0.224747	0.219381	0.21408	0.208926	0.203909	0.198962
0.397719	0.405756	0.41434	0.422156	0.428061	0.431624	0.432558	0.431114	0.428193	0.424621	0.420773	0.41691	0.413032	0.408949	0.404651	0.400139	0.395416	0.390402	0.385112	0.37956	0.373687	0.367513	0.361105	0.354522	0.34781	0.341001	0.334121	0.327203	0.320277	0.313391	0.306568	0.29981	0.293118	0.286511	0.280016	0.273619	0.26733	0.261154	0.255117	0.249208	0.243421	0.237735	0.232183	0.226744	0.221396	0.216116	0.21095	0.205905	0.20095	0.196035
0.393628	0.401217	0.409438	0.41697	0.42267	0.426169	0.427212	0.425884	0.423042	0.419527	0.415769	0.412043	0.408193	0.404058	0.399629	0.395008	0.390193	0.38514	0.379852	0.374349	0.368546	0.362438	0.356106	0.349646	0.343069	0.336357	0.329526	0.322632	0.315748	0.308936	0.302215	0.295577	0.289005	0.282492	0.276031	0.269654	0.263399	0.25728	0.251308	0.245489	0.239801	0.234233	0.228775	0.223419	0.218156	0.213011	0.207953	0.20297	0.198047	0.193171
0.388977	0.396259	0.404235	0.411581	0.417253	0.420893	0.42206	0.42081	0.418028	0.414612	0.410996	0.407299	0.403395	0.399127	0.394581	0.389861	0.385004	0.379952	0.374712	0.369278	0.36354	0.357506	0.351295	0.344968	0.338484	0.331818	0.32501	0.318158	0.311348	0.30464	0.298038	0.291518	0.28504	0.27856	0.272118	0.265774	0.259577	0.253524	0.247642	0.241922	0.236352	0.230876	0.225501	0.220229	0.215099	0.210062	0.205067	0.200115	0.195229	0.190409
0.384081	0.391157	0.398979	0.406358	0.412204	0.415962	0.417181	0.41597	0.413281	0.410004	0.406413	0.402655	0.398616	0.394222	0.389566	0.384794	0.379934	0.374927	0.369754	0.364384	0.358717	0.352801	0.346718	0.34048	0.334037	0.327391	0.320623	0.313845	0.307139	0.300549	0.294064	0.287637	0.281187	0.274724	0.268314	0.262027	0.255895	0.249933	0.244151	0.238548	0.233069	0.227675	0.222382	0.217242	0.212219	0.207242	0.202277	0.197362	0.19253	0.187748
0.379164	0.386134	0.394088	0.401677	0.407619	0.411388	0.412608	0.411468	0.408907	0.405645	0.40198	0.398076	0.3939	0.389384	0.384664	0.379881	0.375061	0.370119	0.365009	0.359705	0.35415	0.348357	0.342357	0.336155	0.329728	0.323119	0.316423	0.309749	0.303161	0.296687	0.290292	0.283889	0.277454	0.27102	0.264664	0.258443	0.252402	0.246539	0.240872	0.235359	0.22996	0.224647	0.219485	0.214451	0.209488	0.204539	0.199609	0.194746	0.189951	0.185214
0.374473	0.38176	0.389951	0.397572	0.403448	0.407158	0.408408	0.407372	0.404808	0.401457	0.397631	0.393572	0.38926	0.384669	0.379927	0.375177	0.370419	0.365536	0.360488	0.355289	0.349853	0.344137	0.338167	0.331975	0.325581	0.319042	0.31245	0.305893	0.299421	0.293034	0.28666	0.280266	0.273856	0.267475	0.261184	0.255053	0.249111	0.243362	0.237783	0.232348	0.227029	0.221845	0.216788	0.211812	0.206876	0.201961	0.197081	0.192253	0.187501	0.182811
0.370911	0.378326	0.38642	0.393871	0.399618	0.403323	0.404655	0.403581	0.400898	0.397359	0.393355	0.389142	0.384745	0.380125	0.37541	0.370717	0.366016	0.361191	0.356243	0.351158	0.345792	0.3401	0.334135	0.327971	0.321643	0.315205	0.308731	0.302289	0.295902	0.289533	0.283165	0.276792	0.270432	0.264114	0.257913	0.25188	0.246049	0.240386	0.234884	0.229527	0.224336	0.219255	0.214254	0.209304	0.2044	0.199533	0.194686	0.189901	0.185195	0.180541
0.367922	0.375179	0.383075	0.390383	0.396141	0.399946	0.401185	0.39994	0.397014	0.393271	0.389097	0.384791	0.380367	0.375774	0.371112	0.366471	0.361824	0.357099	0.352265	0.347246	0.341898	0.336205	0.330264	0.324163	0.317935	0.311616	0.305258	0.2989	0.292529	0.286164	0.279814	0.273488	0.26719	0.260961	0.254858	0.248934	0.243187	0.237598	0.232172	0.226943	0.221853	0.216828	0.211852	0.206932	0.202074	0.197239	0.192434	0.187693	0.183023	0.178401
0.364924	0.371989	0.379759	0.387116	0.393005	0.396667	0.397687	0.396146	0.392993	0.389071	0.384801	0.38047	0.376078	0.371539	0.366928	0.362343	0.3578	0.35319	0.348422	0.343418	0.338066	0.332393	0.326513	0.320514	0.314406	0.308205	0.301931	0.29559	0.289221	0.282872	0.276568	0.270303	0.264094	0.257963	0.251968	0.246127	0.240452	0.234939	0.229641	0.224513	0.219479	0.214478	0.209531	0.204656	0.199829	0.195035	0.190274	0.18557	0.180931	0.176343
0.361757	0.368732	0.37661	0.38413	0.38983	0.393235	0.393921	0.392132	0.388791	0.384774	0.380481	0.376187	0.371854	0.367373	0.362821	0.358344	0.353917	0.349374	0.344619	0.339608	0.334275	0.328664	0.322887	0.31701	0.311022	0.304904	0.298646	0.292307	0.285955	0.279651	0.273407	0.267231	0.261119	0.255097	0.249184	0.243415	0.237816	0.232429	0.227234	0.222161	0.21715	0.212177	0.207275	0.202431	0.197645	0.192894	0.188169	0.183495	0.17889	0.174377
0.358562	0.365723	0.373787	0.381058	0.386462	0.389512	0.389924	0.387928	0.384487	0.380452	0.3762	0.371975	0.367709	0.36329	0.35885	0.354492	0.35013	0.345597	0.340833	0.33584	0.330567	0.325062	0.319408	0.313651	0.307746	0.301644	0.295386	0.289062	0.282755	0.276512	0.270355	0.264277	0.258275	0.252334	0.246492	0.240798	0.235326	0.230043	0.224902	0.219852	0.214868	0.209939	0.205067	0.200264	0.19552	0.190803	0.186108	0.181467	0.176936	0.172431
0.355816	0.363131	0.370835	0.377766	0.38281	0.385555	0.385732	0.383621	0.380164	0.376176	0.372002	0.367854	0.363655	0.359347	0.355027	0.350734	0.346379	0.341835	0.337088	0.332156	0.326991	0.321608	0.316076	0.3104	0.304508	0.298404	0.29216	0.28588	0.279634	0.27348	0.267422	0.261453	0.255532	0.249663	0.243896	0.238328	0.232959	0.227732	0.222613	0.21759	0.212649	0.207749	0.202917	0.198156	0.193444	0.188755	0.184092	0.179525	0.175003	0.170534
0.353302	0.360156	0.367535	0.37417	0.378878	0.381349	0.381382	0.379248	0.375843	0.37195	0.367872	0.363795	0.359705	0.355517	0.351261	0.346972	0.342606	0.33808	0.333396	0.328575	0.323533	0.31827	0.312818	0.307154	0.301258	0.295166	0.288965	0.282748	0.276592	0.270538	0.264591	0.258705	0.252856	0.24706	0.24142	0.235956	0.230644	0.22544	0.220348	0.215367	0.210454	0.205595	0.200802	0.196071	0.191386	0.186728	0.182138	0.177582	0.173097	0.168668
0.350369	0.356942	0.364163	0.370374	0.37472	0.376993	0.376978	0.374888	0.371594	0.367819	0.363815	0.359844	0.35587	0.35174	0.347485	0.343185	0.338837	0.334377	0.329808	0.325109	0.320185	0.315002	0.309559	0.303888	0.298002	0.29195	0.285814	0.27969	0.273636	0.267694	0.26183	0.256017	0.250241	0.244571	0.239037	0.233631	0.228342	0.223165	0.218114	0.213161	0.208288	0.203466	0.198702	0.193996	0.189341	0.184757	0.18018	0.175663	0.171217	0.166838
0.347149	0.353694	0.360399	0.366197	0.370332	0.372567	0.372606	0.370641	0.367483	0.363792	0.359902	0.356053	0.352137	0.348008	0.343739	0.339457	0.335177	0.330835	0.326391	0.321813	0.316967	0.311789	0.306338	0.300674	0.294828	0.288843	0.282801	0.27678	0.270837	0.264976	0.259185	0.253445	0.247796	0.242232	0.236755	0.231373	0.226112	0.220975	0.215951	0.211037	0.206201	0.201407	0.196667	0.19199	0.187408	0.182836	0.178298	0.173821	0.169425	0.165107
[truncated: 50 more columns]

## Sheet: Trained3RUN
0.756336	0.827905	0.852646	0.868135	0.882231	0.885869	0.888153	0.886417	0.887765	0.892104	0.892445	0.892242	0.892115	0.891866	0.893914	0.894263	0.894288	0.89378	0.893956	0.8944	0.894134	0.893327	0.893604	0.893019	0.892954	0.892117	0.891267	0.891114	0.890274	0.890218	0.889322	0.888608	0.887805	0.886933	0.88617	0.885497	0.884563	0.883912	0.883074	0.882249	0.881391	0.880459	0.879527	0.879639	0.878601	0.877966	0.876763	0.875946	0.875019	0.874726
0.827005	0.896057	0.921212	0.938774	0.948166	0.950986	0.950693	0.950013	0.95296	0.955273	0.955235	0.954986	0.954643	0.955209	0.95518	0.955394	0.95517	0.95499	0.954925	0.954915	0.954178	0.953818	0.953592	0.953169	0.952597	0.951727	0.951357	0.950799	0.950289	0.949738	0.948935	0.948186	0.947342	0.946509	0.945789	0.945081	0.944271	0.943526	0.94268	0.941831	0.941039	0.940192	0.939506	0.938727	0.938007	0.937179	0.936166	0.935294	0.934632	0.933889
0.851228	0.920852	0.948042	0.962147	0.969598	0.970162	0.970034	0.970999	0.972991	0.974377	0.974176	0.973714	0.973699	0.973468	0.973422	0.973357	0.973225	0.973003	0.972435	0.972046	0.971361	0.970856	0.970463	0.969825	0.969049	0.968452	0.967827	0.967289	0.966597	0.96594	0.965116	0.964313	0.963473	0.962691	0.961889	0.961171	0.960301	0.959515	0.958649	0.957803	0.95701	0.956171	0.955297	0.95453	0.953687	0.952841	0.951851	0.951125	0.950324	0.949452
0.866839	0.938164	0.962089	0.97418	0.978881	0.979275	0.980317	0.980904	0.982232	0.983143	0.982707	0.98238	0.98203	0.981805	0.981577	0.981661	0.981491	0.980872	0.980153	0.979708	0.978989	0.978424	0.977873	0.977088	0.976408	0.975671	0.975039	0.97438	0.973635	0.972914	0.972056	0.971233	0.970428	0.969573	0.968791	0.967991	0.967097	0.96628	0.965402	0.964555	0.963697	0.96279	0.961979	0.961089	0.960221	0.959342	0.95846	0.957647	0.956758	0.95587
0.880475	0.947613	0.969591	0.978933	0.983174	0.984542	0.985285	0.985524	0.986489	0.987062	0.986699	0.986211	0.985894	0.98554	0.985267	0.985216	0.984698	0.98395	0.983398	0.98288	0.982194	0.981526	0.980885	0.980166	0.979401	0.978685	0.977965	0.977287	0.976503	0.975726	0.974856	0.974063	0.973191	0.97236	0.971528	0.970687	0.96981	0.968968	0.968086	0.967216	0.966318	0.96548	0.964583	0.963696	0.962799	0.961964	0.961056	0.960167	0.959267	0.958358
0.883718	0.950197	0.969971	0.979241	0.984531	0.985786	0.986319	0.986458	0.987201	0.987856	0.987422	0.987015	0.986629	0.986242	0.986033	0.98559	0.984954	0.984377	0.983771	0.983271	0.982516	0.981789	0.981235	0.980453	0.979743	0.978967	0.978248	0.977531	0.976708	0.975913	0.975074	0.974232	0.973384	0.972521	0.971663	0.970828	0.969951	0.969097	0.968214	0.967307	0.966471	0.965569	0.96467	0.963767	0.962896	0.962042	0.961091	0.960192	0.959274	0.958399
0.886104	0.949866	0.969805	0.980261	0.985261	0.986327	0.986762	0.986784	0.98761	0.988071	0.987712	0.987255	0.98686	0.986559	0.986126	0.985547	0.985057	0.984431	0.983801	0.983215	0.982395	0.981746	0.981106	0.980377	0.979612	0.97884	0.978087	0.977328	0.976492	0.975705	0.974821	0.973994	0.973119	0.972236	0.97138	0.97054	0.969659	0.968801	0.967883	0.967027	0.966134	0.965227	0.964313	0.963457	0.96258	0.961685	0.960729	0.959814	0.958924	0.958031
0.884193	0.949104	0.970622	0.980772	0.98544	0.986427	0.986741	0.986907	0.987557	0.988027	0.987624	0.987174	0.986862	0.986379	0.985841	0.985425	0.984879	0.984227	0.983536	0.982869	0.982098	0.981382	0.980755	0.979978	0.979208	0.978411	0.97762	0.976837	0.976011	0.975161	0.974294	0.973438	0.972546	0.971665	0.970802	0.969954	0.969045	0.968151	0.967275	0.966369	0.965466	0.964545	0.963668	0.962789	0.96188	0.960972	0.960005	0.959111	0.958206	0.957269
0.885241	0.951729	0.972478	0.982011	0.986343	0.987096	0.987451	0.987468	0.988095	0.988439	0.988019	0.987629	0.987117	0.986525	0.986085	0.985587	0.984996	0.984277	0.983533	0.982883	0.98206	0.981361	0.980674	0.979885	0.979087	0.978255	0.977439	0.976665	0.975775	0.974936	0.974043	0.973164	0.972271	0.971381	0.970509	0.969624	0.968692	0.967832	0.966908	0.965994	0.965073	0.964178	0.963284	0.962365	0.961441	0.960515	0.959574	0.958662	0.957718	0.956808
0.889059	0.953908	0.973852	0.982915	0.986908	0.987622	0.987843	0.987875	0.988373	0.98863	0.988265	0.987673	0.987055	0.986555	0.986057	0.985483	0.984822	0.984055	0.983364	0.982656	0.981868	0.981116	0.980417	0.979601	0.97877	0.977917	0.977112	0.976288	0.97541	0.974545	0.973633	0.972752	0.971849	0.97095	0.970051	0.969143	0.96825	0.967341	0.966412	0.965481	0.964578	0.963672	0.962744	0.961814	0.960871	0.959968	0.959015	0.958068	0.957147	0.956202
0.889194	0.953815	0.973587	0.982453	0.986528	0.987214	0.987505	0.987483	0.987919	0.988246	0.987699	0.987022	0.986517	0.985978	0.985452	0.984813	0.984112	0.983407	0.982662	0.98199	0.981161	0.980404	0.979677	0.978833	0.977986	0.977147	0.976304	0.975486	0.974589	0.973708	0.972795	0.971906	0.970996	0.970078	0.969157	0.968284	0.967352	0.966437	0.965495	0.964583	0.963673	0.962739	0.961801	0.960857	0.959938	0.959023	0.958039	0.957113	0.956161	0.955227
0.889145	0.953511	0.973106	0.982066	0.986041	0.986815	0.987052	0.987004	0.987518	0.987658	0.987025	0.986469	0.985926	0.985363	0.984777	0.984105	0.983462	0.982704	0.981979	0.981259	0.980424	0.979643	0.978883	0.978024	0.977187	0.97631	0.975473	0.97463	0.973719	0.972831	0.971911	0.971014	0.970086	0.969148	0.96826	0.967348	0.96641	0.96548	0.964557	0.963638	0.962703	0.961757	0.960806	0.959878	0.95895	0.958002	0.95704	0.956087	0.955144	0.954216
0.888826	0.953076	0.972826	0.981634	0.985657	0.986378	0.986587	0.986642	0.986972	0.987005	0.986492	0.985895	0.985326	0.984708	0.984078	0.983475	0.982775	0.982033	0.981265	0.980532	0.979677	0.978864	0.978083	0.977231	0.976348	0.975479	0.974617	0.973755	0.972837	0.971936	0.97101	0.970094	0.969146	0.968237	0.967312	0.96639	0.965438	0.964526	0.963595	0.962651	0.961704	0.960745	0.959809	0.958868	0.957908	0.956979	0.955992	0.955047	0.954109	0.95318
0.888389	0.952814	0.972479	0.981337	0.985252	0.985965	0.986272	0.986143	0.986364	0.98649	0.985933	0.985306	0.984679	0.984017	0.983436	0.98277	0.982082	0.981296	0.980523	0.979766	0.978885	0.978053	0.977279	0.976381	0.975506	0.974613	0.973733	0.972865	0.971935	0.971024	0.970081	0.969145	0.968225	0.967281	0.966349	0.965411	0.964471	0.96355	0.962593	0.961639	0.960678	0.959735	0.958788	0.957819	0.956879	0.955921	0.954942	0.954003	0.953064	0.952111
0.888438	0.952715	0.972417	0.981112	0.984933	0.985732	0.985829	0.985591	0.985904	0.985971	0.985379	0.984693	0.984024	0.983406	0.982768	0.982098	0.981365	0.980575	0.979779	0.978989	0.978093	0.977269	0.976454	0.975563	0.974667	0.973757	0.972872	0.971992	0.971052	0.970132	0.969169	0.968259	0.967305	0.966353	0.965406	0.964477	0.963531	0.962585	0.961619	0.960651	0.959706	0.958753	0.957779	0.956825	0.955854	0.954903	0.953928	0.952987	0.952026	0.951064
0.888133	0.952589	0.972073	0.98069	0.984602	0.985151	0.985148	0.985038	0.985302	0.985328	0.984674	0.983951	0.983336	0.982667	0.982042	0.981323	0.980585	0.979771	0.978949	0.978143	0.977253	0.976388	0.975577	0.974666	0.973754	0.972841	0.971946	0.971056	0.970107	0.969165	0.96823	0.967285	0.966327	0.965359	0.964422	0.963489	0.962522	0.961565	0.960586	0.959633	0.958679	0.957701	0.956741	0.955764	0.954799	0.953849	0.952875	0.951912	0.950942	0.950001
0.888123	0.952288	0.971723	0.980449	0.984072	0.9845	0.984635	0.98448	0.984704	0.984657	0.983963	0.983297	0.982628	0.981974	0.981302	0.980579	0.979815	0.978973	0.978132	0.977327	0.976391	0.97553	0.974695	0.973768	0.97285	0.971928	0.971024	0.970116	0.969145	0.968226	0.967257	0.966306	0.965333	0.964376	0.963434	0.96248	0.961502	0.960532	0.959567	0.958604	0.957625	0.956661	0.955678	0.954707	0.953741	0.952791	0.951798	0.950827	0.949877	0.948927
0.887394	0.951763	0.971404	0.979823	0.983313	0.983918	0.984009	0.983827	0.983981	0.983884	0.983254	0.982534	0.98188	0.981182	0.980504	0.979756	0.978961	0.978101	0.977269	0.976414	0.975485	0.974603	0.973749	0.972816	0.971887	0.970956	0.970033	0.969106	0.968157	0.967203	0.966229	0.965264	0.964302	0.963341	0.962378	0.961413	0.960422	0.959464	0.95849	0.957502	0.956538	0.95555	0.954573	0.953606	0.952641	0.951673	0.950672	0.949721	0.948763	0.947805
0.886948	0.951543	0.970751	0.979036	0.982714	0.983273	0.983329	0.983081	0.983185	0.983143	0.98246	0.981757	0.981058	0.980355	0.979653	0.978875	0.978063	0.977213	0.976342	0.975493	0.974546	0.973647	0.972788	0.971844	0.970905	0.969956	0.969015	0.968111	0.967128	0.966171	0.965183	0.964227	0.963261	0.962279	0.961305	0.960325	0.95935	0.958382	0.957385	0.956412	0.955422	0.954439	0.953465	0.952497	0.951516	0.950539	0.949557	0.948598	0.947632	0.946669
0.886849	0.950858	0.969929	0.978448	0.982064	0.982581	0.982572	0.982284	0.982445	0.982342	0.981675	0.980929	0.980228	0.979503	0.97877	0.977972	0.977169	0.976283	0.975417	0.974549	0.973588	0.972685	0.971815	0.97086	0.969911	0.968944	0.968027	0.967089	0.966103	0.965132	0.964153	0.963193	0.962207	0.961214	0.960227	0.959262	0.958279	0.957288	0.956304	0.955307	0.954323	0.953341	0.952366	0.951379	0.95039	0.949429	0.94844	0.947472	0.946502	0.945532
0.88537	0.949614	0.969157	0.977657	0.981247	0.981706	0.981668	0.981463	0.981569	0.981489	0.980781	0.980038	0.979317	0.978566	0.977817	0.977033	0.976195	0.975316	0.97443	0.973548	0.972582	0.971669	0.97079	0.969827	0.968858	0.967916	0.966966	0.966025	0.965025	0.964066	0.963083	0.962104	0.961107	0.960103	0.959129	0.958157	0.957151	0.956173	0.955167	0.954175	0.95319	0.952209	0.951217	0.950222	0.949247	0.948278	0.947283	0.946311	0.945333	0.94436
0.884355	0.949225	0.968661	0.977061	0.980539	0.98095	0.980995	0.980726	0.98085	0.980711	0.979999	0.97923	0.97848	0.977711	0.97697	0.976153	0.97532	0.974418	0.973515	0.972622	0.971644	0.970721	0.969822	0.968839	0.967893	0.966917	0.965964	0.965005	0.964017	0.963052	0.962051	0.961059	0.96005	0.959059	0.958078	0.957082	0.95609	0.955089	0.954087	0.953095	0.952111	0.951114	0.950114	0.949136	0.948153	0.947178	0.946179	0.9452	0.944218	0.94326
0.88439	0.948956	0.968199	0.976448	0.979849	0.980351	0.980318	0.980067	0.980126	0.979975	0.979233	0.978432	0.977661	0.976898	0.976114	0.9753	0.974441	0.973521	0.972611	0.971703	0.970714	0.969774	0.968855	0.967892	0.966912	0.965932	0.964962	0.964011	0.963017	0.962031	0.961018	0.960013	0.959017	0.958018	0.957014	0.956032	0.955015	0.954018	0.953016	0.952025	0.951026	0.950021	0.949036	0.948051	0.947062	0.946083	0.945079	0.944097	0.94313	0.94216
0.883661	0.94815	0.967324	0.975547	0.979074	0.979509	0.979511	0.979212	0.97927	0.979094	0.978323	0.977505	0.976748	0.975945	0.975168	0.97433	0.973454	0.972531	0.971612	0.970693	0.969696	0.968738	0.967842	0.966846	0.965863	0.964868	0.963906	0.962951	0.961937	0.960941	0.959915	0.958924	0.95792	0.956899	0.955908	0.954902	0.953889	0.952893	0.951892	0.950886	0.949879	0.948889	0.947897	0.946904	0.945913	0.94493	0.943921	0.942954	0.941976	0.941005
0.882714	0.947258	0.966448	0.974815	0.978256	0.978723	0.978674	0.97838	0.978414	0.978198	0.977408	0.976606	0.97581	0.975015	0.974216	0.973359	0.97248	0.971547	0.970619	0.969695	0.968678	0.967741	0.966812	0.965813	0.964816	0.96383	0.962863	0.961888	0.960864	0.959856	0.958844	0.957845	0.956819	0.955811	0.954797	0.953794	0.95278	0.951784	0.950768	0.949754	0.948761	0.947763	0.946764	0.945768	0.944774	0.943783	0.94279	0.941811	0.940832	0.939859
0.881534	0.94628	0.965736	0.974012	0.977497	0.977899	0.977857	0.977539	0.977535	0.977299	0.976526	0.975684	0.974897	0.974078	0.973262	0.972403	0.971515	0.970573	0.969629	0.968683	0.967687	0.966717	0.965784	0.96477	0.963783	0.962793	0.961808	0.960821	0.959786	0.958789	0.95777	0.956749	0.955735	0.954705	0.953694	0.952689	0.951676	0.950666	0.949642	0.948642	0.94764	0.946637	0.945635	0.944632	0.943629	0.942653	0.941649	0.940669	0.939689	0.938729
0.880437	0.9457	0.96502	0.973344	0.976731	0.977133	0.977057	0.976705	0.976679	0.976454	0.975637	0.974803	0.97399	0.973153	0.972332	0.971466	0.970567	0.969605	0.968642	0.967716	0.966684	0.965713	0.964762	0.963758	0.962767	0.961758	0.96076	0.95976	0.958736	0.95773	0.95669	0.955681	0.954646	0.953617	0.952605	0.951602	0.950576	0.949558	0.948547	0.947539	0.946533	0.945526	0.94452	0.943513	0.942525	0.941539	0.940535	0.939553	0.938586	0.937617
0.88016	0.945094	0.964443	0.972619	0.975993	0.976352	0.976242	0.97587	0.975857	0.975574	0.974766	0.973903	0.97307	0.972229	0.971397	0.970523	0.9696	0.968619	0.967681	0.966717	0.965687	0.964697	0.963753	0.962745	0.961733	0.960711	0.959699	0.958711	0.957678	0.956652	0.955624	0.954593	0.953559	0.952531	0.95152	0.950504	0.94947	0.948464	0.947446	0.946433	0.945424	0.944414	0.943403	0.942411	0.941414	0.940427	0.939423	0.938454	0.937478	0.936508
0.879076	0.944288	0.963535	0.971748	0.975101	0.975431	0.975311	0.974966	0.9749	0.974631	0.973798	0.97292	0.972087	0.971238	0.970397	0.969494	0.968554	0.967601	0.966629	0.965666	0.96462	0.963639	0.962693	0.961665	0.960642	0.959608	0.95861	0.957614	0.956562	0.955547	0.954497	0.953468	0.952435	0.951408	0.950385	0.949361	0.948339	0.947326	0.946303	0.945288	0.944277	0.94326	0.942264	0.941262	0.940265	0.939278	0.938286	0.93731	0.936333	0.935366
0.878415	0.943436	0.962744	0.970931	0.974233	0.974544	0.974452	0.974053	0.973999	0.973702	0.97285	0.971972	0.971129	0.97027	0.96941	0.96849	0.967577	0.966588	0.965615	0.964634	0.963601	0.962616	0.96165	0.960611	0.959575	0.958554	0.957548	0.956532	0.95549	0.954455	0.953407	0.952377	0.951344	0.950305	0.949274	0.948261	0.947232	0.946213	0.945187	0.944169	0.94315	0.942148	0.941142	0.940139	0.939142	0.938167	0.937167	0.936189	0.935215	0.934243
0.877154	0.942507	0.961853	0.969992	0.973287	0.973642	0.9735	0.973122	0.973043	0.972727	0.971878	0.970992	0.970142	0.969266	0.968386	0.967497	0.966549	0.965559	0.964569	0.963602	0.962563	0.961559	0.96058	0.959529	0.958506	0.957477	0.956451	0.955446	0.954385	0.953351	0.952303	0.951275	0.95023	0.949183	0.948163	0.947143	0.946109	0.945087	0.944059	0.943033	0.942028	0.941017	0.94001	0.939006	0.93802	0.937036	0.936036	0.935061	0.934082	0.933116
0.876177	0.94162	0.960962	0.969099	0.972437	0.97273	0.972609	0.9722	0.972101	0.971783	0.970926	0.970033	0.969159	0.968262	0.967413	0.966487	0.96554	0.964531	0.96355	0.962577	0.961518	0.960501	0.959508	0.958469	0.957438	0.956389	0.955375	0.954348	0.953287	0.952256	0.951209	0.950169	0.949116	0.948081	0.947053	0.946028	0.944993	0.943969	0.942934	0.941923	0.940909	0.939898	0.938891	0.9379	0.936906	0.935921	0.934925	0.933944	0.932972	0.932008
0.874992	0.940683	0.96005	0.968247	0.971496	0.971819	0.971665	0.97124	0.971142	0.970816	0.969953	0.969032	0.968138	0.967276	0.966386	0.965465	0.964496	0.963496	0.962515	0.96152	0.960447	0.959418	0.958439	0.957391	0.95634	0.955305	0.954268	0.953241	0.952184	0.951153	0.950096	0.949047	0.948006	0.946963	0.945931	0.944905	0.94387	0.942839	0.941819	0.9408	0.939786	0.938776	0.937781	0.936783	0.935788	0.934808	0.933805	0.932832	0.931863	0.930916
0.874456	0.939935	0.959314	0.967345	0.970625	0.970898	0.970725	0.970305	0.970199	0.969862	0.968962	0.968021	0.967168	0.966261	0.965381	0.964432	0.963473	0.962474	0.961472	0.960462	0.959377	0.958362	0.957375	0.956309	0.95527	0.954211	0.953173	0.952149	0.951092	0.95005	0.948984	0.947946	0.946897	0.94585	0.944817	0.943792	0.942747	0.941731	0.940703	0.939683	0.938671	0.937672	0.936671	0.935671	0.934681	0.933694	0.9327	0.931729	0.930778	0.929822
0.873506	0.93915	0.958398	0.966482	0.969719	0.969968	0.9698	0.969371	0.969254	0.968891	0.96797	0.967066	0.96617	0.965267	0.964364	0.963421	0.962461	0.961441	0.960425	0.959402	0.95833	0.957306	0.956299	0.955244	0.954184	0.953126	0.952088	0.951064	0.949995	0.948944	0.94789	0.946844	0.945791	0.944742	0.943709	0.942673	0.941643	0.940619	0.93959	0.938571	0.93757	0.936564	0.935561	0.934565	0.933569	0.932588	0.931597	0.930644	0.929683	0.928727
0.872705	0.938202	0.957544	0.965589	0.968799	0.969055	0.968878	0.968439	0.968299	0.96791	0.967026	0.966079	0.965184	0.964259	0.963366	0.962423	0.961441	0.960407	0.959377	0.958366	0.957284	0.956239	0.955244	0.954168	0.953108	0.95205	0.951014	0.949978	0.948901	0.947862	0.946799	0.945749	0.944694	0.943645	0.942602	0.941581	0.940542	0.939518	0.93849	0.937482	0.936473	0.935466	0.934467	0.933464	0.932474	0.931497	0.930523	0.929561	0.9286	0.927642
0.871337	0.937205	0.956559	0.964601	0.967831	0.968088	0.967907	0.96745	0.967286	0.966936	0.966009	0.965065	0.964149	0.963237	0.962343	0.961381	0.960385	0.959338	0.958323	0.957301	0.956199	0.955167	0.954149	0.953074	0.952017	0.95096	0.949913	0.948868	0.947804	0.946757	0.945691	0.94464	0.943585	0.942525	0.941497	0.940468	0.939431	0.938407	0.93739	0.936375	0.935366	0.934363	0.933358	0.932363	0.931377	0.930417	0.929434	0.928472	0.927509	0.92656
0.870465	0.936256	0.955615	0.963686	0.966914	0.967163	0.966945	0.966463	0.966346	0.965943	0.965025	0.964053	0.96315	0.962237	0.96132	0.960341	0.959331	0.9583	0.957276	0.956234	0.955145	0.954089	0.95307	0.951999	0.950942	0.949875	0.948818	0.947785	0.946713	0.94566	0.944593	0.943543	0.942478	0.941434	0.940398	0.93937	0.938334	0.937322	0.936299	0.935282	0.934278	0.933269	0.932271	0.93128	0.930312	0.929343	0.928361	0.927396	0.926443	0.925498
0.86919	0.935176	0.954636	0.962724	0.965953	0.966164	0.965924	0.965499	0.965328	0.964937	0.963992	0.963034	0.962132	0.961198	0.960264	0.95927	0.958278	0.957239	0.956195	0.955165	0.954054	0.952999	0.951981	0.950911	0.949843	0.948767	0.947721	0.94668	0.945603	0.94455	0.943483	0.942422	0.941373	0.940322	0.939287	0.938261	0.937236	0.936217	0.935192	0.934181	0.93317	0.932168	0.931175	0.930203	0.929226	0.928257	0.927273	0.926319	0.92537	0.924434
0.868073	0.934247	0.953732	0.961812	0.964979	0.965168	0.964997	0.964508	0.964356	0.963928	0.962997	0.962043	0.961118	0.960164	0.959215	0.958241	0.95724	0.956181	0.955151	0.954098	0.952986	0.951934	0.950918	0.949836	0.948758	0.947693	0.946639	0.945593	0.944514	0.943461	0.942384	0.941339	0.940282	0.939232	0.938199	0.937183	0.936151	0.93513	0.934111	0.933092	0.932089	0.931092	0.930118	0.929135	0.928159	0.92719	0.926215	0.925266	0.924326	0.92339
0.867145	0.933369	0.952845	0.960853	0.963993	0.964262	0.964019	0.963552	0.96336	0.962948	0.962021	0.961042	0.960096	0.959126	0.958196	0.957215	0.956192	0.955147	0.954091	0.953038	0.95193	0.950879	0.949852	0.948761	0.947695	0.946621	0.945562	0.944515	0.943436	0.942373	0.941313	0.940261	0.939204	0.938156	0.937133	0.93611	0.935077	0.934062	0.933034	0.932024	0.931026	0.930048	0.929064	0.928081	0.927104	0.926143	0.925174	0.924233	0.923294	0.922358
0.866143	0.932419	0.951835	0.959827	0.963064	0.963262	0.963043	0.962538	0.962366	0.961957	0.961005	0.960007	0.959046	0.958095	0.957156	0.956152	0.955146	0.954075	0.953019	0.95197	0.950864	0.949801	0.948765	0.947686	0.946612	0.945534	0.944475	0.943429	0.942342	0.941296	0.940228	0.939176	0.938122	0.937084	0.936055	0.935031	0.934004	0.93298	0.931961	0.930956	0.929978	0.928991	0.928007	0.927022	0.926053	0.925098	0.924137	0.923197	0.922258	0.921321
0.865059	0.931354	0.950783	0.958894	0.962055	0.962276	0.962021	0.961541	0.961371	0.960935	0.959964	0.958951	0.958011	0.957053	0.95609	0.955106	0.954072	0.953001	0.951948	0.9509	0.949781	0.948709	0.947685	0.946598	0.945518	0.944441	0.943384	0.942327	0.941256	0.940203	0.939135	0.938086	0.937043	0.935999	0.934969	0.933951	0.932916	0.931902	0.930888	0.929903	0.928916	0.927929	0.926943	0.925968	0.925006	0.924059	0.9231	0.922159	0.921218	0.920302
0.863791	0.930243	0.949856	0.957885	0.961077	0.961256	0.961029	0.960553	0.960355	0.959898	0.958912	0.957923	0.956975	0.955992	0.955048	0.954032	0.952999	0.951931	0.95088	0.949819	0.948691	0.947632	0.946599	0.945506	0.944426	0.943351	0.942281	0.941242	0.940164	0.93911	0.938045	0.937007	0.935958	0.934913	0.933889	0.932863	0.931837	0.930828	0.929835	0.92884	0.927853	0.926865	0.925889	0.92492	0.923967	0.92302	0.922061	0.921119	0.920199	0.919277
0.862579	0.929532	0.948885	0.957045	0.960104	0.960307	0.960095	0.959584	0.95935	0.958873	0.957913	0.956915	0.955944	0.954979	0.954004	0.952983	0.951955	0.950889	0.949829	0.948757	0.947642	0.946573	0.945533	0.944441	0.943364	0.942274	0.941224	0.940177	0.939098	0.938046	0.936994	0.93595	0.934898	0.93386	0.932826	0.93181	0.930791	0.929804	0.9288	0.927805	0.926818	0.925839	0.92487	0.92391	0.922956	0.922009	0.921046	0.920127	0.919201	0.918294
0.862317	0.928586	0.948148	0.956099	0.959187	0.959408	0.959155	0.958601	0.958344	0.957893	0.956922	0.9559	0.954949	0.95395	0.952969	0.951952	0.950925	0.94985	0.948778	0.947719	0.946594	0.945519	0.94448	0.94339	0.9423	0.94123	0.940173	0.939125	0.938048	0.93701	0.935952	0.934905	0.93386	0.932811	0.931787	0.930779	0.929783	0.928784	0.92778	0.926784	0.925805	0.924834	0.923874	0.922913	0.921959	0.921008	0.920069	0.919142	0.918232	0.917323
0.860768	0.927579	0.947016	0.955057	0.958179	0.958373	0.958094	0.957525	0.957303	0.956845	0.95585	0.954853	0.95387	0.952872	0.951897	0.950885	0.949849	0.948764	0.947705	0.946637	0.945506	0.944432	0.943397	0.942297	0.941227	0.94015	0.939093	0.938049	0.936986	0.935942	0.934882	0.933843	0.932788	0.931749	0.930732	0.929747	0.92874	0.927741	0.926736	0.925749	0.924778	0.923816	0.922856	0.921896	0.920937	0.920009	0.919063	0.918153	0.91724	0.916332
0.860832	0.926567	0.946079	0.954163	0.957231	0.957371	0.957068	0.956536	0.956302	0.955818	0.954848	0.953814	0.952826	0.951836	0.950863	0.949844	0.948796	0.947723	0.946654	0.945577	0.944447	0.943377	0.942327	0.941248	0.94017	0.939093	0.93804	0.937009	0.93594	0.934893	0.93384	0.932789	0.931745	0.930716	0.929723	0.928726	0.927719	0.92672	0.925724	0.924745	0.923783	0.92282	0.92186	0.920895	0.919961	0.919025	0.918096	0.917184	0.916271	0.915364
0.859506	0.925552	0.945099	0.953144	0.9562	0.956318	0.956058	0.955514	0.955247	0.954791	0.953784	0.952754	0.95177	0.950784	0.949798	0.948769	0.947735	0.946652	0.945578	0.944501	0.943372	0.942289	0.941259	0.940171	0.939094	0.938021	0.93698	0.935942	0.934871	0.933831	0.932768	0.931727	0.930691	0.929684	0.928681	0.927685	0.926678	0.925688	0.9247	0.92373	0.922767	0.921805	0.920841	0.919899	0.918958	0.918039	0.917108	0.916196	0.915285	0.914388
0.858513	0.924731	0.944183	0.952149	0.955178	0.955348	0.955076	0.954502	0.954262	0.953764	0.952752	0.95173	0.950748	0.949752	0.948753	0.947734	0.94669	0.9456	0.944527	0.943452	0.942311	0.94125	0.940213	0.939124	0.93805	0.93699	0.935942	0.934901	0.933838	0.932785	0.931734	0.930702	0.929691	0.928672	0.927668	0.926672	0.925674	0.924692	0.923714	0.922743	0.92178	0.920811	0.919873	0.918924	0.918	0.917078	0.916147	0.915236	0.914335	0.913448
0.85776	0.92377	0.943111	0.951069	0.954172	0.954337	0.954036	0.953498	0.953214	0.952712	0.951711	0.950694	0.949704	0.948694	0.94771	0.94668	0.945629	0.944542	0.943475	0.942389	0.941271	0.940203	0.939165	0.938079	0.937021	0.935955	0.934904	0.933871	0.932794	0.931754	0.930713	0.929706	0.928683	0.927663	0.92666	0.925672	0.924683	0.923711	0.922731	0.92176	0.920791	0.919848	0.918901	0.91797	0.917043	0.916122	0.915192	0.914291	0.913399	0.912509
0.856509	0.922561	0.941953	0.950024	0.95313	0.953261	0.953006	0.952424	0.952145	0.951654	0.950661	0.949634	0.948633	0.94764	0.946645	0.945611	0.944563	0.943483	0.942401	0.941338	0.940212	0.939144	0.93811	0.937041	0.935976	0.934907	0.933865	0.93282	0.931756	0.930725	0.92971	0.928691	0.927667	0.926648	0.925653	0.924675	0.923696	0.922722	0.921742	0.920765	0.919821	0.918871	0.917942	0.917007	0.916081	0.91516	0.914241	0.913349	0.912455	0.911575
0.855129	0.921376	0.94094	0.949013	0.952077	0.952262	0.951955	0.951378	0.95111	0.950624	0.949621	0.948581	0.947596	0.946592	0.945591	0.944561	0.943519	0.942422	0.941363	0.940292	0.939165	0.938101	0.937082	0.936006	0.934938	0.933878	0.932823	0.931789	0.930735	0.92973	0.928703	0.927684	0.92666	0.925649	0.924664	0.923695	0.922714	0.921741	0.920754	0.919803	0.918852	0.917919	0.916987	0.916053	0.915127	0.914217	0.913306	0.912412	0.911529	0.91064
0.853845	0.920407	0.939975	0.948013	0.951131	0.951244	0.950929	0.950369	0.950106	0.949611	0.94859	0.947565	0.946567	0.945554	0.944557	0.943539	0.942477	0.941405	0.940339	0.939265	0.938142	0.937094	0.936068	0.934987	0.933927	0.932852	0.931809	0.930788	0.929762	0.928742	0.927713	0.926695	0.92568	0.92468	0.923704	0.922732	0.921752	0.92077	0.919811	0.918852	0.917919	0.916983	0.916051	0.915117	0.914202	0.913301	0.912388	0.911505	0.910611	0.90973
0.852959	0.919494	0.939019	0.947114	0.950142	0.950239	0.949944	0.949387	0.949113	0.948598	0.947592	0.946552	0.945545	0.944535	0.943546	0.942502	0.941467	0.940388	0.93932	0.938249	0.937145	0.93609	0.935059	0.933987	0.93291	0.931848	0.930819	0.929826	0.928785	0.927763	0.926734	0.925724	0.92472	0.92373	0.922751	0.921779	0.920789	0.919836	0.918868	0.917927	0.916991	0.916055	0.915123	0.9142	0.913294	0.91239	0.911489	0.910595	0.909709	0.908843
0.851801	0.918413	0.938054	0.946055	0.949081	0.949207	0.948924	0.948362	0.948069	0.947574	0.946554	0.945507	0.944505	0.943506	0.942496	0.941481	0.94044	0.939359	0.938298	0.937247	0.936136	0.935076	0.934055	0.932965	0.931904	0.930856	0.929857	0.928849	0.927804	0.926782	0.925762	0.924764	0.923771	0.922777	0.921798	0.920816	0.919855	0.918892	0.917944	0.917001	0.916063	0.915127	0.914206	0.913292	0.912383	0.911492	0.910579	0.909693	0.908823	0.907962
0.850733	0.917474	0.936978	0.944984	0.948052	0.948195	0.947907	0.947325	0.947054	0.946543	0.945515	0.944475	0.943486	0.942465	0.941486	0.940465	0.939422	0.938348	0.937305	0.936247	0.93513	0.93408	0.93304	0.931967	0.93092	0.929902	0.928887	0.927877	0.926832	0.92582	0.924812	0.923824	0.922826	0.921833	0.920843	0.919891	0.91892	0.917977	0.917026	0.916081	0.915144	0.914218	0.913306	0.91239	0.911494	0.910591	0.909686	0.908815	0.90795	0.907094
0.849823	0.916386	0.935942	0.943985	0.947071	0.947202	0.946891	0.946332	0.946044	0.945523	0.944501	0.943472	0.942458	0.941469	0.940482	0.93946	0.938424	0.937368	0.936316	0.935251	0.934143	0.933074	0.932049	0.93099	0.929973	0.92894	0.927923	0.926912	0.925877	0.924877	0.92388	0.922887	0.921889	0.920885	0.919925	0.918963	0.918012	0.917066	0.916113	0.915169	0.914242	0.913325	0.912411	0.911507	0.910599	0.909702	0.908813	0.907948	0.907087	0.906227
0.848352	0.91518	0.934843	0.942936	0.946023	0.946137	0.945859	0.945286	0.944991	0.944479	0.943472	0.942418	0.94144	0.940443	0.939455	0.938444	0.937426	0.936363	0.935306	0.934251	0.933123	0.932071	0.931062	0.930034	0.929	0.927965	0.926948	0.925947	0.924925	0.923936	0.922933	0.921941	0.920932	0.919959	0.918989	0.918048	0.917094	0.916146	0.915193	0.914259	0.913342	0.912423	0.911521	0.910605	0.909703	0.908824	0.90794	0.907079	0.906214	0.905358
0.847096	0.914158	0.933875	0.941964	0.945018	0.945159	0.944859	0.944275	0.943987	0.943488	0.94245	0.941433	0.940447	0.939447	0.938466	0.937471	0.936445	0.935375	0.93433	0.933252	0.932143	0.931107	0.930131	0.929085	0.928048	0.927013	0.926004	0.925017	0.924005	0.92301	0.922008	0.921003	0.920027	0.919043	0.918094	0.917149	0.916193	0.915245	0.914302	0.913378	0.912458	0.911552	0.910637	0.909728	0.908844	0.90797	0.90709	0.906225	0.905364	0.904516
0.846378	0.913291	0.933012	0.941012	0.944082	0.944189	0.943869	0.943295	0.943027	0.942493	0.941496	0.940471	0.939478	0.938485	0.937527	0.936522	0.935486	0.934428	0.933355	0.932299	0.931207	0.930207	0.929211	0.928159	0.92712	0.926094	0.925101	0.924124	0.923105	0.92211	0.921092	0.920122	0.919133	0.918171	0.917218	0.91627	0.915313	0.914375	0.913442	0.912515	0.911609	0.910688	0.90978	0.908887	0.90801	0.907139	0.906255	0.905393	0.90454	0.903697
0.845291	0.91233	0.931983	0.940034	0.943079	0.943175	0.942869	0.942317	0.942014	0.941525	0.94052	0.939491	0.938506	0.937538	0.936569	0.935556	0.934533	0.933448	0.932395	0.931357	0.930302	0.929281	0.92828	0.927226	0.926198	0.925187	0.924205	0.92322	0.922201	0.921191	0.920208	0.919225	0.918259	0.917293	0.916336	0.915387	0.914441	0.913513	0.912577	0.911664	0.910743	0.909828	0.908937	0.908051	0.907176	0.906301	0.90542	0.904567	0.903718	0.90288
0.8444	0.911242	0.930973	0.939005	0.942042	0.942161	0.941885	0.941294	0.941044	0.940545	0.939537	0.938518	0.937559	0.93658	0.935601	0.934605	0.933552	0.932489	0.931456	0.930456	0.929378	0.928352	0.92735	0.926308	0.925295	0.924295	0.923304	0.92232	0.921284	0.920311	0.919315	0.918355	0.917384	0.916414	0.915457	0.914519	0.913582	0.912651	0.911729	0.9108	0.909885	0.908989	0.908104	0.907221	0.906341	0.905469	0.904597	0.903748	0.902905	0.902067
0.843094	0.910199	0.929933	0.93797	0.941029	0.94118	0.940862	0.940327	0.940066	0.939563	0.938566	0.937572	0.936603	0.935613	0.934649	0.933624	0.932593	0.93155	0.930557	0.929533	0.928449	0.927422	0.926429	0.925403	0.924401	0.923393	0.922402	0.921401	0.920403	0.919415	0.918443	0.917478	0.916504	0.915533	0.914587	0.913658	0.912719	0.911802	0.910864	0.909941	0.909045	0.908155	0.907274	0.906386	0.90551	0.904647	0.903779	0.902935	0.902092	0.901254
0.842047	0.90917	0.928917	0.936988	0.940085	0.940175	0.939922	0.939374	0.939105	0.938613	0.937643	0.936637	0.935654	0.93468	0.933682	0.932679	0.93167	0.930669	0.929651	0.928619	0.927533	0.926516	0.925541	0.924526	0.923515	0.922507	0.921497	0.920534	0.919521	0.918558	0.91758	0.916612	0.915636	0.914677	0.91374	0.912808	0.911883	0.910949	0.910018	0.909114	0.908225	0.907337	0.906451	0.905566	0.904699	0.903839	0.902977	0.902133	0.90129	0.900457
0.84079	0.90803	0.92788	0.936027	0.939058	0.93923	0.938966	0.938409	0.938154	0.937696	0.936712	0.935691	0.934725	0.933713	0.932742	0.931766	0.930802	0.929773	0.928748	0.927712	0.926638	0.92564	0.924676	0.92365	0.922639	0.921609	0.92064	0.919662	0.918674	0.917705	0.916723	0.915753	0.914788	0.913838	0.912898	0.911982	0.911039	0.910111	0.909199	0.908303	0.907415	0.906522	0.905639	0.904762	0.903899	0.903045	0.902183	0.901339	0.900501	0.899671
0.839529	0.907009	0.926983	0.93503	0.938159	0.938316	0.938036	0.937491	0.937272	0.936797	0.935794	0.93479	0.933781	0.932798	0.931854	0.930924	0.92993	0.928892	0.927864	0.926841	0.925785	0.924798	0.923821	0.922794	0.92176	0.920773	0.919787	0.918834	0.91784	0.916866	0.915881	0.914922	0.913967	0.913013	0.912089	0.911153	0.910215	0.909307	0.908403	0.907507	0.906614	0.905724	0.904849	0.903976	0.903118	0.902264	0.901401	0.900562	0.899727	0.898894
0.838638	0.906277	0.926022	0.934192	0.937292	0.937421	0.937152	0.936648	0.936407	0.935903	0.934919	0.933863	0.932886	0.931932	0.931038	0.930075	0.929069	0.928028	0.927009	0.926006	0.924961	0.923959	0.922981	0.921928	0.920939	0.919934	0.918974	0.918015	0.917014	0.916037	0.915063	0.914113	0.913154	0.912217	0.911271	0.91034	0.909423	0.908523	0.907619	0.906717	0.905827	0.904945	0.904074	0.903206	0.902348	0.901493	0.900635	0.899799	0.89896	0.898129
0.838	0.905223	0.925165	0.933306	0.936377	0.936525	0.936302	0.935774	0.935504	0.93502	0.933981	0.932959	0.932014	0.931114	0.930184	0.92921	0.928201	0.92717	0.926173	0.925181	0.924121	0.923117	0.922112	0.921106	0.920098	0.919119	0.918153	0.917187	0.916183	0.915217	0.914253	0.913299	0.912356	0.911397	0.910457	0.909547	0.908639	0.907739	0.906829	0.90593	0.905048	0.90417	0.903303	0.902435	0.901576	0.900726	0.899871	0.899031	0.898194	0.897371
0.83658	0.90427	0.924214	0.932346	0.935447	0.935646	0.9354	0.934847	0.9346	0.934065	0.93306	0.932071	0.931184	0.930246	0.929304	0.92833	0.927331	0.926322	0.925337	0.924331	0.92327	0.92224	0.921281	0.920256	0.919275	0.918291	0.917318	0.916348	0.915356	0.9144	0.913432	0.912494	0.91153	0.910577	0.909657	0.908756	0.907848	0.906942	0.906035	0.905145	0.904266	0.903393	0.902527	0.901658	0.900804	0.899957	0.899098	0.89826	0.897431	0.89661
0.836034	0.903525	0.923372	0.931518	0.934674	0.934831	0.93454	0.934009	0.933692	0.933195	0.932227	0.931299	0.930365	0.929411	0.928464	0.927497	0.926522	0.925524	0.92452	0.923511	0.922421	0.92144	0.92046	0.919463	0.918475	0.917481	0.916504	0.915546	0.914564	0.913602	0.912651	0.911691	0.910732	0.909799	0.908889	0.907987	0.907072	0.906169	0.905269	0.904382	0.903509	0.902636	0.901768	0.900904	0.900053	0.899202	0.898345	0.897515	0.896688	0.895882
0.835	0.902492	0.922427	0.93067	0.933792	0.933913	0.933654	0.933055	0.932782	0.932326	0.931425	0.930452	0.929503	0.928545	0.92761	0.926669	0.925706	0.924689	0.923684	0.922645	0.921606	0.920604	0.919653	0.918649	0.917652	0.916655	0.91569	0.914742	0.913755	0.91281	0.911836	0.91088	0.909943	0.90902	0.908109	0.9072	0.906288	0.905393	0.904497	0.903616	0.902742	0.901868	0.901005	0.900144	0.899288	0.898439	0.89759	0.896762	0.89595	0.89514
0.833855	0.901548	0.92161	0.929808	0.932885	0.933043	0.93271	0.932156	0.931927	0.931543	0.930592	0.929602	0.928649	0.927703	0.926793	0.925864	0.924881	0.923862	0.922825	0.921839	0.920777	0.919805	0.918846	0.917833	0.916832	0.915848	0.914892	0.913939	0.912969	0.912001	0.911031	0.910097	0.90917	0.908246	0.907327	0.906422	0.905518	0.904626	0.903736	0.902854	0.901979	0.90111	0.900249	0.899384	0.89853	0.897689	0.896843	0.89603	0.895214	0.894404
0.832976	0.900847	0.920809	0.928921	0.932042	0.932101	0.931824	0.931323	0.931176	0.930729	0.929757	0.928762	0.927821	0.926903	0.926005	0.925052	0.924066	0.923012	0.92203	0.921019	0.919989	0.919008	0.918039	0.917021	0.916033	0.915058	0.914098	0.913162	0.912167	0.911203	0.910257	0.909333	0.908404	0.907472	0.906557	0.905659	0.904759	0.903872	0.902982	0.902098	0.901227	0.900361	0.899495	0.898632	0.897787	0.896948	0.896118	0.8953	0.894483	0.893676
0.832406	0.900052	0.919895	0.92807	0.931081	0.931205	0.93099	0.930581	0.930363	0.929893	0.928916	0.927932	0.927021	0.926117	0.925194	0.924238	0.923214	0.922218	0.921211	0.920233	0.919193	0.918202	0.917228	0.916223	0.915244	0.914264	0.913322	0.91236	0.91137	0.91043	0.909493	0.908568	0.90763	0.906702	0.905795	0.9049	0.904005	0.903118	0.902226	0.901347	0.90048	0.899607	0.898744	0.897889	0.897046	0.896223	0.895388	0.894569	0.893756	0.892965
0.831341	0.898971	0.918954	0.927047	0.930133	0.93033	0.930222	0.929741	0.929501	0.929027	0.928063	0.927113	0.926217	0.925288	0.924363	0.923369	0.922405	0.921384	0.920411	0.919423	0.918373	0.917377	0.916417	0.915422	0.914438	0.913477	0.912509	0.911552	0.910585	0.909655	0.908717	0.907783	0.90685	0.905929	0.905025	0.904136	0.903241	0.902352	0.901465	0.900589	0.899716	0.898847	0.897992	0.897139	0.896313	0.895484	0.894648	0.893833	0.893036	0.892246
0.830129	0.898046	0.917945	0.926119	0.929287	0.929604	0.929408	0.928901	0.928655	0.928195	0.927267	0.926331	0.925407	0.924474	0.923509	0.922577	0.921587	0.9206	0.919617	0.918618	0.917563	0.91658	0.91563	0.914629	0.913664	0.912676	0.911712	0.910779	0.909822	0.90889	0.907943	0.907014	0.906088	0.905171	0.904272	0.903383	0.902486	0.901602	0.900717	0.899836	0.898965	0.898104	0.897251	0.896414	0.895582	0.894753	0.89392	0.893122	0.892326	0.891536
0.829407	0.896981	0.917048	0.925346	0.928662	0.928849	0.92861	0.928091	0.927859	0.927439	0.926522	0.92555	0.924621	0.923641	0.922744	0.921781	0.920827	0.919829	0.918832	0.917827	0.916785	0.915812	0.914855	0.913874	0.912878	0.911893	0.910955	0.910033	0.909073	0.908131	0.907189	0.906266	0.905343	0.904431	0.903532	0.902641	0.901748	0.900867	0.899975	0.899096	0.898234	0.897375	0.896539	0.895696	0.894863	0.894037	0.893221	0.892424	0.891628	0.890838
0.828028	0.89596	0.916234	0.924727	0.927885	0.928029	0.927781	0.927279	0.927091	0.926685	0.92573	0.924754	0.923775	0.922866	0.921938	0.921013	0.920048	0.919035	0.918032	0.91704	0.916008	0.915029	0.914093	0.91308	0.912089	0.911131	0.910204	0.909278	0.908309	0.907371	0.906436	0.905516	0.904599	0.903686	0.902785	0.901898	0.901008	0.90012	0.899232	0.898361	0.897502	0.896659	0.895816	0.894973	0.894143	0.893334	0.892519	0.891721	0.890925	0.890146
0.827847	0.895793	0.91616	0.924229	0.927245	0.927347	0.927099	0.926645	0.926458	0.925989	0.925022	0.923973	0.923077	0.922126	0.921238	0.920297	0.91931	0.918288	0.917296	0.916313	0.915273	0.914315	0.913341	0.912332	0.911368	0.910421	0.909488	0.908551	0.907584	0.906653	0.90572	0.904805	0.903886	0.90297	0.902073	0.901188	0.90029	0.899404	0.898524	0.897655	0.896813	0.895962	0.895119	0.894277	0.893465	0.892656	0.891841	0.891042	0.890256	0.889476
0.827653	0.895742	0.915565	0.923502	0.926488	0.926599	0.926407	0.925962	0.925717	0.925237	0.924204	0.92324	0.922303	0.921395	0.920491	0.919531	0.918536	0.917527	0.916546	0.915554	0.914535	0.913541	0.91257	0.911588	0.910636	0.909684	0.90874	0.907807	0.906847	0.905918	0.90499	0.904075	0.903153	0.902241	0.901347	0.900454	0.899558	0.898681	0.897803	0.896951	0.896101	0.89525	0.894409	0.893585	0.892773	0.891964	0.891148	0.89036	0.889574	0.888808
0.82769	0.894987	0.914731	0.922661	0.925676	0.925852	0.925678	0.92518	0.924927	0.924389	0.923441	0.922438	0.921547	0.920623	0.919703	0.918734	0.917754	0.916756	0.915767	0.914797	0.913744	0.912753	0.911811	0.91084	0.909884	0.908922	0.907982	0.907056	0.906099	0.905176	0.904247	0.903329	0.902411	0.901503	0.900601	0.899711	0.898823	0.897949	0.897088	0.896229	0.895379	0.894531	0.893707	0.892884	0.892072	0.891263	0.890458	0.88967	0.888898	0.888122
0.826342	0.893889	0.913708	0.921711	0.924806	0.92502	0.92481	0.924312	0.924015	0.923564	0.922582	0.921627	0.920723	0.919787	0.918862	0.917911	0.916944	0.91594	0.914975	0.913973	0.912926	0.911964	0.911034	0.910061	0.909095	0.908138	0.907206	0.906284	0.905333	0.90441	0.903479	0.902565	0.901652	0.900737	0.899838	0.898956	0.898072	0.897215	0.896348	0.895489	0.894642	0.893811	0.892988	0.892165	0.891354	0.890556	0.889751	0.888977	0.888195	0.887414
0.825215	0.892919	0.91283	0.920946	0.92407	0.924215	0.923999	0.923435	0.923241	0.922745	0.921816	0.920845	0.919923	0.918979	0.918071	0.917133	0.916158	0.915179	0.914177	0.913181	0.912163	0.911213	0.910279	0.909295	0.908333	0.907383	0.906455	0.905538	0.904587	0.90366	0.902734	0.901824	0.900903	0.89999	0.8991	0.898222	0.897356	0.89649	0.895623	0.894767	0.893938	0.893107	0.892285	0.891461	0.890661	0.889863	0.889072	0.888287	0.8875	0.886724
0.824255	0.892094	0.91218	0.920301	0.92331	0.923444	0.923136	0.922695	0.922445	0.922008	0.921058	0.920064	0.919132	0.918205	0.917309	0.916362	0.915414	0.914393	0.913395	0.91243	0.911424	0.910469	0.909522	0.908542	0.907588	0.906641	0.905718	0.904801	0.903846	0.902923	0.902001	0.901082	0.900163	0.89926	0.898372	0.897512	0.896637	0.895772	0.894907	0.894069	0.893239	0.892409	0.891586	0.890774	0.889973	0.889189	0.888387	0.887597	0.886815	0.886051
0.823492	0.891597	0.911631	0.919576	0.922566	0.922588	0.922418	0.921911	0.921726	0.921265	0.920289	0.919282	0.918368	0.917454	0.916547	0.91563	0.914636	0.913619	0.912654	0.911701	0.910689	0.909721	0.908778	0.907806	0.906854	0.905912	0.904988	0.904067	0.903116	0.902197	0.901264	0.900348	0.899439	0.898538	0.897669	0.896799	0.895924	0.895061	0.894215	0.893377	0.892548	0.891717	0.890905	0.890092	0.889306	0.888511	0.887703	0.886918	0.886148	0.885376
0.823273	0.891125	0.910885	0.918812	0.921682	0.921863	0.921622	0.921188	0.920976	0.920487	0.919498	0.918512	0.917612	0.916686	0.915809	0.914845	0.913855	0.912872	0.911921	0.910963	0.909938	0.908974	0.908038	0.907068	0.906122	0.90518	0.904251	0.903334	0.902387	0.901458	0.900527	0.899621	0.898714	0.897833	0.896954	0.896084	0.895212	0.894367	0.893521	0.892683	0.891853	0.891034	0.890221	0.889423	0.888625	0.887824	0.887022	0.886249	0.88547	0.884709
0.822562	0.890216	0.910007	0.917874	0.920899	0.921017	0.920854	0.920396	0.920163	0.919665	0.918699	0.917729	0.916818	0.915924	0.915003	0.914042	0.913087	0.912119	0.911163	0.910192	0.909171	0.908215	0.907283	0.90632	0.905372	0.904426	0.903502	0.90259	0.901633	0.900707	0.899787	0.898883	0.897995	0.897105	0.896226	0.895359	0.894505	0.893661	0.892815	0.891977	0.891159	0.890339	0.889541	0.888732	0.887929	0.887133	0.886343	0.885562	0.884794	0.884038
0.821365	0.889214	0.909004	0.917053	0.920016	0.920226	0.92004	0.919562	0.919321	0.91885	0.917903	0.916922	0.916045	0.915106	0.914191	0.913268	0.912329	0.911356	0.910386	0.909419	0.908407	0.907455	0.90653	0.905565	0.904614	0.903673	0.902754	0.901832	0.900878	0.899962	0.899045	0.898161	0.897263	0.896373	0.895498	0.89465	0.893795	0.892952	0.892105	0.891279	0.89046	0.889655	0.888846	0.888031	0.887233	0.88645	0.885652	0.884881	0.88412	0.88336
0.82048	0.888139	0.908273	0.916208	0.919293	0.919465	0.919243	0.918751	0.918538	0.918085	0.917125	0.916181	0.915249	0.914315	0.91344	0.912535	0.911588	0.910599	0.909634	0.908676	0.907667	0.906721	0.905794	0.904825	0.903878	0.902942	0.902012	0.901092	0.900149	0.899234	0.898337	0.897442	0.896545	0.895658	0.894801	0.893952	0.893099	0.892254	0.89142	0.890592	0.889789	0.888972	0.888157	0.887347	0.886562	0.88577	0.884982	0.884218	0.883452	0.88269
0.819233	0.887444	0.907424	0.915512	0.918548	0.918677	0.918438	0.917977	0.917782	0.917314	0.916393	0.915391	0.914463	0.913571	0.912713	0.911799	0.910835	0.90985	0.908894	0.907938	0.906935	0.905988	0.905056	0.904091	0.903148	0.9022	0.901272	0.900363	0.899422	0.898528	0.89762	0.896725	0.895831	0.894962	0.894105	0.893257	0.892403	0.891571	0.890735	0.889922	0.889107	0.888284	0.887474	0.886677	0.885883	0.885102	0.884321	0.883552	0.882784	0.882029
0.820064	0.886969	0.907099	0.915008	0.91791	0.91799	0.91777	0.917318	0.917097	0.91667	0.915663	0.914661	0.913779	0.912906	0.912031	0.911094	0.910133	0.909154	0.908199	0.907247	0.906241	0.905286	0.904357	0.903394	0.902437	0.90149	0.900574	0.899666	0.898746	0.897839	0.89693	0.896037	0.895163	0.894293	0.893436	0.892586	0.891745	0.890909	0.890089	0.889264	0.888441	0.887622	0.886825	0.886017	0.885235	0.88446	0.883673	0.882901	0.88214	0.881381
0.818776	0.886215	0.906286	0.91415	0.917045	0.917175	0.916985	0.916517	0.916346	0.915851	0.91485	0.913898	0.913038	0.912155	0.911261	0.910333	0.90938	0.908405	0.907457	0.906503	0.905492	0.904541	0.903618	0.902643	0.901688	0.900753	0.89984	0.898954	0.898023	0.897115	0.896209	0.895336	0.894461	0.893592	0.892734	0.891898	0.891054	0.890235	0.889402	0.88857	0.887752	0.886946	0.88614	0.885344	0.884568	0.883788	0.882999	0.882234	0.881469	0.880714
0.818714	0.885649	0.905538	0.913367	0.916309	0.916462	0.916245	0.91583	0.91557	0.915081	0.914133	0.913203	0.912327	0.911422	0.910534	0.909611	0.908662	0.907692	0.906741	0.90578	0.904773	0.903827	0.902888	0.901916	0.900973	0.90004	0.899149	0.898249	0.897317	0.896412	0.895526	0.894652	0.893777	0.892907	0.892062	0.891222	0.890395	0.889562	0.888723	0.887895	0.88709	0.886275	0.88548	0.88469	0.883908	0.883126	0.882344	0.881575	0.880813	0.880054
0.817685	0.884651	0.904582	0.912509	0.915501	0.915637	0.915485	0.914994	0.914744	0.914312	0.91339	0.912449	0.911552	0.910655	0.909776	0.908858	0.907916	0.906945	0.905988	0.905033	0.90403	0.903071	0.902136	0.901175	0.900235	0.899324	0.898421	0.897521	0.896592	0.895708	0.894821	0.893948	0.893072	0.892215	0.891368	0.890545	0.889705	0.888866	0.888031	0.887217	0.886403	0.885599	0.884811	0.884016	0.883233	0.882458	0.881672	0.880907	0.880142	0.879385
0.81657	0.88367	0.903745	0.911732	0.9147	0.914911	0.914668	0.914185	0.913997	0.91359	0.912654	0.911689	0.9108	0.909912	0.909037	0.908127	0.907182	0.906205	0.905252	0.904301	0.903285	0.902328	0.901405	0.900446	0.899529	0.898605	0.897702	0.896805	0.895897	0.895012	0.894126	0.893251	0.892389	0.891529	0.890699	0.889863	0.889016	0.888181	0.887361	0.886537	0.885735	0.884938	0.884144	0.883347	0.88257	0.881791	0.881009	0.88024	0.879478	0.878717
0.815575	0.882898	0.903038	0.910983	0.914041	0.914117	0.913881	0.913471	0.913311	0.912882	0.911917	0.910959	0.910078	0.909193	0.908324	0.907411	0.906459	0.905485	0.904537	0.90357	0.902556	0.901612	0.900691	0.899757	0.898824	0.8979	0.896999	0.896124	0.895214	0.894329	0.893441	0.892581	0.891715	0.890872	0.890028	0.889184	0.888342	0.887521	0.886689	0.885878	0.885082	0.884279	0.883483	0.882692	0.881911	0.881136	0.88035	0.879584	0.878817	0.878055
0.814917	0.882278	0.902337	0.910388	0.913267	0.913346	0.913192	0.912812	0.912625	0.912163	0.911204	0.910253	0.909374	0.908494	0.907621	0.906699	0.90575	0.904781	0.903815	0.902849	0.901848	0.900906	0.900009	0.899059	0.898125	0.897204	0.896325	0.895447	0.894537	0.89365	0.892776	0.891911	0.891063	0.890206	0.889353	0.888513	0.887685	0.886854	0.886035	0.885229	0.884427	0.883621	0.882832	0.882037	0.88126	0.88048	0.879697	0.878926	0.878157	0.877415
0.814219	0.881497	0.901731	0.909564	0.91246	0.912639	0.912522	0.912112	0.91189	0.911436	0.910485	0.909537	0.908664	0.90778	0.906899	0.905979	0.905036	0.904047	0.903084	0.902132	0.901132	0.900216	0.899302	0.898351	0.89742	0.896521	0.895639	0.894762	0.89385	0.892977	0.892099	0.891253	0.890389	0.889524	0.888675	0.88785	0.887011	0.886192	0.88538	0.884567	0.883763	0.882965	0.882171	0.881379	0.880598	0.879821	0.879032	0.87826	0.877512	0.876775
0.813267	0.880896	0.900834	0.908708	0.91173	0.911958	0.911808	0.91136	0.911148	0.910705	0.909758	0.908818	0.907941	0.907048	0.90617	0.90526	0.904296	0.903311	0.902362	0.901411	0.900438	0.899504	0.89859	0.897641	0.896734	0.895832	0.894951	0.894072	0.893175	0.892298	0.891439	0.890577	0.889705	0.888844	0.888011	0.887174	0.886349	0.885536	0.884716	0.883903	0.883105	0.882302	0.881511	0.880716	0.879937	0.879154	0.878365	0.877613	0.87687	0.876128
[truncated: 50 more columns]

## Sheet: Trained3RELAX
0.976449	0.962397	0.945753	0.930275	0.917723	0.908739	0.903178	0.900401	0.899105	0.898196	0.896924	0.894198	0.890216	0.885563	0.880505	0.875577	0.870864	0.867074	0.863537	0.860129	0.856825	0.853352	0.849887	0.846565	0.843181	0.83964	0.835855	0.832079	0.82853	0.825331	0.822487	0.819956	0.817422	0.814681	0.811965	0.80938	0.807377	0.805621	0.804757	0.804022	0.803027	0.801752	0.800197	0.798463	0.796541	0.794518	0.792593	0.790839	0.789285	0.788422
0.962627	0.946244	0.929617	0.915708	0.905568	0.899244	0.896142	0.895155	0.894973	0.894628	0.893143	0.890094	0.886012	0.881332	0.876458	0.871758	0.867578	0.864049	0.860705	0.857482	0.854211	0.850843	0.847535	0.844263	0.84087	0.83726	0.83354	0.829937	0.826622	0.823664	0.821044	0.81858	0.816001	0.813337	0.810744	0.808495	0.806681	0.805431	0.80472	0.80393	0.802868	0.801522	0.799958	0.798202	0.796306	0.794395	0.792608	0.791015	0.789831	0.78929
0.946274	0.929885	0.914897	0.903557	0.896276	0.892605	0.891536	0.891857	0.89236	0.891974	0.890099	0.886827	0.88265	0.878051	0.873368	0.869064	0.865242	0.861911	0.858741	0.855579	0.852373	0.849125	0.845889	0.842612	0.83915	0.835549	0.831955	0.828552	0.825463	0.822724	0.820214	0.817728	0.815179	0.812611	0.810273	0.808267	0.806852	0.805881	0.805171	0.804299	0.803149	0.801771	0.800183	0.798436	0.796616	0.794823	0.793189	0.791875	0.79102	0.790512
0.931124	0.916272	0.903868	0.895449	0.890931	0.88942	0.889797	0.890894	0.891454	0.890693	0.888459	0.884969	0.880772	0.876274	0.871876	0.867881	0.864307	0.861136	0.858028	0.854917	0.851788	0.848597	0.845366	0.842018	0.838533	0.835009	0.831574	0.828372	0.82549	0.82288	0.820383	0.817912	0.815425	0.81306	0.810944	0.8093	0.808165	0.807296	0.806525	0.805549	0.804347	0.802931	0.801342	0.799651	0.797925	0.796271	0.794866	0.793837	0.79311	0.792585
0.9189	0.906489	0.896926	0.891252	0.888923	0.888904	0.890111	0.891325	0.891531	0.890335	0.887742	0.884118	0.879924	0.875601	0.871448	0.867682	0.864289	0.861173	0.858102	0.855044	0.851944	0.848751	0.845457	0.842066	0.838618	0.835211	0.831945	0.82893	0.826183	0.823613	0.821138	0.818709	0.816382	0.814212	0.812417	0.811056	0.810056	0.809194	0.808323	0.807277	0.80602	0.804588	0.803039	0.801421	0.799811	0.798347	0.797187	0.796309	0.795635	0.795099
0.910384	0.900567	0.893594	0.890022	0.889157	0.889961	0.891322	0.892206	0.891936	0.890284	0.887434	0.883712	0.8796	0.875444	0.871486	0.867892	0.864576	0.861487	0.858452	0.855405	0.852287	0.849033	0.84569	0.84231	0.838945	0.835675	0.832573	0.829692	0.827004	0.824467	0.822033	0.819737	0.817575	0.815688	0.814163	0.812968	0.81201	0.811093	0.810147	0.809028	0.807739	0.806333	0.804841	0.803319	0.801866	0.80061	0.799605	0.798811	0.798171	0.797669
0.905183	0.897683	0.89261	0.890396	0.890311	0.89128	0.892353	0.892758	0.89198	0.889984	0.886943	0.883227	0.879214	0.875209	0.871408	0.867897	0.864623	0.861563	0.858531	0.855456	0.852271	0.848966	0.845622	0.842301	0.839047	0.835918	0.832941	0.83013	0.827489	0.824998	0.822683	0.820532	0.818623	0.816988	0.815641	0.814524	0.813541	0.812572	0.811545	0.810378	0.809102	0.80774	0.806326	0.804935	0.803657	0.802551	0.801646	0.800911	0.800327	0.799899
0.902451	0.896526	0.892628	0.891113	0.891185	0.891913	0.892546	0.892439	0.891276	0.889027	0.885935	0.882269	0.878368	0.874498	0.870787	0.867329	0.864094	0.861036	0.857976	0.854836	0.851596	0.848284	0.844986	0.841758	0.838628	0.835613	0.832709	0.829955	0.827369	0.824994	0.822816	0.820896	0.819222	0.817767	0.816518	0.815411	0.814396	0.813363	0.812279	0.811112	0.80987	0.808574	0.807272	0.80603	0.80489	0.803891	0.803062	0.802397	0.801897	0.801533
0.900744	0.895794	0.892485	0.891121	0.891009	0.891363	0.89153	0.891045	0.889609	0.887278	0.884204	0.880625	0.876838	0.873056	0.869412	0.866004	0.862788	0.85971	0.85659	0.853394	0.850141	0.84687	0.843655	0.840538	0.837514	0.834569	0.831728	0.829039	0.82657	0.824329	0.82237	0.820672	0.819171	0.817826	0.816611	0.815499	0.814434	0.813353	0.812262	0.811123	0.809937	0.808739	0.807566	0.806449	0.805413	0.8045	0.803752	0.803177	0.802751	0.80244
0.899154	0.894649	0.891464	0.889974	0.88956	0.889527	0.889369	0.888631	0.887111	0.884785	0.881782	0.878303	0.874602	0.870895	0.867313	0.86394	0.860724	0.857598	0.854428	0.85122	0.848005	0.844811	0.841703	0.838687	0.835732	0.832851	0.830082	0.827512	0.825182	0.823154	0.821409	0.819881	0.818493	0.817199	0.816	0.81486	0.813757	0.812675	0.811608	0.810518	0.809424	0.808344	0.807284	0.806267	0.80532	0.804494	0.803841	0.803349	0.802984	0.802702
0.896979	0.892558	0.889309	0.887597	0.886885	0.886612	0.886261	0.885467	0.88396	0.881703	0.87879	0.875392	0.871771	0.868134	0.864604	0.86125	0.858009	0.854841	0.851664	0.848496	0.845356	0.842266	0.839257	0.83631	0.83342	0.830615	0.827968	0.82554	0.823419	0.821603	0.820029	0.818616	0.817287	0.816023	0.814815	0.813655	0.812556	0.811502	0.810481	0.809482	0.808501	0.807526	0.80656	0.80563	0.804772	0.804045	0.803479	0.803056	0.802731	0.802496
0.893953	0.889524	0.88611	0.884185	0.883327	0.882942	0.882585	0.881833	0.880407	0.878236	0.875396	0.872077	0.86853	0.864953	0.861458	0.858099	0.854832	0.851663	0.848528	0.845434	0.842395	0.839403	0.836465	0.833583	0.83077	0.828087	0.825584	0.823364	0.821454	0.81981	0.818354	0.817004	0.815714	0.814455	0.81324	0.812094	0.811029	0.810023	0.809092	0.808204	0.807324	0.806438	0.805555	0.804712	0.803953	0.803317	0.802827	0.802452	0.802182	0.802004
0.890237	0.885644	0.882096	0.880126	0.879247	0.878923	0.878654	0.878007	0.876672	0.874568	0.871802	0.868554	0.86507	0.861536	0.858051	0.854682	0.851427	0.848303	0.845244	0.84225	0.839308	0.836389	0.833517	0.830712	0.828021	0.825482	0.823184	0.821174	0.819439	0.817919	0.816534	0.815227	0.813948	0.812693	0.811502	0.810397	0.809383	0.808469	0.807651	0.806861	0.806065	0.805259	0.804462	0.803715	0.803046	0.802491	0.802058	0.801743	0.801532	0.801378
0.88577	0.881134	0.877644	0.875751	0.875011	0.874831	0.874705	0.874165	0.872898	0.870861	0.868158	0.864969	0.861528	0.858012	0.854531	0.851183	0.847982	0.844936	0.841977	0.83908	0.83621	0.833358	0.830564	0.827879	0.82533	0.822993	0.820903	0.819071	0.817467	0.816026	0.814689	0.813399	0.81213	0.810906	0.809761	0.808713	0.807794	0.806993	0.806272	0.805565	0.804846	0.804122	0.803416	0.802759	0.802172	0.801679	0.80131	0.801058	0.800877	0.80075
0.880915	0.876417	0.873086	0.871405	0.87087	0.870877	0.870876	0.870408	0.8692	0.867214	0.864557	0.861403	0.857977	0.854468	0.851015	0.847725	0.844603	0.841657	0.838792	0.835964	0.83316	0.830385	0.827707	0.825162	0.822809	0.820677	0.818766	0.81707	0.815552	0.814166	0.81285	0.811572	0.810336	0.809162	0.808079	0.807127	0.806322	0.805619	0.804978	0.804344	0.803705	0.803069	0.80245	0.801873	0.801353	0.800927	0.800624	0.800408	0.800259	0.800179
0.876082	0.871783	0.868717	0.867295	0.866992	0.867142	0.867218	0.866803	0.865631	0.863675	0.861038	0.857888	0.854463	0.85098	0.847585	0.844375	0.841352	0.838497	0.835699	0.832933	0.830202	0.827541	0.824999	0.822646	0.820494	0.818538	0.816765	0.815161	0.813704	0.812344	0.811044	0.8098	0.808616	0.807506	0.806519	0.805682	0.804975	0.804352	0.803782	0.803225	0.802671	0.80212	0.80158	0.80107	0.800618	0.800262	0.8	0.799821	0.799724	0.799732
0.871414	0.867417	0.864652	0.863504	0.863361	0.863598	0.863728	0.863337	0.86218	0.860226	0.857577	0.854416	0.851011	0.847585	0.844269	0.841157	0.838226	0.835436	0.832697	0.830003	0.827381	0.824852	0.822498	0.820342	0.818364	0.816545	0.814868	0.813332	0.811908	0.810569	0.809304	0.808113	0.806993	0.80598	0.805108	0.80437	0.803744	0.803192	0.802698	0.802225	0.801753	0.801278	0.800804	0.800363	0.799981	0.799671	0.799451	0.799328	0.799318	0.799417
0.867086	0.86341	0.860951	0.859967	0.859916	0.860212	0.860359	0.859971	0.8588	0.856818	0.854139	0.850988	0.847635	0.844285	0.841067	0.838048	0.835183	0.83245	0.829781	0.827194	0.824702	0.822357	0.820196	0.81821	0.816369	0.814647	0.813042	0.811546	0.810148	0.808847	0.807637	0.80651	0.805487	0.80459	0.803817	0.803161	0.802607	0.802131	0.80172	0.801327	0.800929	0.800519	0.800114	0.799741	0.799409	0.799145	0.798984	0.798948	0.79903	0.799206
0.863134	0.859779	0.857466	0.856575	0.85659	0.8569	0.857045	0.856634	0.855422	0.853395	0.850714	0.847608	0.844328	0.841075	0.837951	0.835	0.832196	0.829532	0.826968	0.824509	0.822198	0.820043	0.818052	0.816202	0.814458	0.81281	0.81125	0.809785	0.808431	0.807187	0.806042	0.805013	0.804105	0.803307	0.802619	0.802037	0.801559	0.801166	0.800834	0.800515	0.800181	0.799837	0.799499	0.799177	0.798893	0.798691	0.798618	0.798673	0.798832	0.79907
0.859559	0.856283	0.854059	0.853243	0.853278	0.853589	0.853711	0.853253	0.851986	0.849947	0.847305	0.84427	0.841086	0.837928	0.834877	0.83199	0.829258	0.8267	0.824264	0.821984	0.819861	0.817875	0.81602	0.814268	0.812599	0.810999	0.809475	0.808059	0.806764	0.805587	0.804541	0.803627	0.802819	0.802107	0.801495	0.800991	0.800597	0.800284	0.800025	0.799767	0.799498	0.799221	0.798933	0.798661	0.79844	0.798324	0.798342	0.798474	0.798697	0.799
0.855926	0.852759	0.850628	0.849846	0.849897	0.850197	0.850279	0.849767	0.848486	0.846484	0.843911	0.840972	0.837884	0.834804	0.831823	0.829012	0.826388	0.823959	0.821702	0.819611	0.817657	0.815809	0.814054	0.812378	0.810758	0.809197	0.807724	0.806371	0.805146	0.804069	0.803139	0.802326	0.801606	0.800971	0.800439	0.80002	0.799707	0.799466	0.799268	0.799075	0.798871	0.798643	0.798405	0.798195	0.798059	0.798033	0.798128	0.798326	0.798613	0.798973
0.85227	0.849213	0.847119	0.846371	0.846425	0.846698	0.846728	0.846201	0.844956	0.843021	0.840543	0.8377	0.834691	0.831683	0.828783	0.826083	0.823591	0.821344	0.819276	0.817353	0.815538	0.813792	0.812114	0.810488	0.808907	0.807399	0.805992	0.804711	0.803587	0.802627	0.801798	0.801072	0.80043	0.799876	0.799431	0.799094	0.798855	0.798677	0.798543	0.798415	0.79826	0.798083	0.797908	0.797783	0.797736	0.797788	0.797949	0.798211	0.798556	0.798956
0.848636	0.845584	0.843536	0.842808	0.842852	0.843079	0.8431	0.842613	0.841435	0.839595	0.837213	0.834448	0.831513	0.828588	0.825802	0.823238	0.82093	0.818873	0.816975	0.81519	0.813477	0.81181	0.810184	0.808597	0.807069	0.805629	0.804297	0.803117	0.80211	0.801251	0.800511	0.799864	0.799303	0.798837	0.798475	0.798214	0.798038	0.797925	0.797858	0.79778	0.797676	0.797562	0.797471	0.797435	0.797466	0.797585	0.79781	0.798129	0.798514	0.798935
0.84482	0.841851	0.839853	0.839139	0.839153	0.83939	0.839464	0.839052	0.837972	0.836228	0.833923	0.831231	0.828382	0.825574	0.822927	0.820549	0.818434	0.816548	0.814789	0.813107	0.811474	0.809861	0.808275	0.806742	0.805282	0.803917	0.802687	0.801625	0.800721	0.799952	0.79929	0.798725	0.798253	0.797872	0.797587	0.79739	0.797281	0.797235	0.797218	0.79719	0.79715	0.797119	0.797115	0.797156	0.797254	0.797436	0.797718	0.798077	0.798483	0.798911
0.841004	0.838087	0.836118	0.83538	0.835419	0.835727	0.835886	0.835576	0.834595	0.832925	0.83069	0.828084	0.825352	0.822685	0.820226	0.818044	0.816102	0.814355	0.812699	0.811098	0.809518	0.807947	0.806416	0.80495	0.803565	0.802303	0.80119	0.800232	0.799418	0.798729	0.79815	0.797675	0.797288	0.796985	0.796765	0.796637	0.796596	0.796601	0.796635	0.796671	0.796714	0.796769	0.796841	0.796948	0.797108	0.797346	0.797667	0.798048	0.798461	0.798873
0.83715	0.834275	0.832288	0.831599	0.831733	0.832142	0.832415	0.832209	0.831301	0.829698	0.827546	0.825056	0.822466	0.819989	0.817727	0.815721	0.813922	0.812278	0.810702	0.809153	0.807615	0.806099	0.804636	0.803245	0.801963	0.800817	0.799809	0.798942	0.79821	0.797604	0.797115	0.796725	0.796416	0.796179	0.796029	0.79597	0.795982	0.796039	0.796137	0.796256	0.796384	0.796514	0.796651	0.796819	0.797033	0.797309	0.797653	0.798041	0.798441	0.798822
0.833266	0.830367	0.828461	0.827897	0.828153	0.82869	0.829074	0.828943	0.8281	0.826577	0.824539	0.822191	0.819791	0.817511	0.815429	0.813568	0.811875	0.810309	0.808784	0.807277	0.805793	0.804344	0.802955	0.801666	0.800501	0.79946	0.798544	0.797759	0.79711	0.796594	0.796191	0.795879	0.795637	0.795471	0.795391	0.795386	0.79545	0.795573	0.795754	0.795958	0.79616	0.796354	0.796551	0.79677	0.797022	0.79732	0.797671	0.798048	0.798418	0.798799
0.829281	0.826506	0.824754	0.824336	0.824735	0.825391	0.825854	0.825787	0.82502	0.823609	0.821711	0.819553	0.817352	0.815253	0.813319	0.811566	0.809952	0.808435	0.806949	0.805493	0.804076	0.8027	0.801412	0.80024	0.799179	0.798229	0.797395	0.796695	0.796136	0.795706	0.795381	0.795136	0.794965	0.794869	0.794845	0.794893	0.795024	0.79523	0.795497	0.795775	0.79604	0.796291	0.796538	0.796794	0.797065	0.797371	0.797713	0.798063	0.798434	0.798824
0.825419	0.822821	0.821221	0.820955	0.82148	0.822216	0.822741	0.822748	0.822091	0.820819	0.819112	0.817153	0.815132	0.813181	0.811356	0.809682	0.808118	0.806636	0.805199	0.803808	0.802461	0.801185	0.800011	0.798941	0.79797	0.797103	0.796353	0.795743	0.795271	0.79492	0.794662	0.794489	0.79439	0.794351	0.794382	0.794501	0.794717	0.795011	0.795352	0.795692	0.796014	0.796314	0.796594	0.796868	0.797146	0.797443	0.79776	0.79811	0.798489	0.798898
0.821785	0.81932	0.817876	0.817739	0.818343	0.819138	0.819738	0.819856	0.819339	0.81826	0.816753	0.814972	0.813096	0.811255	0.80951	0.807886	0.806356	0.80492	0.803545	0.802223	0.800973	0.799808	0.798736	0.797755	0.796864	0.79608	0.795422	0.794899	0.794505	0.794222	0.794037	0.793937	0.793898	0.793917	0.794022	0.794228	0.794533	0.794902	0.795305	0.795701	0.79607	0.796401	0.796698	0.796976	0.797245	0.797519	0.797835	0.798193	0.798591	0.79902
0.818278	0.81598	0.814671	0.814613	0.815275	0.816152	0.816867	0.817129	0.81681	0.815932	0.814602	0.812963	0.811197	0.809437	0.807743	0.806153	0.804667	0.803292	0.801983	0.800756	0.799616	0.798551	0.797567	0.796664	0.795856	0.795164	0.794592	0.794149	0.793824	0.793614	0.793505	0.793466	0.793485	0.793581	0.793774	0.794071	0.794452	0.794883	0.795342	0.795785	0.796184	0.796529	0.796827	0.797096	0.797344	0.797616	0.79794	0.798316	0.798732	0.799186
0.814955	0.812787	0.811542	0.811537	0.81229	0.81329	0.814158	0.814626	0.814511	0.813809	0.812617	0.811083	0.809396	0.807686	0.806028	0.804481	0.803057	0.801745	0.800528	0.799409	0.798368	0.79739	0.796482	0.795662	0.794946	0.79434	0.793849	0.793474	0.793225	0.793092	0.793046	0.793068	0.793167	0.793354	0.793639	0.794013	0.794457	0.794942	0.795448	0.795919	0.79633	0.796675	0.796963	0.79721	0.797455	0.797735	0.798074	0.798468	0.798909	0.799388
0.811749	0.809622	0.808428	0.808529	0.809419	0.810587	0.811673	0.812352	0.812414	0.811846	0.810753	0.809296	0.807657	0.805982	0.804367	0.802883	0.80152	0.800298	0.799189	0.798167	0.797211	0.796309	0.795483	0.794755	0.794126	0.7936	0.793178	0.792881	0.79271	0.792642	0.792658	0.792763	0.792954	0.793235	0.793598	0.794035	0.794533	0.795065	0.795599	0.79608	0.796489	0.796822	0.797088	0.797331	0.797582	0.797876	0.798233	0.79865	0.799116	0.799601
0.808504	0.806438	0.805376	0.805636	0.806717	0.80812	0.809428	0.810286	0.81048	0.810007	0.808983	0.807568	0.805963	0.804331	0.802779	0.801354	0.800081	0.798965	0.797953	0.797015	0.796134	0.795312	0.794579	0.793937	0.793388	0.792932	0.792588	0.79237	0.792266	0.792263	0.792363	0.792563	0.79285	0.793209	0.793635	0.794125	0.794671	0.795229	0.795772	0.796249	0.796644	0.796954	0.797215	0.797463	0.797727	0.798037	0.798416	0.798859	0.799332	0.79981
0.805251	0.803366	0.802487	0.802964	0.804299	0.805931	0.807418	0.808402	0.808683	0.80827	0.80728	0.805892	0.804325	0.802756	0.801262	0.799925	0.798756	0.797736	0.796806	0.795941	0.795139	0.79441	0.793763	0.793201	0.792721	0.792344	0.792083	0.791934	0.791897	0.791982	0.792179	0.792476	0.792842	0.793265	0.793744	0.794281	0.794851	0.795417	0.795953	0.796416	0.796785	0.797087	0.797351	0.797611	0.797889	0.79822	0.798625	0.799075	0.799543	0.80001
0.802275	0.800558	0.799909	0.80065	0.802213	0.804015	0.805617	0.806678	0.807008	0.806616	0.80564	0.804283	0.802777	0.801263	0.799853	0.798617	0.797541	0.796602	0.795742	0.794955	0.794246	0.793603	0.793035	0.792542	0.792143	0.79185	0.79166	0.79158	0.791635	0.79182	0.792117	0.792494	0.792923	0.793397	0.793923	0.794483	0.795059	0.795616	0.796135	0.796569	0.796928	0.797233	0.797505	0.797777	0.798075	0.798431	0.798845	0.799292	0.79975	0.800202
0.799503	0.79805	0.797683	0.798654	0.800382	0.802291	0.803963	0.805063	0.805403	0.805014	0.80406	0.802759	0.801305	0.799871	0.79856	0.797417	0.796421	0.79555	0.794766	0.794072	0.793448	0.792884	0.792384	0.791972	0.791658	0.791438	0.791318	0.791333	0.791489	0.791775	0.792152	0.792592	0.793073	0.793592	0.79414	0.794704	0.79527	0.795808	0.796296	0.796719	0.797079	0.79739	0.797673	0.797963	0.798285	0.798652	0.799064	0.799502	0.799945	0.800386
0.797124	0.795951	0.795797	0.796914	0.798732	0.800703	0.802404	0.803503	0.803834	0.803458	0.802555	0.8013	0.799923	0.798586	0.797366	0.796302	0.795373	0.794578	0.793886	0.793276	0.79273	0.792235	0.791817	0.79149	0.79125	0.791101	0.791079	0.791197	0.791455	0.791821	0.792262	0.792752	0.793278	0.793818	0.794367	0.79492	0.795466	0.795973	0.796448	0.79687	0.797236	0.797556	0.797856	0.798169	0.798502	0.798869	0.799273	0.799697	0.800129	0.800565
0.795134	0.794142	0.79411	0.795301	0.797171	0.799165	0.800858	0.801941	0.802278	0.801948	0.801085	0.799907	0.798626	0.797379	0.796238	0.795241	0.794388	0.793684	0.793078	0.792546	0.792068	0.791654	0.791322	0.791071	0.790903	0.790854	0.790936	0.791158	0.791497	0.791927	0.792417	0.792952	0.793498	0.794038	0.794575	0.795106	0.79562	0.796113	0.796586	0.797013	0.797386	0.797722	0.798045	0.79837	0.798705	0.799064	0.799455	0.799868	0.800296	0.800731
0.793329	0.792441	0.792471	0.793707	0.795596	0.797581	0.799256	0.800342	0.800725	0.800435	0.799649	0.798568	0.797378	0.796212	0.795139	0.794218	0.793458	0.79284	0.792312	0.791848	0.791453	0.791127	0.790872	0.790694	0.79063	0.790688	0.790875	0.791179	0.791582	0.792061	0.792596	0.79315	0.793695	0.794221	0.794736	0.795234	0.795732	0.796223	0.796701	0.797135	0.797523	0.797881	0.798216	0.798543	0.798872	0.79922	0.799599	0.800009	0.800436	0.800877
0.79156	0.790724	0.790797	0.79205	0.793929	0.795899	0.797581	0.798719	0.799143	0.798932	0.798247	0.79726	0.796152	0.795055	0.79406	0.793235	0.792563	0.792025	0.791566	0.791187	0.790882	0.790635	0.790456	0.790386	0.790431	0.790598	0.790869	0.791236	0.791689	0.792212	0.792765	0.793317	0.793845	0.794348	0.794828	0.79531	0.795805	0.7963	0.796785	0.797233	0.797643	0.798014	0.798352	0.798674	0.798991	0.799328	0.799705	0.800114	0.800547	0.801012
0.789729	0.788942	0.789032	0.790276	0.792141	0.794126	0.795872	0.797053	0.797561	0.797456	0.796868	0.795965	0.794928	0.793911	0.793016	0.792281	0.791691	0.791224	0.790853	0.790569	0.790346	0.790179	0.790114	0.790158	0.790315	0.790566	0.790902	0.791318	0.791814	0.792353	0.792902	0.793435	0.793937	0.794405	0.794867	0.795345	0.795843	0.796343	0.796842	0.797313	0.797736	0.79811	0.798443	0.798754	0.79906	0.799395	0.799772	0.800187	0.800644	0.80113
0.787855	0.787076	0.787153	0.788384	0.79027	0.792335	0.794128	0.795397	0.796015	0.796012	0.795511	0.794679	0.793725	0.792812	0.792011	0.79136	0.790843	0.790468	0.790196	0.789999	0.789862	0.789815	0.789868	0.790028	0.790272	0.790588	0.79097	0.79143	0.791939	0.792471	0.792997	0.793502	0.793966	0.794413	0.79487	0.795349	0.795851	0.796365	0.796887	0.797371	0.797799	0.798168	0.798489	0.798788	0.799093	0.799427	0.79981	0.800248	0.800727	0.801247
0.785877	0.785084	0.785153	0.786412	0.788401	0.790518	0.792404	0.79379	0.794516	0.794602	0.794173	0.793426	0.79258	0.791764	0.791049	0.790473	0.790053	0.789782	0.789602	0.789493	0.789482	0.789558	0.789732	0.78998	0.790288	0.79065	0.791075	0.791545	0.792043	0.792549	0.793044	0.793508	0.793949	0.794388	0.794845	0.795328	0.795844	0.79638	0.796916	0.797405	0.797827	0.798184	0.798493	0.79879	0.799094	0.799434	0.799841	0.800302	0.800815	0.80135
0.783775	0.782981	0.783091	0.784483	0.786526	0.788743	0.790753	0.792253	0.793071	0.79323	0.792887	0.792252	0.791505	0.790778	0.790139	0.789664	0.789351	0.789176	0.789088	0.789113	0.789229	0.789428	0.78969	0.790003	0.790355	0.790758	0.79119	0.791646	0.792115	0.792587	0.793038	0.793476	0.793908	0.794346	0.794804	0.795299	0.795839	0.79639	0.79693	0.797413	0.797822	0.798166	0.798473	0.798769	0.799078	0.799443	0.799873	0.800368	0.800897	0.80144
0.781587	0.780852	0.781135	0.782576	0.784723	0.787068	0.789198	0.790793	0.791684	0.791929	0.791702	0.791168	0.790511	0.789861	0.789326	0.788963	0.788751	0.78867	0.788722	0.788878	0.789121	0.789409	0.789734	0.790089	0.790481	0.790888	0.791302	0.791723	0.792155	0.79258	0.793002	0.793429	0.793858	0.794296	0.794766	0.795284	0.795838	0.796394	0.796928	0.797397	0.797792	0.798134	0.798439	0.79874	0.799073	0.799461	0.799926	0.800439	0.800976	0.801509
0.779427	0.778929	0.779231	0.78077	0.783047	0.785516	0.787742	0.789408	0.790386	0.790751	0.790627	0.790182	0.789601	0.789058	0.78864	0.788381	0.788267	0.788334	0.788521	0.788807	0.789138	0.789488	0.789852	0.790244	0.790636	0.79102	0.791395	0.791775	0.792156	0.792548	0.792958	0.793379	0.793806	0.794254	0.794747	0.795281	0.795841	0.79639	0.796909	0.797362	0.797754	0.798093	0.798402	0.798727	0.799084	0.799508	0.799991	0.800512	0.80104	0.801556
0.777687	0.777058	0.777436	0.779102	0.781504	0.784069	0.786362	0.788115	0.789218	0.789688	0.789652	0.789284	0.788814	0.788391	0.788082	0.787925	0.787966	0.788173	0.788494	0.788868	0.789259	0.789644	0.790042	0.790429	0.790793	0.791132	0.79146	0.791786	0.79213	0.792507	0.792908	0.793326	0.793763	0.794233	0.794742	0.795282	0.795835	0.796368	0.79687	0.79732	0.797707	0.798049	0.798382	0.798731	0.799124	0.799566	0.800058	0.800571	0.801082	0.80158
0.775646	0.775164	0.775699	0.777508	0.780015	0.782653	0.78504	0.786926	0.788137	0.788697	0.788739	0.788484	0.788138	0.787829	0.787625	0.787631	0.787816	0.78816	0.78857	0.789001	0.789424	0.789841	0.79023	0.790585	0.790899	0.791188	0.79146	0.791746	0.792073	0.79244	0.792837	0.793263	0.793722	0.794209	0.794725	0.795258	0.795793	0.796309	0.796807	0.797252	0.797643	0.798008	0.798364	0.798749	0.799162	0.799615	0.8001	0.800597	0.801091	0.801568
0.773766	0.773439	0.774117	0.776026	0.778598	0.78133	0.78386	0.785858	0.787161	0.787798	0.787958	0.787835	0.787609	0.78741	0.787381	0.787536	0.787863	0.788294	0.788758	0.789216	0.789666	0.790067	0.790416	0.790713	0.790972	0.791198	0.791424	0.79169	0.792004	0.792364	0.792768	0.793217	0.793692	0.794187	0.794695	0.79521	0.795726	0.796238	0.79673	0.797177	0.79759	0.797978	0.798371	0.798776	0.7992	0.799646	0.800116	0.800596	0.80107	0.801527
0.772052	0.771871	0.772635	0.774594	0.777261	0.780151	0.7828	0.784892	0.786271	0.787034	0.787336	0.78734	0.78723	0.787218	0.787344	0.787644	0.788057	0.788538	0.789023	0.789503	0.789929	0.790281	0.790564	0.790798	0.790986	0.791162	0.791364	0.791613	0.791917	0.792283	0.792709	0.793175	0.793659	0.794145	0.794634	0.795128	0.79564	0.796145	0.796638	0.797107	0.797542	0.797967	0.79838	0.798796	0.799214	0.799647	0.8001	0.80056	0.801014	0.801463
0.770504	0.770381	0.771173	0.77323	0.776076	0.779092	0.781837	0.784006	0.785522	0.786437	0.786874	0.787	0.78709	0.78724	0.787514	0.787898	0.788356	0.788851	0.789352	0.7898	0.790167	0.790443	0.790655	0.790813	0.790945	0.791092	0.791274	0.79151	0.791819	0.792207	0.79265	0.793124	0.793599	0.794065	0.794533	0.795022	0.795527	0.796031	0.796546	0.797036	0.797508	0.797953	0.798377	0.798788	0.799193	0.79961	0.800044	0.800484	0.80093	0.801388
0.768952	0.768842	0.769751	0.772021	0.775004	0.778121	0.780945	0.783263	0.784945	0.786005	0.78657	0.786911	0.78717	0.787471	0.787826	0.788248	0.788711	0.789217	0.789677	0.790056	0.790338	0.790536	0.790664	0.790759	0.790859	0.790984	0.79115	0.791388	0.791719	0.792125	0.792577	0.793042	0.793496	0.793939	0.794401	0.794882	0.795385	0.795911	0.796447	0.796974	0.797466	0.797922	0.798341	0.798738	0.799129	0.799529	0.799944	0.800377	0.800831	0.801316
0.767316	0.767371	0.768546	0.770963	0.774048	0.777242	0.78023	0.782729	0.784565	0.78576	0.786557	0.787072	0.787486	0.787861	0.788246	0.788663	0.789128	0.789582	0.789962	0.790244	0.790439	0.790545	0.790604	0.790663	0.790736	0.790842	0.791009	0.791269	0.791618	0.792033	0.792475	0.792918	0.793347	0.793785	0.794237	0.794716	0.795241	0.795789	0.796361	0.796907	0.79741	0.797859	0.798265	0.79865	0.799024	0.799405	0.799813	0.800253	0.800734	0.801278
0.765906	0.766302	0.767599	0.770091	0.773237	0.776608	0.779792	0.782456	0.78443	0.785875	0.786852	0.787523	0.788	0.788392	0.788755	0.789163	0.78956	0.789919	0.790187	0.79037	0.790463	0.79049	0.790508	0.790535	0.790587	0.79069	0.790879	0.791157	0.791516	0.79192	0.792339	0.792755	0.793178	0.793605	0.794055	0.794555	0.7951	0.795684	0.796275	0.796831	0.797326	0.797762	0.798155	0.798523	0.79888	0.799254	0.799669	0.800135	0.800675	0.801307
0.765118	0.765501	0.766814	0.769338	0.772676	0.776261	0.77962	0.782425	0.784671	0.786299	0.787431	0.788153	0.788632	0.788984	0.789324	0.789648	0.789934	0.790167	0.790324	0.790395	0.790401	0.790382	0.790363	0.790366	0.790413	0.790538	0.790745	0.791035	0.791382	0.791761	0.792151	0.79256	0.792971	0.793395	0.793866	0.794387	0.794969	0.795571	0.79617	0.796718	0.797199	0.797622	0.797999	0.79835	0.7987	0.799081	0.799521	0.800047	0.800677	0.801404
0.764193	0.764608	0.765966	0.768728	0.772315	0.776098	0.779609	0.782713	0.785149	0.786935	0.788109	0.78882	0.789245	0.789563	0.789805	0.790005	0.790154	0.790268	0.790306	0.790286	0.790242	0.790185	0.79014	0.790137	0.790207	0.790352	0.790571	0.790849	0.79117	0.79152	0.791904	0.792302	0.79271	0.793155	0.793647	0.794206	0.794807	0.795418	0.796009	0.796542	0.79701	0.797417	0.797779	0.798125	0.798482	0.798889	0.799389	0.800006	0.800733	0.801528
0.763224	0.763694	0.765361	0.768418	0.772224	0.776165	0.780006	0.783304	0.785896	0.787708	0.788851	0.789488	0.789863	0.790065	0.790167	0.790214	0.790234	0.79022	0.79016	0.790086	0.790001	0.789914	0.789863	0.789884	0.789974	0.790132	0.790339	0.790591	0.790883	0.791227	0.791599	0.791993	0.792423	0.79289	0.793421	0.793999	0.79461	0.795213	0.795788	0.796308	0.79676	0.797153	0.79751	0.797863	0.798246	0.798714	0.799308	0.800024	0.80082	0.801691
0.762266	0.763184	0.765197	0.768483	0.772441	0.776745	0.780776	0.784219	0.78681	0.788562	0.789603	0.790171	0.790406	0.790446	0.790376	0.790281	0.790163	0.790042	0.789924	0.789805	0.789689	0.789594	0.789567	0.789609	0.789712	0.789858	0.790039	0.790261	0.790547	0.790878	0.791247	0.791663	0.792116	0.792622	0.793173	0.793761	0.794363	0.79495	0.795512	0.796015	0.796453	0.796841	0.797205	0.797585	0.79803	0.798593	0.799288	0.800076	0.80095	0.801882
0.762173	0.763389	0.765574	0.768961	0.773309	0.777777	0.781925	0.785323	0.787813	0.789424	0.79037	0.790768	0.790815	0.790662	0.790434	0.79019	0.789955	0.789772	0.789605	0.789451	0.789326	0.789255	0.78925	0.789305	0.789397	0.789516	0.789665	0.789881	0.790154	0.790482	0.790874	0.791313	0.791806	0.792332	0.792894	0.793474	0.79406	0.794633	0.795177	0.795665	0.796098	0.796493	0.796884	0.797326	0.797869	0.798535	0.799305	0.800173	0.801112	0.802091
0.762563	0.763894	0.766136	0.769971	0.774465	0.77903	0.783094	0.786356	0.788674	0.790172	0.790929	0.791121	0.79096	0.790641	0.790259	0.789895	0.789597	0.789365	0.789164	0.789003	0.788903	0.788856	0.788867	0.788912	0.788977	0.789065	0.789209	0.789414	0.789685	0.790037	0.790453	0.790934	0.791449	0.791988	0.792543	0.793109	0.793681	0.794238	0.794768	0.795252	0.795693	0.796116	0.79657	0.79711	0.797758	0.798501	0.799354	0.800288	0.801276	0.802296
0.763057	0.764416	0.767228	0.771191	0.775761	0.780201	0.784094	0.787156	0.789347	0.79064	0.791179	0.791155	0.790825	0.79035	0.789849	0.789424	0.789079	0.788816	0.788611	0.788478	0.788404	0.788375	0.788377	0.788397	0.788434	0.788519	0.788654	0.788858	0.789156	0.789535	0.789994	0.7905	0.791029	0.791563	0.792106	0.792661	0.79322	0.793764	0.794292	0.794785	0.795256	0.795743	0.796296	0.796941	0.797667	0.798496	0.799416	0.800402	0.801433	0.802486
0.763482	0.76568	0.768553	0.772549	0.776932	0.781156	0.784818	0.787737	0.789707	0.790771	0.791087	0.790892	0.790407	0.789815	0.789256	0.788787	0.788416	0.788152	0.787978	0.787873	0.787819	0.787785	0.787764	0.787758	0.787794	0.787872	0.788009	0.788242	0.788569	0.788994	0.78948	0.790002	0.790529	0.791054	0.791589	0.792132	0.79268	0.793225	0.793764	0.794289	0.794825	0.795411	0.796069	0.796794	0.797607	0.798506	0.79948	0.800511	0.801577	0.802649
0.765528	0.767335	0.770088	0.773769	0.777863	0.781807	0.785305	0.787983	0.789711	0.790545	0.790688	0.790339	0.789741	0.789095	0.788496	0.788005	0.787635	0.787406	0.787264	0.787182	0.787125	0.787071	0.787026	0.787022	0.787053	0.787136	0.787304	0.787569	0.787945	0.788399	0.788904	0.789426	0.789946	0.790465	0.790991	0.791527	0.792078	0.792636	0.793209	0.7938	0.794435	0.795126	0.795865	0.796679	0.797564	0.79852	0.799542	0.80061	0.801696	0.80279
0.766642	0.76846	0.770906	0.774321	0.778156	0.781963	0.78524	0.787696	0.789215	0.789897	0.789904	0.78946	0.788821	0.788148	0.787535	0.787054	0.786723	0.78653	0.786415	0.786335	0.786263	0.786191	0.786152	0.786147	0.786188	0.786306	0.786511	0.786828	0.787237	0.787714	0.788223	0.788742	0.789259	0.789775	0.790298	0.790841	0.79141	0.792006	0.792646	0.793334	0.794073	0.794845	0.795673	0.79656	0.797505	0.79851	0.799572	0.800663	0.801774	0.8029
0.767619	0.769	0.771163	0.77432	0.778039	0.781634	0.784702	0.786966	0.788349	0.78891	0.788838	0.788365	0.787708	0.787029	0.786432	0.785994	0.785703	0.785541	0.785431	0.785342	0.785257	0.785192	0.785157	0.785166	0.785245	0.785404	0.785664	0.786018	0.786453	0.786938	0.787448	0.787968	0.788485	0.789002	0.789536	0.790101	0.79071	0.791374	0.792111	0.792903	0.793722	0.794583	0.795486	0.796434	0.797432	0.79848	0.799567	0.800685	0.801829	0.802997
0.767645	0.768831	0.770782	0.773871	0.777404	0.780813	0.783712	0.785864	0.787147	0.787648	0.787562	0.787083	0.786429	0.785771	0.785222	0.784827	0.784571	0.784419	0.784305	0.784207	0.784134	0.784077	0.78406	0.784111	0.784235	0.784452	0.784753	0.785137	0.785584	0.786073	0.786587	0.78711	0.787632	0.788163	0.788723	0.789331	0.790011	0.790771	0.79161	0.792483	0.79339	0.794328	0.795294	0.796297	0.79734	0.798417	0.799533	0.800686	0.801873	0.803092
0.767188	0.768164	0.770086	0.772993	0.776349	0.779602	0.782406	0.784474	0.785713	0.786213	0.786132	0.785664	0.785038	0.784432	0.78393	0.783575	0.783334	0.783181	0.783061	0.782978	0.782917	0.782881	0.78291	0.783009	0.783195	0.783455	0.78379	0.784188	0.784642	0.785139	0.785658	0.786187	0.786726	0.787286	0.787892	0.788571	0.789348	0.790211	0.791132	0.792093	0.793079	0.794081	0.795104	0.796155	0.797229	0.798337	0.799489	0.800686	0.801924	0.803193
0.766225	0.767254	0.768982	0.771714	0.774925	0.7781	0.780837	0.782878	0.784129	0.784645	0.784585	0.784152	0.783582	0.783029	0.782572	0.782235	0.781997	0.781842	0.781741	0.781672	0.781634	0.781648	0.781727	0.781892	0.782124	0.782421	0.782772	0.783181	0.783644	0.784148	0.784675	0.785224	0.785793	0.7864	0.787078	0.787856	0.788737	0.789684	0.790695	0.791735	0.792786	0.793848	0.794921	0.796006	0.797112	0.798257	0.799453	0.800701	0.801989	0.803305
0.765279	0.765989	0.767516	0.770102	0.773248	0.776373	0.779096	0.781162	0.782442	0.782988	0.782971	0.782602	0.78209	0.781587	0.781152	0.780821	0.780583	0.780449	0.780364	0.780322	0.780336	0.780404	0.780552	0.780766	0.781036	0.781351	0.781713	0.782133	0.782605	0.783119	0.783666	0.784246	0.784864	0.785545	0.786324	0.787209	0.788175	0.789214	0.790305	0.791412	0.792525	0.793638	0.794746	0.795864	0.797008	0.798197	0.799445	0.800742	0.802078	0.803449
0.763661	0.764235	0.765661	0.768222	0.771347	0.77448	0.777247	0.779355	0.780676	0.781275	0.781328	0.781023	0.780566	0.78009	0.779663	0.779334	0.77912	0.779006	0.77895	0.778964	0.779035	0.779175	0.779375	0.779629	0.779919	0.780246	0.780622	0.781052	0.781536	0.782071	0.782651	0.783281	0.783974	0.784759	0.785647	0.786619	0.787679	0.788799	0.789958	0.791127	0.792292	0.793441	0.794584	0.795741	0.796929	0.798168	0.799466	0.800811	0.802203	0.803629
0.761708	0.762204	0.763633	0.76619	0.769339	0.772529	0.77535	0.77751	0.778893	0.779571	0.779697	0.779452	0.779026	0.778559	0.778135	0.777833	0.777639	0.777555	0.777558	0.777631	0.777778	0.777971	0.778212	0.778486	0.778789	0.77913	0.779517	0.77996	0.780465	0.781033	0.781664	0.78237	0.78317	0.784066	0.785045	0.786114	0.787258	0.788448	0.789669	0.790891	0.792092	0.793277	0.794458	0.795658	0.796896	0.798185	0.799531	0.800933	0.80238	0.803859
0.759531	0.760067	0.761504	0.764094	0.767313	0.770566	0.773446	0.775678	0.777153	0.777915	0.778109	0.777898	0.77748	0.777014	0.776618	0.776336	0.776173	0.776151	0.776215	0.776366	0.776567	0.776803	0.777064	0.777349	0.777664	0.778016	0.778414	0.778878	0.779415	0.780033	0.780742	0.781559	0.782476	0.783465	0.784545	0.785702	0.786918	0.788172	0.789446	0.790704	0.791939	0.793162	0.794385	0.795634	0.796921	0.798259	0.799661	0.801119	0.802619	0.804147
0.757365	0.757892	0.759355	0.762026	0.765313	0.76863	0.771591	0.77393	0.775503	0.776343	0.776571	0.776366	0.775946	0.775508	0.77513	0.774878	0.774778	0.774818	0.774962	0.775168	0.775411	0.775665	0.775935	0.776231	0.776554	0.776915	0.777332	0.777825	0.778412	0.77911	0.779935	0.780874	0.781888	0.782984	0.784155	0.785386	0.786667	0.787975	0.789284	0.790575	0.791847	0.793111	0.794382	0.795679	0.797014	0.798409	0.799867	0.801378	0.802927	0.804499
0.755124	0.755682	0.757245	0.75999	0.763347	0.766755	0.769841	0.772293	0.773954	0.77483	0.77506	0.774846	0.774454	0.774033	0.773684	0.773496	0.773459	0.77358	0.773781	0.774027	0.774286	0.774547	0.774826	0.775127	0.775458	0.775835	0.77628	0.776822	0.77749	0.778309	0.779261	0.780301	0.781426	0.782617	0.783864	0.785163	0.786498	0.787841	0.789181	0.790508	0.791821	0.793131	0.794449	0.795794	0.797187	0.798638	0.800149	0.801707	0.803299	0.804911
0.752868	0.753565	0.755202	0.758019	0.761477	0.765031	0.768249	0.770801	0.772494	0.773363	0.773576	0.77339	0.77301	0.772614	0.772329	0.772204	0.772252	0.772428	0.772668	0.772927	0.77319	0.773456	0.773738	0.774043	0.774387	0.774789	0.775281	0.775906	0.776701	0.777653	0.778711	0.779867	0.781089	0.78236	0.783677	0.785031	0.7864	0.787773	0.789148	0.790513	0.791871	0.793227	0.794593	0.795997	0.797446	0.798949	0.800506	0.802105	0.803736	0.805378
0.750852	0.751575	0.753268	0.756191	0.759821	0.763525	0.766852	0.769428	0.7711	0.771938	0.772175	0.771994	0.771634	0.771302	0.77108	0.77104	0.771141	0.771355	0.771602	0.771861	0.772126	0.772391	0.772673	0.772988	0.773353	0.7738	0.774377	0.775135	0.77607	0.777131	0.77831	0.779568	0.780873	0.782215	0.783588	0.784975	0.786373	0.787778	0.789191	0.7906	0.792003	0.793406	0.794832	0.796291	0.797791	0.799339	0.800935	0.802572	0.804231	0.805902
0.74882	0.749613	0.751436	0.754571	0.758376	0.762202	0.765543	0.768081	0.769709	0.770568	0.770804	0.77064	0.770344	0.770075	0.76994	0.769955	0.770091	0.770309	0.770552	0.77081	0.771071	0.771335	0.771624	0.771957	0.772366	0.772901	0.773616	0.774519	0.775568	0.776756	0.778039	0.779381	0.780759	0.782158	0.783565	0.784979	0.786408	0.787849	0.789305	0.790759	0.792209	0.793672	0.795154	0.796663	0.798207	0.799792	0.801424	0.803088	0.804774	0.806482
0.746868	0.747826	0.749914	0.75325	0.757181	0.760997	0.764273	0.766745	0.768388	0.769237	0.769484	0.769384	0.769151	0.768971	0.76889	0.768937	0.769075	0.769284	0.769522	0.769773	0.770029	0.770297	0.770601	0.770978	0.771476	0.772154	0.773021	0.774042	0.775222	0.776518	0.777889	0.779304	0.78074	0.782172	0.783604	0.785049	0.786513	0.787996	0.789495	0.790996	0.792507	0.794026	0.795557	0.797108	0.798687	0.800307	0.801964	0.803655	0.805377	0.807117
0.7452	0.746501	0.748799	0.752244	0.756119	0.759826	0.763003	0.76548	0.767101	0.767953	0.768265	0.768226	0.768083	0.767956	0.767906	0.76795	0.768074	0.768274	0.768502	0.768744	0.769002	0.769283	0.76963	0.770098	0.770744	0.77158	0.772568	0.773727	0.775019	0.776404	0.77785	0.779324	0.780791	0.782248	0.783709	0.785187	0.786691	0.788218	0.789764	0.791326	0.792893	0.79446	0.796032	0.797618	0.799229	0.800872	0.802555	0.804281	0.806035	0.807818
0.744211	0.745658	0.748008	0.751316	0.755021	0.758591	0.761766	0.764211	0.765828	0.766747	0.76712	0.767175	0.767086	0.766988	0.766933	0.766961	0.767074	0.767261	0.767478	0.76772	0.767989	0.768313	0.768752	0.769373	0.770183	0.771143	0.772274	0.773548	0.774933	0.776395	0.777899	0.779403	0.780894	0.78238	0.783873	0.78539	0.786938	0.78851	0.790118	0.791737	0.793352	0.79496	0.796564	0.798181	0.799814	0.80148	0.803198	0.804955	0.806752	0.808577
0.743467	0.744923	0.747059	0.750154	0.753704	0.757281	0.760425	0.762873	0.764567	0.765555	0.766032	0.766145	0.766089	0.765988	0.765918	0.765937	0.766038	0.766214	0.766432	0.766688	0.767001	0.76742	0.768016	0.768804	0.769741	0.770848	0.772097	0.773466	0.774929	0.776451	0.777986	0.779515	0.781033	0.78255	0.784083	0.785643	0.787237	0.788872	0.790537	0.792204	0.793859	0.795498	0.797133	0.79877	0.800426	0.802126	0.803875	0.805674	0.807513	0.809363
0.742695	0.743835	0.745734	0.748678	0.752261	0.755821	0.758983	0.761525	0.763303	0.764408	0.76495	0.765102	0.765046	0.764933	0.764857	0.764867	0.764961	0.765141	0.765375	0.765678	0.76609	0.766667	0.767433	0.768351	0.769437	0.770665	0.772011	0.773462	0.774986	0.77654	0.778099	0.779655	0.781206	0.782762	0.784338	0.785945	0.787601	0.789294	0.791007	0.792715	0.794401	0.796071	0.797725	0.799384	0.801072	0.802803	0.804593	0.806434	0.808297	0.810167
0.741286	0.742237	0.744028	0.747058	0.750653	0.754254	0.757536	0.76018	0.762091	0.763272	0.763859	0.764014	0.76395	0.763836	0.763755	0.763762	0.763863	0.764062	0.764347	0.76475	0.765323	0.766073	0.766972	0.768042	0.769251	0.770578	0.772009	0.773522	0.775079	0.776657	0.778244	0.779832	0.781422	0.783022	0.784645	0.786314	0.788029	0.78977	0.791525	0.793264	0.79498	0.796669	0.798343	0.800034	0.801753	0.803524	0.805355	0.807219	0.809101	0.810985
0.73948	0.740362	0.742306	0.745368	0.749022	0.752766	0.756165	0.758958	0.760951	0.762178	0.762767	0.762914	0.762848	0.762729	0.762646	0.762661	0.762782	0.763033	0.76342	0.763989	0.76474	0.765627	0.766682	0.767878	0.76919	0.770602	0.772096	0.773642	0.775223	0.776828	0.778446	0.780073	0.781706	0.783352	0.785038	0.786766	0.788529	0.790311	0.792097	0.793865	0.7956	0.797308	0.799013	0.800734	0.802492	0.804303	0.806156	0.80804	0.809935	0.811824
0.737503	0.738649	0.740618	0.743742	0.747558	0.75143	0.754989	0.757864	0.759902	0.761124	0.761697	0.761836	0.761763	0.76164	0.761564	0.761596	0.761769	0.762125	0.762684	0.763437	0.764329	0.765378	0.766564	0.767864	0.769261	0.770738	0.772264	0.773832	0.775438	0.777072	0.778728	0.780397	0.782076	0.783785	0.785529	0.787305	0.789108	0.79092	0.792735	0.79452	0.796273	0.798012	0.799746	0.801505	0.803302	0.805134	0.807005	0.8089	0.8108	0.812696
0.736057	0.737081	0.739077	0.742374	0.746315	0.750353	0.753988	0.756898	0.758917	0.760111	0.760668	0.760793	0.760711	0.76059	0.760528	0.76061	0.76089	0.761425	0.762176	0.763075	0.764136	0.76532	0.766612	0.767999	0.76946	0.770966	0.772512	0.774103	0.775735	0.777405	0.779101	0.780815	0.782558	0.784325	0.786116	0.78793	0.789762	0.791602	0.793432	0.795235	0.797018	0.798784	0.800557	0.802354	0.80417	0.806019	0.8079	0.809798	0.811702	0.813611
0.734345	0.735465	0.737697	0.741142	0.745272	0.749388	0.753056	0.75594	0.757923	0.759098	0.759637	0.759752	0.759671	0.759565	0.759553	0.759745	0.760208	0.76094	0.761841	0.762915	0.764114	0.765407	0.766787	0.768238	0.769728	0.771252	0.772819	0.774434	0.7761	0.77781	0.77955	0.781328	0.783128	0.784942	0.78677	0.788612	0.790471	0.792326	0.794173	0.796006	0.797816	0.79962	0.80143	0.803245	0.805077	0.806934	0.808816	0.810717	0.812633	0.814558
0.732783	0.734207	0.736581	0.740222	0.744413	0.748544	0.752166	0.755	0.756954	0.758102	0.758624	0.758737	0.758668	0.758612	0.758712	0.759093	0.759762	0.76065	0.761731	0.762948	0.764258	0.765641	0.767086	0.768562	0.770067	0.771609	0.773198	0.774845	0.776549	0.778302	0.780106	0.781941	0.783787	0.785637	0.787491	0.789359	0.791231	0.793101	0.794978	0.796838	0.798686	0.800526	0.802353	0.804183	0.80602	0.807877	0.80976	0.811671	0.813602	0.815557
0.731796	0.733271	0.735832	0.739495	0.743668	0.747723	0.751273	0.754065	0.755985	0.757109	0.757625	0.757746	0.757728	0.757786	0.758084	0.758682	0.759512	0.760588	0.761817	0.763147	0.764549	0.765996	0.767464	0.768952	0.770472	0.772033	0.77365	0.775333	0.77708	0.778896	0.780758	0.782639	0.784519	0.786393	0.788271	0.79015	0.792037	0.793936	0.79584	0.797738	0.799622	0.801478	0.803317	0.805151	0.806986	0.808842	0.810733	0.812658	0.814618	0.816609
0.730861	0.732584	0.735137	0.738758	0.742832	0.746805	0.750311	0.753067	0.754964	0.756084	0.756612	0.756787	0.756888	0.757151	0.757675	0.758441	0.759468	0.760697	0.762042	0.763466	0.764932	0.766401	0.767878	0.76938	0.770917	0.772505	0.774157	0.775882	0.777692	0.779566	0.781472	0.783387	0.785291	0.787187	0.789076	0.790968	0.792883	0.794809	0.796751	0.798685	0.800583	0.802452	0.804294	0.806123	0.807956	0.809817	0.811721	0.813674	0.81567	0.817695
0.730374	0.731955	0.73441	0.737893	0.741867	0.745792	0.749263	0.751999	0.753895	0.755032	0.75562	0.755921	0.756238	0.756739	0.757441	0.758414	0.759602	0.76095	0.762392	0.76388	0.765366	0.766842	0.768329	0.769845	0.771407	0.773029	0.774722	0.776511	0.778379	0.780297	0.782236	0.784173	0.786098	0.788003	0.789903	0.791824	0.793765	0.795729	0.797707	0.799655	0.801566	0.803435	0.805271	0.807096	0.808933	0.810805	0.812736	0.814725	0.816754	0.818803
0.72956	0.731067	0.733386	0.73678	0.740724	0.744631	0.748098	0.750847	0.752773	0.753981	0.754703	0.75523	0.755796	0.756486	0.757406	0.758548	0.759861	0.761308	0.762814	0.764321	0.765812	0.767297	0.768797	0.770336	0.771931	0.773593	0.775352	0.777198	0.779109	0.78106	0.78302	0.784978	0.786911	0.788827	0.790754	0.792701	0.79468	0.79668	0.798673	0.800633	0.802543	0.804406	0.806235	0.808062	0.809909	0.811807	0.813773	0.815793	0.817847	0.819912
0.728552	0.729899	0.732136	0.735517	0.739459	0.743377	0.74687	0.749662	0.751671	0.753025	0.753986	0.754779	0.755545	0.756468	0.757567	0.75884	0.760255	0.761766	0.763288	0.764796	0.766293	0.767787	0.769308	0.770879	0.772513	0.774241	0.776056	0.777945	0.779888	0.781857	0.783837	0.785801	0.787744	0.789686	0.791639	0.793624	0.795639	0.797653	0.799657	0.801615	0.803518	0.805373	0.807203	0.809038	0.810909	0.812841	0.814838	0.816882	0.81895	0.821023
0.727195	0.728499	0.730755	0.734153	0.73812	0.742079	0.745627	0.748515	0.750683	0.752295	0.753544	0.75455	0.755567	0.756679	0.757916	0.759294	0.760772	0.762294	0.763811	0.76532	0.766822	0.768333	0.769883	0.771492	0.773192	0.774977	0.776833	0.778751	0.78071	0.782697	0.784682	0.786653	0.788622	0.790589	0.79258	0.7946	0.796628	0.798653	0.800654	0.802604	0.804497	0.80635	0.808187	0.810046	0.81195	0.813912	0.815931	0.817988	0.820063	0.822139
0.725711	0.727062	0.72934	0.732768	0.73678	0.740799	0.744453	0.747516	0.749972	0.751902	0.753381	0.754658	0.755875	0.757132	0.758475	0.759915	0.761396	0.762904	0.764414	0.765921	0.767433	0.768969	0.770554	0.772228	0.773985	0.775808	0.777691	0.779622	0.781595	0.783584	0.785573	0.78757	0.789563	0.791567	0.793593	0.795624	0.797661	0.799681	0.801672	0.803611	0.805501	0.80736	0.80922	0.811111	0.813043	0.815025	0.817057	0.819119	0.821194	0.823272
0.724277	0.725635	0.727936	0.731404	0.735475	0.739608	0.743457	0.746847	0.74966	0.751842	0.753616	0.755105	0.75647	0.757833	0.759233	0.760665	0.762121	0.76361	0.765108	0.766617	0.768149	0.769716	0.771366	0.773095	0.774887	0.776733	0.778624	0.780566	0.782537	0.784527	0.78654	0.78856	0.790589	0.792627	0.794662	0.7967	0.798731	0.800738	0.802716	0.804651	0.806545	0.808427	0.810317	0.812236	0.814187	0.816179	0.818213	0.820274	0.82235	0.824436
0.722817	0.724201	0.726541	0.730066	0.734259	0.738609	0.742836	0.746637	0.749726	0.752231	0.754228	0.755867	0.757336	0.758747	0.760126	0.761517	0.762941	0.764407	0.765898	0.76742	0.768978	0.770609	0.772312	0.774073	0.775884	0.777734	0.779631	0.781565	0.783533	0.785546	0.787581	0.789636	0.791698	0.793744	0.795783	0.797812	0.799827	0.801819	0.803792	0.80573	0.807646	0.809558	0.811475	0.813411	0.81537	0.817362	0.819392	0.821452	0.823534	0.825639
0.721362	0.722778	0.725169	0.728824	0.733266	0.738069	0.742777	0.746883	0.75033	0.753068	0.755212	0.756945	0.75845	0.75982	0.761138	0.762479	0.763864	0.76531	0.766805	0.768348	0.769967	0.771648	0.773378	0.775154	0.776962	0.778813	0.780697	0.782624	0.784613	0.786645	0.788715	0.790803	0.792869	0.794917	0.796944	0.798954	0.800951	0.802935	0.80491	0.80687	0.808817	0.810755	0.812688	0.814628	0.816585	0.818571	0.820597	0.822661	0.82476	0.826889
0.719904	0.721365	0.723899	0.727855	0.732863	0.738244	0.74329	0.747793	0.751479	0.754353	0.756573	0.758318	0.759752	0.761032	0.762276	0.763556	0.764904	0.766343	0.767851	0.769451	0.771117	0.772819	0.774558	0.776323	0.778127	0.779959	0.78183	0.783774	0.78578	0.787846	0.789946	0.792036	0.794102	0.796133	0.798137	0.800125	0.802113	0.804098	0.806095	0.808085	0.810058	0.81201	0.813945	0.815881	0.817828	0.819807	0.821836	0.823914	0.826036	0.828191
[truncated: 50 more columns]
