# Supplementary material for: Generalized Poincaré plots analysis of heart period dynamics in different physiological conditions: Trained vs. untrained men
Source: PLoS One. 2019 Jul 5;14(7):e0219281. doi: 10.1371/journal.pone.0219281 (PMC6611602; doi:10.1371/journal.pone.0219281)
Supplement: S2 Appendix — (ZIP) [file pone.0219281.s002.zip › Pearson matrices 100x100/Trained subjects 3 conditions/Trained 4.xlsx]

## Sheet: Trained4REST
0.80587	0.767882	0.74669	0.731811	0.721437	0.714971	0.702856	0.686098	0.666164	0.643369	0.618724	0.596138	0.574821	0.553145	0.532454	0.511962	0.493012	0.475317	0.457303	0.439495	0.421959	0.404373	0.388846	0.375635	0.363053	0.350774	0.339139	0.328891	0.319785	0.31122	0.303168	0.295952	0.289504	0.28318	0.277943	0.274268	0.272572	0.27165	0.270704	0.270079	0.269913	0.269721	0.270565	0.271867	0.2729	0.274172	0.275233	0.275971	0.276689	0.27775
0.767777	0.748066	0.736852	0.72896	0.724411	0.717496	0.703837	0.685338	0.663179	0.638339	0.613554	0.590705	0.568324	0.546233	0.524769	0.504254	0.485249	0.466718	0.4481	0.429706	0.411438	0.394242	0.379376	0.366096	0.353194	0.340857	0.329602	0.319682	0.310642	0.302169	0.294418	0.287504	0.281031	0.275185	0.270732	0.268131	0.267017	0.266288	0.265707	0.265404	0.265508	0.266047	0.267392	0.268775	0.270245	0.271672	0.272816	0.27378	0.274919	0.276384
0.746311	0.736583	0.731789	0.729244	0.724858	0.715698	0.699664	0.678583	0.654073	0.628438	0.603522	0.579893	0.556959	0.534318	0.512747	0.492345	0.472865	0.453775	0.434704	0.415775	0.397721	0.381279	0.366731	0.353272	0.340402	0.328425	0.317631	0.307952	0.299096	0.290953	0.283586	0.276802	0.270707	0.26561	0.2622	0.260384	0.25959	0.259163	0.258898	0.25892	0.259559	0.260644	0.262205	0.263917	0.265579	0.267063	0.268378	0.26969	0.271222	0.272914
0.731129	0.728464	0.728996	0.726826	0.720348	0.708299	0.689341	0.665691	0.640062	0.614104	0.588695	0.56463	0.541209	0.518545	0.497148	0.476541	0.45671	0.437247	0.417789	0.399067	0.381706	0.365812	0.35137	0.338023	0.325557	0.314085	0.303677	0.29431	0.285839	0.278128	0.270997	0.264612	0.259184	0.255093	0.252549	0.251236	0.250776	0.250661	0.250715	0.251277	0.252386	0.253838	0.255719	0.257636	0.25937	0.261003	0.2626	0.264264	0.266053	0.267739
0.720416	0.723609	0.724347	0.720078	0.710659	0.695307	0.673533	0.648541	0.622412	0.595993	0.570356	0.545931	0.52252	0.500115	0.478652	0.457892	0.437826	0.418065	0.398835	0.380769	0.364016	0.348446	0.334272	0.321373	0.309433	0.298422	0.288439	0.279536	0.271534	0.26412	0.257419	0.251677	0.247189	0.243994	0.242065	0.241198	0.241082	0.241277	0.241842	0.242898	0.244403	0.246238	0.248335	0.250358	0.25224	0.254118	0.256026	0.257949	0.259787	0.261202
0.713661	0.716462	0.714955	0.707794	0.695048	0.676673	0.653397	0.627824	0.601241	0.5747	0.548902	0.524602	0.501522	0.479195	0.45772	0.436885	0.416654	0.397149	0.378574	0.361158	0.344832	0.329685	0.316063	0.303719	0.292282	0.281773	0.272339	0.263964	0.256308	0.249349	0.243288	0.238444	0.234838	0.232326	0.230932	0.230465	0.23068	0.23135	0.232403	0.233859	0.23576	0.237846	0.240072	0.242242	0.244352	0.246513	0.248667	0.250672	0.252306	0.253434
0.701366	0.702629	0.698715	0.688602	0.673057	0.653192	0.629372	0.603437	0.57684	0.550304	0.524844	0.501024	0.478155	0.455981	0.434574	0.413738	0.393849	0.375015	0.357137	0.340243	0.324435	0.30996	0.296974	0.285177	0.274301	0.264408	0.255576	0.247608	0.240434	0.234114	0.228933	0.224964	0.222066	0.220152	0.219224	0.219137	0.219817	0.220954	0.222408	0.224266	0.22643	0.228673	0.231053	0.23344	0.235818	0.238217	0.240463	0.242312	0.243711	0.244806
0.684421	0.683903	0.677382	0.664746	0.647896	0.627473	0.6033	0.577388	0.550856	0.524766	0.499936	0.476432	0.453804	0.431798	0.410488	0.390066	0.370863	0.352734	0.335417	0.319089	0.304005	0.290236	0.277852	0.266647	0.256422	0.247171	0.238796	0.231336	0.224796	0.219336	0.215021	0.211772	0.209497	0.208102	0.207606	0.208013	0.209157	0.210691	0.21255	0.214697	0.217031	0.219456	0.222053	0.224694	0.227307	0.229804	0.231922	0.233576	0.234952	0.236064
0.664226	0.661422	0.652629	0.638934	0.621654	0.600819	0.576639	0.550786	0.524727	0.49934	0.474927	0.451732	0.429318	0.407474	0.386616	0.366899	0.348408	0.330841	0.314107	0.298521	0.284167	0.27105	0.259298	0.248763	0.239195	0.23043	0.222585	0.215759	0.210055	0.205445	0.201856	0.199244	0.197513	0.196592	0.19662	0.197517	0.199063	0.200999	0.20316	0.205511	0.208038	0.210692	0.213539	0.216407	0.219125	0.221514	0.223462	0.225102	0.226497	0.227618
0.640947	0.636299	0.626824	0.612909	0.595252	0.574309	0.550109	0.524703	0.499356	0.474422	0.450381	0.427431	0.405205	0.383837	0.363686	0.344691	0.326769	0.309774	0.293782	0.278931	0.265245	0.252798	0.241744	0.231873	0.222802	0.214575	0.207365	0.201355	0.196482	0.192594	0.189647	0.187587	0.18635	0.185975	0.186519	0.187833	0.189782	0.192021	0.194405	0.196967	0.199728	0.202638	0.205709	0.208687	0.211312	0.213548	0.215484	0.217145	0.21855	0.219505
0.616322	0.611529	0.60201	0.587698	0.569824	0.548654	0.524788	0.500039	0.4751	0.45053	0.426753	0.403997	0.382237	0.361562	0.342123	0.323699	0.306336	0.290063	0.274789	0.2606	0.247595	0.235875	0.2255	0.216125	0.207589	0.199985	0.193577	0.18838	0.184217	0.180965	0.178576	0.177017	0.176329	0.176485	0.177466	0.179193	0.181447	0.183916	0.18652	0.189324	0.192339	0.195482	0.198666	0.201561	0.204048	0.206271	0.208225	0.209897	0.211141	0.211789
0.593632	0.588755	0.578598	0.563881	0.545557	0.52451	0.501172	0.476726	0.452082	0.427748	0.404167	0.381857	0.360755	0.340774	0.32189	0.304016	0.287353	0.27177	0.257144	0.24363	0.231353	0.220323	0.210452	0.201607	0.193683	0.186871	0.181267	0.176774	0.173241	0.17055	0.168669	0.167664	0.167516	0.168128	0.169539	0.171592	0.174084	0.176778	0.179631	0.182695	0.185947	0.189214	0.192329	0.195097	0.197572	0.19981	0.201772	0.203287	0.204235	0.204549
0.572644	0.566826	0.55608	0.540721	0.522391	0.501731	0.478576	0.45435	0.429894	0.405744	0.382622	0.360959	0.340538	0.321114	0.302773	0.285596	0.269611	0.254659	0.240702	0.227916	0.216336	0.205828	0.196494	0.188256	0.181111	0.175097	0.170196	0.166333	0.163361	0.161184	0.159862	0.159405	0.159724	0.160784	0.162541	0.164856	0.16758	0.170524	0.173642	0.176949	0.18033	0.183543	0.186543	0.1893	0.191791	0.194034	0.195844	0.19707	0.197694	0.197653
0.551512	0.545153	0.533652	0.518259	0.500261	0.47965	0.456628	0.432536	0.408238	0.384559	0.362111	0.341133	0.321275	0.302402	0.284758	0.268261	0.252905	0.238615	0.225384	0.213297	0.20225	0.192296	0.183579	0.17611	0.169757	0.164448	0.160183	0.156884	0.15443	0.152818	0.152053	0.152072	0.152851	0.154279	0.156323	0.158889	0.16187	0.165081	0.168446	0.171893	0.175234	0.178348	0.18134	0.184112	0.186605	0.188709	0.190241	0.191152	0.191427	0.190994
0.531036	0.523726	0.512153	0.497045	0.478961	0.458331	0.435343	0.411346	0.387496	0.364501	0.342756	0.32235	0.30304	0.284863	0.267898	0.252032	0.23733	0.223753	0.211216	0.199667	0.189182	0.179859	0.171912	0.165228	0.159577	0.154907	0.151216	0.148439	0.146554	0.145505	0.145225	0.145712	0.146874	0.14861	0.150926	0.153764	0.157017	0.160477	0.16399	0.167413	0.170666	0.17378	0.176788	0.17956	0.181927	0.183764	0.184985	0.185555	0.185444	0.184617
0.510433	0.50322	0.491934	0.476605	0.458363	0.437616	0.41463	0.391042	0.367868	0.345588	0.324428	0.304575	0.285957	0.268461	0.252127	0.236917	0.222924	0.210034	0.198035	0.187051	0.177203	0.168658	0.161497	0.155513	0.150502	0.146418	0.143257	0.141052	0.139733	0.139175	0.139368	0.14025	0.141734	0.143759	0.146362	0.149483	0.152987	0.156599	0.1601	0.163448	0.166704	0.169839	0.172846	0.175491	0.177602	0.179132	0.180015	0.180205	0.179701	0.178525
0.491667	0.484624	0.472782	0.457068	0.438514	0.417603	0.394949	0.371997	0.349521	0.327816	0.307213	0.288052	0.270108	0.253239	0.237559	0.223059	0.209751	0.197391	0.185953	0.175602	0.16653	0.158774	0.152314	0.146967	0.142536	0.13899	0.136403	0.134763	0.133934	0.133853	0.134446	0.13566	0.137442	0.139767	0.142662	0.146041	0.149702	0.153306	0.156741	0.160098	0.163377	0.166512	0.169395	0.171785	0.173592	0.174785	0.175289	0.175087	0.174231	0.172724
0.474607	0.466491	0.454026	0.437841	0.418992	0.398328	0.376281	0.354016	0.332112	0.31097	0.29108	0.2726	0.255285	0.239076	0.224109	0.210297	0.197518	0.185716	0.174912	0.16534	0.157061	0.150015	0.144198	0.139426	0.135532	0.132565	0.130548	0.129401	0.129053	0.129378	0.130314	0.131835	0.133926	0.136555	0.13972	0.143266	0.146927	0.150473	0.153922	0.157305	0.160585	0.16361	0.166244	0.168334	0.169805	0.170617	0.17073	0.170176	0.168985	0.167075
0.456738	0.448033	0.435051	0.418513	0.399897	0.379829	0.358471	0.336787	0.315459	0.295054	0.275876	0.258044	0.241394	0.225902	0.211627	0.198352	0.186136	0.174974	0.164957	0.156186	0.148626	0.142238	0.137003	0.132768	0.12946	0.127072	0.125559	0.124898	0.124965	0.125642	0.126897	0.128738	0.131144	0.134055	0.137399	0.140962	0.144572	0.148136	0.151616	0.155004	0.158187	0.160975	0.163313	0.165071	0.166163	0.166581	0.166339	0.165449	0.163854	0.161457
0.439106	0.429724	0.416264	0.39995	0.381913	0.362487	0.341673	0.320546	0.299957	0.280276	0.261757	0.244593	0.22866	0.213863	0.200122	0.187412	0.175834	0.165456	0.15624	0.14819	0.141293	0.135493	0.130798	0.127148	0.124421	0.122544	0.121523	0.121282	0.121705	0.122706	0.124287	0.12645	0.129145	0.132245	0.135619	0.139141	0.142774	0.14637	0.149856	0.153147	0.156104	0.158602	0.160609	0.16199	0.162685	0.162744	0.162161	0.160865	0.158782	0.155847
0.421551	0.411572	0.398365	0.382653	0.365218	0.346258	0.325951	0.305546	0.285672	0.266649	0.248806	0.232356	0.217113	0.202847	0.189667	0.177592	0.166797	0.157216	0.14872	0.141333	0.135024	0.129768	0.125662	0.122594	0.120376	0.118997	0.118399	0.118519	0.11927	0.120601	0.122508	0.124965	0.127855	0.130997	0.134341	0.137893	0.141559	0.145161	0.148553	0.151621	0.154289	0.15646	0.158091	0.159076	0.159405	0.159119	0.158126	0.156338	0.153713	0.150291
0.404264	0.394668	0.382063	0.366894	0.349821	0.331258	0.311621	0.291895	0.272655	0.254297	0.237168	0.221402	0.206675	0.192958	0.180406	0.16911	0.159106	0.150237	0.142399	0.1356	0.129833	0.125167	0.121643	0.119078	0.117354	0.1164	0.116164	0.116613	0.117695	0.119354	0.121558	0.124215	0.127153	0.130274	0.133656	0.137246	0.140918	0.144427	0.147598	0.150381	0.152723	0.154516	0.15575	0.156367	0.156348	0.155643	0.154154	0.151819	0.148699	0.144839
0.389	0.379856	0.367597	0.352589	0.335763	0.317757	0.298728	0.279585	0.260973	0.24331	0.226851	0.21158	0.197385	0.184288	0.172509	0.162001	0.152701	0.144482	0.137226	0.130967	0.12579	0.12171	0.118687	0.11661	0.11531	0.114718	0.114814	0.115596	0.117006	0.118964	0.121372	0.124084	0.127008	0.130173	0.133598	0.137197	0.140779	0.144069	0.146957	0.149418	0.15138	0.152774	0.153637	0.153901	0.153456	0.152257	0.150218	0.14738	0.143811	0.139515
0.375658	0.366574	0.354228	0.339315	0.322953	0.305474	0.286972	0.268421	0.250481	0.233477	0.217505	0.202757	0.189175	0.176855	0.165864	0.156058	0.147406	0.139764	0.133044	0.127378	0.12279	0.119214	0.116679	0.115027	0.114091	0.113832	0.114264	0.115377	0.117087	0.119251	0.121719	0.124423	0.127396	0.130609	0.134048	0.137558	0.140924	0.143934	0.146502	0.148587	0.150148	0.151167	0.151675	0.151512	0.150576	0.148828	0.146278	0.142981	0.138966	0.134233
0.363272	0.353865	0.341489	0.327013	0.31113	0.294119	0.27618	0.258291	0.241007	0.224484	0.209036	0.194898	0.1821	0.170575	0.160288	0.151129	0.143053	0.135943	0.129816	0.12474	0.120656	0.11757	0.115462	0.114175	0.113573	0.113651	0.114416	0.11583	0.117749	0.119976	0.12244	0.125197	0.128221	0.131453	0.134807	0.138104	0.141191	0.143881	0.146077	0.147764	0.148945	0.149609	0.149687	0.149028	0.147545	0.145281	0.142267	0.138516	0.134056	0.128951
0.351036	0.341568	0.329646	0.315632	0.300176	0.283676	0.266373	0.249129	0.232313	0.216315	0.20149	0.188151	0.176156	0.165339	0.155703	0.147124	0.139578	0.133062	0.127529	0.122959	0.119368	0.116714	0.114973	0.114021	0.113757	0.114172	0.11524	0.116864	0.118849	0.121076	0.123596	0.126407	0.129453	0.132605	0.135749	0.138772	0.141541	0.143861	0.14566	0.146969	0.147795	0.148023	0.147605	0.146396	0.144392	0.141655	0.138177	0.133977	0.129136	0.123661
0.339446	0.330473	0.318944	0.305273	0.290258	0.274339	0.257648	0.240834	0.224524	0.20915	0.195135	0.182605	0.171317	0.161149	0.152088	0.144037	0.137084	0.131158	0.126129	0.122051	0.118891	0.116605	0.1152	0.114585	0.114657	0.115374	0.116654	0.118346	0.120331	0.122615	0.125192	0.128026	0.130994	0.13394	0.136814	0.139523	0.141922	0.143844	0.145266	0.146218	0.146602	0.146339	0.145369	0.143633	0.141148	0.13794	0.134005	0.129417	0.124197	0.118363
0.3295	0.320683	0.309327	0.295998	0.281498	0.266129	0.249805	0.233462	0.217759	0.2032	0.190001	0.178176	0.167529	0.157934	0.149394	0.141933	0.135566	0.130137	0.125595	0.121946	0.119152	0.117201	0.116131	0.11585	0.116223	0.11715	0.118497	0.12019	0.122232	0.124572	0.127173	0.129928	0.132693	0.135371	0.137935	0.140278	0.142279	0.143822	0.144885	0.145397	0.145293	0.144481	0.142979	0.140755	0.137793	0.134118	0.129787	0.12481	0.119223	0.113036
0.320389	0.311618	0.300505	0.287638	0.273643	0.258577	0.242696	0.22696	0.212092	0.198366	0.185882	0.1747	0.164631	0.155558	0.147611	0.140739	0.134868	0.129923	0.125811	0.122526	0.120067	0.118454	0.11772	0.117738	0.118319	0.119316	0.120663	0.122414	0.124513	0.126876	0.1294	0.131953	0.134452	0.136825	0.139027	0.140976	0.142597	0.143781	0.144406	0.144428	0.14378	0.142433	0.140435	0.137724	0.134289	0.130208	0.125482	0.120131	0.114181	0.107637
0.311796	0.303231	0.292582	0.280195	0.266421	0.251744	0.236453	0.221566	0.207545	0.194539	0.182702	0.172101	0.162553	0.154073	0.146714	0.140335	0.134944	0.130424	0.126671	0.123719	0.121596	0.120318	0.119881	0.120106	0.120755	0.12175	0.123156	0.124962	0.127083	0.12937	0.131692	0.133981	0.136176	0.13819	0.140002	0.141573	0.142834	0.143577	0.143711	0.143185	0.142	0.140154	0.137664	0.134476	0.130625	0.126144	0.121036	0.115314	0.109	0.102101
0.304031	0.295947	0.28571	0.273404	0.259939	0.245809	0.231373	0.21734	0.204037	0.191675	0.180414	0.170332	0.161372	0.153475	0.146603	0.1407	0.135727	0.131559	0.128133	0.125512	0.123722	0.122739	0.122507	0.122796	0.12344	0.124491	0.125951	0.12778	0.129822	0.131907	0.133966	0.135951	0.137789	0.139414	0.14085	0.142061	0.14288	0.14313	0.142713	0.141648	0.13996	0.137618	0.134646	0.131037	0.126781	0.12191	0.116425	0.110331	0.103653	0.0964685
0.297431	0.28961	0.279266	0.267212	0.254284	0.241029	0.227459	0.214142	0.201482	0.189687	0.178937	0.169448	0.161072	0.15366	0.147259	0.141772	0.137146	0.133298	0.130201	0.127911	0.126414	0.125634	0.125464	0.125745	0.126443	0.127547	0.129026	0.130775	0.132615	0.134435	0.13619	0.137822	0.139271	0.140523	0.141601	0.142374	0.142701	0.1424	0.141438	0.139865	0.137674	0.134844	0.131445	0.127425	0.122774	0.117517	0.111651	0.105189	0.0982174	0.0908113
0.291389	0.283294	0.273226	0.261781	0.249797	0.237429	0.224573	0.211897	0.199799	0.188504	0.178359	0.169458	0.161566	0.154625	0.148638	0.143491	0.13918	0.135659	0.13289	0.13089	0.129591	0.128873	0.128692	0.129025	0.129773	0.13089	0.132292	0.133836	0.135408	0.136925	0.138329	0.139574	0.140651	0.141548	0.142194	0.142476	0.142252	0.141399	0.139919	0.137834	0.135153	0.131889	0.128076	0.123656	0.11861	0.112961	0.10672	0.0999592	0.0927564	0.0851892
0.285042	0.277398	0.268075	0.257671	0.246597	0.234919	0.222688	0.21056	0.198942	0.188255	0.178702	0.170281	0.162853	0.156322	0.150665	0.145826	0.141833	0.138636	0.136151	0.134341	0.133101	0.132367	0.132234	0.132611	0.133367	0.134409	0.135605	0.136878	0.138146	0.139312	0.140329	0.141201	0.141924	0.142393	0.142551	0.142282	0.141499	0.140119	0.138119	0.135545	0.132421	0.128743	0.124525	0.119703	0.114254	0.108224	0.101677	0.0946764	0.087301	0.0796218
0.279746	0.272892	0.264653	0.255124	0.244668	0.233551	0.221814	0.210122	0.199093	0.188982	0.179887	0.171915	0.16488	0.158659	0.153294	0.148761	0.145082	0.142157	0.139851	0.138091	0.136824	0.136132	0.136038	0.136417	0.137091	0.137924	0.138845	0.139811	0.140725	0.141502	0.142145	0.142662	0.142957	0.142938	0.142542	0.14171	0.140396	0.138491	0.136001	0.132982	0.129442	0.125355	0.120728	0.115497	0.10966	0.103314	0.0965195	0.0893386	0.0818445	0.074094
0.276031	0.270295	0.262838	0.253811	0.243825	0.233126	0.221763	0.210631	0.200154	0.190472	0.181804	0.174206	0.16746	0.161513	0.15644	0.15221	0.148793	0.146035	0.143767	0.141969	0.140737	0.140078	0.13998	0.140269	0.140727	0.141281	0.141891	0.1425	0.143023	0.143423	0.14371	0.143801	0.143606	0.143033	0.142074	0.140709	0.138868	0.136469	0.133532	0.130093	0.12614	0.12164	0.116599	0.110975	0.104814	0.0982133	0.0912326	0.0839277	0.0763562	0.068557
0.274307	0.269151	0.262024	0.253361	0.243719	0.23333	0.222495	0.211891	0.201819	0.192543	0.18423	0.1769	0.170412	0.164745	0.159965	0.155988	0.152729	0.149996	0.147679	0.145909	0.144706	0.144041	0.143847	0.143912	0.144087	0.144326	0.144576	0.144792	0.144937	0.14498	0.14484	0.144438	0.143688	0.142553	0.141064	0.139176	0.136837	0.13399	0.130629	0.126775	0.122407	0.11749	0.112052	0.106101	0.0996794	0.0928885	0.0857783	0.0783919	0.0707671	0.062968
0.273352	0.268399	0.26159	0.25323	0.243879	0.234022	0.223718	0.213514	0.203845	0.194917	0.186863	0.179784	0.173571	0.168195	0.163665	0.159841	0.156598	0.15381	0.151518	0.149774	0.148565	0.147801	0.147379	0.147159	0.147017	0.146893	0.146749	0.146589	0.146377	0.145993	0.145359	0.144401	0.143093	0.141433	0.139424	0.137039	0.134252	0.130981	0.127205	0.122936	0.11815	0.112832	0.107064	0.100851	0.0942373	0.0873123	0.080117	0.0726733	0.0650454	0.0572904
0.272377	0.267791	0.261289	0.253212	0.244433	0.235129	0.225226	0.21543	0.206107	0.197433	0.189627	0.182821	0.176899	0.171772	0.167392	0.163577	0.160272	0.157505	0.155239	0.153488	0.152177	0.151183	0.150475	0.149937	0.149432	0.148913	0.148393	0.147878	0.14724	0.146363	0.145174	0.14366	0.14183	0.139653	0.137152	0.134322	0.131111	0.127425	0.123235	0.118549	0.113359	0.107708	0.101677	0.09527	0.0885186	0.0815046	0.0742505	0.066801	0.0592149	0.0515626
0.271709	0.26741	0.261162	0.253705	0.245501	0.23659	0.227088	0.21763	0.208547	0.200111	0.192573	0.186056	0.18038	0.175396	0.171016	0.16713	0.163841	0.161097	0.158821	0.156967	0.155421	0.154138	0.15311	0.15221	0.151309	0.150413	0.149539	0.148599	0.147469	0.146039	0.144296	0.142263	0.139919	0.137253	0.13431	0.131058	0.127432	0.123331	0.118726	0.113636	0.108109	0.102191	0.0959651	0.0894194	0.0825752	0.0755032	0.0682411	0.0608315	0.0533461	0.0458756
0.271179	0.267129	0.26158	0.254732	0.246913	0.238395	0.229216	0.219977	0.211118	0.202943	0.19569	0.189415	0.183874	0.178879	0.174416	0.170541	0.167272	0.164516	0.162132	0.16004	0.158203	0.156597	0.155206	0.153909	0.152634	0.151384	0.150085	0.148652	0.146968	0.144988	0.142731	0.140189	0.137358	0.134253	0.130889	0.127224	0.123185	0.118671	0.113662	0.108237	0.102441	0.0963276	0.0899597	0.0833195	0.0764185	0.0693373	0.0621122	0.0548019	0.0474979	0.0402668
0.270719	0.267553	0.262648	0.256145	0.248705	0.240485	0.231495	0.22246	0.21385	0.205954	0.198938	0.192788	0.18722	0.182128	0.17767	0.173811	0.170528	0.167658	0.16503	0.162641	0.160479	0.158508	0.15672	0.15505	0.153421	0.151743	0.149952	0.147965	0.145734	0.143244	0.140483	0.137457	0.134191	0.130669	0.126895	0.12282	0.11837	0.113452	0.108108	0.102416	0.0964241	0.0901672	0.0837028	0.0770032	0.0700925	0.0630452	0.055918	0.0487893	0.0417247	0.0347878
0.271553	0.268903	0.264204	0.258013	0.250827	0.242747	0.233928	0.225124	0.216783	0.209111	0.202206	0.196009	0.190328	0.185232	0.180784	0.176907	0.173504	0.170382	0.167452	0.164734	0.162203	0.159835	0.157674	0.155651	0.153597	0.15143	0.149086	0.146555	0.143817	0.140827	0.137585	0.134129	0.130449	0.12652	0.12234	0.117857	0.113003	0.107751	0.102142	0.096256	0.0901179	0.0837619	0.0772376	0.0705259	0.0636467	0.0566955	0.0497489	0.0428599	0.0360878	0.0294421
0.272725	0.2702	0.265819	0.259869	0.252803	0.244886	0.2363	0.227769	0.219657	0.212094	0.205128	0.198807	0.193119	0.188035	0.183573	0.179574	0.175916	0.172489	0.169227	0.166138	0.163211	0.160474	0.157962	0.155516	0.15297	0.150255	0.147375	0.144347	0.141119	0.137649	0.133983	0.130117	0.126034	0.121707	0.117127	0.112244	0.107057	0.101543	0.095746	0.0897146	0.083475	0.0770632	0.0705255	0.0638433	0.0570601	0.050291	0.0435875	0.0369898	0.0305071	0.024166
0.273533	0.271446	0.267317	0.261486	0.254586	0.246914	0.238615	0.230323	0.222318	0.214682	0.207582	0.201254	0.195581	0.190488	0.185902	0.181645	0.177679	0.173919	0.170284	0.1668	0.163508	0.160424	0.157491	0.154552	0.151458	0.148216	0.14485	0.141342	0.137637	0.13375	0.129678	0.125414	0.12094	0.116222	0.111247	0.106037	0.100592	0.0948958	0.0889548	0.0828238	0.0765328	0.0701091	0.0635994	0.0570139	0.0504146	0.0438909	0.037477	0.0311664	0.0249874	0.0189717
0.274625	0.272727	0.268673	0.262998	0.256351	0.248976	0.24092	0.232727	0.224628	0.21684	0.209731	0.203419	0.197739	0.192522	0.187671	0.183103	0.178801	0.174665	0.170635	0.166787	0.163151	0.159649	0.156224	0.152736	0.149122	0.145402	0.141565	0.137585	0.13347	0.129181	0.124718	0.12007	0.115213	0.110104	0.104808	0.099347	0.0937253	0.0878855	0.0818469	0.0756648	0.069364	0.0629675	0.0565551	0.0501558	0.0438027	0.0375665	0.0314392	0.0254313	0.0195775	0.0139138
0.275499	0.273659	0.269793	0.264412	0.258095	0.250979	0.243018	0.234709	0.226442	0.218645	0.211556	0.205242	0.199439	0.193953	0.188789	0.183882	0.179201	0.17467	0.17028	0.166092	0.162042	0.158051	0.154079	0.150077	0.145995	0.141813	0.137509	0.133126	0.128616	0.123943	0.119103	0.114081	0.108839	0.103417	0.0978775	0.0922468	0.0864836	0.0805478	0.0744598	0.0682685	0.0619945	0.0556966	0.0494727	0.0433227	0.0372556	0.0313082	0.0254834	0.0198009	0.0142996	0.00897356
0.275939	0.274371	0.270866	0.265857	0.25982	0.252791	0.24468	0.23618	0.227901	0.220131	0.213048	0.20661	0.200534	0.19473	0.189223	0.183933	0.178857	0.173968	0.169241	0.16464	0.160101	0.155566	0.15109	0.146632	0.142099	0.137453	0.132755	0.127982	0.123093	0.118052	0.112849	0.107448	0.101899	0.096242	0.0905433	0.0847751	0.0789174	0.0729343	0.0668376	0.0606738	0.0544997	0.0483933	0.0424227	0.0365579	0.0307815	0.0251367	0.0196367	0.0143075	0.00914373	0.00416908
0.276414	0.275267	0.272162	0.267431	0.26145	0.254216	0.245874	0.237352	0.2291	0.221338	0.214124	0.207406	0.201003	0.194851	0.188956	0.183268	0.177835	0.172612	0.167473	0.162385	0.157305	0.152274	0.147353	0.142454	0.137462	0.132429	0.127348	0.122204	0.116956	0.11156	0.105984	0.100284	0.0945083	0.0887011	0.0828702	0.0770126	0.0711103	0.0651196	0.0590518	0.0529906	0.0470096	0.0411584	0.0354722	0.0298963	0.0244231	0.0191023	0.0139556	0.00896388	0.0041511	-0.000467548
0.277205	0.276465	0.273618	0.268891	0.262626	0.25511	0.246738	0.238243	0.230003	0.2221	0.214593	0.20754	0.200782	0.194235	0.187941	0.181899	0.176135	0.170502	0.164878	0.159253	0.153687	0.148223	0.142873	0.137522	0.132154	0.126746	0.121302	0.115808	0.110214	0.104453	0.0985851	0.0926687	0.0867525	0.0808191	0.0749045	0.0690049	0.0630969	0.0571362	0.051174	0.0453108	0.0395874	0.0340197	0.0286226	0.023349	0.0181991	0.0132313	0.00842184	0.00378116	-0.00067439	-0.00494065
0.278253	0.277741	0.274829	0.269723	0.263124	0.255578	0.247244	0.238775	0.23039	0.222182	0.214336	0.206922	0.199764	0.192818	0.186175	0.179809	0.173639	0.167523	0.161364	0.155265	0.14928	0.143403	0.137609	0.131894	0.12616	0.120399	0.114616	0.108788	0.102836	0.096791	0.0907173	0.084672	0.0786363	0.0726264	0.0666749	0.0607727	0.0548967	0.0490448	0.0432863	0.0376869	0.0322465	0.0269724	0.0218779	0.0169279	0.0121313	0.00750061	0.00304194	-0.00123972	-0.00534016	-0.0093349
0.279229	0.278559	0.275147	0.269672	0.263074	0.2556	0.24732	0.23871	0.230014	0.221466	0.21326	0.205444	0.197889	0.190602	0.183644	0.176876	0.170227	0.163582	0.156964	0.150462	0.14408	0.13777	0.131627	0.125555	0.119478	0.11339	0.107287	0.10111	0.0948847	0.0886451	0.0824553	0.0762989	0.0701943	0.0641545	0.0582056	0.0523402	0.0465773	0.0409347	0.035447	0.030133	0.0249908	0.020022	0.0152518	0.0106561	0.00619707	0.00191645	-0.00218163	-0.00610474	-0.00993402	-0.0136888
0.279424	0.278141	0.27438	0.268999	0.262541	0.255166	0.246755	0.237833	0.228798	0.219894	0.211291	0.203082	0.195195	0.187607	0.180257	0.173019	0.165849	0.158756	0.151751	0.14487	0.138068	0.131424	0.124938	0.118535	0.112145	0.105751	0.0993091	0.0928711	0.0864625	0.080119	0.0738276	0.0676121	0.0614858	0.0554559	0.0495505	0.0438049	0.0382569	0.0328903	0.0276911	0.0226766	0.017843	0.0131997	0.00878518	0.00452782	0.000418686	-0.00350061	-0.00723808	-0.0108896	-0.0144786	-0.0180231
0.278098	0.276604	0.273118	0.267979	0.261674	0.254172	0.245436	0.236166	0.226773	0.217474	0.208485	0.199953	0.191777	0.183803	0.175991	0.16824	0.160635	0.15317	0.145801	0.13851	0.131391	0.124418	0.117615	0.110913	0.10423	0.0975067	0.0908148	0.0842065	0.0777064	0.0712706	0.0649296	0.0586999	0.0525908	0.0466119	0.0408337	0.0353107	0.0300438	0.0249681	0.0200702	0.0153658	0.0108586	0.00657237	0.00249673	-0.00141029	-0.00515768	-0.00871517	-0.0121815	-0.0155926	-0.0189713	-0.0223089
0.276186	0.275171	0.271982	0.267013	0.260531	0.252642	0.24352	0.233864	0.224053	0.214362	0.205054	0.196236	0.187671	0.179235	0.170909	0.162736	0.154773	0.146958	0.139187	0.131592	0.124154	0.116877	0.109787	0.102806	0.0958032	0.0888376	0.081987	0.0753004	0.0687153	0.0622371	0.0558886	0.0496813	0.0436281	0.0377833	0.0322363	0.0270031	0.0220279	0.0172541	0.0126668	0.00828982	0.0041398	0.000192366	-0.00353408	-0.00707861	-0.0104624	-0.0137511	-0.0169785	-0.0201805	-0.0233538	-0.0265107
0.275059	0.274242	0.271151	0.265874	0.258903	0.250556	0.241001	0.230893	0.220673	0.210662	0.201072	0.191859	0.182832	0.173885	0.165145	0.156626	0.148326	0.140116	0.132052	0.124149	0.116419	0.10887	0.101515	0.0942238	0.0869901	0.0798756	0.0729588	0.0661962	0.0595767	0.0530988	0.0467791	0.0406341	0.0347218	0.0291163	0.0238669	0.0189292	0.0142576	0.00979527	0.00553649	0.00151804	-0.00229341	-0.00589266	-0.0092567	-0.0124369	-0.0155541	-0.0186056	-0.0216258	-0.0246234	-0.0276176	-0.0306179
0.274117	0.273358	0.269806	0.263928	0.256444	0.24763	0.2376	0.227076	0.216545	0.206268	0.196294	0.186629	0.177099	0.167753	0.158686	0.149849	0.141165	0.132678	0.124321	0.116142	0.108157	0.100359	0.0927076	0.0852001	0.0778327	0.070666	0.0636841	0.056898	0.050288	0.0438474	0.037598	0.0316028	0.0259393	0.020641	0.015693	0.0110611	0.00670333	0.00257139	-0.0013265	-0.0050048	-0.00846836	-0.0117044	-0.0147025	-0.017617	-0.0204978	-0.0233444	-0.0261615	-0.0289807	-0.031819	-0.0347125
0.273101	0.271643	0.267372	0.260948	0.25298	0.243678	0.233238	0.222424	0.211654	0.201013	0.190601	0.180448	0.170539	0.160889	0.151526	0.142321	0.13338	0.124618	0.116003	0.107586	0.0993721	0.091295	0.0834435	0.0758195	0.0684167	0.0611973	0.0542045	0.0474386	0.0408757	0.034515	0.0284254	0.0226899	0.0173433	0.0123539	0.0077166	0.00340247	-0.000622041	-0.00439057	-0.007946	-0.0112744	-0.0143738	-0.0172421	-0.0199749	-0.0226533	-0.0253311	-0.0279762	-0.0306156	-0.0332792	-0.0360112	-0.038897
0.270663	0.268463	0.263679	0.256808	0.248371	0.23868	0.227986	0.216973	0.205865	0.194808	0.183927	0.173418	0.16323	0.153309	0.1436	0.134161	0.124967	0.115966	0.107135	0.0985094	0.0900341	0.0817773	0.0738281	0.0661863	0.0587469	0.05153	0.0445718	0.0378652	0.0313936	0.0252034	0.019384	0.0139756	0.0089466	0.00427514	-3.82723e-05	-0.00401375	-0.00767167	-0.0110953	-0.0142982	-0.0172602	-0.0199913	-0.0225939	-0.0250905	-0.0275658	-0.0300432	-0.0325115	-0.0349958	-0.0375532	-0.0402781	-0.043181
0.266816	0.2642	0.259002	0.25167	0.242857	0.232936	0.222074	0.210734	0.199222	0.187706	0.176498	0.165741	0.155309	0.145058	0.135139	0.125467	0.116052	0.106855	0.0978346	0.0889625	0.0803253	0.0719911	0.0640444	0.0563797	0.0489564	0.0417883	0.0349001	0.028294	0.0220029	0.0160945	0.0106142	0.00553069	0.000824968	-0.00351766	-0.00748767	-0.0110923	-0.0144038	-0.0174743	-0.0203085	-0.0228988	-0.0253658	-0.0277331	-0.0300285	-0.032305	-0.034608	-0.0369236	-0.0393035	-0.0418559	-0.0445993	-0.0475167
0.26236	0.259279	0.25357	0.245851	0.236815	0.226734	0.215539	0.203791	0.191821	0.179996	0.168567	0.157591	0.146838	0.136396	0.126259	0.116384	0.10679	0.0974195	0.0881656	0.0791462	0.0704494	0.062137	0.0541812	0.0465456	0.0391807	0.0320935	0.0253148	0.018899	0.0129001	0.00734085	0.00219201	-0.00256389	-0.0069362	-0.0109308	-0.0145259	-0.0177817	-0.0207397	-0.0234406	-0.0259011	-0.0282281	-0.0304613	-0.0326306	-0.0347296	-0.0368341	-0.0389874	-0.0412014	-0.0435791	-0.0461521	-0.0489123	-0.0518704
0.257277	0.253614	0.247505	0.239584	0.2304	0.219963	0.208344	0.196131	0.183862	0.171839	0.160214	0.148928	0.138003	0.127362	0.117039	0.107001	0.0972496	0.087658	0.0782717	0.0692089	0.060552	0.0522463	0.0443337	0.0367661	0.0294919	0.0225236	0.0159454	0.00983226	0.00419202	-0.0010287	-0.00584415	-0.0102617	-0.0142813	-0.0178965	-0.0211395	-0.0240396	-0.0266273	-0.028954	-0.0311518	-0.033246	-0.0352844	-0.0372601	-0.0391896	-0.0411467	-0.0432013	-0.045416	-0.0478173	-0.0504095	-0.0532131	-0.056254
0.251412	0.247366	0.241093	0.233036	0.223456	0.212557	0.200447	0.187945	0.175501	0.163307	0.151387	0.139947	0.128841	0.11803	0.107562	0.0973844	0.0874224	0.0777121	0.0682994	0.0592948	0.0506591	0.0424113	0.0345784	0.0271104	0.0199649	0.0132071	0.00694281	0.00119956	-0.00409542	-0.00897703	-0.0134493	-0.0175092	-0.0211451	-0.024405	-0.0272899	-0.0298172	-0.0320294	-0.034095	-0.0360613	-0.037962	-0.0398105	-0.0416197	-0.0434049	-0.0452663	-0.0473251	-0.0495672	-0.0519909	-0.0546294	-0.057519	-0.0606845
0.245244	0.241048	0.234607	0.226072	0.215961	0.204514	0.192113	0.179455	0.166862	0.154378	0.142326	0.130718	0.119456	0.108516	0.0979251	0.0875459	0.0774771	0.0677557	0.0584194	0.0494481	0.0408834	0.0327276	0.0250037	0.0176729	0.0107479	0.00431505	-0.00156798	-0.00695944	-0.011911	-0.0164452	-0.0205557	-0.0242276	-0.0275056	-0.0304052	-0.0329145	-0.0350634	-0.0370166	-0.038853	-0.0406283	-0.0423413	-0.0440273	-0.0456959	-0.047389	-0.0492592	-0.0513498	-0.0536185	-0.056093	-0.0588209	-0.061839	-0.0651738
0.239251	0.234788	0.227714	0.218538	0.207807	0.196047	0.1835	0.17071	0.157827	0.145234	0.133032	0.121285	0.109909	0.0988633	0.0880803	0.0776076	0.0675433	0.0579159	0.0486262	0.0397391	0.0312787	0.023244	0.015668	0.00856852	0.00198059	-0.00406079	-0.00958462	-0.0146275	-0.0192269	-0.0233949	-0.0271129	-0.0304236	-0.0333391	-0.0358602	-0.0379884	-0.0398786	-0.0416045	-0.0432525	-0.0448422	-0.0463951	-0.0479443	-0.0495246	-0.0512306	-0.0531365	-0.055258	-0.0575826	-0.0601507	-0.0630114	-0.0662032	-0.0697151
0.233209	0.227869	0.22003	0.210157	0.199115	0.187228	0.174573	0.161496	0.148531	0.135812	0.123495	0.111655	0.100193	0.0889691	0.0781096	0.0676611	0.0577113	0.0481453	0.0389554	0.0301881	0.0218622	0.0139889	0.00665746	-9.10627e-05	-0.00627422	-0.0119483	-0.0171155	-0.0218004	-0.0260282	-0.0297986	-0.0331516	-0.0360963	-0.0386302	-0.0407668	-0.0426358	-0.0442992	-0.0458389	-0.0473037	-0.0487355	-0.0501539	-0.0516182	-0.0532148	-0.0549605	-0.0569011	-0.0590837	-0.0615067	-0.0642118	-0.0672503	-0.0706234	-0.0743106
0.225942	0.219819	0.211255	0.201136	0.190034	0.17808	0.165138	0.152012	0.138946	0.12614	0.113761	0.101862	0.0902335	0.0789515	0.0681393	0.0578306	0.047958	0.0385072	0.0294523	0.0208335	0.0126821	0.00506879	-0.0018951	-0.00822293	-0.0140291	-0.019337	-0.0241394	-0.0284468	-0.0322716	-0.0356732	-0.0386571	-0.0412159	-0.0433609	-0.0452381	-0.0468804	-0.0483582	-0.0497173	-0.0510273	-0.0523272	-0.0536635	-0.0551483	-0.0567888	-0.0585732	-0.0605791	-0.062865	-0.0654296	-0.0683177	-0.071542	-0.0750945	-0.0790104
0.217771	0.210858	0.202153	0.192055	0.180916	0.168619	0.15564	0.142418	0.129277	0.116432	0.104018	0.0919559	0.0802803	0.0690646	0.0584155	0.0481958	0.0384499	0.0291442	0.0202472	0.0118123	0.00393392	-0.00329502	-0.00982216	-0.0157653	-0.0212015	-0.0261389	-0.0305593	-0.034459	-0.0379126	-0.0409435	-0.0435381	-0.0457035	-0.0475904	-0.0492421	-0.0507008	-0.0520002	-0.0532086	-0.0543908	-0.0556125	-0.0569744	-0.0585086	-0.0601927	-0.0620482	-0.0641624	-0.0665954	-0.0693499	-0.0724296	-0.0758379	-0.0796247	-0.0838073
0.208813	0.201998	0.193387	0.183246	0.171643	0.15928	0.14618	0.132875	0.119703	0.106838	0.0942605	0.0821566	0.0705609	0.0595289	0.0489769	0.0388929	0.0293011	0.0201591	0.0114528	0.00330167	-0.00417716	-0.0109536	-0.0170891	-0.0226602	-0.027723	-0.0322753	-0.0362842	-0.0398108	-0.042893	-0.0455324	-0.04773	-0.049639	-0.0513026	-0.0527733	-0.0540564	-0.0552087	-0.056294	-0.0574029	-0.0586561	-0.0600723	-0.0616558	-0.0634182	-0.0653879	-0.0676556	-0.070286	-0.073239	-0.0765088	-0.0801571	-0.0842173	-0.0886781
0.201016	0.194122	0.185295	0.174434	0.162688	0.15013	0.136908	0.123558	0.110364	0.0973231	0.0847067	0.0726908	0.0612934	0.0503627	0.0399525	0.0300301	0.0206064	0.0116591	0.0032452	-0.00449414	-0.0115072	-0.0178853	-0.0236457	-0.0288416	-0.0335165	-0.037655	-0.0412897	-0.0444447	-0.0471341	-0.0493745	-0.0513185	-0.0530069	-0.0544932	-0.0557916	-0.0569314	-0.0579648	-0.0589821	-0.0601291	-0.0614423	-0.0629134	-0.0645829	-0.0664665	-0.0685965	-0.071069	-0.0739054	-0.077056	-0.080573	-0.0845014	-0.0888468	-0.0935974
0.19372	0.186425	0.176652	0.165632	0.153664	0.140963	0.127691	0.114321	0.10095	0.0878857	0.0753783	0.0635789	0.0522982	0.0415249	0.0312904	0.0215506	0.012334	0.0036906	-0.0042994	-0.0115622	-0.018165	-0.0241584	-0.0295364	-0.0343382	-0.0385943	-0.0423553	-0.0456156	-0.0483766	-0.0506679	-0.0526547	-0.054379	-0.0558907	-0.057206	-0.0583628	-0.0593857	-0.0603541	-0.0614138	-0.062626	-0.063999	-0.0655604	-0.0673576	-0.069407	-0.0717476	-0.074432	-0.0774732	-0.0808782	-0.0846817	-0.088901	-0.0935422	-0.0986097
0.186254	0.177751	0.16788	0.156645	0.144534	0.131777	0.118485	0.10494	0.091563	0.0786348	0.0663721	0.0547113	0.0436069	0.0330299	0.0229952	0.0134785	0.00457976	-0.00362683	-0.0111283	-0.0179672	-0.0241747	-0.029776	-0.0347521	-0.0391294	-0.0430035	-0.0463868	-0.0492516	-0.0516152	-0.0536523	-0.0554199	-0.0569681	-0.0583094	-0.0594845	-0.0605261	-0.0614866	-0.0625008	-0.0636306	-0.0649076	-0.0663751	-0.068069	-0.0700376	-0.0723032	-0.0748616	-0.0777567	-0.0810594	-0.0847582	-0.0888588	-0.0933795	-0.0983433	-0.103701
0.177419	0.169052	0.15899	0.147612	0.135431	0.122637	0.109162	0.0956229	0.0824045	0.0697501	0.0576533	0.0461889	0.0353012	0.0249426	0.0151467	0.00596245	-0.00248634	-0.0101927	-0.0172566	-0.0236885	-0.0294951	-0.0346868	-0.0392324	-0.0432236	-0.0467162	-0.0497035	-0.0521721	-0.0542809	-0.0560999	-0.057693	-0.0590723	-0.0602749	-0.0613372	-0.0623194	-0.0633293	-0.0644179	-0.0656179	-0.0669946	-0.0686	-0.0704709	-0.0726618	-0.0751515	-0.0779273	-0.0810903	-0.0846945	-0.0886978	-0.0931065	-0.0979554	-0.103215	-0.108805
0.169676	0.160791	0.150437	0.138922	0.126658	0.113604	0.100113	0.0867383	0.073817	0.0613342	0.0494428	0.0382047	0.0275397	0.0174234	0.00796955	-0.000749219	-0.00868225	-0.0159458	-0.0225995	-0.0286276	-0.0340216	-0.0387791	-0.0429379	-0.0465477	-0.0496428	-0.0522316	-0.0544499	-0.0563451	-0.0579948	-0.0594244	-0.0606705	-0.0617655	-0.062774	-0.0638126	-0.0649029	-0.0660676	-0.0673748	-0.0688966	-0.0706864	-0.0727876	-0.0752111	-0.0779265	-0.0809782	-0.0844506	-0.0883688	-0.0926893	-0.097435	-0.102588	-0.108086	-0.113898
0.161654	0.152451	0.141938	0.130323	0.117743	0.104662	0.091357	0.0783128	0.0655799	0.0533246	0.0416788	0.030679	0.0202676	0.0105088	0.00153875	-0.00664711	-0.0141266	-0.0209728	-0.027216	-0.0328258	-0.0377801	-0.0421473	-0.0459223	-0.0491325	-0.0518276	-0.0541689	-0.0561763	-0.0579053	-0.0593952	-0.0606956	-0.0618382	-0.0628836	-0.0639543	-0.0650787	-0.0662503	-0.0675273	-0.0689861	-0.0706989	-0.0727258	-0.0750661	-0.0777232	-0.0807226	-0.0840915	-0.0878849	-0.0921287	-0.0967946	-0.101851	-0.107248	-0.112975	-0.11901
0.153735	0.144333	0.133679	0.121641	0.109005	0.0961174	0.0831754	0.0703228	0.0578276	0.0458302	0.0344337	0.0236952	0.0136548	0.00439943	-0.00401836	-0.0117422	-0.0187988	-0.025231	-0.031052	-0.0362181	-0.0407804	-0.0447628	-0.0481363	-0.0509441	-0.0533955	-0.0555307	-0.0573774	-0.0589512	-0.0603175	-0.0615199	-0.0626186	-0.0637334	-0.0648963	-0.066108	-0.067398	-0.0688327	-0.0704898	-0.0724479	-0.0747212	-0.0773015	-0.0802516	-0.0835777	-0.0872759	-0.0914026	-0.096001	-0.100987	-0.106295	-0.111927	-0.117884	-0.124144
0.146169	0.136535	0.125265	0.113145	0.100714	0.0882168	0.0754621	0.0628522	0.0506258	0.0388863	0.0277613	0.0174075	0.00788928	-0.000795069	-0.00874245	-0.0160375	-0.0226767	-0.0286838	-0.0340576	-0.0388311	-0.0430087	-0.0465883	-0.049558	-0.0521266	-0.0543769	-0.0563585	-0.0580559	-0.0595119	-0.0607861	-0.0619511	-0.0631268	-0.0643406	-0.0655974	-0.0669341	-0.0683883	-0.0700285	-0.0719391	-0.0741515	-0.0766718	-0.0795524	-0.0828392	-0.086504	-0.0905437	-0.095033	-0.0999604	-0.105205	-0.110755	-0.116624	-0.122812	-0.129264
0.138843	0.128299	0.116959	0.105093	0.0930932	0.0807756	0.0682701	0.0559415	0.0439834	0.0325278	0.0218054	0.0119926	0.00306188	-0.00514209	-0.0126546	-0.0195275	-0.0257385	-0.0312956	-0.0362763	-0.0406654	-0.0444403	-0.0476169	-0.0503518	-0.0527244	-0.0548264	-0.0566653	-0.0582509	-0.0596206	-0.0608638	-0.0621135	-0.0633958	-0.0647102	-0.0660988	-0.0676065	-0.0692733	-0.0711741	-0.0733468	-0.0758139	-0.0786419	-0.0818663	-0.0855011	-0.0895164	-0.093927	-0.0987526	-0.103947	-0.109441	-0.115235	-0.121341	-0.127727	-0.13434
0.130523	0.120136	0.109159	0.0977922	0.0859677	0.0738972	0.0616792	0.0496276	0.0379621	0.0269258	0.0167652	0.00755464	-0.000885725	-0.00864647	-0.0157331	-0.0221753	-0.0279347	-0.0330994	-0.0376966	-0.0416854	-0.0450607	-0.0480072	-0.0505521	-0.0527818	-0.0547468	-0.0564808	-0.0579867	-0.0593324	-0.0606684	-0.062033	-0.0634235	-0.0648764	-0.0664436	-0.0681714	-0.0701058	-0.0722758	-0.074711	-0.0774939	-0.0806733	-0.0842529	-0.0882475	-0.0926427	-0.0973975	-0.102497	-0.107949	-0.113695	-0.119733	-0.126042	-0.132596	-0.139329
0.123248	0.113187	0.102691	0.0913766	0.0797217	0.0678884	0.0559101	0.0441269	0.0328777	0.0224176	0.0128742	0.00415002	-0.00385115	-0.011192	-0.017854	-0.0238493	-0.0292237	-0.0340125	-0.0382145	-0.0418075	-0.0449638	-0.0477311	-0.0501441	-0.0522466	-0.0541169	-0.0557822	-0.0572744	-0.0587247	-0.0601863	-0.0616691	-0.0632078	-0.0648484	-0.0666453	-0.0686505	-0.0708633	-0.0733037	-0.0760644	-0.0792085	-0.0827523	-0.0867005	-0.091086	-0.0958359	-0.100873	-0.106238	-0.11195	-0.117949	-0.124198	-0.130682	-0.137362	-0.144202
0.11725	0.107624	0.096968	0.0857323	0.0742609	0.0626212	0.050884	0.0395144	0.0288559	0.019031	0.00997528	0.001689	-0.00589735	-0.0128192	-0.0190383	-0.0246556	-0.0296616	-0.0340605	-0.0378715	-0.0412569	-0.044245	-0.0468916	-0.0491875	-0.0512054	-0.0530166	-0.0546791	-0.0562877	-0.0578741	-0.0594638	-0.0611047	-0.0628405	-0.0647202	-0.0668044	-0.0690967	-0.0715878	-0.0743618	-0.0774932	-0.0810109	-0.0849318	-0.0892793	-0.0940296	-0.0990698	-0.10438	-0.110013	-0.115986	-0.122204	-0.128633	-0.13525	-0.142043	-0.148958
0.112593	0.10244	0.0917792	0.0806855	0.0693809	0.0579626	0.0466459	0.0358888	0.0258863	0.0165588	0.00794317	7.2127e-05	-0.00709772	-0.0135784	-0.0194242	-0.0246782	-0.0292992	-0.0333124	-0.0369255	-0.0401531	-0.0430304	-0.0455691	-0.0477895	-0.0497569	-0.0515747	-0.0533646	-0.0551201	-0.0568439	-0.0586006	-0.0604478	-0.0624317	-0.0646071	-0.0669866	-0.0695649	-0.0723971	-0.0755489	-0.0790622	-0.0829653	-0.087293	-0.0920121	-0.0970605	-0.102382	-0.107966	-0.113866	-0.120065	-0.126469	-0.133037	-0.13977	-0.146642	-0.153593
0.107421	0.0973946	0.0869201	0.0760153	0.0649455	0.053972	0.0433049	0.0332344	0.0237488	0.0148709	0.00667692	-0.000774986	-0.00750199	-0.0136111	-0.0190954	-0.0239683	-0.0282094	-0.0320324	-0.0354965	-0.0386226	-0.0414	-0.0438712	-0.046049	-0.0480313	-0.0499865	-0.051934	-0.0538361	-0.0557347	-0.0577062	-0.0598099	-0.0620972	-0.0645753	-0.0672481	-0.0701745	-0.0733911	-0.076931	-0.0808369	-0.0851538	-0.0898593	-0.0948822	-0.100219	-0.105821	-0.111678	-0.117808	-0.124199	-0.130746	-0.137434	-0.144249	-0.151161	-0.158115
0.102902	0.0930122	0.0826669	0.0719671	0.0613534	0.051066	0.0411199	0.0315642	0.0225216	0.0140563	0.00627485	-0.000739663	-0.00710509	-0.0128629	-0.0179722	-0.0224695	-0.0265357	-0.0302244	-0.0336021	-0.0366421	-0.0393649	-0.0418056	-0.0440103	-0.0461442	-0.0482691	-0.0503749	-0.0524631	-0.0545866	-0.0568251	-0.0592429	-0.0618424	-0.0646216	-0.0676511	-0.0709704	-0.0745829	-0.0785227	-0.0828514	-0.0875541	-0.0925696	-0.0978867	-0.103512	-0.109394	-0.115488	-0.121815	-0.128354	-0.135027	-0.141802	-0.148659	-0.155577	-0.162488
0.0990113	0.0891667	0.0789903	0.0687755	0.0588986	0.0493698	0.0399323	0.0308089	0.0221662	0.0141038	0.00675318	8.7559e-05	-0.00593923	-0.0113304	-0.0160699	-0.02041	-0.0243587	-0.0279773	-0.0312837	-0.0342837	-0.0369891	-0.0394699	-0.0418414	-0.0441579	-0.0464527	-0.0487573	-0.0510814	-0.0534827	-0.0560463	-0.0587861	-0.061695	-0.0648392	-0.0682704	-0.0719936	-0.0760134	-0.0803833	-0.0851056	-0.0901247	-0.0954401	-0.101051	-0.106964	-0.113089	-0.119385	-0.125865	-0.132536	-0.1393	-0.146121	-0.152987	-0.159864	-0.166677
0.0955078	0.08582	0.0761942	0.0668008	0.0577283	0.0486914	0.039665	0.0309229	0.0226675	0.0150266	0.00800943	0.00166676	-0.00400405	-0.00903337	-0.0136355	-0.017877	-0.0217744	-0.0253377	-0.0286197	-0.031617	-0.0343767	-0.0370407	-0.0396091	-0.0421075	-0.0446124	-0.0471651	-0.0497783	-0.0525157	-0.0554113	-0.0584693	-0.061752	-0.0653059	-0.0691492	-0.0732871	-0.0777444	-0.0825141	-0.0875588	-0.0928837	-0.0984983	-0.104402	-0.110563	-0.116896	-0.12335	-0.129965	-0.136732	-0.143546	-0.150378	-0.157206	-0.163987	-0.170687
0.092544	0.083538	0.0748492	0.0663111	0.0576738	0.0489992	0.0403146	0.0319305	0.0240776	0.0167461	0.0100302	0.00402866	-0.0012902	-0.00620838	-0.0107352	-0.0149489	-0.0188108	-0.0223681	-0.0256644	-0.0287327	-0.0316946	-0.0345715	-0.0373355	-0.0400565	-0.0428215	-0.0456757	-0.0486376	-0.0517176	-0.0549403	-0.0583818	-0.0620834	-0.0660576	-0.0703235	-0.0749068	-0.0797704	-0.0848677	-0.0902239	-0.0958538	-0.101766	-0.107923	-0.114299	-0.120795	-0.127388	-0.134102	-0.140922	-0.147751	-0.154547	-0.16128	-0.167949	-0.17453
0.091106	0.0831184	0.0752758	0.0670329	0.0586619	0.0502595	0.0418848	0.0338715	0.0262926	0.0192326	0.0128383	0.00717468	0.0019345	-0.00293699	-0.00746288	-0.0116645	-0.0155419	-0.0191323	-0.0225181	-0.0258099	-0.0290022	-0.0320899	-0.0350906	-0.0380842	-0.0411636	-0.0443806	-0.0476966	-0.0511127	-0.0547285	-0.0585987	-0.0627294	-0.0671337	-0.0718532	-0.0768494	-0.0820454	-0.0874585	-0.0931252	-0.0990587	-0.105229	-0.111604	-0.118148	-0.124788	-0.131483	-0.138253	-0.145091	-0.151887	-0.158589	-0.16521	-0.17176	-0.178219
0.0916884	0.0844371	0.0766622	0.0685619	0.0603957	0.052262	0.0442345	0.036465	0.0291324	0.0223781	0.0163088	0.0106941	0.00547452	0.000578614	-0.00395507	-0.00819103	-0.0121184	-0.0158147	-0.0194429	-0.022982	-0.0263989	-0.0297359	-0.0330208	-0.0363402	-0.0397932	-0.0433746	-0.0470352	-0.0508524	-0.0549049	-0.0592116	-0.0637789	-0.0686426	-0.0737803	-0.0791126	-0.0846274	-0.0903536	-0.0963278	-0.102522	-0.108913	-0.115458	-0.122148	-0.128893	-0.135645	-0.142434	-0.149239	-0.155942	-0.162532	-0.169033	-0.175461	-0.181797
0.0934995	0.0860494	0.0783606	0.0704503	0.0625536	0.0547775	0.0469886	0.0394602	0.0324294	0.0259947	0.0199556	0.0143432	0.00908129	0.00416346	-0.000416587	-0.00471414	-0.00875954	-0.0127127	-0.0166016	-0.0203764	-0.0240517	-0.0276822	-0.0313018	-0.0350022	-0.0388263	-0.0427595	-0.0468276	-0.0510866	-0.0555804	-0.0603283	-0.0653587	-0.0706428	-0.0761187	-0.081771	-0.0875997	-0.0936337	-0.0998696	-0.106285	-0.112845	-0.119536	-0.126332	-0.133133	-0.139903	-0.146657	-0.153369	-0.159959	-0.166426	-0.172802	-0.179105	-0.185285
0.094799	0.0875767	0.0801536	0.0725682	0.0650725	0.057553	0.0500187	0.0427983	0.0360876	0.0296711	0.0236204	0.017951	0.0126567	0.00768328	0.00303355	-0.00139208	-0.00570676	-0.00993235	-0.0140663	-0.0181074	-0.0220841	-0.0260567	-0.0300632	-0.03414	-0.0383203	-0.0426668	-0.0471813	-0.0518847	-0.0568228	-0.0620363	-0.0674887	-0.0731116	-0.0789077	-0.0848733	-0.0910088	-0.0973033	-0.103759	-0.110342	-0.117046	-0.12384	-0.130693	-0.13751	-0.144242	-0.150899	-0.157495	-0.16396	-0.170301	-0.176548	-0.182691	-0.188633
0.0963089	0.08939	0.0823333	0.0751924	0.0679529	0.0606883	0.053471	0.0465794	0.0398571	0.0334035	0.0272714	0.02155	0.0161833	0.0111256	0.00633392	0.00162039	-0.00298162	-0.00746337	-0.0118742	-0.0162267	-0.0205548	-0.0249239	-0.0293141	-0.0337515	-0.0383506	-0.0431507	-0.0481149	-0.0532664	-0.0586744	-0.0643129	-0.0701047	-0.0760478	-0.0821574	-0.08843	-0.0948257	-0.101339	-0.107963	-0.11469	-0.121496	-0.128343	-0.135211	-0.141991	-0.148623	-0.155161	-0.161631	-0.167967	-0.174176	-0.180261	-0.186162	-0.1919
0.0981477	0.0916485	0.0850934	0.0781969	0.0712043	0.0642683	0.0573918	0.0504493	0.0436578	0.037094	0.0308881	0.0250742	0.0196066	0.0143908	0.00929071	0.00427346	-0.000596849	-0.0053664	-0.0100986	-0.0148125	-0.019547	-0.0243072	-0.0290628	-0.0339239	-0.0389816	-0.0442376	-0.049654	-0.055279	-0.0611144	-0.0670929	-0.0732047	-0.0794606	-0.0858772	-0.0924093	-0.099023	-0.105702	-0.112469	-0.119297	-0.126154	-0.133015	-0.139843	-0.146522	-0.153033	-0.159442	-0.16578	-0.171982	-0.178027	-0.183864	-0.189558	-0.195058
0.100505	0.094577	0.0882251	0.0815604	0.0749075	0.0683295	0.0613538	0.0543034	0.0473663	0.0407053	0.0343858	0.028453	0.0228101	0.0172637	0.0118432	0.00654513	0.00137561	-0.00372503	-0.00882841	-0.0139587	-0.0190913	-0.0242214	-0.0294058	-0.0347296	-0.0402468	-0.0459595	-0.051853	-0.0579069	-0.0640819	-0.0703797	-0.0768035	-0.0833652	-0.0900398	-0.096788	-0.103565	-0.110385	-0.11725	-0.124127	-0.130995	-0.137813	-0.144538	-0.151094	-0.157472	-0.163746	-0.169949	-0.175984	-0.181777	-0.187403	-0.192855	-0.198115
0.103624	0.0977683	0.0916322	0.0853335	0.0790638	0.0723319	0.0652078	0.0579746	0.0509165	0.0441224	0.037668	0.0315431	0.0255478	0.019664	0.0139516	0.00834388	0.00283426	-0.00264613	-0.00817454	-0.0137092	-0.019215	-0.0247777	-0.0304285	-0.036214	-0.0421894	-0.0483826	-0.0547059	-0.0610976	-0.0675901	-0.0741982	-0.0809257	-0.0877426	-0.0946305	-0.101538	-0.108451	-0.115366	-0.122278	-0.129161	-0.135983	-0.142693	-0.149293	-0.155712	-0.161952	-0.168086	-0.17412	-0.179899	-0.185477	-0.190857	-0.196064	-0.201127
0.106479	0.100957	0.0952924	0.0894442	0.082967	0.0760569	0.0687234	0.061354	0.0541505	0.0472126	0.0405547	0.0340588	0.027712	0.021528	0.0154995	0.00954525	0.00364984	-0.00226141	-0.0081979	-0.0141075	-0.0200477	-0.0260784	-0.0321914	-0.0384346	-0.0448902	-0.0515131	-0.0581712	-0.0648764	-0.0716755	-0.0785839	-0.0855625	-0.0925876	-0.0996295	-0.106668	-0.113672	-0.120626	-0.12754	-0.134373	-0.141081	-0.14766	-0.15412	-0.160396	-0.166492	-0.172452	-0.178225	-0.183787	-0.189113	-0.194243	-0.199249	-0.204135
0.109583	0.104648	0.0994976	0.0933215	0.0866055	0.0794441	0.0719535	0.0644207	0.05706	0.0499045	0.0428521	0.0359876	0.0293309	0.0228223	0.0164405	0.0100938	0.00376056	-0.00256268	-0.00887526	-0.0152218	-0.0216317	-0.0281252	-0.0346955	-0.0414183	-0.0483014	-0.055256	-0.0622237	-0.0692312	-0.0763268	-0.0834819	-0.0906639	-0.0978371	-0.105005	-0.112128	-0.119165	-0.126117	-0.132975	-0.139689	-0.14626	-0.152693	-0.159005	-0.165135	-0.171053	-0.176747	-0.182298	-0.187605	-0.192676	-0.1976	-0.202426	-0.207148
0.113429	0.109046	0.103313	0.096808	0.0897872	0.0824527	0.0747863	0.0670874	0.0594975	0.0519245	0.0444892	0.0373075	0.0303192	0.0234521	0.016673	0.00988286	0.00313526	-0.0035632	-0.0103135	-0.0171309	-0.0240027	-0.0309516	-0.038	-0.0451465	-0.0523557	-0.0596155	-0.0668801	-0.0741787	-0.0815155	-0.0888684	-0.096192	-0.103485	-0.110731	-0.11788	-0.124907	-0.131797	-0.138531	-0.145102	-0.151521	-0.157801	-0.163964	-0.169911	-0.175557	-0.181024	-0.186316	-0.191363	-0.196224	-0.200963	-0.20562	-0.210161
0.11785	0.112432	0.106335	0.099528	0.0923596	0.0848714	0.0770556	0.0691323	0.0611138	0.0531529	0.0454023	0.0378898	0.0305437	0.02328	0.0160581	0.00885596	0.00173742	-0.00539551	-0.0126136	-0.0198894	-0.0272117	-0.0346335	-0.0420991	-0.0495637	-0.0570695	-0.0646194	-0.0721676	-0.079699	-0.0872252	-0.0947112	-0.102146	-0.109507	-0.116771	-0.123902	-0.130858	-0.137615	-0.144198	-0.150611	-0.156871	-0.162994	-0.168969	-0.174639	-0.180053	-0.185255	-0.190282	-0.195114	-0.199787	-0.204352	-0.208824	-0.213182
0.119918	0.114475	0.108242	0.101413	0.0941687	0.0865852	0.0785741	0.0702265	0.0618247	0.0535609	0.0454922	0.0376289	0.0298929	0.0221925	0.014566	0.00700098	-0.000545445	-0.00813952	-0.0158087	-0.0235278	-0.0313147	-0.0391441	-0.0469174	-0.0546676	-0.0624528	-0.0702769	-0.0780475	-0.0857571	-0.0934057	-0.100992	-0.108485	-0.115855	-0.12309	-0.130139	-0.136952	-0.143548	-0.149966	-0.156212	-0.162308	-0.168236	-0.173929	-0.179361	-0.184503	-0.189435	-0.194243	-0.198883	-0.203376	-0.207751	-0.212035	-0.216238
[truncated: 50 more columns]

## Sheet: Trained4RUN
0.954148	0.972589	0.974988	0.976723	0.976732	0.977773	0.978191	0.978754	0.979031	0.979127	0.979116	0.978772	0.978464	0.978336	0.97812	0.977961	0.977884	0.97777	0.97751	0.977316	0.976895	0.976664	0.976278	0.976052	0.975674	0.975435	0.975067	0.974684	0.974408	0.974021	0.973636	0.973279	0.972929	0.97257	0.972187	0.971788	0.971473	0.971133	0.970867	0.970535	0.970227	0.969795	0.969505	0.969102	0.96881	0.968444	0.968275	0.967878	0.967605	0.967223
0.972548	0.985953	0.988027	0.988781	0.989258	0.990018	0.990523	0.990949	0.991121	0.991144	0.990932	0.990563	0.990279	0.990059	0.98983	0.98968	0.989581	0.989342	0.989096	0.988766	0.988458	0.988158	0.987835	0.987486	0.987165	0.986862	0.986491	0.98617	0.985856	0.985486	0.985125	0.984784	0.984442	0.984084	0.983703	0.983357	0.982998	0.982636	0.982348	0.982036	0.98168	0.981334	0.981004	0.980672	0.980356	0.980063	0.979724	0.979369	0.979042	0.978717
0.974894	0.988008	0.989688	0.990851	0.991442	0.992297	0.992795	0.993145	0.993272	0.993155	0.992886	0.992558	0.992278	0.992082	0.991902	0.991732	0.991551	0.991326	0.991017	0.990725	0.990385	0.990081	0.98972	0.989409	0.989076	0.988748	0.988415	0.988076	0.987746	0.98738	0.987026	0.986685	0.986334	0.985964	0.985611	0.985246	0.984897	0.984531	0.984238	0.983885	0.983558	0.983198	0.982889	0.98255	0.982265	0.981923	0.981609	0.981255	0.980946	0.980634
0.97663	0.988755	0.990839	0.992061	0.992821	0.993635	0.994075	0.994358	0.994349	0.994157	0.993882	0.993558	0.993293	0.993117	0.992932	0.992733	0.992548	0.992255	0.991969	0.991646	0.991301	0.990969	0.990636	0.990306	0.989954	0.989641	0.989295	0.988947	0.988608	0.988246	0.987893	0.987542	0.987178	0.986826	0.986451	0.986094	0.985741	0.985392	0.985059	0.984726	0.984383	0.984044	0.983722	0.98341	0.983084	0.982758	0.982427	0.982092	0.981792	0.981485
0.976617	0.989214	0.991423	0.992817	0.993595	0.994347	0.994734	0.994885	0.994794	0.994579	0.994297	0.993989	0.993758	0.993566	0.993355	0.993151	0.992899	0.992616	0.992302	0.991977	0.991617	0.991299	0.990954	0.990609	0.990274	0.989945	0.989591	0.989238	0.988896	0.988534	0.988174	0.987812	0.98746	0.987085	0.986721	0.986359	0.986016	0.985652	0.985331	0.984985	0.984656	0.984313	0.984009	0.983669	0.983353	0.983018	0.982698	0.98237	0.98207	0.981768
0.977637	0.989978	0.992297	0.993639	0.994352	0.995019	0.995263	0.99531	0.99518	0.994942	0.994656	0.994377	0.994139	0.993927	0.993711	0.993455	0.993202	0.99289	0.992565	0.992219	0.99187	0.991538	0.991179	0.990844	0.990497	0.990157	0.989797	0.989443	0.989095	0.988727	0.988358	0.988004	0.98763	0.987265	0.986897	0.986544	0.986186	0.985836	0.985501	0.985167	0.984831	0.984504	0.984175	0.983846	0.983519	0.983193	0.98288	0.982558	0.982259	0.981958
0.978156	0.990591	0.992835	0.994109	0.994763	0.995285	0.995429	0.995437	0.995278	0.99503	0.994772	0.994491	0.994237	0.994017	0.993753	0.9935	0.993216	0.992901	0.992558	0.992221	0.991863	0.991514	0.991165	0.990817	0.990463	0.990115	0.989754	0.989396	0.989041	0.988665	0.988303	0.987928	0.987562	0.987193	0.986833	0.986468	0.986121	0.985761	0.985434	0.985094	0.984771	0.984426	0.984104	0.983767	0.983447	0.983126	0.982815	0.982498	0.9822	0.9819
0.978832	0.991027	0.993195	0.994399	0.994919	0.995335	0.995442	0.995416	0.995241	0.995018	0.994758	0.994465	0.99421	0.993949	0.993688	0.993407	0.993118	0.992782	0.992444	0.992097	0.991724	0.991385	0.991025	0.990669	0.990308	0.989957	0.989593	0.989228	0.988864	0.988495	0.988117	0.987748	0.98738	0.987018	0.986647	0.986293	0.985937	0.985587	0.985253	0.984926	0.984588	0.98425	0.983921	0.98359	0.983275	0.982957	0.982648	0.982332	0.982035	0.981745
0.979101	0.991181	0.993302	0.994376	0.994813	0.995197	0.995278	0.995238	0.995087	0.994865	0.994594	0.994305	0.994015	0.993759	0.993475	0.993185	0.992874	0.992545	0.992199	0.991839	0.991477	0.991128	0.990761	0.990401	0.990037	0.989683	0.989312	0.988941	0.988581	0.988199	0.987827	0.987457	0.987096	0.986724	0.986363	0.986002	0.985655	0.985304	0.984984	0.984642	0.98431	0.983968	0.983644	0.983318	0.983005	0.982691	0.982384	0.982072	0.981785	0.981493
0.979172	0.99119	0.993177	0.99417	0.994599	0.994958	0.995032	0.995016	0.994865	0.994631	0.994364	0.994044	0.99376	0.993483	0.993193	0.992886	0.992581	0.992242	0.991883	0.991531	0.991162	0.990806	0.990435	0.990073	0.989706	0.989346	0.988969	0.988602	0.98823	0.987853	0.987479	0.987116	0.986744	0.986382	0.986016	0.985662	0.985313	0.984972	0.984637	0.984302	0.983964	0.983628	0.983308	0.982986	0.982675	0.982363	0.982058	0.981754	0.981464	0.981173
0.979147	0.990973	0.992896	0.993896	0.994316	0.994671	0.994773	0.994756	0.994592	0.994363	0.994064	0.993753	0.993451	0.993166	0.992859	0.992556	0.992241	0.991891	0.99154	0.991181	0.990806	0.990446	0.990074	0.989709	0.989337	0.988969	0.988597	0.988218	0.98785	0.987472	0.987104	0.986731	0.986369	0.986001	0.985642	0.985288	0.984949	0.984598	0.984269	0.983929	0.983597	0.983265	0.982948	0.982628	0.98232	0.98201	0.981714	0.98141	0.981121	0.980833
0.978791	0.990591	0.99256	0.993567	0.993999	0.994388	0.99449	0.994461	0.994303	0.99404	0.99375	0.993423	0.993117	0.992817	0.992516	0.992204	0.991877	0.991534	0.991177	0.990811	0.990433	0.99007	0.989696	0.989326	0.988949	0.988585	0.988202	0.987828	0.987458	0.987085	0.986709	0.986345	0.985977	0.985618	0.985259	0.984913	0.984566	0.98422	0.983886	0.983551	0.983223	0.982894	0.982579	0.982263	0.981956	0.981654	0.981357	0.981055	0.980768	0.980482
0.978433	0.990295	0.992275	0.993292	0.993764	0.994146	0.994234	0.994204	0.994009	0.993752	0.993444	0.993113	0.992791	0.992495	0.992185	0.99186	0.991539	0.991188	0.990824	0.990455	0.990074	0.989708	0.989329	0.988953	0.988579	0.988204	0.987825	0.987449	0.987084	0.986703	0.986335	0.985966	0.985606	0.985246	0.984896	0.984543	0.9842	0.983852	0.983522	0.983191	0.982866	0.982541	0.982228	0.981914	0.981615	0.981313	0.981018	0.980719	0.980434	0.980147
0.978225	0.99006	0.992046	0.993104	0.993566	0.993926	0.99401	0.993938	0.993745	0.993468	0.993155	0.992808	0.992491	0.992185	0.991861	0.991542	0.991211	0.990853	0.990484	0.990112	0.989728	0.989356	0.988972	0.988599	0.988215	0.987843	0.987462	0.987091	0.986717	0.986345	0.985972	0.985609	0.985248	0.984897	0.98454	0.984191	0.983846	0.983502	0.983176	0.982848	0.982525	0.982203	0.981892	0.981585	0.981287	0.980986	0.980693	0.980397	0.980111	0.979826
0.97797	0.989821	0.991868	0.992913	0.993353	0.993707	0.993745	0.993675	0.99346	0.993177	0.992847	0.992505	0.992179	0.991859	0.991541	0.991212	0.990873	0.990511	0.990138	0.989762	0.989373	0.988996	0.988614	0.98823	0.98785	0.987475	0.987099	0.98672	0.986353	0.985976	0.98561	0.985247	0.984895	0.984536	0.984184	0.983833	0.983492	0.983152	0.982828	0.982502	0.982183	0.981862	0.981559	0.981253	0.980955	0.980657	0.980366	0.98007	0.979785	0.979503
0.977755	0.989688	0.991703	0.992715	0.993149	0.99345	0.99349	0.993393	0.993171	0.992869	0.992544	0.992193	0.991854	0.991539	0.991212	0.990875	0.990531	0.990165	0.989789	0.989407	0.989013	0.988638	0.988245	0.987865	0.987482	0.987112	0.986728	0.986356	0.985985	0.985614	0.985247	0.984893	0.984534	0.98418	0.983825	0.983479	0.98314	0.982803	0.982482	0.982159	0.981841	0.981528	0.981225	0.98092	0.980625	0.98033	0.980038	0.979744	0.979462	0.979183
0.977692	0.98954	0.991512	0.992516	0.992893	0.993196	0.993208	0.993102	0.99286	0.992562	0.992228	0.991865	0.991531	0.991207	0.990872	0.99053	0.990181	0.989811	0.989429	0.989043	0.98865	0.988266	0.987878	0.987495	0.987116	0.986739	0.986362	0.985985	0.98562	0.98525	0.984891	0.98453	0.984176	0.98382	0.983469	0.983126	0.982791	0.982457	0.982138	0.981818	0.981507	0.981195	0.980893	0.980591	0.980297	0.980002	0.979712	0.97942	0.979142	0.978863
0.977462	0.989293	0.991277	0.992224	0.99261	0.992889	0.992891	0.992765	0.992529	0.992223	0.991877	0.991522	0.991181	0.99085	0.990509	0.990163	0.989811	0.989435	0.989049	0.988664	0.988265	0.987884	0.987493	0.987116	0.98673	0.98636	0.985979	0.985609	0.985245	0.984883	0.984519	0.984163	0.983807	0.983455	0.983107	0.982767	0.982435	0.982104	0.981787	0.981474	0.981165	0.980854	0.980554	0.980255	0.979962	0.979668	0.979381	0.979093	0.978814	0.978536
0.977166	0.989041	0.990959	0.991925	0.992291	0.99256	0.992542	0.992424	0.992179	0.991862	0.991524	0.991162	0.990814	0.990478	0.990135	0.989785	0.989427	0.989046	0.988661	0.988269	0.987873	0.987489	0.987104	0.98672	0.986341	0.985967	0.985593	0.985224	0.984867	0.984501	0.984142	0.983784	0.983432	0.983083	0.982739	0.982402	0.982073	0.981745	0.981436	0.981124	0.980815	0.980507	0.980211	0.979911	0.979619	0.979329	0.979045	0.978757	0.97848	0.978201
0.976924	0.988705	0.990658	0.991601	0.991959	0.992208	0.9922	0.992072	0.991815	0.991507	0.991162	0.990794	0.990442	0.990102	0.989755	0.989399	0.989036	0.988657	0.988265	0.987876	0.987478	0.987099	0.986708	0.98633	0.985948	0.98558	0.985208	0.984846	0.984485	0.984123	0.983762	0.983408	0.983059	0.982714	0.982373	0.98204	0.981713	0.981392	0.981083	0.980773	0.980467	0.980162	0.979865	0.979567	0.979279	0.978991	0.978708	0.978421	0.978143	0.977867
0.976465	0.988363	0.990302	0.991247	0.99159	0.991852	0.991836	0.991696	0.991449	0.991134	0.990784	0.990412	0.990057	0.989714	0.989361	0.989001	0.98864	0.988253	0.987864	0.987473	0.98708	0.986695	0.986311	0.98593	0.985554	0.985187	0.984822	0.984456	0.984099	0.983736	0.983379	0.983029	0.982683	0.982341	0.982003	0.981673	0.981353	0.981033	0.980726	0.980418	0.980115	0.979811	0.979516	0.979221	0.978936	0.978649	0.978366	0.97808	0.977804	0.977529
0.976223	0.988055	0.989991	0.99091	0.991266	0.991516	0.991484	0.991353	0.991097	0.990774	0.990419	0.990044	0.989686	0.989337	0.988979	0.98862	0.988249	0.987866	0.987474	0.987087	0.986689	0.98631	0.985922	0.985547	0.985173	0.984813	0.984444	0.984083	0.983724	0.983365	0.983011	0.982664	0.982321	0.981982	0.981648	0.981323	0.981005	0.980687	0.980382	0.980076	0.979774	0.979471	0.979179	0.978888	0.978603	0.978317	0.978034	0.97775	0.977475	0.977203
0.975852	0.987701	0.989621	0.990565	0.990914	0.991149	0.99113	0.99099	0.990727	0.9904	0.990043	0.989665	0.989301	0.988947	0.988591	0.988224	0.987857	0.987472	0.987085	0.986692	0.9863	0.985918	0.985537	0.985163	0.984796	0.984433	0.984067	0.983705	0.98335	0.982994	0.982643	0.982299	0.98196	0.981624	0.981295	0.980973	0.980656	0.980341	0.980038	0.979734	0.979432	0.979133	0.978844	0.978553	0.978269	0.977983	0.977703	0.97742	0.977148	0.976877
0.975594	0.987353	0.989305	0.99023	0.990561	0.990808	0.990777	0.99063	0.990361	0.990032	0.989671	0.989288	0.988919	0.988567	0.988201	0.987837	0.987467	0.987086	0.986694	0.986307	0.985911	0.985535	0.985155	0.984789	0.984418	0.984058	0.983693	0.983334	0.982981	0.982628	0.982281	0.98194	0.981603	0.981273	0.980947	0.980626	0.980312	0.98	0.979697	0.979394	0.979096	0.9788	0.978512	0.978222	0.977938	0.977654	0.977375	0.977096	0.976824	0.976554
0.975177	0.987022	0.988965	0.989873	0.990222	0.990459	0.990419	0.990266	0.989994	0.989661	0.989294	0.988906	0.988539	0.98818	0.987818	0.987451	0.987086	0.986698	0.986312	0.985922	0.985533	0.985159	0.984787	0.984417	0.98405	0.983689	0.983327	0.982971	0.982621	0.982271	0.981928	0.981589	0.981259	0.980932	0.980606	0.980288	0.979977	0.979665	0.979364	0.979064	0.97877	0.978474	0.978186	0.977897	0.977615	0.977332	0.977056	0.976777	0.976508	0.976236
0.974903	0.986708	0.988624	0.989553	0.989889	0.990114	0.990067	0.989909	0.989633	0.989293	0.988921	0.988535	0.988159	0.987803	0.987437	0.987075	0.986703	0.986322	0.985932	0.985549	0.985162	0.984795	0.98442	0.984054	0.983686	0.983329	0.982968	0.982615	0.982269	0.981923	0.981582	0.98125	0.980922	0.980595	0.980272	0.979957	0.979647	0.979336	0.979039	0.978742	0.978448	0.978153	0.977866	0.977578	0.977297	0.977018	0.976742	0.976465	0.976194	0.975924
0.974519	0.98633	0.988286	0.989206	0.989531	0.989752	0.989701	0.989538	0.989255	0.98891	0.988541	0.988147	0.987776	0.987416	0.987056	0.986687	0.986323	0.985938	0.985555	0.985175	0.984795	0.984426	0.984054	0.983688	0.983322	0.982968	0.982611	0.982261	0.981918	0.981574	0.98124	0.98091	0.980583	0.980259	0.979939	0.979625	0.979316	0.979009	0.978715	0.978418	0.978125	0.97783	0.977545	0.977258	0.976981	0.976702	0.976428	0.976149	0.97588	0.975611
0.974098	0.985998	0.987942	0.988851	0.989172	0.989389	0.989333	0.989163	0.988875	0.988533	0.988155	0.987766	0.987391	0.987037	0.98667	0.986308	0.98594	0.985562	0.985182	0.984809	0.984427	0.984061	0.983689	0.983326	0.982963	0.982611	0.982257	0.981911	0.981572	0.981233	0.980901	0.980572	0.980248	0.979927	0.979609	0.979295	0.978989	0.978686	0.978391	0.978096	0.977803	0.97751	0.977226	0.976943	0.976666	0.976388	0.976112	0.975836	0.975568	0.975299
0.973803	0.985675	0.987603	0.988505	0.988821	0.989032	0.988968	0.988791	0.988506	0.988154	0.987779	0.987387	0.987018	0.986657	0.986297	0.985931	0.985569	0.985195	0.984821	0.984446	0.984067	0.983701	0.983331	0.98297	0.982611	0.982262	0.981912	0.981568	0.981234	0.980899	0.980567	0.980241	0.979919	0.979599	0.979282	0.978972	0.978669	0.978366	0.978072	0.977777	0.977486	0.977195	0.976913	0.976631	0.976355	0.976076	0.975803	0.975527	0.975258	0.974991
0.973399	0.985294	0.987228	0.988132	0.988447	0.988651	0.988582	0.988411	0.988114	0.987768	0.987391	0.987005	0.986629	0.986276	0.985913	0.985554	0.985195	0.984828	0.984453	0.984081	0.983703	0.983339	0.982972	0.982614	0.982258	0.981913	0.981566	0.981228	0.980896	0.980562	0.980233	0.979909	0.979589	0.97927	0.978956	0.978649	0.978346	0.978043	0.97775	0.977457	0.977167	0.976879	0.976598	0.976317	0.97604	0.975763	0.97549	0.975215	0.974948	0.974681
0.973008	0.984919	0.98686	0.987765	0.988073	0.98827	0.988208	0.988024	0.987733	0.987383	0.987013	0.986621	0.986253	0.985895	0.985539	0.985184	0.984833	0.984463	0.984092	0.983719	0.983343	0.982982	0.982618	0.982263	0.981911	0.981569	0.981227	0.980892	0.980561	0.980228	0.979903	0.97958	0.97926	0.978945	0.978634	0.978327	0.978025	0.977723	0.977432	0.97714	0.976853	0.976566	0.976287	0.976004	0.975729	0.975453	0.97518	0.974907	0.97464	0.974376
0.972611	0.984552	0.986496	0.987393	0.987695	0.987901	0.987825	0.987646	0.987352	0.987011	0.986633	0.986249	0.985877	0.985527	0.985175	0.984827	0.984474	0.984108	0.983736	0.983366	0.982992	0.982633	0.982272	0.981922	0.981572	0.981235	0.980896	0.980561	0.980233	0.979904	0.979579	0.979257	0.978941	0.978628	0.978317	0.978011	0.97771	0.97741	0.977119	0.97683	0.976544	0.976258	0.975977	0.975697	0.975422	0.975147	0.974875	0.974603	0.974339	0.974074
0.972234	0.984192	0.986128	0.987016	0.987331	0.987518	0.98745	0.987267	0.986982	0.986631	0.986263	0.985875	0.985511	0.985166	0.984821	0.984471	0.984121	0.983755	0.983385	0.983017	0.982646	0.982291	0.981934	0.981586	0.981241	0.980907	0.980568	0.980235	0.97991	0.979582	0.979257	0.978939	0.978626	0.978313	0.978003	0.977698	0.977398	0.977099	0.976812	0.976523	0.976238	0.975951	0.975672	0.975392	0.975118	0.974844	0.974573	0.974303	0.974038	0.973774
0.971848	0.983815	0.985744	0.986651	0.986948	0.987145	0.987073	0.9869	0.986605	0.986265	0.985892	0.985513	0.985155	0.984817	0.984471	0.984124	0.983774	0.983409	0.98304	0.982675	0.982307	0.981956	0.981602	0.981259	0.980917	0.980583	0.980246	0.979917	0.979592	0.979264	0.978943	0.978628	0.978314	0.978002	0.977693	0.977389	0.97709	0.976794	0.976507	0.97622	0.975933	0.975648	0.97537	0.97509	0.974817	0.974544	0.974275	0.974005	0.973741	0.973478
0.971437	0.98342	0.985378	0.986267	0.986577	0.98677	0.98671	0.986528	0.986244	0.9859	0.985537	0.985164	0.984814	0.984475	0.984132	0.983785	0.983435	0.983072	0.982706	0.982343	0.98198	0.981631	0.981281	0.980942	0.980599	0.980267	0.979933	0.979605	0.97928	0.978955	0.978637	0.978321	0.978008	0.977696	0.977388	0.977085	0.976789	0.976494	0.976208	0.975919	0.975634	0.975349	0.975071	0.974792	0.97452	0.974249	0.97398	0.97371	0.973447	0.973187
0.971019	0.983062	0.985	0.985905	0.986211	0.986419	0.986347	0.986176	0.985888	0.985554	0.985198	0.984834	0.984483	0.984146	0.983802	0.983455	0.983106	0.982745	0.982382	0.982024	0.981662	0.981318	0.980972	0.980631	0.98029	0.97996	0.979628	0.979298	0.978977	0.978655	0.978335	0.97802	0.977707	0.977396	0.977089	0.976789	0.976494	0.976199	0.975911	0.975623	0.975339	0.975054	0.974776	0.974498	0.974228	0.973956	0.973688	0.973419	0.973158	0.972899
0.97073	0.982681	0.984644	0.985543	0.985866	0.986061	0.986001	0.985824	0.985547	0.985221	0.984874	0.984509	0.98416	0.983822	0.983477	0.98313	0.982783	0.982425	0.982065	0.981709	0.981352	0.981011	0.980663	0.980323	0.979986	0.979657	0.979323	0.978997	0.978678	0.978355	0.978036	0.97772	0.977408	0.977099	0.976794	0.976495	0.9762	0.975903	0.975617	0.975329	0.975045	0.974761	0.974484	0.974209	0.973938	0.973666	0.973399	0.973132	0.972872	0.972615
0.970364	0.982344	0.984295	0.985219	0.985521	0.985728	0.985663	0.985499	0.985231	0.984913	0.984567	0.984202	0.983851	0.98351	0.983165	0.982819	0.982474	0.982119	0.981762	0.981409	0.981056	0.980712	0.980365	0.980028	0.979691	0.97936	0.97903	0.978706	0.978385	0.978061	0.977743	0.977427	0.977117	0.97681	0.976505	0.976206	0.975908	0.975614	0.975327	0.975039	0.974755	0.974472	0.974197	0.973921	0.97365	0.97338	0.973114	0.972848	0.972591	0.972334
0.970005	0.981989	0.98397	0.984871	0.985189	0.98539	0.985337	0.985182	0.984923	0.984605	0.984258	0.983891	0.983538	0.983197	0.982852	0.982508	0.982167	0.981814	0.98146	0.981111	0.980754	0.980411	0.980067	0.979731	0.979392	0.979065	0.978736	0.978411	0.97809	0.977767	0.977448	0.977134	0.976826	0.976519	0.976215	0.975913	0.975618	0.975323	0.975036	0.974749	0.974466	0.974185	0.97391	0.973634	0.973364	0.973096	0.972831	0.972568	0.972311	0.972057
0.969583	0.981655	0.98361	0.984534	0.984846	0.985062	0.985021	0.984876	0.984617	0.984298	0.983949	0.983578	0.983224	0.982884	0.982541	0.982201	0.981861	0.981512	0.981161	0.980809	0.980454	0.980114	0.97977	0.979431	0.979096	0.978771	0.97844	0.978115	0.977794	0.977471	0.977154	0.976843	0.976534	0.976228	0.975922	0.975622	0.975327	0.975032	0.974745	0.974459	0.974178	0.973897	0.973622	0.973348	0.97308	0.972813	0.972551	0.972289	0.972034	0.971782
0.969259	0.981298	0.983283	0.984199	0.984528	0.984758	0.984727	0.984581	0.984319	0.983997	0.983643	0.983271	0.982917	0.982578	0.98224	0.981901	0.981564	0.981218	0.980864	0.980512	0.98016	0.97982	0.979473	0.979139	0.978805	0.978477	0.978147	0.977821	0.977501	0.977179	0.976865	0.976553	0.976245	0.975936	0.975632	0.975332	0.975037	0.974743	0.974457	0.974174	0.973892	0.973611	0.973338	0.973066	0.9728	0.972536	0.972275	0.972014	0.971762	0.971513
0.968797	0.980938	0.982921	0.983864	0.984212	0.984454	0.984424	0.984275	0.984011	0.983684	0.983329	0.982957	0.982606	0.98227	0.981933	0.981597	0.981264	0.980914	0.980561	0.980213	0.97986	0.979518	0.979175	0.978842	0.978506	0.978178	0.977849	0.977523	0.977204	0.976885	0.97657	0.976259	0.975949	0.975643	0.975339	0.975039	0.974745	0.974452	0.974169	0.973885	0.973605	0.973326	0.973055	0.972784	0.972521	0.972257	0.971999	0.971741	0.971492	0.971246
0.968467	0.980602	0.982615	0.983578	0.983935	0.984177	0.984139	0.983986	0.983713	0.983383	0.983027	0.982657	0.982309	0.981974	0.981639	0.981307	0.98097	0.98062	0.98027	0.979921	0.979565	0.979227	0.978886	0.97855	0.978214	0.977886	0.977556	0.977232	0.976915	0.976596	0.976281	0.975968	0.97566	0.975353	0.97505	0.974751	0.974458	0.974168	0.973884	0.973601	0.973323	0.973046	0.972776	0.972509	0.972246	0.971985	0.971729	0.971475	0.971229	0.970985
0.968044	0.980279	0.982327	0.983302	0.98366	0.983891	0.983849	0.983684	0.983409	0.983078	0.982723	0.982357	0.982009	0.981677	0.981346	0.981008	0.980671	0.980324	0.979973	0.979621	0.97927	0.978932	0.978588	0.978253	0.977917	0.977589	0.97726	0.976938	0.976621	0.976303	0.975986	0.975675	0.975367	0.975061	0.974758	0.974461	0.974171	0.97388	0.973597	0.973316	0.97304	0.972765	0.972499	0.972232	0.971972	0.971714	0.971461	0.971211	0.970967	0.970728
0.967723	0.980021	0.982075	0.983047	0.983388	0.983611	0.983555	0.983386	0.983109	0.982779	0.982427	0.982061	0.981716	0.981388	0.981051	0.980714	0.980379	0.980031	0.979677	0.979329	0.978978	0.978638	0.978294	0.977958	0.977622	0.977295	0.976969	0.976647	0.97633	0.976009	0.975695	0.975384	0.975076	0.974772	0.974471	0.974176	0.973885	0.973596	0.973316	0.973038	0.972763	0.972491	0.972226	0.971962	0.971705	0.971451	0.971202	0.970954	0.970715	0.970477
0.967427	0.979763	0.981816	0.982766	0.983099	0.983308	0.983248	0.983078	0.982802	0.982476	0.982125	0.981762	0.981421	0.981086	0.98075	0.980416	0.98008	0.979729	0.979379	0.979031	0.978678	0.978338	0.977994	0.977658	0.977323	0.976999	0.976673	0.976351	0.976033	0.975714	0.9754	0.97509	0.974784	0.974481	0.974183	0.973889	0.9736	0.973313	0.973036	0.972759	0.972488	0.972218	0.971955	0.971695	0.971442	0.971191	0.970945	0.970702	0.970465	0.970234
0.967102	0.97947	0.98151	0.982456	0.98278	0.982988	0.982929	0.982763	0.982491	0.982167	0.981819	0.98146	0.981113	0.98078	0.980447	0.980112	0.979774	0.979427	0.979078	0.978728	0.978375	0.978035	0.977692	0.977357	0.977025	0.976701	0.976375	0.976053	0.975737	0.97542	0.975107	0.974799	0.974495	0.974194	0.973897	0.973605	0.973319	0.973036	0.97276	0.972487	0.972218	0.971951	0.971692	0.971435	0.971187	0.97094	0.970699	0.970458	0.970227	0.969999
0.966739	0.979132	0.981177	0.982119	0.982445	0.982657	0.982604	0.982443	0.982174	0.981854	0.981511	0.981146	0.980802	0.980472	0.980138	0.979801	0.979467	0.979121	0.97877	0.97842	0.978068	0.977729	0.977387	0.977055	0.976723	0.9764	0.976074	0.975754	0.975439	0.975124	0.974813	0.974507	0.974206	0.973907	0.973612	0.973323	0.973041	0.97276	0.972489	0.972218	0.971951	0.971688	0.971434	0.971182	0.970937	0.970695	0.970457	0.970223	0.969995	0.969772
0.966368	0.978785	0.980841	0.981786	0.982117	0.982336	0.982286	0.982128	0.981864	0.981546	0.981199	0.980837	0.980496	0.980165	0.97983	0.979496	0.979163	0.978816	0.978464	0.978116	0.977765	0.977426	0.977087	0.976755	0.976426	0.976102	0.975779	0.975461	0.975148	0.974835	0.974527	0.974224	0.973925	0.973628	0.973337	0.973052	0.972772	0.972496	0.972226	0.971958	0.971697	0.971438	0.97119	0.970942	0.970702	0.970463	0.970232	0.970001	0.969778	0.969558
0.965963	0.978434	0.9805	0.981455	0.981794	0.982018	0.981971	0.981818	0.981557	0.981235	0.98089	0.980531	0.980188	0.979857	0.979524	0.979191	0.978857	0.97851	0.978159	0.977812	0.977461	0.977126	0.976787	0.976458	0.976127	0.975807	0.975486	0.97517	0.97486	0.974549	0.974245	0.973943	0.973646	0.973354	0.973067	0.972785	0.972509	0.972235	0.971969	0.971706	0.971449	0.971196	0.970951	0.970709	0.970472	0.970241	0.970012	0.969787	0.969568	0.969351
0.965622	0.978103	0.980176	0.98114	0.98148	0.981707	0.981665	0.981515	0.981249	0.980929	0.980587	0.980227	0.979883	0.979553	0.979222	0.978888	0.978553	0.978207	0.977858	0.977511	0.977164	0.976828	0.976492	0.976162	0.975834	0.975516	0.975198	0.974885	0.974578	0.974271	0.973967	0.973669	0.973377	0.973089	0.972805	0.972527	0.972254	0.971983	0.971722	0.971463	0.971213	0.970964	0.970725	0.970485	0.970257	0.970028	0.969805	0.969583	0.969368	0.969155
0.965236	0.977767	0.979856	0.980826	0.981171	0.981404	0.981366	0.981208	0.980944	0.980628	0.980284	0.979921	0.97958	0.979251	0.978918	0.978583	0.978249	0.977904	0.977555	0.977212	0.976864	0.976531	0.976194	0.975867	0.975542	0.975227	0.974911	0.974601	0.974297	0.973992	0.973692	0.973398	0.97311	0.972825	0.972545	0.97227	0.972001	0.971735	0.971479	0.971227	0.97098	0.970737	0.970501	0.97027	0.970044	0.969821	0.969601	0.969383	0.969172	0.968964
0.964865	0.977447	0.979546	0.980521	0.980871	0.981109	0.981062	0.980906	0.980645	0.980326	0.97998	0.979619	0.979279	0.978948	0.978615	0.978281	0.977948	0.977603	0.977258	0.976914	0.976569	0.976235	0.975901	0.975577	0.975255	0.974942	0.974629	0.974323	0.97402	0.973719	0.973424	0.973134	0.97285	0.972569	0.972292	0.97202	0.971756	0.971496	0.971246	0.970998	0.970757	0.970518	0.97029	0.970061	0.969841	0.969622	0.969405	0.969191	0.968985	0.96878
0.964508	0.977133	0.979239	0.980221	0.980578	0.980804	0.98076	0.980607	0.980344	0.980022	0.979678	0.979319	0.978976	0.978644	0.978312	0.977979	0.977646	0.977305	0.976959	0.976617	0.976272	0.975942	0.975611	0.975289	0.97497	0.974661	0.974351	0.974046	0.973748	0.973452	0.973161	0.972875	0.972595	0.972317	0.972043	0.971778	0.971519	0.971266	0.97102	0.970778	0.970541	0.97031	0.970084	0.969862	0.969645	0.969429	0.969217	0.969009	0.968804	0.968604
0.964151	0.976818	0.978935	0.979928	0.98027	0.9805	0.98046	0.980305	0.980038	0.979719	0.979376	0.979014	0.97867	0.97834	0.978009	0.977676	0.977347	0.977005	0.976662	0.97632	0.975979	0.975652	0.975323	0.975005	0.97469	0.974384	0.974076	0.973776	0.973483	0.973191	0.972904	0.972623	0.972346	0.972071	0.971804	0.971543	0.971292	0.971043	0.970803	0.970565	0.970337	0.970108	0.96989	0.96967	0.969457	0.969245	0.969038	0.968832	0.968632	0.968436
0.963788	0.976505	0.978635	0.979615	0.979964	0.980199	0.980156	0.979999	0.979734	0.979416	0.979072	0.978709	0.978367	0.978038	0.977706	0.977378	0.977048	0.97671	0.976367	0.976029	0.975691	0.975368	0.975043	0.974729	0.974417	0.974113	0.97381	0.973516	0.973228	0.97294	0.972658	0.97238	0.972106	0.971838	0.971576	0.971324	0.971077	0.970835	0.970598	0.970369	0.970144	0.969922	0.969707	0.969491	0.969281	0.969074	0.96887	0.968668	0.968473	0.968278
0.963435	0.976201	0.978315	0.979306	0.979661	0.979893	0.979849	0.979694	0.97943	0.979112	0.978766	0.978405	0.978065	0.977735	0.977408	0.977078	0.976753	0.976414	0.976076	0.975743	0.975409	0.975089	0.974768	0.974458	0.974148	0.97385	0.973554	0.973264	0.97298	0.972697	0.972418	0.972143	0.971877	0.971615	0.971362	0.971114	0.970874	0.970635	0.970408	0.970182	0.969963	0.969744	0.969532	0.96932	0.969116	0.968911	0.968711	0.968514	0.968319	0.968126
0.963089	0.975861	0.977996	0.978997	0.979349	0.979582	0.97954	0.979387	0.979123	0.978803	0.978459	0.9781	0.977759	0.977435	0.977107	0.976782	0.976457	0.976123	0.975789	0.97546	0.97513	0.974815	0.974499	0.97419	0.973887	0.973595	0.973304	0.973018	0.97274	0.97246	0.972185	0.971917	0.971657	0.971404	0.971155	0.970914	0.970678	0.970449	0.970225	0.970006	0.96979	0.969574	0.969366	0.969159	0.968957	0.968757	0.968561	0.968364	0.968172	0.967983
0.962723	0.97555	0.977686	0.978682	0.979042	0.979272	0.979233	0.979082	0.978816	0.978498	0.978157	0.977797	0.977462	0.977136	0.976814	0.97649	0.976169	0.975841	0.975512	0.975188	0.974863	0.974552	0.974238	0.973936	0.97364	0.973353	0.973067	0.972786	0.972512	0.972236	0.971968	0.971707	0.971456	0.971208	0.970966	0.970729	0.970503	0.970277	0.97006	0.969844	0.969631	0.969419	0.969216	0.969011	0.968814	0.968618	0.968422	0.968228	0.968038	0.967852
0.962396	0.975247	0.977376	0.978378	0.978735	0.978969	0.978931	0.978777	0.978513	0.978198	0.977855	0.977501	0.977164	0.976844	0.976523	0.976204	0.975889	0.975566	0.975242	0.974922	0.974601	0.974293	0.973985	0.973692	0.9734	0.973118	0.972837	0.972561	0.97229	0.972022	0.97176	0.971509	0.971263	0.971022	0.970784	0.970558	0.970334	0.970116	0.969902	0.969688	0.969479	0.969272	0.969071	0.968871	0.968678	0.968482	0.968288	0.968097	0.96791	0.967728
0.962044	0.974922	0.97706	0.978064	0.978426	0.97866	0.97862	0.97847	0.978209	0.977893	0.977557	0.977201	0.97687	0.976551	0.976235	0.975922	0.975612	0.975294	0.974975	0.97466	0.974342	0.97404	0.973742	0.973453	0.973167	0.97289	0.972613	0.97234	0.972077	0.971816	0.971565	0.971319	0.971079	0.970842	0.970616	0.970392	0.970176	0.96996	0.969748	0.969538	0.969334	0.96913	0.968933	0.968737	0.968543	0.96835	0.968159	0.96797	0.967788	0.967607
0.961649	0.974598	0.976733	0.977748	0.978114	0.978347	0.978311	0.978166	0.977903	0.977594	0.977256	0.976907	0.976578	0.976265	0.975956	0.975649	0.975345	0.975032	0.974717	0.974405	0.974095	0.973803	0.973509	0.973225	0.972944	0.972672	0.972398	0.972134	0.971878	0.971628	0.971382	0.971143	0.970907	0.970682	0.970458	0.970242	0.970028	0.969814	0.969607	0.969401	0.969199	0.968999	0.968807	0.96861	0.968419	0.968228	0.96804	0.967856	0.967674	0.967497
0.961373	0.974271	0.976421	0.977444	0.977806	0.978043	0.978014	0.977864	0.97761	0.977298	0.976968	0.976621	0.976298	0.975994	0.97569	0.975389	0.97509	0.974782	0.974471	0.974166	0.973867	0.973579	0.973291	0.973012	0.972736	0.972467	0.972203	0.971945	0.971701	0.971455	0.971217	0.970981	0.970758	0.970535	0.970318	0.970104	0.969893	0.969683	0.96948	0.969276	0.969078	0.968883	0.968689	0.968495	0.968306	0.968117	0.967933	0.967749	0.967572	0.967397
0.961032	0.973955	0.976105	0.977126	0.977496	0.97774	0.977708	0.977568	0.977311	0.977007	0.976679	0.976338	0.976024	0.975725	0.975428	0.975133	0.974839	0.974533	0.97423	0.973936	0.973641	0.973359	0.973076	0.972803	0.97253	0.97227	0.972012	0.971767	0.971528	0.971289	0.971055	0.970832	0.97061	0.970395	0.97018	0.969969	0.969761	0.969556	0.969354	0.969155	0.968962	0.968765	0.968573	0.968381	0.968194	0.96801	0.967827	0.967647	0.967471	0.967298
0.960689	0.973663	0.975798	0.976827	0.977207	0.977442	0.977421	0.977276	0.97703	0.976729	0.976407	0.976077	0.975769	0.975477	0.975186	0.974895	0.974604	0.974308	0.974016	0.973726	0.973438	0.973161	0.972883	0.972611	0.972349	0.972096	0.971852	0.971611	0.971379	0.971144	0.970923	0.970701	0.970488	0.970274	0.970062	0.969853	0.96965	0.969446	0.969249	0.969054	0.968859	0.968664	0.968474	0.968283	0.968101	0.967917	0.967738	0.967559	0.967385	0.967209
0.960397	0.973347	0.975493	0.976537	0.976905	0.977154	0.977128	0.976996	0.976753	0.976458	0.976149	0.975825	0.975524	0.975239	0.974952	0.974665	0.974383	0.974099	0.973811	0.973528	0.973244	0.972973	0.972697	0.972436	0.972181	0.971941	0.971702	0.971468	0.97124	0.971019	0.970799	0.970586	0.970374	0.970161	0.969952	0.969748	0.969546	0.969346	0.969153	0.968956	0.968762	0.968569	0.968381	0.968195	0.968012	0.967832	0.967654	0.967477	0.9673	0.967121
0.960009	0.973023	0.975191	0.976228	0.976612	0.976857	0.976845	0.976716	0.97648	0.976198	0.975895	0.97558	0.975285	0.975004	0.974721	0.974443	0.974175	0.973894	0.973614	0.973336	0.973057	0.972788	0.972523	0.972269	0.972028	0.971793	0.971561	0.971331	0.971117	0.970897	0.970685	0.970473	0.970263	0.970053	0.969848	0.969645	0.969447	0.969252	0.969056	0.96886	0.968668	0.968477	0.968293	0.968106	0.967928	0.967749	0.967572	0.967392	0.967212	0.967033
0.959668	0.972739	0.974887	0.975944	0.976321	0.976582	0.976573	0.976452	0.976231	0.975956	0.975661	0.975352	0.975062	0.974784	0.974511	0.974247	0.973981	0.973708	0.973433	0.97316	0.972883	0.972625	0.972367	0.972128	0.971891	0.971664	0.971435	0.97122	0.971006	0.970795	0.970583	0.970372	0.970164	0.969959	0.969755	0.969556	0.969362	0.969164	0.968969	0.968775	0.968584	0.968397	0.968212	0.96803	0.967852	0.967675	0.967494	0.967311	0.96713	0.966951
0.959387	0.972421	0.974602	0.97565	0.976048	0.976314	0.976314	0.97621	0.975996	0.975729	0.97544	0.975135	0.974848	0.974581	0.974323	0.974062	0.973804	0.973535	0.973265	0.972993	0.972728	0.972477	0.972235	0.972	0.971771	0.971547	0.971333	0.971118	0.970913	0.970702	0.970491	0.970282	0.970079	0.969873	0.969673	0.969478	0.969281	0.969084	0.96889	0.968697	0.968511	0.968322	0.968142	0.96796	0.967783	0.967601	0.967417	0.967233	0.967052	0.966872
0.959005	0.972119	0.974294	0.975368	0.975773	0.97605	0.976069	0.975973	0.975769	0.975508	0.975224	0.974922	0.974646	0.974396	0.97414	0.973887	0.973633	0.973369	0.9731	0.97284	0.972583	0.972348	0.97211	0.971883	0.971656	0.971448	0.971234	0.971028	0.970822	0.970612	0.970404	0.970199	0.969995	0.969794	0.969597	0.969399	0.969202	0.969006	0.968814	0.968624	0.968436	0.968252	0.968072	0.967892	0.96771	0.967524	0.96734	0.967155	0.966974	0.966795
0.95874	0.971826	0.974043	0.975124	0.975535	0.975836	0.975861	0.975774	0.975574	0.975316	0.975034	0.974744	0.974485	0.974235	0.973987	0.973737	0.973488	0.973224	0.972968	0.972715	0.972475	0.972244	0.972012	0.971788	0.971578	0.971368	0.971163	0.970956	0.97075	0.970541	0.970337	0.970131	0.969931	0.969734	0.969532	0.969334	0.969139	0.968943	0.968754	0.968563	0.96838	0.968195	0.968016	0.96783	0.967644	0.967458	0.967271	0.967086	0.966906	0.966724
0.958356	0.971555	0.973788	0.974878	0.975321	0.97563	0.975664	0.975581	0.975384	0.975128	0.974858	0.974586	0.974328	0.974087	0.973842	0.973596	0.973346	0.973096	0.972847	0.972612	0.972375	0.972151	0.971922	0.971715	0.971503	0.971302	0.971095	0.970888	0.970683	0.970478	0.970272	0.97007	0.969874	0.969671	0.96947	0.969273	0.969078	0.968886	0.968695	0.968508	0.968324	0.96814	0.967955	0.967764	0.967578	0.96739	0.967203	0.967019	0.966835	0.966652
0.958187	0.971366	0.973584	0.97471	0.975152	0.975467	0.975502	0.975419	0.97522	0.974976	0.974726	0.974452	0.974201	0.973961	0.97372	0.973472	0.973236	0.972992	0.972762	0.97253	0.9723	0.972078	0.971867	0.971656	0.971453	0.97125	0.971042	0.970835	0.970634	0.970427	0.970224	0.970026	0.969823	0.96962	0.96942	0.969222	0.96903	0.968836	0.968649	0.968461	0.968277	0.968087	0.967897	0.967705	0.967517	0.967328	0.967142	0.966954	0.966768	0.966584
0.957928	0.971127	0.9734	0.97453	0.974981	0.975297	0.975332	0.975248	0.975063	0.97484	0.974587	0.974322	0.974072	0.973837	0.973593	0.97336	0.973131	0.972906	0.972679	0.972453	0.972225	0.972021	0.971807	0.971605	0.971399	0.971195	0.970987	0.970784	0.97058	0.970377	0.970178	0.969973	0.96977	0.969567	0.969366	0.969173	0.968978	0.968787	0.968599	0.968412	0.968222	0.968027	0.967835	0.967641	0.967452	0.967264	0.967074	0.966884	0.966697	0.96651
0.95766	0.970959	0.97323	0.974368	0.974818	0.975133	0.975166	0.975097	0.974934	0.974708	0.974463	0.974198	0.973953	0.973714	0.973486	0.97326	0.97305	0.972828	0.972606	0.972383	0.972174	0.971966	0.971761	0.971555	0.971348	0.971144	0.970939	0.970733	0.970534	0.970333	0.970127	0.969922	0.969719	0.969516	0.969318	0.969121	0.96893	0.968739	0.968551	0.968357	0.968161	0.967965	0.967771	0.967576	0.967388	0.967195	0.967003	0.966813	0.966622	0.966432
0.957591	0.97083	0.973096	0.974224	0.974668	0.974978	0.975027	0.974983	0.974815	0.974596	0.97435	0.974089	0.973839	0.973616	0.973394	0.973189	0.972981	0.972765	0.972545	0.972341	0.972127	0.971928	0.971719	0.971511	0.971304	0.971102	0.970895	0.970692	0.970495	0.970287	0.97008	0.969874	0.96967	0.969471	0.96927	0.969077	0.968885	0.968693	0.968498	0.968298	0.968101	0.967902	0.967707	0.967513	0.96732	0.967125	0.966933	0.966738	0.966545	0.966355
0.957372	0.970654	0.972921	0.974048	0.974491	0.974822	0.9749	0.97485	0.974691	0.974472	0.97423	0.973964	0.973731	0.973516	0.973316	0.973113	0.972911	0.972697	0.972497	0.972288	0.972083	0.97188	0.971669	0.971461	0.971256	0.971051	0.970847	0.970647	0.970443	0.970234	0.970027	0.96982	0.96962	0.969417	0.96922	0.969026	0.968834	0.968635	0.968434	0.968232	0.968033	0.967833	0.967639	0.96744	0.967245	0.967049	0.966853	0.966656	0.966462	0.966272
0.957185	0.970478	0.972744	0.97387	0.974338	0.974702	0.974772	0.974732	0.974571	0.974356	0.974109	0.973861	0.973635	0.973443	0.973244	0.973048	0.972847	0.972653	0.972448	0.972249	0.972039	0.971833	0.97162	0.971415	0.971207	0.971005	0.970804	0.970596	0.970391	0.970182	0.969973	0.96977	0.969566	0.969367	0.969168	0.968974	0.968774	0.96857	0.968367	0.968163	0.967963	0.967763	0.967564	0.967364	0.967167	0.966968	0.966769	0.966571	0.966378	0.966187
0.956967	0.970282	0.972552	0.973713	0.974221	0.974574	0.974655	0.974612	0.974455	0.974234	0.974006	0.973765	0.973564	0.973373	0.973181	0.972986	0.972806	0.972606	0.972411	0.972205	0.971993	0.971786	0.971576	0.971366	0.971162	0.970962	0.970753	0.970544	0.970338	0.970127	0.969922	0.969715	0.969515	0.969314	0.969115	0.968913	0.968708	0.968501	0.968296	0.968091	0.967891	0.967686	0.967485	0.967284	0.967083	0.966881	0.966681	0.966484	0.96629	0.966101
0.95674	0.970082	0.972399	0.97361	0.974101	0.974466	0.974542	0.974503	0.974338	0.974137	0.973916	0.973702	0.973501	0.973317	0.973125	0.972952	0.972765	0.972575	0.972372	0.972163	0.971949	0.971744	0.97153	0.971323	0.971121	0.970913	0.970702	0.970491	0.970284	0.970077	0.969867	0.969664	0.969462	0.969261	0.969054	0.968846	0.968639	0.968429	0.968223	0.968018	0.967812	0.967606	0.967404	0.967198	0.966995	0.966792	0.966593	0.966395	0.966202	0.966012
0.956514	0.969947	0.972329	0.973508	0.974009	0.974365	0.974444	0.974393	0.974249	0.974055	0.973863	0.973648	0.973453	0.973268	0.9731	0.972918	0.972741	0.972542	0.972336	0.972124	0.971912	0.971702	0.971491	0.971287	0.971074	0.970864	0.970652	0.97044	0.970236	0.970024	0.969819	0.969613	0.96941	0.969201	0.968988	0.968777	0.968567	0.968356	0.968149	0.967939	0.967732	0.967524	0.967318	0.967109	0.966906	0.966703	0.966503	0.966306	0.966113	0.965923
0.956435	0.969947	0.972256	0.973441	0.973924	0.97428	0.974342	0.974316	0.974178	0.974015	0.97382	0.97361	0.973413	0.973253	0.973075	0.972902	0.972716	0.972512	0.972302	0.972092	0.971874	0.971667	0.971457	0.971243	0.971028	0.970817	0.970602	0.970393	0.970184	0.969976	0.969768	0.969562	0.96935	0.969134	0.968918	0.968705	0.968493	0.968282	0.968071	0.967858	0.967649	0.967437	0.967228	0.967019	0.966815	0.966612	0.966413	0.966216	0.966023	0.965833
0.956479	0.969858	0.972178	0.973342	0.973828	0.974167	0.974257	0.974238	0.974134	0.973967	0.973777	0.973565	0.973395	0.973224	0.973055	0.972873	0.972681	0.972473	0.972265	0.97205	0.971834	0.97163	0.971409	0.971192	0.970976	0.970762	0.970551	0.970337	0.970131	0.969921	0.969712	0.969497	0.969279	0.96906	0.968841	0.968626	0.968414	0.968199	0.967984	0.967771	0.967558	0.967343	0.967133	0.966924	0.966719	0.966517	0.966318	0.966121	0.965928	0.965736
0.956254	0.969713	0.972029	0.973208	0.973682	0.974055	0.974156	0.974175	0.974069	0.973909	0.973718	0.973535	0.973354	0.973193	0.973014	0.972826	0.972631	0.972426	0.972212	0.971999	0.971786	0.971571	0.971348	0.971129	0.970912	0.970701	0.970485	0.970275	0.970067	0.969856	0.969639	0.969417	0.969197	0.968975	0.968755	0.96854	0.968323	0.968105	0.96789	0.967672	0.967456	0.967241	0.967032	0.966822	0.966619	0.966417	0.966217	0.96602	0.965826	0.965634
0.956157	0.969584	0.971913	0.97307	0.973585	0.973969	0.974113	0.974126	0.974026	0.973862	0.973702	0.973505	0.973333	0.973161	0.972975	0.972783	0.972589	0.972377	0.972166	0.971956	0.971731	0.971513	0.971288	0.971067	0.970853	0.970637	0.970425	0.970212	0.970003	0.969783	0.969559	0.969335	0.969111	0.968888	0.968668	0.968448	0.968229	0.96801	0.96779	0.96757	0.967354	0.967139	0.966928	0.96672	0.966517	0.966315	0.966115	0.965917	0.965722	0.965528
0.95596	0.969442	0.971752	0.972963	0.973491	0.973925	0.974062	0.974081	0.973977	0.973846	0.97367	0.973483	0.973299	0.973119	0.972929	0.972739	0.972538	0.972329	0.97212	0.971897	0.971669	0.971449	0.971222	0.971005	0.970785	0.970573	0.970358	0.970145	0.969927	0.9697	0.969473	0.969246	0.96902	0.968797	0.968573	0.96835	0.96813	0.967907	0.967685	0.967463	0.967248	0.967032	0.966823	0.966615	0.966412	0.96621	0.966009	0.96581	0.965614	0.965422
0.955829	0.969276	0.971661	0.972884	0.973472	0.973893	0.974034	0.974046	0.973977	0.973827	0.97366	0.973458	0.973265	0.973079	0.97289	0.972692	0.972493	0.972285	0.972063	0.971837	0.971608	0.971385	0.971161	0.970937	0.970721	0.970507	0.970291	0.970068	0.969843	0.969613	0.969383	0.969154	0.968929	0.968701	0.968474	0.96825	0.968025	0.9678	0.967577	0.967356	0.96714	0.966926	0.966717	0.966508	0.966305	0.966102	0.965901	0.965701	0.965506	0.965314
0.955589	0.969186	0.971585	0.972883	0.973451	0.973873	0.974004	0.974056	0.973963	0.973822	0.973638	0.973426	0.973226	0.973041	0.972843	0.972647	0.97245	0.972228	0.972002	0.971773	0.971541	0.971322	0.971091	0.970872	0.970653	0.970437	0.970211	0.969981	0.969753	0.96952	0.969288	0.96906	0.968829	0.968599	0.96837	0.968143	0.967915	0.967689	0.967467	0.967245	0.96703	0.966816	0.966607	0.966399	0.966194	0.965991	0.965789	0.96559	0.965395	0.965204
0.955659	0.969192	0.971674	0.97292	0.973475	0.973878	0.97405	0.974069	0.973984	0.97382	0.973622	0.973399	0.973199	0.973004	0.972807	0.972612	0.972398	0.972172	0.971944	0.971712	0.971482	0.971256	0.97103	0.970807	0.970586	0.97036	0.970126	0.969893	0.969662	0.969426	0.969195	0.968961	0.968728	0.968496	0.968263	0.968033	0.967805	0.967579	0.967356	0.967136	0.966921	0.966707	0.966498	0.966288	0.966084	0.965879	0.965678	0.96548	0.965285	0.965094
0.95557	0.969271	0.971686	0.972921	0.973457	0.97391	0.974047	0.974075	0.973966	0.973788	0.973581	0.973359	0.973148	0.972955	0.97276	0.972549	0.972331	0.972102	0.971871	0.971642	0.971406	0.971184	0.970954	0.97073	0.9705	0.970266	0.970029	0.969793	0.96956	0.969325	0.969089	0.968852	0.968618	0.968382	0.968146	0.967916	0.967688	0.967462	0.96724	0.967021	0.966806	0.966592	0.966382	0.966172	0.965966	0.965763	0.965562	0.965365	0.965171	0.964982
0.955821	0.969318	0.971703	0.972909	0.973504	0.973911	0.974059	0.974059	0.973933	0.973745	0.973538	0.973305	0.973096	0.972904	0.972692	0.972477	0.972257	0.972024	0.971796	0.971561	0.971329	0.971104	0.970873	0.970639	0.970401	0.970164	0.969925	0.969686	0.969454	0.969214	0.968975	0.968737	0.968499	0.968261	0.968026	0.967795	0.967568	0.967343	0.967122	0.966902	0.966687	0.966472	0.966262	0.966052	0.965848	0.965645	0.965445	0.965248	0.965056	0.964868
0.955679	0.969233	0.971614	0.972903	0.973457	0.973882	0.974005	0.973992	0.973859	0.973674	0.973457	0.973228	0.973022	0.972815	0.9726	0.972384	0.972161	0.971933	0.971699	0.971469	0.971235	0.971009	0.970769	0.970527	0.970287	0.970048	0.969808	0.96957	0.969333	0.969091	0.968852	0.96861	0.968371	0.968133	0.967898	0.967668	0.967442	0.967218	0.966997	0.966777	0.966562	0.966348	0.966137	0.965928	0.965725	0.965523	0.965324	0.965129	0.964938	0.964751
0.955608	0.969151	0.971642	0.972869	0.973442	0.973834	0.973941	0.973919	0.97379	0.973593	0.97338	0.973153	0.972931	0.972722	0.972505	0.972286	0.972068	0.971834	0.971605	0.971372	0.971137	0.970902	0.970655	0.970411	0.970169	0.969929	0.969689	0.969447	0.969208	0.968966	0.968723	0.96848	0.96824	0.968003	0.967769	0.96754	0.967315	0.967091	0.96687	0.96665	0.966436	0.966221	0.966012	0.965804	0.965602	0.965401	0.965204	0.96501	0.96482	0.964634
0.955472	0.969215	0.971605	0.972855	0.973387	0.973762	0.97386	0.973842	0.973701	0.973509	0.973299	0.973056	0.972831	0.972619	0.972401	0.972187	0.971962	0.971734	0.971502	0.971269	0.971025	0.970782	0.970533	0.970288	0.970044	0.969805	0.969561	0.969317	0.969078	0.968832	0.968588	0.968346	0.968107	0.96787	0.967637	0.967409	0.967185	0.966962	0.96674	0.966521	0.966306	0.966093	0.965886	0.965678	0.965477	0.965278	0.965082	0.96489	0.964701	0.964517
0.955742	0.969212	0.97162	0.97281	0.973319	0.973683	0.973784	0.973754	0.973617	0.973428	0.9732	0.972953	0.972727	0.972513	0.9723	0.972079	0.97186	0.971629	0.971397	0.971154	0.970903	0.970659	0.970408	0.970162	0.969919	0.969675	0.96943	0.969186	0.968943	0.968697	0.968453	0.968211	0.967973	0.967738	0.967506	0.967278	0.967054	0.966831	0.966611	0.966391	0.966178	0.965966	0.96576	0.965554	0.965354	0.965157	0.964962	0.96477	0.964584	0.9644
0.95552	0.969114	0.971492	0.972677	0.973187	0.973563	0.973657	0.973635	0.973504	0.9733	0.973072	0.972825	0.972599	0.972392	0.972173	0.971959	0.971738	0.971507	0.971267	0.971018	0.970767	0.970521	0.97027	0.970025	0.969779	0.969534	0.969289	0.969042	0.968799	0.968554	0.968311	0.96807	0.967834	0.9676	0.967368	0.967142	0.966918	0.966696	0.966476	0.966259	0.966047	0.965836	0.965631	0.965427	0.965229	0.965033	0.964839	0.96465	0.964464	0.964283
0.955534	0.969015	0.971374	0.972557	0.973079	0.973444	0.973547	0.97353	0.973382	0.973176	0.972947	0.9727	0.972479	0.972267	0.972055	0.971839	0.971618	0.971378	0.971132	0.970883	0.97063	0.970384	0.970134	0.969885	0.969638	0.969394	0.969146	0.968899	0.968657	0.968412	0.96817	0.967931	0.967696	0.967462	0.967232	0.967006	0.966783	0.966561	0.966344	0.966128	0.965917	0.965708	0.965504	0.965302	0.965105	0.96491	0.964719	0.964531	0.964347	0.964166
0.955317	0.968838	0.971214	0.972419	0.972936	0.973313	0.973423	0.973391	0.973243	0.973038	0.97281	0.97257	0.972344	0.972139	0.971925	0.97171	0.971481	0.971236	0.97099	0.970739	0.970486	0.970242	0.969989	0.969739	0.969493	0.969246	0.968998	0.968752	0.968512	0.968268	0.968028	0.96779	0.967556	0.967323	0.967093	0.966868	0.966646	0.966427	0.966211	0.965996	0.965787	0.965579	0.965377	0.965176	0.964981	0.964788	0.964599	0.964412	0.96423	0.964051
0.955125	0.968684	0.971087	0.972282	0.972811	0.973196	0.973288	0.973256	0.973107	0.972903	0.972681	0.972435	0.972218	0.97201	0.971797	0.971573	0.971338	0.971093	0.970845	0.970595	0.970343	0.970096	0.969842	0.969593	0.969344	0.969097	0.968851	0.968606	0.968367	0.968125	0.967886	0.967649	0.967416	0.967184	0.966955	0.966731	0.966511	0.966293	0.966079	0.965865	0.965658	0.965452	0.965252	0.965052	0.964859	0.964668	0.96448	0.964294	0.964114	0.963936
0.954951	0.968567	0.970951	0.972162	0.9727	0.973062	0.973152	0.97312	0.972972	0.972775	0.972547	0.972309	0.972089	0.971882	0.971659	0.971429	0.971195	0.970947	0.9707	0.970451	0.970197	0.969948	0.969695	0.969443	0.969195	0.968949	0.968704	0.968461	0.968223	0.967982	0.967745	0.967509	0.967276	0.967045	0.966818	0.966596	0.966378	0.966161	0.965947	0.965736	0.965531	0.965326	0.965127	0.96493	0.964738	0.964549	0.964362	0.964179	0.963999	0.963822
[truncated: 50 more columns]

## Sheet: Trained4RELAX
0.943178	0.92009	0.898936	0.881296	0.8664	0.853832	0.844576	0.838554	0.835458	0.835193	0.836503	0.83835	0.839637	0.839835	0.838424	0.835497	0.831369	0.827103	0.822965	0.818877	0.815001	0.811386	0.808216	0.805575	0.803251	0.801329	0.799487	0.797331	0.795136	0.792757	0.790444	0.787892	0.785083	0.782306	0.779429	0.776738	0.774273	0.772075	0.769892	0.767692	0.765655	0.76387	0.762258	0.76078	0.759305	0.757735	0.756019	0.75411	0.752083	0.750124
0.920107	0.898963	0.880617	0.865491	0.852858	0.84308	0.836724	0.833496	0.833187	0.835055	0.837796	0.840392	0.841951	0.841946	0.84018	0.836898	0.83289	0.828845	0.824869	0.82101	0.81739	0.814128	0.811357	0.809013	0.807041	0.805316	0.803446	0.801384	0.799192	0.796936	0.794579	0.791956	0.789196	0.786371	0.783638	0.781091	0.778798	0.776658	0.774528	0.772446	0.770615	0.768979	0.767506	0.766093	0.764622	0.763029	0.76125	0.759318	0.757354	0.755485
0.898967	0.880608	0.864927	0.852124	0.842167	0.835313	0.831814	0.831402	0.833414	0.836848	0.84047	0.843378	0.844763	0.844335	0.842117	0.83874	0.834864	0.830951	0.827142	0.8235	0.820174	0.817268	0.814809	0.812787	0.811042	0.809332	0.807502	0.805465	0.803349	0.801086	0.798644	0.796013	0.793245	0.790506	0.787898	0.785497	0.783305	0.781211	0.77916	0.777259	0.775579	0.774083	0.772686	0.77129	0.769793	0.768145	0.766338	0.764437	0.762557	0.7608
0.88126	0.865451	0.852088	0.841898	0.834799	0.830835	0.830178	0.832176	0.835902	0.840326	0.844336	0.847091	0.848023	0.847054	0.84458	0.841184	0.837376	0.833578	0.829935	0.826536	0.823515	0.820905	0.818754	0.81696	0.815275	0.813596	0.811765	0.809777	0.807638	0.805299	0.802814	0.80015	0.797437	0.794802	0.792314	0.790034	0.787907	0.785867	0.78396	0.782217	0.780676	0.779261	0.777891	0.776473	0.774928	0.773242	0.771437	0.769596	0.767812	0.766175
0.866364	0.852799	0.842111	0.834769	0.830553	0.82947	0.831285	0.835079	0.839904	0.844786	0.848686	0.850968	0.851298	0.849941	0.8473	0.843863	0.840111	0.836435	0.832984	0.829844	0.827088	0.824769	0.822847	0.821129	0.819484	0.817796	0.815983	0.813961	0.811735	0.809339	0.806797	0.804155	0.801518	0.798988	0.796619	0.794418	0.79235	0.790426	0.788661	0.787057	0.785599	0.784223	0.782841	0.781378	0.77979	0.778091	0.776325	0.77456	0.772886	0.771382
0.85377	0.843027	0.835244	0.830794	0.829461	0.830886	0.834535	0.839488	0.844838	0.849648	0.853076	0.85471	0.854551	0.852894	0.850092	0.846622	0.842943	0.839413	0.836174	0.833268	0.830779	0.828684	0.826851	0.825179	0.823534	0.821848	0.81998	0.817864	0.815569	0.81311	0.810561	0.807967	0.805413	0.802989	0.800703	0.798576	0.796614	0.794817	0.79318	0.791664	0.790254	0.788879	0.787458	0.785952	0.784342	0.782665	0.780955	0.779283	0.777728	0.776335
0.844488	0.83664	0.831712	0.830103	0.831242	0.834519	0.83935	0.844854	0.850161	0.854497	0.857266	0.85834	0.857773	0.855836	0.852896	0.849424	0.845843	0.842481	0.839437	0.836773	0.834499	0.832501	0.830725	0.829063	0.827417	0.825663	0.823684	0.821483	0.819109	0.816625	0.814096	0.81156	0.809102	0.806759	0.804557	0.802537	0.800695	0.799018	0.797466	0.796	0.794599	0.793192	0.791732	0.790201	0.788603	0.786965	0.785333	0.783766	0.782313	0.781018
0.838523	0.83341	0.831284	0.832081	0.835041	0.839494	0.844866	0.850332	0.855168	0.858843	0.861016	0.861599	0.860654	0.858477	0.855456	0.852021	0.848565	0.845366	0.842541	0.840082	0.837908	0.835977	0.834226	0.832566	0.83085	0.828973	0.826894	0.824605	0.822188	0.819706	0.817213	0.814761	0.81238	0.810118	0.808027	0.806125	0.804398	0.802803	0.801299	0.799846	0.79842	0.796983	0.795499	0.793973	0.792405	0.790832	0.789288	0.787815	0.786452	0.785202
0.835432	0.833107	0.833299	0.835809	0.839874	0.844834	0.85015	0.855139	0.85932	0.862379	0.864013	0.864146	0.862881	0.860548	0.857503	0.854148	0.850829	0.847831	0.8452	0.842843	0.840742	0.83885	0.837109	0.835382	0.833546	0.831564	0.829387	0.827046	0.824619	0.82216	0.819739	0.817358	0.815056	0.812898	0.810924	0.809137	0.807491	0.805943	0.804454	0.802985	0.801539	0.800079	0.7986	0.797097	0.795583	0.794086	0.792625	0.791235	0.789919	0.788689
0.835143	0.834958	0.836762	0.840291	0.844778	0.849639	0.854457	0.858817	0.862401	0.864902	0.866042	0.865793	0.864318	0.861904	0.85889	0.855638	0.852508	0.849704	0.84718	0.844907	0.842865	0.840997	0.839197	0.837353	0.83541	0.833325	0.831086	0.828725	0.82631	0.82392	0.821569	0.819266	0.817069	0.815028	0.813171	0.811467	0.809869	0.808336	0.806838	0.805357	0.803895	0.802443	0.800985	0.799531	0.798087	0.796664	0.795277	0.793933	0.792642	0.791405
0.836435	0.837822	0.840545	0.844386	0.84871	0.853056	0.857288	0.861099	0.864142	0.866141	0.86687	0.86638	0.864785	0.862363	0.85942	0.856347	0.853418	0.850732	0.848306	0.846115	0.844114	0.842201	0.840293	0.838348	0.836308	0.834157	0.831889	0.829535	0.82719	0.824872	0.822599	0.820401	0.818324	0.816403	0.814633	0.81298	0.811401	0.809865	0.808363	0.806875	0.805428	0.803999	0.802589	0.8012	0.799825	0.79847	0.797127	0.795812	0.794523	0.793244
0.838791	0.840789	0.843612	0.847197	0.850978	0.854797	0.858553	0.861868	0.864433	0.866023	0.866514	0.865888	0.864258	0.861883	0.859111	0.856245	0.853448	0.850878	0.848559	0.846428	0.844397	0.84239	0.840393	0.83836	0.836258	0.834077	0.831814	0.829532	0.827264	0.825029	0.822861	0.820784	0.81883	0.817001	0.815288	0.81366	0.812086	0.810554	0.809054	0.807588	0.806167	0.804789	0.803441	0.802118	0.800809	0.799496	0.798182	0.796875	0.795556	0.7942
0.840262	0.842322	0.844908	0.847997	0.851317	0.85475	0.858101	0.861014	0.86323	0.864616	0.864988	0.864332	0.862751	0.860543	0.857977	0.855252	0.852588	0.850142	0.847901	0.845762	0.843662	0.841589	0.839523	0.837442	0.835322	0.833152	0.830959	0.828753	0.826566	0.824436	0.822388	0.820435	0.818576	0.816812	0.815135	0.813522	0.81196	0.810438	0.808964	0.807531	0.806163	0.804845	0.803562	0.802302	0.801034	0.799751	0.798449	0.79712	0.79574	0.794325
0.840286	0.842135	0.844281	0.846994	0.850044	0.853185	0.856229	0.858873	0.860944	0.862247	0.862608	0.862008	0.860594	0.858592	0.856171	0.85359	0.851066	0.848717	0.846489	0.844302	0.842156	0.840033	0.837935	0.835847	0.833745	0.831646	0.829528	0.827404	0.825321	0.823312	0.821386	0.819532	0.817744	0.816022	0.814369	0.812776	0.81123	0.80974	0.808304	0.806927	0.80562	0.804366	0.803144	0.801924	0.800687	0.799418	0.798101	0.796721	0.795293	0.793827
0.838701	0.840165	0.84209	0.844701	0.847578	0.850511	0.853365	0.855938	0.857977	0.859296	0.859725	0.859296	0.858088	0.856231	0.853961	0.851532	0.849121	0.846799	0.844536	0.842316	0.840134	0.837991	0.835895	0.833831	0.831804	0.829783	0.827748	0.825729	0.823767	0.821882	0.820056	0.818274	0.816533	0.81484	0.813215	0.811645	0.810137	0.808689	0.807313	0.806	0.804757	0.803562	0.80238	0.801191	0.799968	0.798687	0.797328	0.795907	0.794435	0.792932
0.835545	0.837044	0.839074	0.841614	0.844364	0.847178	0.850039	0.852634	0.85472	0.856123	0.856731	0.856507	0.85544	0.85373	0.851617	0.849307	0.846931	0.844581	0.842293	0.840047	0.837852	0.835717	0.83365	0.831665	0.82972	0.827781	0.82585	0.823952	0.822113	0.820327	0.818573	0.816838	0.815129	0.813469	0.811871	0.810344	0.808882	0.807497	0.806187	0.80494	0.803754	0.802598	0.801447	0.800273	0.79904	0.797721	0.796325	0.794865	0.793359	0.791831
0.832154	0.833843	0.835767	0.838186	0.840848	0.843735	0.846662	0.84933	0.851516	0.853106	0.853919	0.853825	0.852894	0.851335	0.849335	0.847056	0.844652	0.842279	0.839967	0.837711	0.835527	0.833423	0.83144	0.829539	0.827677	0.825839	0.824026	0.822249	0.820507	0.81879	0.81708	0.815379	0.813705	0.812076	0.810524	0.809045	0.807646	0.80633	0.805085	0.803898	0.80275	0.801623	0.800487	0.799303	0.798034	0.796681	0.795248	0.793755	0.792227	0.79068
0.828684	0.830228	0.832089	0.834499	0.837302	0.840317	0.843367	0.846174	0.848562	0.850354	0.851286	0.85131	0.850508	0.849048	0.847072	0.844765	0.842343	0.839953	0.837637	0.835398	0.83325	0.831229	0.829325	0.827503	0.825737	0.824012	0.822314	0.820631	0.818957	0.817286	0.81561	0.813942	0.8123	0.810718	0.809215	0.8078	0.80647	0.80522	0.804034	0.802885	0.801766	0.800654	0.79951	0.798291	0.796989	0.795601	0.794138	0.792624	0.79108	0.789522
0.824677	0.826285	0.828255	0.830873	0.833869	0.837068	0.840306	0.843333	0.845923	0.847826	0.848858	0.848985	0.848263	0.846816	0.844808	0.842484	0.840047	0.837658	0.835365	0.833168	0.831098	0.829152	0.827323	0.825593	0.823934	0.822319	0.820711	0.819096	0.817467	0.815829	0.814185	0.812549	0.810953	0.80942	0.807981	0.806633	0.80537	0.804179	0.803033	0.801913	0.800809	0.79969	0.798513	0.797263	0.795927	0.794509	0.793026	0.791498	0.789945	0.788397
0.820548	0.822356	0.824603	0.827473	0.830703	0.834132	0.837614	0.840852	0.843554	0.845547	0.846669	0.846858	0.846129	0.844633	0.842597	0.840251	0.837815	0.835449	0.833199	0.831078	0.829083	0.827212	0.825474	0.823848	0.822297	0.820768	0.819224	0.817651	0.816054	0.814447	0.812834	0.811243	0.809696	0.808227	0.806855	0.805574	0.80437	0.803219	0.802102	0.800998	0.799887	0.798739	0.797533	0.796249	0.794882	0.793444	0.791947	0.790409	0.788866	0.787341
0.816584	0.818743	0.821292	0.824431	0.82792	0.831619	0.835329	0.838684	0.841471	0.843549	0.844717	0.844873	0.84407	0.842526	0.840453	0.838099	0.835683	0.833358	0.831184	0.829139	0.82722	0.825441	0.823808	0.822287	0.820819	0.81935	0.817844	0.8163	0.814731	0.813154	0.811585	0.810042	0.808559	0.807158	0.805852	0.804629	0.803465	0.802344	0.801243	0.800133	0.798997	0.797821	0.796579	0.795264	0.793875	0.792422	0.790914	0.789385	0.787863	0.786361
0.813186	0.815601	0.818402	0.821809	0.825597	0.829548	0.833379	0.836819	0.839698	0.841807	0.842914	0.842962	0.842084	0.840483	0.838387	0.836042	0.833661	0.831415	0.82932	0.827353	0.825527	0.823855	0.822326	0.820888	0.819475	0.818037	0.816557	0.81504	0.813499	0.811965	0.810443	0.808964	0.807549	0.806213	0.804965	0.803782	0.802648	0.801544	0.800437	0.799302	0.798139	0.796928	0.795654	0.794315	0.792909	0.791443	0.789941	0.788431	0.78693	0.78545
0.810053	0.812774	0.815894	0.819617	0.823666	0.827739	0.831652	0.835183	0.838083	0.840114	0.841093	0.841047	0.840094	0.838456	0.836361	0.834049	0.831745	0.829576	0.827558	0.825684	0.823965	0.822398	0.820951	0.819565	0.818183	0.816769	0.815313	0.813822	0.812323	0.810834	0.809374	0.807962	0.806613	0.805337	0.804128	0.802974	0.801858	0.800748	0.799618	0.798457	0.797261	0.796018	0.794721	0.793364	0.791943	0.790481	0.788998	0.787508	0.786028	0.78457
0.807293	0.810369	0.813811	0.817806	0.821976	0.826132	0.830145	0.833691	0.836494	0.838373	0.839235	0.839096	0.838091	0.836443	0.834374	0.832135	0.829909	0.827818	0.825895	0.824128	0.822516	0.821031	0.819637	0.81828	0.816919	0.815527	0.814096	0.812646	0.811192	0.809764	0.808371	0.807024	0.805733	0.804498	0.803319	0.802183	0.801063	0.79993	0.798774	0.797581	0.796354	0.795087	0.79377	0.792398	0.790981	0.789535	0.788069	0.7866	0.785142	0.783715
0.80494	0.808364	0.812119	0.816228	0.820484	0.824767	0.828789	0.832208	0.834825	0.836561	0.837311	0.837099	0.836067	0.834434	0.832438	0.830281	0.828139	0.826147	0.824335	0.822678	0.821148	0.819715	0.818347	0.81701	0.815671	0.814304	0.812913	0.811507	0.810113	0.808751	0.807423	0.806136	0.804886	0.803681	0.802521	0.801383	0.800239	0.799081	0.797893	0.796669	0.795417	0.794131	0.792797	0.791426	0.790023	0.788592	0.787146	0.785698	0.784269	0.782856
0.8031	0.806884	0.810687	0.814871	0.81929	0.823561	0.827407	0.830594	0.833037	0.834642	0.835301	0.835045	0.834015	0.832456	0.830547	0.828477	0.826439	0.824564	0.822865	0.821292	0.819813	0.818403	0.817055	0.815741	0.814426	0.813099	0.811752	0.810407	0.809079	0.807782	0.806514	0.805267	0.804049	0.802864	0.801702	0.800542	0.799374	0.798183	0.796964	0.795715	0.794443	0.793137	0.791803	0.790444	0.789054	0.787642	0.786215	0.784793	0.783376	0.78195
0.801715	0.805402	0.809275	0.813665	0.818061	0.822125	0.825714	0.828718	0.831028	0.832539	0.833151	0.832894	0.831936	0.830462	0.82864	0.826677	0.824761	0.823004	0.821393	0.819873	0.818419	0.817031	0.815707	0.814419	0.813145	0.811862	0.810576	0.809297	0.808035	0.806798	0.805571	0.804357	0.803159	0.801974	0.800793	0.799611	0.798412	0.797191	0.795948	0.79468	0.793389	0.792083	0.79076	0.789414	0.788042	0.786648	0.785246	0.783836	0.782408	0.780979
0.79986	0.803713	0.807886	0.812265	0.816444	0.820254	0.823675	0.826561	0.828792	0.830266	0.830883	0.830691	0.829812	0.828423	0.826707	0.824869	0.823077	0.821413	0.819859	0.818369	0.816941	0.815581	0.814285	0.813038	0.811811	0.810589	0.80937	0.808156	0.806956	0.80576	0.804567	0.803375	0.802179	0.800976	0.799776	0.798565	0.797338	0.796096	0.794836	0.793551	0.792261	0.790966	0.789657	0.788328	0.786974	0.785605	0.784217	0.782798	0.781368	0.779936
0.798097	0.802379	0.806467	0.810557	0.814454	0.818098	0.821414	0.824235	0.82644	0.827926	0.828605	0.828487	0.82769	0.826405	0.824816	0.823105	0.821409	0.819806	0.818286	0.816825	0.815427	0.814097	0.812844	0.811644	0.810478	0.809324	0.808171	0.807019	0.805861	0.804699	0.803528	0.802338	0.801126	0.799906	0.798679	0.797443	0.796195	0.794937	0.793661	0.792378	0.791099	0.789818	0.788526	0.787215	0.785886	0.78453	0.783134	0.781715	0.780284	0.778851
0.797014	0.800923	0.804611	0.808404	0.812158	0.815721	0.818998	0.821815	0.824046	0.825587	0.826333	0.82629	0.825595	0.824436	0.822974	0.821362	0.819733	0.818168	0.816679	0.815249	0.813883	0.812598	0.811394	0.810256	0.809158	0.808071	0.80698	0.805871	0.804746	0.803607	0.80244	0.801235	0.800007	0.798762	0.797511	0.796256	0.794994	0.793722	0.79245	0.791178	0.789913	0.78865	0.787376	0.78609	0.784775	0.783413	0.782018	0.780599	0.779169	0.777739
0.795057	0.798691	0.802215	0.805949	0.809662	0.813229	0.816541	0.81941	0.82167	0.823254	0.824062	0.824113	0.823538	0.822503	0.821144	0.819604	0.818021	0.816493	0.815036	0.813639	0.812318	0.811083	0.809942	0.808873	0.807842	0.806816	0.805768	0.804693	0.803592	0.802457	0.801277	0.800058	0.798808	0.797541	0.796275	0.795008	0.793737	0.79247	0.791211	0.789955	0.788709	0.787466	0.786218	0.784947	0.78363	0.782271	0.780878	0.779464	0.77804	0.776625
0.792543	0.796136	0.799655	0.803367	0.807118	0.810752	0.814136	0.817014	0.819305	0.820946	0.821847	0.822016	0.821563	0.820631	0.819345	0.817854	0.816309	0.814814	0.813391	0.81204	0.81077	0.8096	0.808529	0.807528	0.806558	0.805576	0.804562	0.80351	0.802413	0.801266	0.800072	0.798832	0.797561	0.796281	0.795005	0.79373	0.792464	0.791212	0.789969	0.788733	0.787509	0.786291	0.785058	0.783787	0.782473	0.781117	0.77973	0.778324	0.776917	0.77553
0.789874	0.793476	0.796984	0.800763	0.804609	0.808335	0.811732	0.814649	0.817009	0.818751	0.819774	0.820066	0.819713	0.818848	0.817605	0.81615	0.814639	0.813178	0.811803	0.810505	0.809301	0.808203	0.807201	0.806263	0.805336	0.804388	0.803396	0.802348	0.801236	0.800075	0.798858	0.797597	0.796312	0.795021	0.793736	0.792467	0.791215	0.789978	0.788755	0.78754	0.786339	0.785135	0.783901	0.782632	0.781319	0.779969	0.778588	0.777198	0.775818	0.774465
0.78709	0.790712	0.794325	0.798227	0.802185	0.80595	0.809416	0.812429	0.814905	0.816778	0.817927	0.818311	0.818012	0.817176	0.815962	0.814538	0.813061	0.81165	0.810328	0.809097	0.807967	0.806938	0.806	0.805104	0.804209	0.803281	0.80229	0.801225	0.800096	0.79891	0.797669	0.796391	0.795094	0.793791	0.792511	0.791254	0.790016	0.788798	0.787593	0.7864	0.78521	0.784001	0.782767	0.781497	0.780186	0.77884	0.777474	0.776109	0.77476	0.773441
0.784265	0.788035	0.791798	0.795831	0.799853	0.803723	0.807311	0.810456	0.813073	0.815073	0.816304	0.816725	0.816436	0.815618	0.814429	0.813036	0.811609	0.81025	0.808996	0.807838	0.806777	0.805814	0.804916	0.80405	0.803174	0.802243	0.801231	0.800145	0.798989	0.797776	0.796515	0.795222	0.79391	0.792611	0.79134	0.790096	0.788876	0.787674	0.786489	0.785304	0.784108	0.782897	0.781659	0.780388	0.779079	0.777745	0.776402	0.775065	0.77375	0.772465
0.781653	0.785588	0.789486	0.793579	0.797735	0.801749	0.805485	0.808779	0.811523	0.813594	0.814844	0.815254	0.81497	0.814168	0.813005	0.811658	0.810283	0.808991	0.807809	0.80672	0.805724	0.804799	0.80393	0.803081	0.802199	0.801243	0.800208	0.799091	0.797904	0.796668	0.79539	0.79408	0.79277	0.79148	0.790221	0.788992	0.787787	0.786604	0.785426	0.784233	0.783033	0.781817	0.780576	0.779305	0.778007	0.776693	0.775377	0.774073	0.772791	0.771531
0.779258	0.783323	0.787309	0.791601	0.795935	0.800112	0.804005	0.807424	0.810222	0.812285	0.813498	0.813897	0.813618	0.812834	0.811712	0.810414	0.809103	0.807883	0.806768	0.805744	0.804785	0.803886	0.803032	0.802174	0.801262	0.800279	0.799208	0.798057	0.796845	0.795588	0.794288	0.792978	0.791675	0.790396	0.789151	0.787936	0.786747	0.785569	0.78438	0.783182	0.781974	0.780753	0.77951	0.778247	0.776967	0.775679	0.774393	0.773122	0.771864	0.770617
0.776996	0.781299	0.785607	0.7901	0.794591	0.798917	0.802918	0.806359	0.809108	0.811096	0.812274	0.812663	0.812391	0.811642	0.810562	0.809325	0.808084	0.806929	0.805878	0.804888	0.803952	0.803065	0.802198	0.801304	0.80036	0.799336	0.798227	0.797046	0.795808	0.794525	0.793224	0.791918	0.790623	0.789356	0.788123	0.786922	0.785736	0.784543	0.783348	0.782139	0.780923	0.779697	0.77846	0.777213	0.775956	0.774697	0.773443	0.772194	0.770948	0.769706
0.77575	0.780313	0.784681	0.789227	0.793806	0.798188	0.80215	0.805479	0.808101	0.810024	0.811175	0.811556	0.81131	0.810595	0.80957	0.808398	0.807218	0.806125	0.805103	0.804132	0.803204	0.8023	0.801392	0.800461	0.799472	0.798404	0.79726	0.796048	0.79478	0.793493	0.792194	0.790893	0.78961	0.788351	0.78713	0.785929	0.784726	0.783524	0.782315	0.781096	0.779874	0.778652	0.777429	0.776202	0.774973	0.773744	0.772512	0.771274	0.770032	0.768798
0.774857	0.779392	0.783791	0.788426	0.793061	0.797395	0.801239	0.804439	0.806994	0.808887	0.810027	0.81043	0.810214	0.809552	0.808593	0.807484	0.806368	0.805305	0.804303	0.803341	0.802397	0.801453	0.800508	0.799531	0.7985	0.797398	0.796225	0.794985	0.793713	0.792429	0.791137	0.789849	0.788576	0.787333	0.786114	0.784899	0.783688	0.782476	0.78126	0.780038	0.778823	0.777616	0.776415	0.775217	0.774018	0.772812	0.771591	0.770359	0.769127	0.767906
0.773743	0.77836	0.782888	0.787599	0.792193	0.796417	0.800144	0.803282	0.805806	0.807684	0.808842	0.809274	0.809111	0.808515	0.807619	0.806575	0.805491	0.80445	0.803458	0.802481	0.801498	0.800519	0.799531	0.798514	0.79745	0.796322	0.795123	0.793881	0.792615	0.79134	0.790062	0.788788	0.787532	0.786294	0.785066	0.783847	0.782631	0.781415	0.7802	0.778988	0.777791	0.776609	0.775438	0.77427	0.773093	0.7719	0.770687	0.769466	0.768249	0.767045
0.772648	0.777424	0.782033	0.786693	0.791175	0.795287	0.798953	0.802058	0.804565	0.806458	0.807643	0.808125	0.808027	0.807495	0.806664	0.805653	0.804591	0.803561	0.802555	0.80154	0.800523	0.799502	0.798475	0.797427	0.796338	0.795187	0.793987	0.792753	0.791497	0.790238	0.788976	0.78772	0.786473	0.785229	0.784	0.782778	0.781561	0.78035	0.779147	0.777956	0.776786	0.775634	0.774492	0.773348	0.772186	0.771002	0.769801	0.768596	0.767399	0.766225
0.771719	0.776553	0.781081	0.785619	0.789994	0.794046	0.797678	0.800764	0.803286	0.805206	0.806441	0.806989	0.806956	0.806488	0.805691	0.804703	0.803653	0.802608	0.801566	0.800517	0.799459	0.798401	0.797344	0.796273	0.795163	0.794012	0.792821	0.791598	0.790359	0.789118	0.787876	0.786632	0.785382	0.78414	0.78291	0.78169	0.78048	0.779285	0.778105	0.776943	0.775803	0.774681	0.773563	0.772435	0.771283	0.770111	0.768929	0.767745	0.766579	0.765438
0.770765	0.775486	0.7799	0.784354	0.788674	0.79269	0.796304	0.799408	0.80196	0.803934	0.805237	0.805851	0.805884	0.80545	0.804677	0.803701	0.802638	0.801558	0.800482	0.799394	0.798301	0.797215	0.796138	0.795049	0.79394	0.792799	0.791622	0.790418	0.789199	0.78798	0.786751	0.785508	0.784262	0.783023	0.781798	0.780589	0.779397	0.778227	0.777079	0.775948	0.774838	0.77374	0.77264	0.771521	0.770383	0.769231	0.768072	0.766922	0.765789	0.764683
0.769504	0.774163	0.778538	0.782938	0.787217	0.791219	0.794857	0.797998	0.800611	0.802659	0.804031	0.804713	0.80478	0.804371	0.803609	0.802621	0.801523	0.800412	0.799298	0.798175	0.797057	0.795953	0.794861	0.793775	0.792678	0.791552	0.790395	0.789213	0.788018	0.786814	0.78559	0.784353	0.783112	0.781881	0.78067	0.779482	0.778318	0.777181	0.776065	0.774964	0.77388	0.772801	0.771711	0.770608	0.76949	0.768363	0.767238	0.766122	0.765024	0.763952
0.76808	0.772732	0.777031	0.781384	0.785656	0.789694	0.793382	0.796597	0.799291	0.801413	0.802854	0.80357	0.80366	0.803262	0.802486	0.80146	0.80033	0.79918	0.798032	0.796885	0.79575	0.794632	0.793544	0.792471	0.791391	0.790286	0.789152	0.787994	0.786816	0.785618	0.784401	0.78317	0.781939	0.780723	0.779535	0.778376	0.777247	0.776143	0.775057	0.773982	0.772917	0.77185	0.770776	0.769694	0.768602	0.767509	0.766418	0.765337	0.764274	0.763228
0.766557	0.771102	0.775375	0.779746	0.784084	0.78819	0.791967	0.795273	0.798047	0.80024	0.801712	0.802448	0.802546	0.802127	0.801307	0.800246	0.799074	0.797887	0.796713	0.795548	0.794397	0.793284	0.792209	0.791153	0.790093	0.789011	0.787901	0.78676	0.785587	0.784395	0.783184	0.781963	0.780747	0.779554	0.778396	0.777272	0.776176	0.775102	0.774043	0.772988	0.771935	0.770884	0.769832	0.768775	0.767717	0.766659	0.765602	0.764554	0.763517	0.762494
0.764802	0.769397	0.773727	0.7782	0.782621	0.786829	0.790703	0.794089	0.796936	0.799153	0.800636	0.801371	0.801439	0.800966	0.800102	0.798991	0.797778	0.796562	0.795365	0.79418	0.793034	0.791933	0.790874	0.789838	0.788799	0.787741	0.786645	0.785507	0.784339	0.783152	0.781949	0.780743	0.77955	0.778386	0.777262	0.776171	0.775106	0.774058	0.773018	0.771976	0.770939	0.76991	0.768882	0.76786	0.766835	0.76581	0.764786	0.763764	0.762749	0.761741
0.763127	0.767785	0.772242	0.776802	0.781331	0.785639	0.789591	0.793048	0.795909	0.798127	0.799601	0.800296	0.800298	0.799771	0.798852	0.797695	0.796449	0.795207	0.79399	0.792809	0.791675	0.79059	0.789551	0.788536	0.787522	0.786477	0.785384	0.78425	0.783087	0.781908	0.78072	0.779537	0.778374	0.777245	0.776154	0.775094	0.774055	0.773028	0.772001	0.770975	0.76996	0.768956	0.767963	0.766973	0.765982	0.764989	0.76399	0.762989	0.761989	0.760992
0.761518	0.766343	0.77089	0.775567	0.780199	0.784585	0.788605	0.792068	0.794923	0.797124	0.798549	0.799166	0.799107	0.798519	0.797548	0.796356	0.795084	0.793822	0.792609	0.791442	0.790325	0.789262	0.788245	0.787255	0.786255	0.785214	0.784126	0.782998	0.781845	0.780683	0.77952	0.778368	0.777241	0.776146	0.775086	0.774053	0.773035	0.772021	0.77101	0.770007	0.769019	0.768051	0.767091	0.766133	0.765174	0.764204	0.763226	0.76224	0.761249	0.76026
0.760182	0.765062	0.769726	0.774506	0.779212	0.783662	0.787676	0.791124	0.793954	0.796095	0.797433	0.797981	0.797852	0.797208	0.7962	0.794981	0.793689	0.792432	0.791234	0.790085	0.788991	0.787952	0.786962	0.785988	0.784994	0.783959	0.782879	0.781762	0.780627	0.779492	0.778362	0.777248	0.776156	0.775092	0.77406	0.773048	0.772044	0.771046	0.77006	0.769085	0.768134	0.767198	0.76627	0.765344	0.764407	0.763457	0.762492	0.761515	0.760532	0.759555
0.758884	0.763915	0.768694	0.773548	0.778318	0.782754	0.786746	0.790162	0.792924	0.794972	0.796234	0.796707	0.796519	0.795834	0.794799	0.793563	0.792277	0.791038	0.789861	0.788737	0.78767	0.78666	0.785688	0.784724	0.783738	0.782713	0.781647	0.780552	0.779447	0.778347	0.777257	0.776178	0.775117	0.774081	0.773071	0.772075	0.771088	0.770116	0.769159	0.768222	0.767304	0.7664	0.765503	0.764598	0.763679	0.762742	0.761785	0.760816	0.759844	0.758878
0.757809	0.762941	0.767783	0.772695	0.777435	0.781839	0.78579	0.789129	0.79179	0.793756	0.794937	0.795346	0.795115	0.794404	0.793352	0.792123	0.790858	0.789642	0.788493	0.787399	0.786363	0.785374	0.784416	0.783462	0.782488	0.781479	0.780438	0.779375	0.778307	0.77725	0.776195	0.775147	0.774115	0.773103	0.772109	0.771131	0.77017	0.769229	0.768312	0.767409	0.766523	0.765649	0.764772	0.763884	0.762977	0.762047	0.761097	0.760138	0.759177	0.758219
0.75685	0.762031	0.766928	0.771796	0.776496	0.780853	0.784722	0.787955	0.79053	0.792412	0.793527	0.793892	0.793635	0.792909	0.791868	0.790662	0.789424	0.788239	0.787123	0.786064	0.785054	0.784083	0.783137	0.782198	0.781244	0.780264	0.779257	0.778234	0.777211	0.776189	0.775166	0.774147	0.77314	0.772145	0.77117	0.77022	0.769292	0.768393	0.76751	0.766639	0.765782	0.764928	0.764066	0.763189	0.762289	0.761365	0.760424	0.759475	0.758522	0.757574
0.755902	0.761146	0.765977	0.7708	0.775451	0.779721	0.783481	0.786628	0.789119	0.790934	0.792007	0.792349	0.792081	0.791367	0.790352	0.789178	0.787975	0.786828	0.78575	0.784721	0.783734	0.782778	0.781852	0.780936	0.780014	0.779072	0.778108	0.777132	0.776146	0.775156	0.774162	0.77317	0.772181	0.771206	0.77026	0.769345	0.768461	0.767597	0.766747	0.765906	0.765066	0.764225	0.763374	0.762504	0.761608	0.760692	0.759762	0.75882	0.757876	0.756942
0.754999	0.760118	0.7649	0.769675	0.774236	0.778395	0.782072	0.785137	0.787564	0.78934	0.790393	0.790728	0.790475	0.789793	0.788814	0.787678	0.786518	0.785414	0.784371	0.78337	0.782402	0.781471	0.780571	0.779692	0.778811	0.777914	0.777	0.776062	0.775107	0.774147	0.773182	0.772208	0.771239	0.770295	0.769387	0.768517	0.76767	0.766839	0.766018	0.765193	0.764366	0.763535	0.76269	0.761823	0.760935	0.760029	0.759104	0.758171	0.757241	0.756324
0.753796	0.758905	0.763656	0.768348	0.772804	0.776887	0.780489	0.783498	0.785894	0.787659	0.788713	0.789067	0.78885	0.788208	0.787271	0.786184	0.785072	0.784008	0.783002	0.782023	0.781084	0.780184	0.779327	0.778492	0.777661	0.776817	0.775941	0.775034	0.77411	0.773179	0.772233	0.771281	0.770344	0.769439	0.768579	0.767746	0.766932	0.76613	0.765324	0.76451	0.763692	0.762866	0.762023	0.761163	0.760284	0.759383	0.758466	0.757545	0.756632	0.755731
0.752515	0.75759	0.762248	0.766831	0.771215	0.775228	0.77878	0.781765	0.784157	0.785929	0.787006	0.7874	0.787228	0.786631	0.785747	0.784712	0.783645	0.782623	0.781641	0.780696	0.779792	0.778939	0.778129	0.777347	0.776571	0.775765	0.774919	0.774043	0.773149	0.772238	0.771314	0.770395	0.769499	0.768645	0.767821	0.767021	0.766236	0.765449	0.764653	0.763847	0.763033	0.762208	0.761371	0.760518	0.759644	0.758749	0.757844	0.75694	0.756042	0.755138
0.751118	0.756082	0.760629	0.765148	0.769472	0.773445	0.776983	0.779975	0.782385	0.784185	0.785305	0.785748	0.785623	0.785083	0.784255	0.78327	0.782251	0.781256	0.780312	0.779406	0.778553	0.777751	0.776997	0.776273	0.775534	0.774758	0.773944	0.773098	0.772224	0.771335	0.770445	0.769568	0.768724	0.767907	0.767117	0.766345	0.765572	0.764793	0.764004	0.763201	0.762387	0.761567	0.760737	0.759888	0.759019	0.758136	0.757247	0.756358	0.755456	0.754542
0.749473	0.754348	0.758852	0.763327	0.767624	0.771598	0.775158	0.77818	0.780623	0.782471	0.783644	0.784136	0.784072	0.783592	0.782817	0.781885	0.780897	0.779944	0.779043	0.778192	0.777394	0.776651	0.775957	0.77527	0.77456	0.773814	0.77303	0.772204	0.771352	0.770497	0.769651	0.768827	0.768021	0.767237	0.766474	0.765713	0.764947	0.764173	0.763386	0.762581	0.761771	0.760957	0.760129	0.759284	0.758426	0.757558	0.756683	0.755788	0.754875	0.75395
0.747653	0.752503	0.756976	0.761437	0.765751	0.769759	0.773361	0.776421	0.778915	0.78082	0.782044	0.782599	0.782596	0.782171	0.781454	0.780554	0.77961	0.778703	0.777861	0.777069	0.776331	0.775649	0.774993	0.774332	0.773652	0.772936	0.772171	0.771366	0.770548	0.769738	0.768946	0.768161	0.767387	0.766629	0.765875	0.765118	0.764356	0.763583	0.762792	0.761991	0.761185	0.760372	0.759547	0.758712	0.757867	0.757013	0.756131	0.755224	0.754298	0.75336
0.745774	0.750591	0.755061	0.759551	0.76391	0.767971	0.771616	0.774731	0.777285	0.779241	0.78053	0.781147	0.781199	0.780834	0.780148	0.779294	0.778397	0.777552	0.77677	0.776039	0.775365	0.774719	0.774087	0.773455	0.772805	0.772107	0.771362	0.770592	0.769818	0.769064	0.768309	0.767556	0.766807	0.766056	0.765304	0.76455	0.763787	0.76301	0.762221	0.761423	0.760617	0.759806	0.758989	0.758168	0.757336	0.756473	0.755577	0.754657	0.753717	0.752763
0.74383	0.748663	0.75318	0.757733	0.762158	0.766264	0.769966	0.773144	0.77575	0.777773	0.779122	0.779794	0.77991	0.779573	0.778935	0.778129	0.777297	0.776513	0.775794	0.775128	0.774488	0.773864	0.773259	0.772657	0.772022	0.771343	0.770632	0.769907	0.76919	0.768472	0.767748	0.767018	0.766275	0.765524	0.764773	0.764016	0.763247	0.76247	0.761683	0.760884	0.760079	0.759275	0.758471	0.757661	0.75682	0.755941	0.755031	0.754095	0.753138	0.752172
0.741907	0.746807	0.751403	0.756032	0.760502	0.764666	0.768433	0.771663	0.774336	0.776417	0.77782	0.778556	0.778697	0.778408	0.777818	0.777078	0.776308	0.775588	0.774934	0.7743	0.773679	0.773081	0.772504	0.771916	0.771299	0.770653	0.769987	0.769318	0.768638	0.767949	0.767248	0.766521	0.765775	0.765024	0.764268	0.763504	0.762734	0.761958	0.761169	0.760369	0.759569	0.758777	0.757984	0.757163	0.756305	0.75541	0.754483	0.753529	0.75256	0.751586
0.740104	0.745094	0.749773	0.754438	0.758965	0.763195	0.767012	0.770309	0.773038	0.775172	0.776639	0.777397	0.777584	0.777342	0.776819	0.776142	0.775436	0.774781	0.774156	0.773538	0.772941	0.77237	0.771806	0.771233	0.770648	0.770047	0.769438	0.768805	0.768152	0.767485	0.766784	0.766052	0.765304	0.764547	0.763783	0.763016	0.762245	0.761465	0.760674	0.759879	0.75909	0.758307	0.757502	0.756663	0.755787	0.754875	0.753929	0.752962	0.751984	0.751004
0.738464	0.743539	0.748233	0.752954	0.757548	0.761827	0.765711	0.769062	0.771843	0.774041	0.775526	0.776328	0.776562	0.776388	0.775927	0.775315	0.774674	0.774046	0.773434	0.772838	0.772266	0.771706	0.771156	0.770614	0.770074	0.769531	0.768956	0.76835	0.767717	0.767047	0.766339	0.765603	0.764848	0.76408	0.763312	0.762543	0.761768	0.760985	0.760198	0.759412	0.758632	0.757836	0.757011	0.756152	0.755258	0.754327	0.753366	0.75239	0.751405	0.750424
0.73696	0.742015	0.746773	0.751567	0.756211	0.760559	0.764497	0.767897	0.770743	0.772955	0.774482	0.77533	0.775632	0.77552	0.775125	0.774578	0.773962	0.773344	0.772752	0.77218	0.771618	0.77107	0.770551	0.770054	0.769572	0.769062	0.768514	0.767926	0.767289	0.76661	0.765897	0.765152	0.764385	0.763612	0.762841	0.762067	0.761288	0.760508	0.75973	0.758953	0.758158	0.757341	0.756496	0.755619	0.754704	0.753758	0.752787	0.751803	0.750816	0.749836
0.735436	0.740575	0.745409	0.750255	0.754967	0.759368	0.76335	0.766811	0.769666	0.771919	0.77349	0.774406	0.774771	0.774725	0.774396	0.773872	0.773264	0.772665	0.772096	0.771532	0.770981	0.770464	0.769989	0.769551	0.769101	0.768618	0.768087	0.767493	0.766846	0.766161	0.765438	0.764681	0.763908	0.763132	0.762354	0.761576	0.7608	0.760029	0.759258	0.758466	0.757649	0.756812	0.755948	0.75505	0.75412	0.753162	0.752184	0.751197	0.750211	0.749233
0.734048	0.739261	0.744142	0.74906	0.753823	0.758267	0.762317	0.765783	0.768679	0.770976	0.77262	0.7736	0.77403	0.77405	0.773738	0.773217	0.772624	0.772046	0.771483	0.770928	0.770407	0.769935	0.769519	0.769113	0.768688	0.76822	0.76768	0.767074	0.766419	0.765722	0.764984	0.764219	0.763441	0.762657	0.761874	0.761097	0.760329	0.759565	0.758779	0.757963	0.757125	0.756267	0.755381	0.754466	0.753525	0.752558	0.751576	0.750591	0.749606	0.748627
0.732774	0.738022	0.742981	0.747949	0.752756	0.757277	0.761325	0.764835	0.767777	0.770152	0.77186	0.772907	0.773403	0.773435	0.773119	0.772609	0.772035	0.77146	0.770903	0.770378	0.769902	0.76949	0.769106	0.768723	0.768312	0.767832	0.767277	0.76666	0.76599	0.765276	0.764529	0.763758	0.762971	0.762181	0.761398	0.760628	0.759867	0.759086	0.758274	0.757436	0.756576	0.755695	0.754792	0.753865	0.752914	0.751943	0.750962	0.749977	0.74899	0.748003
0.73153	0.736873	0.741883	0.746895	0.75179	0.756303	0.760398	0.763955	0.766981	0.769423	0.7712	0.772313	0.772816	0.772836	0.772528	0.772035	0.771462	0.770891	0.770362	0.769883	0.769469	0.769088	0.768726	0.768355	0.767929	0.767432	0.766864	0.76623	0.765542	0.764817	0.764063	0.763282	0.762487	0.761697	0.76092	0.760156	0.759376	0.758569	0.757734	0.756874	0.755991	0.755092	0.754176	0.753239	0.752283	0.751312	0.750331	0.749344	0.74835	0.747366
0.730453	0.735814	0.740867	0.74599	0.75086	0.755422	0.759567	0.763216	0.766312	0.768822	0.770664	0.771775	0.772256	0.77228	0.771985	0.771488	0.770915	0.770372	0.76989	0.769473	0.769089	0.768729	0.768376	0.767988	0.767541	0.767028	0.766441	0.765786	0.765086	0.764352	0.763586	0.762796	0.762	0.761216	0.760444	0.75966	0.758853	0.758022	0.757164	0.756279	0.755378	0.754464	0.753537	0.752595	0.751638	0.750668	0.749684	0.748689	0.747697	0.746719
0.729352	0.734765	0.739964	0.745044	0.749969	0.754586	0.758833	0.762557	0.765723	0.7683	0.770133	0.771215	0.771696	0.771731	0.771429	0.77093	0.770385	0.769889	0.769472	0.769085	0.76872	0.768368	0.767996	0.767584	0.767119	0.766586	0.765977	0.765309	0.764599	0.763853	0.763077	0.762285	0.761495	0.760715	0.759923	0.759111	0.758279	0.757425	0.756542	0.755639	0.754722	0.753798	0.752865	0.751922	0.750966	0.749992	0.749	0.748008	0.747021	0.746042
0.72832	0.733963	0.739047	0.744183	0.749163	0.753893	0.758216	0.762009	0.765241	0.767798	0.769592	0.770667	0.771156	0.771179	0.770872	0.7704	0.769903	0.769473	0.769085	0.768716	0.768358	0.767983	0.767584	0.767153	0.766667	0.766109	0.765485	0.764806	0.764082	0.763326	0.762548	0.761761	0.760975	0.760174	0.759353	0.758516	0.75766	0.756781	0.755879	0.75496	0.754031	0.753101	0.752167	0.751224	0.750265	0.749283	0.748293	0.747305	0.746317	0.74533
0.727726	0.733027	0.738168	0.743359	0.748466	0.753273	0.757668	0.761527	0.764731	0.76724	0.769024	0.770106	0.77058	0.770596	0.770316	0.769892	0.769463	0.769063	0.768692	0.768329	0.767946	0.767543	0.767124	0.76667	0.766158	0.765585	0.76495	0.764258	0.763523	0.762764	0.761991	0.761209	0.760402	0.759572	0.758726	0.757864	0.756984	0.756084	0.755167	0.754236	0.753301	0.75237	0.751436	0.750489	0.749521	0.748541	0.747556	0.746567	0.745571	0.744573
0.726441	0.731916	0.73716	0.742514	0.747718	0.752611	0.757081	0.760918	0.764079	0.766583	0.768377	0.769446	0.769914	0.769959	0.769728	0.769375	0.768977	0.768595	0.768232	0.767847	0.767438	0.767016	0.766576	0.766098	0.765573	0.76499	0.764342	0.76364	0.762904	0.762151	0.761382	0.76058	0.759746	0.758892	0.758022	0.757137	0.756237	0.755324	0.754395	0.753458	0.752522	0.75159	0.750653	0.749698	0.748733	0.747758	0.746771	0.745774	0.744767	0.743761
0.725461	0.730993	0.736409	0.741844	0.747121	0.752082	0.756508	0.760287	0.763435	0.765946	0.767721	0.768781	0.769276	0.769371	0.769212	0.768889	0.768508	0.768133	0.767744	0.76733	0.766902	0.766457	0.765992	0.765499	0.764963	0.764367	0.763709	0.763005	0.762275	0.761524	0.760736	0.759906	0.759048	0.75817	0.757277	0.756372	0.755457	0.754532	0.753597	0.752659	0.751722	0.750787	0.749842	0.748889	0.747928	0.746951	0.745956	0.744948	0.743933	0.74292
0.724478	0.730235	0.735723	0.741227	0.74657	0.751475	0.755838	0.759603	0.762757	0.765248	0.767014	0.7681	0.768647	0.768815	0.768686	0.768381	0.768006	0.767606	0.76719	0.766756	0.766305	0.765836	0.765356	0.764853	0.764305	0.763699	0.76304	0.762341	0.761614	0.760845	0.76003	0.759176	0.758295	0.757394	0.756481	0.755561	0.754635	0.753704	0.752767	0.751828	0.750888	0.749945	0.749002	0.748053	0.74709	0.746104	0.745099	0.744083	0.743061	0.742045
0.723825	0.729576	0.735109	0.740667	0.745936	0.75077	0.755117	0.758885	0.762018	0.764499	0.766292	0.76743	0.768052	0.768251	0.768141	0.767842	0.767443	0.767015	0.766579	0.766123	0.765649	0.765166	0.764677	0.764162	0.763605	0.762998	0.762344	0.761648	0.760903	0.760108	0.75927	0.758394	0.757489	0.756569	0.755641	0.75471	0.753778	0.752845	0.751907	0.750964	0.750017	0.749076	0.748137	0.747186	0.746214	0.745218	0.744203	0.743181	0.742157	0.74115
0.723027	0.728851	0.734452	0.739937	0.745144	0.749967	0.754319	0.758068	0.761193	0.763703	0.765549	0.766763	0.767419	0.767639	0.767539	0.767218	0.766795	0.766349	0.765893	0.765416	0.764929	0.764438	0.763939	0.763417	0.762859	0.762258	0.761607	0.760895	0.760125	0.759309	0.75845	0.757551	0.756627	0.755693	0.754754	0.753818	0.752883	0.751949	0.751008	0.750059	0.749113	0.748175	0.747233	0.746274	0.745292	0.744287	0.743267	0.742244	0.741229	0.740236
0.722247	0.728143	0.73365	0.739078	0.744278	0.749104	0.753437	0.757179	0.760335	0.762899	0.764823	0.766073	0.766753	0.766984	0.766865	0.766522	0.766082	0.765618	0.765142	0.764654	0.76416	0.76366	0.763155	0.762634	0.762081	0.761483	0.760817	0.760082	0.759293	0.758456	0.757574	0.756657	0.755719	0.754775	0.75383	0.75289	0.751955	0.751017	0.750071	0.749123	0.74818	0.74724	0.74629	0.74532	0.744329	0.743319	0.742299	0.741285	0.740284	0.739308
0.72149	0.727254	0.732722	0.738145	0.743344	0.74815	0.752478	0.756253	0.759464	0.762108	0.764071	0.765349	0.766042	0.766257	0.766118	0.765761	0.765304	0.764821	0.764336	0.763842	0.763341	0.762837	0.762333	0.761817	0.761267	0.760655	0.759969	0.759215	0.758405	0.757547	0.756647	0.755716	0.754768	0.753818	0.75287	0.751929	0.75099	0.750048	0.749103	0.748158	0.747213	0.746264	0.745303	0.744325	0.743329	0.742319	0.741309	0.740309	0.739325	0.738372
0.720489	0.726268	0.731722	0.737133	0.742309	0.747112	0.751476	0.755308	0.758603	0.76129	0.763283	0.764578	0.765258	0.765457	0.765305	0.764932	0.764459	0.763969	0.763479	0.76298	0.762476	0.761974	0.761476	0.760963	0.760401	0.75977	0.759066	0.758293	0.757462	0.756585	0.755672	0.754732	0.753779	0.752824	0.751874	0.750931	0.749988	0.749048	0.748106	0.747158	0.746204	0.745244	0.744275	0.743293	0.742298	0.741298	0.740301	0.739318	0.738357	0.737432
0.719491	0.725226	0.730661	0.736047	0.741224	0.746072	0.750502	0.754429	0.757769	0.760487	0.762497	0.763776	0.764437	0.764622	0.764453	0.764063	0.763582	0.763087	0.762592	0.76209	0.761589	0.761092	0.760598	0.760072	0.759492	0.758843	0.75812	0.757325	0.756476	0.755585	0.754663	0.753717	0.75276	0.751804	0.750852	0.749904	0.748964	0.748026	0.747081	0.746125	0.74516	0.744192	0.743219	0.742237	0.741253	0.740267	0.739287	0.738327	0.737393	0.736498
0.718391	0.724131	0.729539	0.734931	0.740167	0.745098	0.749638	0.753611	0.75698	0.759711	0.761696	0.762951	0.763594	0.763758	0.763569	0.76317	0.762683	0.762183	0.761684	0.761185	0.760689	0.760197	0.759689	0.759144	0.758545	0.757877	0.757131	0.756317	0.755454	0.754555	0.753627	0.752677	0.751718	0.75076	0.749804	0.748858	0.74792	0.74698	0.746026	0.745059	0.744086	0.743114	0.742142	0.741172	0.740201	0.739232	0.738276	0.737343	0.73644	0.735571
0.717263	0.722956	0.728377	0.733844	0.73918	0.744236	0.748822	0.752821	0.7562	0.7589	0.760857	0.762091	0.762712	0.762854	0.762656	0.762251	0.761758	0.761254	0.760759	0.760265	0.759773	0.759268	0.758741	0.758178	0.757559	0.756868	0.756103	0.755276	0.754404	0.753498	0.752566	0.751614	0.750653	0.749691	0.748737	0.747794	0.746853	0.745904	0.744939	0.743964	0.742987	0.742018	0.741057	0.740101	0.739147	0.738202	0.737272	0.736369	0.735493	0.734654
0.715991	0.721726	0.727247	0.73283	0.738306	0.743408	0.748019	0.752026	0.755371	0.758042	0.759978	0.761188	0.761787	0.76192	0.761716	0.761305	0.76081	0.760309	0.75982	0.759329	0.758825	0.758302	0.757757	0.757174	0.756533	0.755823	0.755044	0.754207	0.753329	0.752418	0.751484	0.75053	0.749566	0.748607	0.747654	0.746708	0.745759	0.744799	0.743826	0.742847	0.741873	0.740915	0.739968	0.739028	0.738098	0.737179	0.736279	0.735402	0.734555	0.733747
0.714757	0.720619	0.726271	0.732009	0.73752	0.742636	0.747245	0.751208	0.754518	0.757164	0.759073	0.76026	0.760847	0.760973	0.760763	0.76035	0.759857	0.759362	0.758875	0.758373	0.757851	0.75731	0.756745	0.75614	0.755478	0.754754	0.753966	0.753123	0.752239	0.751326	0.750389	0.749432	0.74847	0.747512	0.746556	0.745601	0.74464	0.743672	0.742696	0.741721	0.740758	0.739813	0.738884	0.737966	0.737062	0.736172	0.735298	0.73445	0.733633	0.732848
0.713734	0.719736	0.725554	0.731291	0.736792	0.74189	0.74644	0.750359	0.753641	0.756256	0.75814	0.759314	0.759894	0.760013	0.7598	0.75939	0.758902	0.758408	0.757909	0.75739	0.756851	0.75629	0.755701	0.755075	0.754399	0.753666	0.75287	0.752021	0.751134	0.750218	0.749278	0.748323	0.747362	0.746401	0.745436	0.744469	0.743501	0.742529	0.741556	0.740593	0.739644	0.738716	0.737808	0.736917	0.736041	0.735176	0.73433	0.733512	0.732718	0.731951
0.712912	0.719091	0.72485	0.730554	0.736025	0.741057	0.745564	0.749456	0.752707	0.755299	0.757171	0.758338	0.758912	0.759029	0.758819	0.758413	0.757926	0.757422	0.756908	0.756373	0.755814	0.755229	0.754621	0.75398	0.753295	0.752554	0.751752	0.750898	0.750009	0.74909	0.748152	0.747198	0.746233	0.745262	0.744285	0.743311	0.742339	0.741372	0.740411	0.739461	0.738528	0.737622	0.736739	0.735876	0.735024	0.734187	0.733369	0.732573	0.731797	0.731044
0.712316	0.718331	0.724043	0.72972	0.735135	0.740138	0.744623	0.748489	0.751722	0.754304	0.756169	0.757333	0.757907	0.758027	0.757819	0.757413	0.756918	0.756403	0.755875	0.755322	0.75474	0.754134	0.753511	0.752861	0.752167	0.751418	0.75061	0.749754	0.748863	0.747946	0.747008	0.74605	0.745076	0.744093	0.743108	0.74213	0.741163	0.740208	0.73926	0.738326	0.737414	0.736532	0.735676	0.734836	0.73401	0.7332	0.732404	0.731625	0.730863	0.730126
0.711348	0.717381	0.723103	0.728763	0.734176	0.739166	0.74363	0.747484	0.750709	0.753284	0.755148	0.756312	0.756889	0.757008	0.756797	0.756386	0.755885	0.755358	0.754813	0.754235	0.753632	0.753012	0.75238	0.751721	0.751017	0.75026	0.74945	0.748593	0.747702	0.746784	0.745842	0.744874	0.743888	0.742897	0.741909	0.740937	0.739982	0.739039	0.738107	0.737192	0.736303	0.735446	0.734611	0.733795	0.732995	0.732204	0.731425	0.73066	0.729914	0.729194
0.710359	0.716407	0.72213	0.727805	0.733204	0.738171	0.742624	0.746468	0.749683	0.752257	0.75412	0.755286	0.755857	0.75597	0.755756	0.755342	0.75483	0.754287	0.753717	0.753117	0.752499	0.75187	0.751227	0.750557	0.749844	0.749085	0.748274	0.747417	0.746525	0.745602	0.74465	0.74367	0.742675	0.741681	0.7407	0.73974	0.738797	0.737869	0.736955	0.736063	0.735198	0.734361	0.73355	0.732757	0.731976	0.731202	0.730437	0.729689	0.728959	0.728256
0.709358	0.715435	0.72119	0.726841	0.73221	0.737166	0.741605	0.745436	0.748649	0.751222	0.753083	0.754239	0.754801	0.754913	0.754698	0.754274	0.753746	0.753177	0.752585	0.751969	0.751342	0.750702	0.750047	0.749366	0.748651	0.747891	0.74708	0.746221	0.745324	0.744391	0.743427	0.742438	0.74144	0.740454	0.739485	0.738537	0.737609	0.736699	0.735807	0.734938	0.734093	0.733279	0.732491	0.731717	0.730953	0.730193	0.729445	0.728712	0.728	0.727315
0.708446	0.714551	0.720248	0.725852	0.731208	0.736144	0.740565	0.744393	0.747605	0.750172	0.75202	0.753163	0.753725	0.753839	0.753615	0.753174	0.75262	0.752027	0.751419	0.750795	0.750156	0.749502	0.748836	0.748153	0.747438	0.746678	0.745865	0.745001	0.744094	0.743148	0.742174	0.741183	0.740194	0.73922	0.738263	0.73733	0.73642	0.735532	0.734664	0.733815	0.732992	0.7322	0.731431	0.730674	0.729924	0.729181	0.728448	0.727733	0.727038	0.726375
0.707571	0.713576	0.719219	0.724815	0.730153	0.735073	0.739495	0.743323	0.74653	0.749083	0.750918	0.752061	0.752625	0.752729	0.752489	0.752021	0.751443	0.750835	0.750219	0.749583	0.748931	0.748267	0.747599	0.746916	0.746202	0.74544	0.744622	0.743748	0.742828	0.741873	0.740898	0.739915	0.738939	0.737978	0.737037	0.736122	0.735235	0.734371	0.733523	0.732697	0.731897	0.731125	0.730372	0.72963	0.728897	0.72817	0.727455	0.726759	0.726086	0.725445
0.70649	0.712463	0.71812	0.723709	0.729039	0.733966	0.738392	0.742218	0.745411	0.747952	0.749786	0.750933	0.751487	0.751574	0.751307	0.750816	0.750222	0.749607	0.748979	0.748331	0.747669	0.747004	0.746337	0.745657	0.74494	0.744174	0.743346	0.742459	0.74153	0.740574	0.739608	0.73864	0.737678	0.736733	0.735811	0.73492	0.734057	0.733215	0.73239	0.731588	0.730808	0.730054	0.729317	0.728592	0.727875	0.727166	0.72647	0.725795	0.725146	0.724528
0.705333	0.711345	0.716997	0.722579	0.72792	0.732853	0.737276	0.741086	0.744266	0.746807	0.748644	0.74978	0.750317	0.750375	0.750082	0.749576	0.748975	0.748349	0.747708	0.747051	0.746388	0.745724	0.74506	0.744378	0.743657	0.742881	0.74204	0.741145	0.740215	0.739269	0.738318	0.737364	0.736418	0.735493	0.734595	0.733728	0.732888	0.732069	0.731269	0.730488	0.729726	0.728987	0.728268	0.72756	0.726861	0.726171	0.725497	0.724846	0.72422	0.723627
0.704251	0.710232	0.715869	0.721464	0.726811	0.73174	0.736143	0.739936	0.743115	0.745659	0.747485	0.748601	0.749106	0.749138	0.748829	0.748316	0.747703	0.747064	0.746414	0.745756	0.745096	0.744435	0.743769	0.743082	0.742351	0.741562	0.740713	0.739817	0.738898	0.737967	0.73703	0.736093	0.735168	0.734267	0.733394	0.73255	0.731734	0.73094	0.730162	0.729398	0.728653	0.727932	0.727229	0.726539	0.72586	0.725192	0.724542	0.723915	0.723314	0.722744
0.703101	0.709076	0.714738	0.720345	0.725689	0.730597	0.734982	0.738775	0.741956	0.744487	0.746291	0.747374	0.747851	0.747866	0.74755	0.747026	0.7464	0.745751	0.745102	0.744447	0.74379	0.743127	0.742458	0.741761	0.741017	0.74022	0.73937	0.738485	0.737582	0.736666	0.735747	0.734831	0.73393	0.733056	0.732206	0.731387	0.730597	0.729825	0.729066	0.728319	0.727592	0.726888	0.726204	0.725533	0.724876	0.724233	0.723606	0.723005	0.722427	0.72188
[truncated: 50 more columns]
