# Supplementary material for: Generalized Poincaré plots analysis of heart period dynamics in different physiological conditions: Trained vs. untrained men
Source: PLoS One. 2019 Jul 5;14(7):e0219281. doi: 10.1371/journal.pone.0219281 (PMC6611602; doi:10.1371/journal.pone.0219281)
Supplement: S2 Appendix — (ZIP) [file pone.0219281.s002.zip › Pearson matrices 100x100/Trained subjects 3 conditions/Trained 5.xlsx]

## Sheet: Trained5REST
0.766105	0.718282	0.711812	0.721621	0.716255	0.694827	0.674645	0.669404	0.672837	0.668799	0.659701	0.654587	0.652276	0.646547	0.637079	0.627974	0.620167	0.613008	0.604322	0.595273	0.586731	0.578788	0.571405	0.563725	0.556839	0.550565	0.545318	0.540623	0.535855	0.531321	0.526928	0.523325	0.519781	0.516055	0.512771	0.510566	0.508271	0.505984	0.504112	0.5019	0.499766	0.496633	0.493077	0.489917	0.487281	0.484257	0.480329	0.476171	0.473486	0.470608
0.718206	0.70711	0.722894	0.73303	0.721342	0.700252	0.688541	0.690182	0.692029	0.686341	0.679672	0.676808	0.673419	0.665927	0.656402	0.647798	0.640192	0.632103	0.622936	0.613762	0.605154	0.597266	0.589514	0.581901	0.575112	0.569165	0.564185	0.559416	0.554647	0.550108	0.546044	0.542437	0.53877	0.535232	0.532527	0.530341	0.528048	0.526017	0.523993	0.521743	0.51916	0.515834	0.512391	0.509439	0.50655	0.502888	0.498685	0.495122	0.492286	0.488647
0.712073	0.723383	0.740046	0.741203	0.725802	0.710508	0.706052	0.70776	0.707085	0.702141	0.697665	0.694322	0.688997	0.68062	0.671363	0.662947	0.654673	0.645876	0.636431	0.627228	0.618635	0.610487	0.602631	0.595191	0.58862	0.582996	0.57803	0.573192	0.568458	0.564134	0.560216	0.556528	0.552968	0.54991	0.547404	0.545203	0.543073	0.541024	0.538819	0.536252	0.533397	0.530066	0.526791	0.523769	0.520377	0.516368	0.512529	0.509111	0.505612	0.501805
0.72231	0.733758	0.74144	0.737225	0.72581	0.717599	0.714869	0.715011	0.71429	0.710972	0.706666	0.70189	0.695474	0.687012	0.678015	0.669195	0.660358	0.651169	0.641709	0.632614	0.623912	0.615736	0.60804	0.600958	0.594756	0.589302	0.584321	0.57955	0.57508	0.570952	0.567068	0.563511	0.560369	0.557582	0.555157	0.553069	0.551	0.548835	0.54631	0.543498	0.540568	0.53735	0.534128	0.530734	0.527008	0.523187	0.51952	0.515724	0.511988	0.508321
0.716895	0.722024	0.726242	0.726076	0.721734	0.716343	0.713543	0.714146	0.714637	0.711632	0.7065	0.700922	0.694223	0.685936	0.676748	0.667583	0.658449	0.649247	0.639969	0.630913	0.622342	0.614384	0.607108	0.600494	0.594572	0.589251	0.584405	0.579938	0.575701	0.571684	0.56799	0.564844	0.561988	0.559359	0.557088	0.555097	0.553011	0.550583	0.547803	0.544973	0.542105	0.538952	0.535438	0.531777	0.528166	0.524482	0.520561	0.51663	0.512995	0.50948
0.695612	0.701295	0.711388	0.718391	0.716894	0.71211	0.710431	0.712321	0.712905	0.709154	0.703424	0.697536	0.690784	0.682241	0.672788	0.66339	0.654224	0.645159	0.635943	0.627044	0.618715	0.611185	0.604375	0.598082	0.592373	0.587251	0.582723	0.578479	0.574374	0.570564	0.567279	0.564412	0.561726	0.559281	0.557152	0.555186	0.552902	0.550229	0.54745	0.544703	0.541859	0.538434	0.534689	0.531106	0.52758	0.523719	0.519698	0.515885	0.512409	0.50892
0.675894	0.68992	0.707418	0.716257	0.714732	0.711044	0.710768	0.712626	0.712146	0.707615	0.701522	0.695425	0.688199	0.679256	0.669521	0.660039	0.650922	0.641834	0.632717	0.624022	0.616059	0.608949	0.60243	0.59635	0.590857	0.586041	0.581718	0.577591	0.573687	0.570258	0.567246	0.564528	0.562018	0.559731	0.557672	0.555542	0.553038	0.550352	0.547656	0.544922	0.541795	0.538138	0.534423	0.530897	0.527202	0.523263	0.519343	0.51569	0.512224	0.508659
0.670685	0.691803	0.709572	0.716981	0.715871	0.713416	0.713102	0.713725	0.712125	0.707027	0.700665	0.693973	0.686165	0.676807	0.66694	0.657444	0.648236	0.639161	0.6302	0.621827	0.614235	0.607396	0.601071	0.595204	0.590005	0.585404	0.581192	0.577253	0.573705	0.570544	0.567693	0.565127	0.562772	0.560579	0.558402	0.556075	0.553545	0.550926	0.548234	0.545254	0.541881	0.538209	0.534535	0.530872	0.527092	0.523234	0.519464	0.515832	0.512271	0.508675
0.674397	0.694057	0.709514	0.71688	0.716848	0.714438	0.71304	0.712547	0.710219	0.704804	0.697889	0.690598	0.682302	0.672785	0.662927	0.653355	0.644168	0.635233	0.626593	0.618601	0.611301	0.604679	0.598584	0.593042	0.588092	0.583639	0.57963	0.576044	0.572774	0.5698	0.567121	0.564718	0.562481	0.560213	0.557887	0.555536	0.553068	0.550455	0.547567	0.544369	0.540948	0.537303	0.533552	0.529827	0.526112	0.522386	0.518649	0.514946	0.511351	0.507747
0.670724	0.688915	0.705108	0.713916	0.714143	0.710957	0.708755	0.707687	0.705057	0.699163	0.69178	0.684083	0.675638	0.666169	0.656314	0.646843	0.637845	0.629259	0.621036	0.613389	0.606376	0.600028	0.594298	0.589056	0.584312	0.580103	0.576465	0.573179	0.570126	0.567362	0.564875	0.562633	0.560365	0.557994	0.555671	0.553385	0.550937	0.54817	0.545107	0.541881	0.538476	0.534793	0.53103	0.527378	0.523784	0.520101	0.516318	0.512604	0.509015	0.50535
0.6621	0.682516	0.700724	0.709708	0.70909	0.705252	0.702689	0.701389	0.698227	0.69188	0.684158	0.676326	0.667893	0.65843	0.64871	0.639467	0.630815	0.622644	0.614788	0.607462	0.600754	0.594794	0.589388	0.584388	0.579919	0.576094	0.57277	0.569712	0.566883	0.564327	0.562023	0.559792	0.557453	0.555102	0.552851	0.550593	0.548009	0.545093	0.542028	0.538825	0.535391	0.531714	0.528037	0.524497	0.520943	0.517232	0.513446	0.50975	0.506127	0.502317
0.656675	0.679382	0.697257	0.704818	0.703324	0.699195	0.696521	0.694664	0.690942	0.68423	0.676394	0.668534	0.660038	0.650677	0.641196	0.632278	0.624019	0.616205	0.608679	0.601664	0.595348	0.589727	0.584578	0.57987	0.575788	0.572292	0.569202	0.566367	0.563748	0.561386	0.559116	0.556845	0.554529	0.552253	0.550043	0.547661	0.544938	0.542026	0.538998	0.535765	0.532335	0.528737	0.525159	0.521657	0.518078	0.514363	0.510597	0.506885	0.503134	0.4992
0.654228	0.675884	0.691814	0.698233	0.696455	0.692373	0.689267	0.686865	0.682733	0.675911	0.66808	0.660146	0.651725	0.6426	0.63346	0.62494	0.617046	0.609567	0.602362	0.595756	0.589806	0.584465	0.579622	0.575313	0.57158	0.568342	0.565477	0.562855	0.560449	0.558138	0.555849	0.553611	0.551373	0.549153	0.546838	0.544325	0.541603	0.538734	0.535673	0.532437	0.529072	0.525562	0.522029	0.518515	0.514927	0.511228	0.50746	0.503642	0.499767	0.495761
0.648394	0.668296	0.683309	0.689579	0.688041	0.683744	0.680283	0.677556	0.673317	0.666543	0.658707	0.650881	0.642699	0.633939	0.625234	0.617111	0.609579	0.602435	0.595663	0.589452	0.583815	0.578803	0.574375	0.570437	0.566994	0.564004	0.561361	0.558973	0.556644	0.55433	0.552089	0.549935	0.547766	0.545463	0.543033	0.540518	0.537839	0.53494	0.531866	0.528687	0.525396	0.521933	0.518413	0.514895	0.51132	0.507618	0.50376	0.499831	0.495883	0.491839
0.638794	0.658458	0.673686	0.680334	0.678656	0.674157	0.670529	0.667742	0.663521	0.656748	0.649055	0.641484	0.633644	0.625323	0.61704	0.609306	0.602119	0.595415	0.589054	0.583178	0.577888	0.573299	0.569254	0.565624	0.562456	0.559702	0.55731	0.555018	0.552709	0.55045	0.548297	0.546222	0.543984	0.541582	0.539152	0.536679	0.533975	0.531058	0.528027	0.524917	0.521666	0.518226	0.514709	0.511201	0.507621	0.503832	0.499872	0.495876	0.491888	0.487837
0.629076	0.649403	0.665067	0.671357	0.669389	0.6648	0.661177	0.658369	0.65406	0.647394	0.639964	0.632695	0.625248	0.617335	0.609444	0.602052	0.595296	0.588998	0.582977	0.577454	0.572587	0.568387	0.564655	0.561307	0.55838	0.555882	0.553603	0.551347	0.549093	0.54692	0.544851	0.542712	0.540384	0.537985	0.535598	0.533102	0.530376	0.527488	0.524523	0.521443	0.518213	0.514774	0.511263	0.507745	0.504077	0.50019	0.496164	0.492132	0.488132	0.484093
0.621264	0.642002	0.656919	0.662626	0.660512	0.655952	0.652325	0.64937	0.64509	0.638661	0.631524	0.624613	0.617537	0.609997	0.602439	0.595471	0.58912	0.583156	0.577487	0.572384	0.567911	0.56403	0.560581	0.557475	0.554807	0.552428	0.550198	0.547996	0.545825	0.543739	0.541617	0.539389	0.537062	0.534709	0.532306	0.529785	0.527076	0.524247	0.521305	0.518239	0.515	0.511559	0.50803	0.504425	0.500656	0.496704	0.492643	0.488598	0.484594	0.480577
0.614395	0.634053	0.648219	0.653674	0.651585	0.647095	0.643384	0.64046	0.636377	0.63024	0.623482	0.616933	0.610209	0.602992	0.595867	0.58931	0.583294	0.577678	0.572432	0.567729	0.563589	0.559993	0.556788	0.55395	0.551406	0.549082	0.546911	0.544793	0.542712	0.540581	0.538376	0.536142	0.53386	0.531494	0.529067	0.526558	0.5239	0.521089	0.518149	0.515068	0.511817	0.50835	0.504733	0.50103	0.497195	0.493207	0.489134	0.485083	0.481092	0.477099
0.605706	0.624891	0.638895	0.644386	0.642419	0.637943	0.63435	0.631647	0.627843	0.622098	0.615726	0.609531	0.603116	0.596334	0.58963	0.583418	0.577753	0.572562	0.56772	0.563358	0.55952	0.556174	0.553245	0.550543	0.548057	0.545798	0.543714	0.54169	0.539567	0.53736	0.535151	0.532958	0.530664	0.528277	0.525862	0.523396	0.520752	0.517937	0.514975	0.511878	0.508591	0.505033	0.501327	0.497559	0.493685	0.489681	0.485601	0.481563	0.477591	0.473599
0.596686	0.615912	0.629926	0.635428	0.633429	0.629122	0.62581	0.623375	0.619926	0.614557	0.608538	0.602637	0.596634	0.590261	0.583902	0.578041	0.572796	0.568005	0.563505	0.559448	0.555865	0.552798	0.550009	0.547375	0.544956	0.542786	0.540797	0.53873	0.536533	0.534325	0.532157	0.529955	0.52764	0.525262	0.522885	0.520426	0.517773	0.51493	0.511948	0.508812	0.505427	0.501782	0.498017	0.494209	0.490312	0.486297	0.482225	0.478202	0.474224	0.470287
0.588496	0.60766	0.621524	0.626814	0.624943	0.620959	0.617953	0.615855	0.612733	0.607689	0.601955	0.596446	0.590825	0.58478	0.578769	0.573324	0.568474	0.564014	0.559817	0.556015	0.552708	0.549782	0.547065	0.5445	0.542171	0.540097	0.538062	0.535917	0.533715	0.531549	0.529372	0.52715	0.52484	0.522498	0.520125	0.517652	0.514965	0.512096	0.509077	0.505839	0.502365	0.498661	0.494859	0.491022	0.487107	0.483096	0.479035	0.475002	0.471076	0.467239
0.58074	0.599799	0.613327	0.618621	0.617043	0.613428	0.61081	0.609015	0.606163	0.601382	0.596038	0.59089	0.585566	0.579853	0.574258	0.569202	0.564675	0.560504	0.556559	0.553031	0.549859	0.547004	0.544358	0.541886	0.539652	0.537531	0.535413	0.533255	0.531088	0.528909	0.526711	0.524496	0.522218	0.519877	0.517486	0.514975	0.512258	0.509349	0.506226	0.502892	0.499354	0.495613	0.49178	0.487926	0.484011	0.480009	0.475941	0.471961	0.468128	0.464365
0.573303	0.591959	0.605411	0.610929	0.609724	0.606551	0.604268	0.602725	0.600092	0.595688	0.5907	0.585831	0.580817	0.57551	0.570301	0.56557	0.561329	0.557402	0.553729	0.550335	0.547228	0.544445	0.541891	0.539516	0.537239	0.535037	0.532899	0.530769	0.528591	0.526389	0.524196	0.522006	0.519727	0.517368	0.514937	0.51239	0.509627	0.506612	0.503387	0.499984	0.496405	0.492627	0.488779	0.484923	0.481013	0.477002	0.472985	0.469095	0.465328	0.46162
0.565555	0.584286	0.59799	0.603822	0.603058	0.60026	0.598255	0.596908	0.594621	0.590559	0.585846	0.581272	0.576644	0.571716	0.566831	0.56239	0.558388	0.55473	0.55119	0.547861	0.544822	0.542129	0.539672	0.537256	0.534903	0.532682	0.530569	0.528432	0.526232	0.524031	0.521862	0.519668	0.51737	0.514968	0.512497	0.509898	0.507027	0.503905	0.500604	0.497154	0.49353	0.489735	0.485886	0.482029	0.478102	0.474135	0.470204	0.466376	0.46266	0.458998
0.558535	0.577572	0.59146	0.597625	0.59719	0.59467	0.592852	0.591825	0.589838	0.586023	0.581594	0.577386	0.573115	0.568494	0.563894	0.559686	0.555944	0.552412	0.548931	0.545665	0.542711	0.540115	0.537616	0.535124	0.532755	0.53056	0.528442	0.526284	0.524082	0.521902	0.519726	0.517514	0.515169	0.512724	0.510198	0.507486	0.504503	0.5013	0.497946	0.494445	0.490797	0.486996	0.483144	0.479263	0.475371	0.471485	0.467611	0.463833	0.460156	0.45656
0.552524	0.571676	0.58581	0.59218	0.591961	0.589614	0.588127	0.587372	0.585584	0.582027	0.577956	0.574089	0.570104	0.565747	0.561371	0.557414	0.553787	0.550307	0.546882	0.543699	0.54084	0.538198	0.535619	0.533107	0.530767	0.528568	0.526429	0.524268	0.522083	0.519894	0.517699	0.515438	0.513047	0.510545	0.507903	0.505076	0.502008	0.498746	0.495338	0.491806	0.488148	0.484342	0.480466	0.476616	0.472799	0.468968	0.46514	0.4614	0.457789	0.454256
0.547152	0.566561	0.580758	0.587217	0.587122	0.585119	0.583907	0.583323	0.581756	0.578545	0.574809	0.571214	0.567473	0.563325	0.559196	0.555344	0.551758	0.548329	0.544985	0.541895	0.538991	0.536266	0.533664	0.531178	0.528831	0.526611	0.52447	0.522322	0.520128	0.517917	0.515672	0.513363	0.510912	0.508293	0.505535	0.502619	0.499489	0.496171	0.492726	0.48918	0.485515	0.481686	0.477836	0.474059	0.470294	0.466507	0.462715	0.45904	0.455488	0.451983
0.542414	0.561851	0.576058	0.582529	0.582767	0.581065	0.580038	0.579658	0.578406	0.575522	0.572056	0.568702	0.56515	0.561246	0.557219	0.553398	0.549851	0.546493	0.543242	0.540109	0.537127	0.534376	0.531801	0.529315	0.526946	0.524721	0.522589	0.520429	0.518217	0.515955	0.513659	0.511286	0.508718	0.505983	0.503136	0.500157	0.496965	0.493602	0.490133	0.486573	0.482876	0.479067	0.47529	0.471563	0.467841	0.464089	0.460362	0.456747	0.45322	0.449704
0.537911	0.557355	0.571466	0.578243	0.578788	0.577288	0.576481	0.576406	0.575464	0.572841	0.56961	0.566431	0.563111	0.559304	0.555305	0.551514	0.54803	0.544764	0.541471	0.538261	0.535258	0.532538	0.529967	0.527463	0.525086	0.52287	0.520726	0.518552	0.516288	0.513973	0.511613	0.509123	0.506439	0.503614	0.500705	0.497659	0.494416	0.491021	0.487531	0.483932	0.480247	0.47651	0.472786	0.469102	0.465414	0.461723	0.458055	0.454465	0.450924	0.447445
0.533546	0.55285	0.567294	0.57434	0.575064	0.573799	0.57332	0.57355	0.572842	0.570437	0.567373	0.564416	0.561175	0.557388	0.553413	0.549683	0.546288	0.542973	0.539601	0.536371	0.533404	0.53069	0.528102	0.525592	0.523228	0.521	0.518845	0.516619	0.514301	0.511924	0.509447	0.50684	0.504067	0.501179	0.498201	0.495101	0.491824	0.488405	0.484872	0.481282	0.477666	0.473983	0.470305	0.466655	0.463025	0.459391	0.455747	0.452144	0.448643	0.445198
0.529115	0.548909	0.563574	0.57072	0.571654	0.570742	0.570581	0.571032	0.570509	0.568251	0.565408	0.56251	0.559269	0.555496	0.551579	0.547932	0.544485	0.541082	0.537688	0.534494	0.531531	0.528802	0.52621	0.523712	0.521338	0.5191	0.516894	0.514614	0.512231	0.509737	0.507143	0.504447	0.50161	0.498653	0.495621	0.492486	0.489182	0.48572	0.482197	0.478673	0.475111	0.471474	0.467831	0.464236	0.460661	0.457051	0.453393	0.44983	0.446363	0.442912
0.525745	0.545654	0.560287	0.567546	0.568795	0.568207	0.568267	0.568886	0.568468	0.566417	0.563623	0.5607	0.557446	0.553713	0.549876	0.546175	0.542634	0.539202	0.535843	0.532657	0.529676	0.526939	0.524357	0.521851	0.519466	0.517176	0.514912	0.512564	0.510063	0.507452	0.504769	0.50201	0.499101	0.496088	0.493016	0.48985	0.486498	0.483042	0.479581	0.476106	0.47259	0.46899	0.465399	0.461858	0.458305	0.45468	0.451064	0.447535	0.444059	0.440592
0.522604	0.542421	0.557131	0.564687	0.566267	0.565914	0.566146	0.566853	0.566627	0.564613	0.561786	0.558834	0.555606	0.55195	0.548053	0.544257	0.540686	0.537288	0.533939	0.530736	0.527748	0.525023	0.522433	0.51992	0.517484	0.515137	0.512803	0.510336	0.50772	0.50502	0.502275	0.499443	0.496476	0.493423	0.490321	0.487104	0.483756	0.48036	0.476944	0.473512	0.470033	0.466481	0.462946	0.459427	0.455859	0.452273	0.448692	0.445155	0.441663	0.438195
0.519257	0.539239	0.554298	0.562169	0.563969	0.563788	0.56411	0.565	0.564785	0.562722	0.559859	0.556926	0.553764	0.550035	0.546038	0.542215	0.53868	0.53529	0.531925	0.528718	0.525747	0.523016	0.520423	0.517862	0.515373	0.512957	0.510502	0.507921	0.505218	0.502455	0.499638	0.496751	0.493747	0.490664	0.487513	0.484301	0.481011	0.477658	0.47428	0.470882	0.467448	0.463953	0.460442	0.456909	0.453378	0.449826	0.446239	0.442687	0.439194	0.435727
0.516248	0.536681	0.551994	0.560002	0.561933	0.561825	0.562331	0.563199	0.562901	0.560783	0.557932	0.555053	0.551799	0.547955	0.543927	0.540141	0.53661	0.533204	0.529837	0.52665	0.523676	0.520943	0.518304	0.515692	0.513137	0.5106	0.508032	0.505365	0.502601	0.499767	0.496897	0.493976	0.490943	0.487815	0.48467	0.481513	0.478266	0.474946	0.471598	0.468245	0.464865	0.461395	0.457872	0.454375	0.450877	0.44732	0.443718	0.440167	0.436676	0.43318
0.514109	0.534666	0.550002	0.558063	0.560018	0.560096	0.560565	0.561315	0.56093	0.558809	0.55601	0.553025	0.549641	0.545755	0.541764	0.537983	0.534433	0.531025	0.52768	0.524493	0.521518	0.518741	0.516052	0.513375	0.510702	0.508054	0.505403	0.502677	0.499842	0.496956	0.494053	0.491104	0.488027	0.484906	0.481817	0.478702	0.475487	0.472195	0.468893	0.465592	0.462237	0.458756	0.455267	0.451802	0.448298	0.444727	0.441126	0.437579	0.43406	0.430528
0.512153	0.532717	0.548065	0.556071	0.558213	0.558247	0.558594	0.55923	0.558818	0.55675	0.553841	0.550721	0.547288	0.543442	0.539464	0.535665	0.532113	0.528728	0.525387	0.522205	0.519188	0.516364	0.513612	0.51082	0.508038	0.50531	0.502605	0.499808	0.496922	0.494002	0.491071	0.488077	0.485006	0.481943	0.478896	0.475815	0.472629	0.469384	0.466133	0.462857	0.459491	0.456041	0.452585	0.449115	0.445597	0.442027	0.438433	0.434859	0.431305	0.427708
0.510079	0.530649	0.545901	0.5541	0.556173	0.556082	0.55632	0.55693	0.556565	0.554374	0.551325	0.54816	0.544767	0.540938	0.536949	0.533153	0.529631	0.526254	0.522924	0.519706	0.516648	0.513764	0.510899	0.508003	0.505145	0.502366	0.499592	0.496748	0.493833	0.49089	0.487918	0.484932	0.481921	0.478902	0.47589	0.472837	0.469697	0.466503	0.463275	0.459988	0.456652	0.453236	0.449778	0.446295	0.442778	0.439214	0.435595	0.431988	0.428372	0.424705
0.507881	0.528363	0.543838	0.551903	0.553811	0.553623	0.553861	0.554515	0.554	0.551653	0.548559	0.545437	0.542057	0.538221	0.534246	0.53049	0.526983	0.52362	0.520259	0.517006	0.513896	0.5109	0.507934	0.504966	0.502059	0.499216	0.496404	0.493538	0.490606	0.48763	0.484671	0.481747	0.478783	0.475798	0.472813	0.469807	0.466718	0.463544	0.460306	0.457049	0.453746	0.450331	0.446862	0.443379	0.439867	0.43628	0.432628	0.428961	0.425277	0.421561
0.505547	0.526324	0.54156	0.549377	0.55118	0.551022	0.551316	0.551797	0.551099	0.548701	0.54565	0.542538	0.539151	0.535338	0.531411	0.527677	0.524185	0.520797	0.517408	0.514106	0.510887	0.507795	0.50476	0.501747	0.498782	0.495908	0.493081	0.490206	0.487248	0.484291	0.481396	0.478524	0.475592	0.472633	0.469698	0.46674	0.46367	0.460487	0.457282	0.454058	0.450757	0.447332	0.443862	0.440384	0.436849	0.433229	0.429519	0.425786	0.422054	0.41831
0.503756	0.524088	0.538967	0.546609	0.548434	0.548356	0.548476	0.548762	0.547998	0.545647	0.542618	0.539498	0.536129	0.532366	0.528466	0.524752	0.521238	0.517823	0.514389	0.510983	0.50767	0.504513	0.501439	0.498371	0.495375	0.492489	0.489655	0.486756	0.483819	0.480928	0.478087	0.47525	0.472347	0.469439	0.466552	0.463614	0.460535	0.457386	0.454214	0.450991	0.447679	0.444255	0.440789	0.437289	0.43372	0.430042	0.426269	0.42249	0.418731	0.414951
0.501007	0.521068	0.535826	0.543541	0.54548	0.545235	0.545168	0.545402	0.544688	0.542369	0.539348	0.536254	0.532943	0.529214	0.525344	0.521615	0.518081	0.514624	0.511089	0.507594	0.504222	0.501031	0.497906	0.494817	0.491816	0.488928	0.486078	0.483203	0.480337	0.477503	0.474699	0.471892	0.469042	0.466184	0.463319	0.460372	0.457327	0.454213	0.451042	0.44781	0.444497	0.441076	0.437589	0.434056	0.430431	0.42669	0.422872	0.419067	0.415275	0.411473
0.497769	0.517832	0.532721	0.540519	0.542239	0.541794	0.541688	0.541975	0.541286	0.538977	0.535994	0.532964	0.529687	0.52599	0.52211	0.518367	0.514793	0.511233	0.507611	0.50406	0.500655	0.497418	0.494279	0.491191	0.488195	0.485298	0.482476	0.479675	0.47687	0.474071	0.471297	0.468543	0.465743	0.462907	0.460034	0.457121	0.45411	0.450998	0.447817	0.444583	0.441272	0.437829	0.43431	0.430721	0.427032	0.423245	0.419402	0.415565	0.411752	0.407942
0.494803	0.515021	0.529867	0.537301	0.53876	0.538277	0.538232	0.538536	0.537846	0.535577	0.53266	0.529663	0.526413	0.522706	0.518815	0.515034	0.511355	0.507707	0.504029	0.500448	0.497001	0.493755	0.490624	0.487547	0.484547	0.481685	0.478939	0.476203	0.473432	0.470663	0.467943	0.46524	0.46246	0.459617	0.456777	0.453896	0.450887	0.447764	0.444581	0.441348	0.438014	0.434539	0.430963	0.427309	0.423573	0.41976	0.415885	0.412028	0.408208	0.404419
0.492233	0.512337	0.526685	0.53378	0.535189	0.534801	0.534799	0.535094	0.534423	0.532215	0.529332	0.526362	0.523092	0.519369	0.515442	0.511559	0.507791	0.504089	0.500385	0.496762	0.493305	0.490068	0.486947	0.483867	0.480904	0.47812	0.475443	0.472745	0.470007	0.467294	0.464626	0.461944	0.459158	0.456348	0.45354	0.45066	0.447639	0.444513	0.441332	0.438075	0.434708	0.431176	0.427534	0.423832	0.420071	0.416225	0.412332	0.40847	0.404673	0.400905
0.489694	0.509142	0.523075	0.530085	0.531636	0.531336	0.531332	0.531626	0.531005	0.528828	0.525984	0.522987	0.519693	0.515933	0.511906	0.507934	0.504113	0.50039	0.496644	0.493009	0.489559	0.486333	0.483207	0.480164	0.477284	0.474572	0.471939	0.469279	0.466597	0.463939	0.461295	0.458607	0.455854	0.453077	0.45027	0.447376	0.444353	0.44123	0.438025	0.434735	0.431309	0.42771	0.424021	0.420293	0.416498	0.412634	0.408739	0.404901	0.401127	0.397382
0.485982	0.505112	0.51905	0.52627	0.527949	0.52768	0.527707	0.528067	0.527479	0.525348	0.522484	0.519467	0.516135	0.51227	0.508157	0.504136	0.500297	0.496536	0.492787	0.489168	0.485737	0.482516	0.479435	0.476481	0.473677	0.47101	0.468417	0.465815	0.46319	0.460556	0.457908	0.455253	0.452534	0.44976	0.446939	0.444043	0.441022	0.437875	0.434635	0.431286	0.427792	0.424144	0.420429	0.416669	0.412855	0.408987	0.405116	0.401303	0.397553	0.393814
0.481882	0.501148	0.515306	0.522619	0.524314	0.524097	0.524202	0.524588	0.524028	0.521872	0.518987	0.515922	0.51247	0.508514	0.50435	0.500307	0.496434	0.492677	0.488953	0.485362	0.481947	0.478779	0.475789	0.472915	0.470153	0.467523	0.46499	0.462442	0.45984	0.457203	0.454589	0.451966	0.449251	0.446464	0.443639	0.440741	0.437695	0.434511	0.431212	0.427794	0.424248	0.420571	0.416823	0.41304	0.40922	0.405373	0.401528	0.397738	0.393993	0.390251
0.478393	0.497784	0.511932	0.519177	0.520896	0.520752	0.520874	0.521263	0.520655	0.518465	0.515515	0.512313	0.508755	0.504741	0.500553	0.496477	0.492612	0.488886	0.485194	0.481627	0.478274	0.475199	0.472294	0.469459	0.466731	0.464163	0.461682	0.459157	0.456553	0.453949	0.451366	0.448748	0.446019	0.443225	0.440396	0.437471	0.434384	0.431141	0.427771	0.424298	0.42072	0.417008	0.413234	0.409442	0.405641	0.401819	0.397996	0.394211	0.390461	0.386722
0.475445	0.494731	0.508681	0.515869	0.517641	0.517506	0.517631	0.517953	0.517289	0.515016	0.511916	0.508598	0.504974	0.500935	0.496713	0.492646	0.488814	0.485123	0.48146	0.47796	0.474704	0.471718	0.468853	0.466055	0.463392	0.460878	0.45842	0.455893	0.453321	0.45075	0.448172	0.445538	0.442801	0.440003	0.437146	0.434179	0.431031	0.427716	0.424291	0.420784	0.41717	0.41343	0.409644	0.40587	0.402091	0.39829	0.394472	0.390682	0.386937	0.383206
0.472345	0.491424	0.505357	0.512596	0.51437	0.514234	0.514302	0.514566	0.513795	0.51135	0.50813	0.50474	0.501086	0.497017	0.492819	0.488798	0.485012	0.481366	0.477783	0.474385	0.471221	0.468272	0.465443	0.462714	0.460104	0.457612	0.455156	0.452661	0.450122	0.447558	0.444965	0.442321	0.439579	0.436753	0.433852	0.430823	0.427601	0.424229	0.420769	0.417225	0.413579	0.409824	0.406052	0.402301	0.398542	0.394744	0.390921	0.387137	0.383399	0.379676
0.469072	0.488309	0.502247	0.509417	0.51113	0.510941	0.510958	0.511085	0.510101	0.507523	0.504229	0.5008	0.497118	0.49309	0.488955	0.484994	0.481272	0.477717	0.474237	0.470937	0.467803	0.464887	0.462131	0.459453	0.456863	0.454375	0.45195	0.449487	0.446959	0.444379	0.441773	0.439123	0.436351	0.433479	0.430515	0.42741	0.424128	0.420718	0.41722	0.413642	0.409975	0.406231	0.402482	0.398748	0.394989	0.391186	0.387369	0.383593	0.379859	0.376145
0.466427	0.485488	0.499237	0.506254	0.507883	0.507638	0.507498	0.507384	0.506246	0.503588	0.500255	0.496799	0.493161	0.489205	0.485138	0.481251	0.47763	0.474182	0.470804	0.467532	0.46443	0.461591	0.458886	0.456229	0.453645	0.451189	0.448796	0.446345	0.443802	0.441208	0.438595	0.435914	0.433095	0.430158	0.427117	0.423949	0.420628	0.417178	0.413647	0.410047	0.406389	0.402666	0.398931	0.395196	0.391431	0.387634	0.383826	0.380052	0.376326	0.37263
0.463644	0.482492	0.496078	0.502957	0.504513	0.504115	0.503733	0.503457	0.502232	0.499541	0.496181	0.492764	0.489197	0.485312	0.481323	0.477544	0.474037	0.470697	0.467354	0.464121	0.461101	0.458318	0.455639	0.452991	0.450442	0.448021	0.44564	0.443174	0.440618	0.438018	0.435375	0.432646	0.429762	0.426749	0.423644	0.420436	0.417075	0.413592	0.410041	0.406451	0.402813	0.399103	0.395367	0.391627	0.387868	0.384078	0.380274	0.37651	0.372803	0.369118
0.460631	0.47934	0.492739	0.499514	0.500901	0.500252	0.499713	0.499349	0.498092	0.495372	0.492062	0.488723	0.485233	0.481435	0.477564	0.473907	0.470515	0.467212	0.463911	0.460765	0.457806	0.455051	0.452383	0.449772	0.447261	0.444854	0.442459	0.43998	0.437418	0.434788	0.432096	0.429302	0.426341	0.423264	0.420118	0.416869	0.413473	0.409972	0.40643	0.40286	0.399233	0.395522	0.391782	0.388047	0.384295	0.38051	0.376717	0.372971	0.369276	0.36561
0.457573	0.476027	0.48929	0.495841	0.49694	0.496138	0.495525	0.495132	0.493842	0.491183	0.487967	0.484714	0.481321	0.477652	0.473911	0.470374	0.467017	0.463756	0.460548	0.457465	0.454535	0.451795	0.449165	0.446594	0.444099	0.441679	0.43927	0.436783	0.434191	0.431512	0.428755	0.425881	0.422855	0.419736	0.416549	0.413264	0.409847	0.406355	0.402834	0.399274	0.395645	0.39193	0.388195	0.384466	0.380718	0.376943	0.373169	0.369436	0.365761	0.362108
0.454374	0.472698	0.485596	0.491761	0.492694	0.491838	0.491212	0.490799	0.48959	0.487052	0.483943	0.480812	0.477563	0.474025	0.470412	0.466901	0.463581	0.460417	0.457269	0.454214	0.451301	0.448601	0.446011	0.443461	0.440953	0.438517	0.436098	0.433581	0.430937	0.428193	0.425354	0.422412	0.419341	0.41618	0.412955	0.409646	0.406236	0.402764	0.399253	0.395689	0.392054	0.388344	0.384614	0.380885	0.377145	0.373391	0.36963	0.365918	0.362255	0.358621
0.451176	0.469007	0.48144	0.487409	0.488298	0.487461	0.486829	0.486503	0.485418	0.482996	0.480023	0.477046	0.473932	0.470529	0.466943	0.46347	0.460252	0.45715	0.454032	0.450996	0.448127	0.445468	0.442901	0.440338	0.437816	0.435371	0.432921	0.430351	0.42764	0.424813	0.421905	0.418918	0.415804	0.412604	0.409353	0.406049	0.402659	0.399198	0.395682	0.392112	0.388481	0.384774	0.381044	0.377324	0.373604	0.369862	0.366123	0.362424	0.35878	0.355193
0.447431	0.464762	0.476989	0.482915	0.483852	0.483021	0.482494	0.482299	0.481334	0.479055	0.476248	0.473413	0.470437	0.467064	0.463519	0.460155	0.457001	0.453931	0.450832	0.447843	0.445018	0.442383	0.439803	0.437226	0.434696	0.432219	0.429715	0.427077	0.424283	0.421386	0.418432	0.4154	0.412247	0.409021	0.405776	0.40249	0.399109	0.395643	0.392121	0.388554	0.384924	0.381218	0.377497	0.373795	0.370087	0.366366	0.362641	0.358963	0.355367	0.351831
0.443034	0.46026	0.472468	0.478441	0.4794	0.478725	0.478375	0.478317	0.477516	0.475416	0.472749	0.470049	0.46708	0.463737	0.460303	0.456996	0.453868	0.450817	0.447763	0.444817	0.442017	0.439368	0.43677	0.434183	0.43162	0.429086	0.426512	0.423786	0.420917	0.417972	0.414972	0.411896	0.408714	0.405492	0.402263	0.398984	0.395596	0.392121	0.388601	0.385033	0.381401	0.377702	0.373998	0.370309	0.366621	0.362911	0.359207	0.355577	0.352032	0.348545
0.438843	0.456028	0.468219	0.474176	0.475322	0.474865	0.47467	0.474801	0.474177	0.472192	0.469651	0.466921	0.463956	0.460717	0.457327	0.454034	0.45092	0.447907	0.444891	0.441969	0.439151	0.436478	0.433864	0.43124	0.428615	0.426007	0.423339	0.420533	0.417611	0.414617	0.411568	0.408459	0.405275	0.402068	0.398842	0.395552	0.392152	0.388678	0.385156	0.38158	0.377952	0.374269	0.370579	0.366909	0.363227	0.359536	0.355882	0.352301	0.348801	0.345393
0.434946	0.45207	0.46418	0.470327	0.471709	0.47142	0.471445	0.471752	0.471211	0.469339	0.466733	0.463982	0.461113	0.457904	0.454516	0.451232	0.448152	0.445172	0.442178	0.439233	0.436386	0.433692	0.431038	0.428347	0.425644	0.42294	0.420186	0.417321	0.414347	0.411302	0.408216	0.405101	0.401931	0.398724	0.395484	0.39218	0.38878	0.385302	0.381767	0.378194	0.37458	0.370912	0.367238	0.363571	0.359907	0.356264	0.352658	0.349121	0.3457	0.342361
0.431265	0.448259	0.46061	0.467008	0.468552	0.46852	0.468724	0.469072	0.468617	0.466631	0.463978	0.461316	0.458457	0.455237	0.451853	0.448598	0.445544	0.442583	0.439561	0.436581	0.43371	0.430972	0.428246	0.425474	0.422671	0.419876	0.417059	0.414139	0.41111	0.408024	0.40493	0.401827	0.398655	0.395432	0.392176	0.388869	0.385462	0.381969	0.378435	0.374875	0.371274	0.36762	0.363946	0.360296	0.356679	0.353084	0.349518	0.346061	0.342709	0.339412
0.42782	0.445273	0.457876	0.464362	0.466185	0.466306	0.466469	0.466853	0.466196	0.464112	0.461535	0.458851	0.455957	0.452732	0.449368	0.446132	0.443095	0.440097	0.43703	0.434021	0.431101	0.428283	0.425472	0.422595	0.419696	0.416833	0.413958	0.410977	0.407903	0.404805	0.401722	0.398612	0.39542	0.39218	0.38892	0.385603	0.382175	0.37868	0.37516	0.371613	0.368025	0.364366	0.360707	0.357103	0.353532	0.349977	0.346491	0.343103	0.339789	0.336518
0.425617	0.443161	0.455698	0.462438	0.464357	0.464351	0.464512	0.464627	0.463832	0.46181	0.459198	0.456464	0.453553	0.45034	0.44699	0.443766	0.440686	0.437638	0.434538	0.431478	0.428475	0.425569	0.422647	0.419672	0.416704	0.413781	0.410842	0.407813	0.404726	0.401639	0.398548	0.395417	0.392207	0.388961	0.38569	0.382352	0.378921	0.37544	0.371932	0.368396	0.364801	0.361156	0.35754	0.353981	0.350452	0.346975	0.343558	0.340208	0.336921	0.333666
0.4236	0.441007	0.453819	0.460636	0.46239	0.462383	0.462268	0.462244	0.461508	0.459458	0.4568	0.454043	0.451145	0.447947	0.444606	0.441339	0.438212	0.435132	0.43198	0.428837	0.425745	0.422729	0.41971	0.416669	0.413642	0.410657	0.40767	0.404631	0.401555	0.398463	0.395353	0.392205	0.388989	0.385734	0.382446	0.379106	0.375687	0.372215	0.368718	0.365179	0.361596	0.357991	0.354423	0.350909	0.347459	0.344051	0.340674	0.337354	0.334085	0.330862
0.421343	0.439147	0.45202	0.458624	0.460374	0.460089	0.459851	0.45989	0.459134	0.457044	0.454358	0.451615	0.448734	0.44554	0.442156	0.438845	0.435688	0.432554	0.429322	0.426089	0.422887	0.419775	0.416693	0.413592	0.410507	0.407478	0.404485	0.401456	0.398377	0.395269	0.392143	0.388987	0.385764	0.382497	0.379209	0.375876	0.372465	0.369005	0.365508	0.36198	0.358435	0.35488	0.351361	0.347928	0.344547	0.341182	0.337838	0.334539	0.331302	0.328107
0.419925	0.437569	0.450083	0.456647	0.458082	0.457682	0.457512	0.457537	0.456736	0.454607	0.451934	0.449208	0.446322	0.443082	0.439656	0.436316	0.433103	0.42989	0.426565	0.42322	0.419924	0.416751	0.413611	0.410453	0.407328	0.404296	0.401312	0.398282	0.395188	0.392064	0.38893	0.385767	0.382536	0.37927	0.375987	0.372662	0.36926	0.365803	0.362319	0.358828	0.355333	0.351831	0.348394	0.345029	0.341692	0.338363	0.335043	0.331776	0.328568	0.325397
0.418096	0.435516	0.448032	0.454352	0.455713	0.455368	0.455222	0.455207	0.454334	0.45221	0.449556	0.446806	0.443866	0.440587	0.437134	0.433736	0.430447	0.427132	0.423693	0.420258	0.416907	0.413675	0.41048	0.407287	0.404166	0.401143	0.39816	0.395118	0.392009	0.388876	0.385736	0.382574	0.379347	0.376082	0.372802	0.369484	0.366091	0.362645	0.359196	0.355757	0.352321	0.348902	0.345532	0.342214	0.338918	0.335618	0.332331	0.329091	0.325908	0.322759
0.416194	0.433569	0.445878	0.452115	0.453478	0.453179	0.452991	0.452863	0.45198	0.449868	0.447172	0.44436	0.441379	0.438069	0.434554	0.431081	0.427684	0.424252	0.420724	0.417237	0.413827	0.410543	0.407315	0.404131	0.40102	0.398002	0.395008	0.391952	0.388832	0.385695	0.382563	0.379406	0.376175	0.372912	0.369638	0.366331	0.362947	0.359536	0.356141	0.352762	0.349409	0.346057	0.342739	0.339466	0.336201	0.332934	0.329673	0.32646	0.323299	0.320193
0.414333	0.431402	0.443613	0.449832	0.451249	0.45091	0.450601	0.450463	0.449588	0.447431	0.444671	0.441818	0.438806	0.435432	0.431841	0.428259	0.424743	0.421221	0.417643	0.414098	0.41064	0.407325	0.404108	0.400936	0.397833	0.394806	0.3918	0.388733	0.38561	0.382483	0.379356	0.376195	0.372967	0.369711	0.366448	0.36315	0.359802	0.356445	0.353109	0.349815	0.346529	0.343231	0.339959	0.336719	0.333488	0.330247	0.327013	0.323823	0.320705	0.317646
0.41231	0.429243	0.441334	0.447615	0.448978	0.448485	0.448168	0.448038	0.447104	0.444877	0.442077	0.439193	0.436112	0.432662	0.42896	0.425259	0.421654	0.418083	0.414448	0.410858	0.407374	0.404074	0.400872	0.397711	0.394602	0.391564	0.388547	0.385478	0.382369	0.379248	0.376117	0.372959	0.369738	0.366494	0.363241	0.359978	0.356685	0.353388	0.350139	0.346913	0.343683	0.340434	0.337198	0.333991	0.330786	0.327572	0.324363	0.321217	0.318146	0.315129
0.410081	0.427009	0.439126	0.445311	0.446517	0.446029	0.445728	0.445548	0.444532	0.442255	0.439422	0.436467	0.433301	0.429738	0.425912	0.422119	0.418463	0.414837	0.411156	0.40754	0.404072	0.400791	0.397599	0.394433	0.391315	0.388269	0.385249	0.382189	0.379086	0.375965	0.37284	0.36969	0.366479	0.363246	0.360029	0.35682	0.353587	0.350378	0.347198	0.344026	0.340843	0.337629	0.334426	0.331247	0.328069	0.324879	0.321713	0.318615	0.315587	0.312611
0.408221	0.424966	0.436893	0.442879	0.444082	0.443613	0.44327	0.442996	0.441911	0.439592	0.436684	0.433634	0.430349	0.426656	0.422735	0.41889	0.415179	0.411504	0.407796	0.404197	0.400754	0.397483	0.394286	0.391112	0.38799	0.384941	0.381927	0.378874	0.375774	0.37266	0.369544	0.366401	0.363202	0.360007	0.356845	0.353695	0.350549	0.347411	0.344284	0.341157	0.338008	0.334827	0.331653	0.3285	0.325346	0.322199	0.319083	0.316028	0.31304	0.31012
0.406324	0.422791	0.434403	0.44038	0.441609	0.441094	0.440657	0.440314	0.439183	0.436784	0.433783	0.430609	0.42719	0.4234	0.419431	0.415535	0.41178	0.408082	0.404397	0.400827	0.3974	0.394129	0.390927	0.38775	0.384628	0.38159	0.378586	0.375533	0.372441	0.369338	0.366231	0.363099	0.359938	0.356799	0.3537	0.350639	0.347564	0.344479	0.341399	0.338307	0.335192	0.332039	0.328894	0.325766	0.322655	0.319559	0.316485	0.313472	0.31054	0.307677
0.403988	0.420196	0.431833	0.43784	0.439043	0.438433	0.437922	0.437528	0.436311	0.43381	0.430684	0.427372	0.423851	0.420012	0.415995	0.412057	0.408281	0.404608	0.400959	0.397408	0.393983	0.39071	0.387508	0.384333	0.381221	0.378195	0.375193	0.372153	0.369072	0.365978	0.362883	0.35979	0.356687	0.353612	0.350601	0.347613	0.344591	0.341552	0.338505	0.335447	0.332361	0.329238	0.326118	0.323035	0.319975	0.316924	0.313891	0.310933	0.308057	0.305227
0.401498	0.417734	0.429373	0.435338	0.43641	0.435707	0.43514	0.43465	0.433311	0.430677	0.427405	0.423986	0.420411	0.416525	0.412467	0.408511	0.404763	0.401129	0.397502	0.393955	0.390531	0.387261	0.384062	0.380897	0.377798	0.374778	0.37179	0.368762	0.365689	0.362608	0.359555	0.35652	0.35348	0.350495	0.347558	0.344624	0.341647	0.33864	0.335627	0.332599	0.329543	0.326445	0.323371	0.32034	0.317326	0.314316	0.311338	0.308436	0.305592	0.302773
0.399305	0.415491	0.426996	0.432762	0.433719	0.432956	0.432284	0.431661	0.430167	0.427375	0.423993	0.420522	0.416898	0.41297	0.408899	0.404979	0.401273	0.397665	0.394045	0.390502	0.387083	0.383818	0.380634	0.377484	0.374391	0.371385	0.368409	0.365389	0.36233	0.35929	0.356296	0.353329	0.350381	0.347469	0.344588	0.341701	0.338758	0.335784	0.332801	0.329803	0.326773	0.323723	0.320701	0.317715	0.314743	0.31179	0.308869	0.305998	0.303166	0.300343
0.397185	0.413186	0.424416	0.430025	0.430915	0.430047	0.42924	0.428452	0.426787	0.42388	0.420451	0.416933	0.413269	0.409331	0.405304	0.401433	0.397759	0.394161	0.390548	0.387014	0.383604	0.380358	0.377193	0.37405	0.370973	0.36798	0.365012	0.362006	0.358989	0.356011	0.353087	0.350212	0.347339	0.344485	0.341652	0.338799	0.33589	0.332946	0.329992	0.327021	0.324039	0.321042	0.318068	0.315126	0.312211	0.309316	0.306426	0.303568	0.30073	0.297907
0.394967	0.410571	0.421601	0.427132	0.427912	0.426909	0.425938	0.424971	0.423184	0.420234	0.416764	0.413212	0.409542	0.405655	0.401686	0.397856	0.394197	0.39061	0.38701	0.383489	0.380103	0.376878	0.373721	0.370598	0.367537	0.364555	0.361602	0.358638	0.355685	0.352778	0.349948	0.34715	0.344337	0.341532	0.338734	0.335916	0.333036	0.330122	0.327195	0.324271	0.321344	0.318397	0.315467	0.312584	0.309728	0.306864	0.303987	0.301123	0.298284	0.295457
0.392228	0.407729	0.41869	0.424074	0.424717	0.423538	0.422386	0.4213	0.419474	0.416484	0.412988	0.40944	0.405831	0.402005	0.398085	0.394277	0.390632	0.387058	0.383475	0.379987	0.376626	0.373409	0.370272	0.367165	0.36412	0.361153	0.35824	0.355343	0.352466	0.349657	0.346904	0.344169	0.341407	0.338641	0.335877	0.333087	0.330238	0.327351	0.324472	0.321601	0.318724	0.315824	0.312958	0.310134	0.30731	0.30446	0.301577	0.298712	0.295867	0.293017
0.389574	0.404959	0.415698	0.420897	0.421327	0.419954	0.418684	0.417561	0.41569	0.412673	0.409186	0.405708	0.402165	0.398391	0.394497	0.390706	0.387076	0.383521	0.379976	0.376517	0.373165	0.369969	0.366848	0.363759	0.360731	0.357805	0.35496	0.352143	0.349364	0.346634	0.343945	0.341263	0.338541	0.335808	0.333073	0.330313	0.327492	0.324652	0.321825	0.319004	0.316174	0.313339	0.310534	0.307743	0.304932	0.302078	0.299194	0.296322	0.293451	0.290573
0.38694	0.402031	0.412515	0.417453	0.417666	0.41618	0.414886	0.413721	0.411819	0.408813	0.405406	0.402003	0.398516	0.394771	0.390898	0.387127	0.38352	0.380003	0.37649	0.373042	0.369715	0.366538	0.363435	0.360364	0.357381	0.354525	0.351763	0.349045	0.346347	0.34368	0.341045	0.338402	0.335714	0.33301	0.330305	0.327572	0.324798	0.322011	0.319232	0.316458	0.313694	0.310922	0.308151	0.305372	0.302556	0.299701	0.296809	0.293911	0.291009	0.288119
0.383999	0.398806	0.408989	0.413674	0.413775	0.412291	0.410973	0.409785	0.407896	0.404981	0.401659	0.398321	0.394866	0.391145	0.387297	0.383553	0.379988	0.376506	0.373007	0.369587	0.366282	0.363124	0.36004	0.357015	0.354105	0.351334	0.348673	0.346037	0.343405	0.340792	0.338196	0.335587	0.332928	0.330254	0.327576	0.324891	0.32217	0.319431	0.316698	0.313989	0.311288	0.308551	0.305794	0.303011	0.300193	0.29733	0.294412	0.291482	0.288566	0.285682
0.380844	0.395266	0.40515	0.40971	0.409834	0.408344	0.407018	0.405851	0.40406	0.401235	0.397985	0.394682	0.391252	0.387555	0.383737	0.380043	0.376514	0.373044	0.369573	0.366177	0.362894	0.359756	0.356718	0.35377	0.350946	0.348279	0.3457	0.343132	0.340555	0.337983	0.33542	0.332839	0.330211	0.327564	0.324934	0.3223	0.319627	0.316934	0.314266	0.31162	0.308953	0.306231	0.303471	0.300687	0.297861	0.294972	0.29202	0.289074	0.286166	0.283284
0.377359	0.391426	0.401158	0.405736	0.405865	0.404379	0.403085	0.402025	0.400329	0.397577	0.394364	0.391087	0.387681	0.384014	0.380245	0.376588	0.373075	0.369636	0.36619	0.362816	0.359555	0.356465	0.353505	0.350645	0.347928	0.345345	0.342835	0.340322	0.337784	0.335246	0.332711	0.330159	0.327557	0.324957	0.322379	0.319794	0.317165	0.314535	0.311928	0.309316	0.306664	0.303939	0.30118	0.298387	0.295533	0.29261	0.289642	0.286705	0.283798	0.280911
0.373581	0.387545	0.397312	0.401859	0.401985	0.400544	0.399376	0.398407	0.396777	0.394057	0.390867	0.387608	0.384228	0.380613	0.376882	0.373236	0.36975	0.366333	0.36291	0.359556	0.356345	0.353333	0.350466	0.347713	0.34508	0.342567	0.340113	0.337639	0.335134	0.332621	0.330115	0.327589	0.325033	0.322485	0.319953	0.317412	0.314847	0.312277	0.309701	0.307103	0.304449	0.301725	0.298958	0.296136	0.293249	0.290309	0.287347	0.284411	0.2815	0.278596
0.370012	0.384009	0.393666	0.398156	0.398311	0.397004	0.395925	0.395014	0.393401	0.390693	0.387512	0.384273	0.380942	0.377361	0.373635	0.370014	0.366547	0.363149	0.359744	0.356439	0.353307	0.350389	0.347628	0.34496	0.342396	0.339938	0.337524	0.33508	0.332599	0.330113	0.327631	0.325151	0.322645	0.320142	0.317654	0.315175	0.31267	0.31013	0.307565	0.304962	0.302309	0.299577	0.296782	0.293926	0.29102	0.288086	0.285124	0.282182	0.279252	0.276347
0.366841	0.380621	0.390147	0.394621	0.394909	0.393696	0.392671	0.391764	0.390148	0.387441	0.384273	0.381078	0.377774	0.374194	0.370491	0.366889	0.363439	0.360057	0.356701	0.353475	0.350436	0.347626	0.34495	0.342351	0.339841	0.33742	0.335034	0.332614	0.330158	0.327694	0.325257	0.322827	0.320366	0.317905	0.315479	0.313058	0.310582	0.30805	0.305478	0.302873	0.300212	0.297454	0.294625	0.29175	0.288848	0.285911	0.282944	0.279982	0.277048	0.27413
0.363606	0.377202	0.386686	0.391293	0.391682	0.390525	0.389499	0.388581	0.386957	0.384255	0.381127	0.377956	0.374652	0.371096	0.367412	0.363825	0.360391	0.357059	0.353784	0.350653	0.347724	0.345001	0.342395	0.339848	0.337373	0.33498	0.332617	0.330221	0.327786	0.325366	0.322979	0.320595	0.318175	0.315774	0.313405	0.311013	0.308543	0.306001	0.303423	0.300809	0.298122	0.295331	0.292485	0.289612	0.286707	0.283762	0.280773	0.277806	0.274859	0.271917
0.360372	0.373932	0.38356	0.388232	0.38866	0.387491	0.386443	0.385501	0.383868	0.381204	0.378097	0.374918	0.371631	0.368089	0.364419	0.360847	0.357462	0.354212	0.351033	0.348014	0.345174	0.342522	0.339968	0.337457	0.335009	0.332637	0.330297	0.327921	0.32553	0.323159	0.320817	0.318473	0.316113	0.31377	0.311428	0.309041	0.306559	0.30401	0.30142	0.298777	0.296058	0.293249	0.290402	0.287524	0.28461	0.281643	0.278647	0.275666	0.272694	0.269708
0.357368	0.371092	0.380735	0.385391	0.385772	0.384564	0.383483	0.382518	0.380907	0.378256	0.375134	0.37197	0.368693	0.365157	0.361501	0.357981	0.354679	0.351526	0.34846	0.345532	0.342761	0.34016	0.33764	0.335155	0.332726	0.330377	0.328056	0.325723	0.323381	0.321054	0.318752	0.316468	0.314164	0.311846	0.309508	0.307108	0.304617	0.302053	0.299431	0.296753	0.294016	0.291204	0.288349	0.28546	0.282522	0.279548	0.276537	0.273531	0.270513	0.267486
0.354915	0.368569	0.378103	0.382643	0.382951	0.381702	0.380587	0.379626	0.378019	0.375349	0.372243	0.369087	0.365809	0.362284	0.358682	0.355246	0.352041	0.349002	0.346029	0.343171	0.340448	0.337878	0.335383	0.332918	0.33051	0.328178	0.325899	0.323617	0.321319	0.319031	0.316786	0.314557	0.312279	0.309964	0.30761	0.305198	0.302692	0.300094	0.297433	0.294736	0.291993	0.289172	0.286303	0.28339	0.280443	0.277453	0.274418	0.271363	0.268302	0.265247
0.352645	0.366042	0.375389	0.379825	0.380093	0.378808	0.377687	0.376728	0.375102	0.372455	0.369361	0.366197	0.362931	0.359464	0.35595	0.352612	0.349525	0.346583	0.343681	0.340868	0.338175	0.33563	0.333157	0.330712	0.32832	0.326029	0.323804	0.321568	0.319309	0.317077	0.314886	0.312684	0.310405	0.308072	0.305706	0.303279	0.300738	0.298099	0.295415	0.292712	0.289959	0.287122	0.284228	0.281305	0.278342	0.275327	0.272242	0.269144	0.266054	0.262973
0.350154	0.363345	0.372565	0.376937	0.37717	0.375905	0.374794	0.373808	0.372201	0.369563	0.366463	0.363313	0.360107	0.356733	0.353325	0.350112	0.347126	0.344258	0.341404	0.338623	0.335955	0.333432	0.33098	0.328551	0.326202	0.323964	0.321787	0.319591	0.317389	0.315211	0.313047	0.310845	0.308548	0.306202	0.30382	0.301357	0.298774	0.29611	0.293421	0.290706	0.287935	0.285073	0.282171	0.279231	0.276242	0.273177	0.270048	0.266919	0.263804	0.260698
0.347471	0.360549	0.369706	0.374017	0.374254	0.373008	0.37188	0.370919	0.369318	0.366664	0.36358	0.360498	0.357386	0.354122	0.350844	0.347737	0.344825	0.342004	0.33918	0.336425	0.333779	0.331277	0.32884	0.326455	0.32416	0.321971	0.319834	0.317695	0.315548	0.313395	0.311229	0.309008	0.306697	0.304334	0.301915	0.299409	0.2968	0.294131	0.291431	0.288697	0.2859	0.283029	0.280111	0.277144	0.274103	0.270993	0.267833	0.26468	0.261538	0.258407
0.344826	0.357849	0.366879	0.37114	0.371391	0.370135	0.369042	0.368086	0.366451	0.36381	0.360798	0.357812	0.354811	0.351678	0.348511	0.345479	0.34261	0.339815	0.337017	0.334284	0.331658	0.32917	0.326776	0.324447	0.322202	0.320053	0.317972	0.315887	0.313766	0.31161	0.309422	0.307185	0.304856	0.302456	0.299993	0.29746	0.294844	0.292164	0.289444	0.286683	0.283876	0.280988	0.278042	0.275022	0.271935	0.268793	0.265608	0.262428	0.259259	0.256114
0.342359	0.355147	0.364091	0.368343	0.368566	0.367353	0.366266	0.365264	0.363634	0.361065	0.358155	0.355282	0.352415	0.349396	0.346304	0.343314	0.34047	0.3377	0.334923	0.332209	0.329596	0.32715	0.324814	0.322536	0.320329	0.318236	0.316209	0.31415	0.312024	0.309845	0.30764	0.305385	0.303017	0.300571	0.29808	0.295538	0.29291	0.290209	0.28746	0.284688	0.281863	0.278946	0.275947	0.27288	0.26976	0.266592	0.263379	0.260171	0.256989	0.253831
0.339742	0.352573	0.361446	0.365585	0.365834	0.364623	0.363494	0.362491	0.360927	0.358465	0.355678	0.352947	0.350194	0.347254	0.344206	0.341241	0.338419	0.335667	0.332908	0.330207	0.327636	0.325247	0.322961	0.320722	0.318573	0.316535	0.314533	0.31247	0.31032	0.308121	0.305896	0.303602	0.301187	0.298712	0.29621	0.293652	0.291002	0.28827	0.285508	0.282716	0.27986	0.276892	0.273846	0.270744	0.267596	0.264399	0.261158	0.257936	0.254741	0.251557
0.33756	0.350111	0.358783	0.362932	0.363173	0.361903	0.360773	0.359841	0.358383	0.356048	0.353406	0.350792	0.348115	0.345215	0.342189	0.339245	0.336439	0.333703	0.330954	0.328295	0.325782	0.323444	0.321196	0.319014	0.316918	0.314905	0.312897	0.310808	0.308638	0.306418	0.304152	0.30181	0.299363	0.296876	0.294357	0.291776	0.289093	0.286345	0.283562	0.280738	0.27783	0.274813	0.271732	0.268601	0.265422	0.262196	0.25894	0.255705	0.252484	0.249265
[truncated: 50 more columns]

## Sheet: Trained5RUN
0.940296	0.965131	0.968587	0.972323	0.972296	0.973398	0.973285	0.973759	0.973735	0.974155	0.974109	0.974415	0.974357	0.974437	0.974234	0.974378	0.974109	0.97404	0.973815	0.973767	0.973595	0.973578	0.97326	0.973322	0.973178	0.973122	0.972959	0.972791	0.972647	0.972407	0.972204	0.972071	0.971816	0.971676	0.97148	0.971353	0.971092	0.970993	0.970765	0.970616	0.970457	0.970322	0.970171	0.97013	0.969953	0.969769	0.969619	0.969453	0.96925	0.969113
0.965052	0.983145	0.986916	0.988642	0.988994	0.989335	0.98939	0.989572	0.989687	0.989847	0.989947	0.990048	0.990048	0.989973	0.989929	0.989805	0.989594	0.989439	0.989288	0.98919	0.989108	0.988948	0.988838	0.98882	0.988737	0.988634	0.988475	0.988361	0.988213	0.988007	0.987863	0.987691	0.98752	0.987377	0.987242	0.98707	0.986943	0.986785	0.986624	0.986502	0.98638	0.986229	0.986092	0.985999	0.985849	0.985717	0.985593	0.985442	0.985308	0.985148
0.968483	0.986891	0.989668	0.991503	0.991596	0.992035	0.992016	0.992286	0.99236	0.992595	0.992651	0.992764	0.992698	0.992705	0.992559	0.992452	0.992245	0.992126	0.991972	0.991905	0.991746	0.99167	0.99156	0.991536	0.991431	0.991324	0.991184	0.991053	0.990885	0.990709	0.990539	0.990392	0.990224	0.990102	0.989928	0.989801	0.989628	0.989488	0.989343	0.989229	0.989091	0.988963	0.988826	0.988714	0.988582	0.988455	0.988322	0.988194	0.988036	0.987922
0.972203	0.988579	0.991466	0.992842	0.993072	0.993383	0.993495	0.993704	0.993845	0.994017	0.99409	0.994122	0.994113	0.994015	0.993882	0.993746	0.99356	0.993429	0.993322	0.993192	0.993098	0.993014	0.992921	0.992869	0.992758	0.992656	0.992504	0.99235	0.992191	0.992001	0.991849	0.991698	0.991551	0.991395	0.991248	0.991093	0.990934	0.990801	0.990667	0.990539	0.990416	0.990287	0.990152	0.990042	0.989911	0.989778	0.989658	0.989515	0.989393	0.98927
0.972268	0.988912	0.991575	0.993081	0.993288	0.993725	0.993838	0.994113	0.994244	0.994429	0.994458	0.994533	0.994454	0.994365	0.994219	0.994096	0.993909	0.993813	0.993661	0.993583	0.993488	0.99342	0.993318	0.99325	0.993143	0.993025	0.992864	0.992712	0.992537	0.992365	0.992211	0.992074	0.991904	0.991764	0.991602	0.991456	0.991305	0.991174	0.991031	0.990913	0.990789	0.990659	0.990532	0.990413	0.990278	0.990156	0.99002	0.989897	0.989769	0.989661
0.97339	0.989259	0.992022	0.993405	0.993737	0.994136	0.994325	0.994575	0.99472	0.994846	0.994913	0.994904	0.994828	0.994714	0.994579	0.994447	0.994302	0.994163	0.994057	0.993975	0.993894	0.993813	0.993704	0.99363	0.99351	0.993377	0.993221	0.993052	0.992889	0.992715	0.992574	0.992413	0.992258	0.992104	0.991952	0.991811	0.991661	0.991528	0.991398	0.991278	0.991152	0.991028	0.990902	0.990777	0.990652	0.990516	0.990398	0.99027	0.990156	0.990042
0.973338	0.989341	0.992014	0.993517	0.99385	0.994324	0.99451	0.99477	0.994879	0.995039	0.99504	0.99503	0.994936	0.994831	0.994689	0.994587	0.994408	0.994309	0.994203	0.994133	0.994043	0.993956	0.993847	0.993756	0.993625	0.993492	0.993323	0.993163	0.992996	0.992836	0.992674	0.992524	0.992359	0.992213	0.992066	0.991926	0.99178	0.991653	0.991523	0.991401	0.99128	0.991155	0.991025	0.990908	0.99077	0.99065	0.990528	0.990411	0.990293	0.990189
0.973798	0.989466	0.992262	0.993707	0.994114	0.994562	0.994768	0.99498	0.995121	0.995202	0.995203	0.995163	0.995076	0.994961	0.994849	0.994709	0.994568	0.994468	0.994377	0.994297	0.994204	0.994114	0.993993	0.993888	0.993758	0.993609	0.993448	0.993283	0.993127	0.992953	0.992799	0.992639	0.992482	0.99234	0.992196	0.992057	0.991915	0.991786	0.991655	0.991537	0.991415	0.991286	0.991164	0.99103	0.990909	0.990785	0.990673	0.990553	0.990444	0.990356
0.973684	0.989574	0.992328	0.993841	0.994238	0.994705	0.99487	0.995113	0.99519	0.99527	0.995244	0.995211	0.995113	0.995025	0.994877	0.994772	0.994632	0.994546	0.994448	0.994363	0.994267	0.994166	0.994036	0.993931	0.993787	0.993643	0.993477	0.993321	0.993153	0.99299	0.992828	0.992675	0.992522	0.992382	0.992238	0.992103	0.99196	0.991831	0.991704	0.991585	0.991459	0.991337	0.991203	0.991088	0.990963	0.990848	0.990732	0.99062	0.990525	0.990438
0.974051	0.989728	0.992544	0.994006	0.994418	0.994828	0.995028	0.995202	0.995275	0.995322	0.9953	0.995253	0.995179	0.995054	0.994939	0.994832	0.99471	0.994616	0.994515	0.994426	0.994319	0.994207	0.994079	0.993959	0.993819	0.993668	0.993511	0.993344	0.993187	0.993016	0.99286	0.992711	0.992561	0.99242	0.99228	0.992144	0.992002	0.991876	0.991749	0.991626	0.991506	0.991372	0.991252	0.991132	0.991016	0.990898	0.990789	0.990688	0.990595	0.990501
0.973998	0.989822	0.992601	0.994076	0.994442	0.994891	0.995023	0.995196	0.995243	0.995296	0.995262	0.995238	0.995128	0.995035	0.99492	0.994828	0.994699	0.994603	0.994501	0.994402	0.994285	0.994174	0.994033	0.993916	0.99377	0.993626	0.993459	0.993303	0.993138	0.992972	0.99282	0.992674	0.992523	0.992387	0.992247	0.992111	0.991973	0.991848	0.991718	0.991601	0.99147	0.99135	0.991227	0.991115	0.990996	0.990885	0.990786	0.990687	0.990588	0.990488
0.974227	0.989914	0.992701	0.994102	0.994512	0.994883	0.995018	0.995161	0.995213	0.995252	0.995241	0.99518	0.995101	0.995007	0.994906	0.994807	0.99468	0.994582	0.994471	0.994362	0.994247	0.994123	0.993986	0.993862	0.993722	0.993569	0.99341	0.993245	0.993085	0.992924	0.992774	0.992626	0.992481	0.992344	0.992204	0.992072	0.991936	0.991809	0.991684	0.991556	0.991438	0.991316	0.9912	0.991085	0.990973	0.990871	0.990774	0.990671	0.990568	0.990473
0.974168	0.989917	0.992635	0.994091	0.994428	0.994806	0.994917	0.995068	0.995108	0.995172	0.995125	0.995096	0.995016	0.994937	0.994831	0.994732	0.994607	0.9945	0.994382	0.994274	0.994147	0.994026	0.993884	0.993766	0.993616	0.993472	0.993306	0.993146	0.992989	0.99283	0.992679	0.992536	0.992391	0.992255	0.992119	0.991988	0.991851	0.991729	0.991594	0.991478	0.991358	0.991242	0.991124	0.991016	0.990913	0.990814	0.990713	0.990607	0.990509	0.990413
0.97424	0.989838	0.99264	0.993996	0.994348	0.994696	0.99482	0.994958	0.995028	0.995053	0.995039	0.995008	0.994944	0.994858	0.994754	0.994655	0.994523	0.994409	0.994291	0.994173	0.994049	0.993922	0.993786	0.993657	0.993515	0.993362	0.9932	0.993043	0.992888	0.992729	0.992584	0.992441	0.992296	0.992163	0.992029	0.991896	0.991765	0.991634	0.991512	0.991393	0.99128	0.991162	0.99105	0.990952	0.990851	0.990748	0.990644	0.990543	0.990443	0.990345
0.974075	0.989787	0.992493	0.99386	0.994197	0.994556	0.994675	0.994843	0.994877	0.994936	0.994921	0.994905	0.994834	0.99475	0.994647	0.994541	0.994403	0.99429	0.994162	0.994047	0.993919	0.993797	0.993651	0.993528	0.993379	0.99323	0.993071	0.992916	0.992761	0.992607	0.992462	0.99232	0.99218	0.992048	0.991913	0.991785	0.991646	0.991526	0.991402	0.99129	0.991175	0.991062	0.990959	0.990862	0.990758	0.990653	0.990554	0.990452	0.990351	0.990248
0.974186	0.989655	0.992388	0.99372	0.994077	0.994425	0.994579	0.994705	0.994775	0.994831	0.994832	0.994808	0.994739	0.994654	0.994544	0.99443	0.994294	0.99417	0.994046	0.993925	0.993802	0.993671	0.993532	0.9934	0.993255	0.993107	0.992951	0.992796	0.992646	0.992492	0.992348	0.992209	0.99207	0.991937	0.991806	0.991672	0.991543	0.991421	0.991303	0.991189	0.991079	0.990976	0.990874	0.990774	0.990668	0.990567	0.990467	0.990364	0.990259	0.990158
0.973899	0.989427	0.992173	0.993526	0.993884	0.994275	0.994394	0.994558	0.994629	0.994702	0.994697	0.994674	0.994607	0.994515	0.994399	0.994287	0.994141	0.994022	0.993894	0.993779	0.993646	0.993522	0.993376	0.993248	0.993105	0.992959	0.992804	0.992652	0.992502	0.992349	0.992209	0.992072	0.991932	0.991804	0.991666	0.991541	0.991411	0.991295	0.991176	0.991067	0.990966	0.990864	0.99076	0.990657	0.990556	0.990454	0.990353	0.990246	0.990143	0.990047
0.973821	0.989269	0.992052	0.993387	0.993795	0.994133	0.994295	0.994456	0.994543	0.994607	0.994603	0.994577	0.994504	0.994402	0.994288	0.994164	0.994022	0.993897	0.993774	0.993649	0.993523	0.99339	0.993248	0.993122	0.99298	0.992834	0.992682	0.99253	0.992381	0.992232	0.992093	0.991955	0.99182	0.991684	0.991557	0.99143	0.991306	0.991188	0.991075	0.990974	0.990874	0.99077	0.990664	0.990566	0.990464	0.990361	0.990257	0.990151	0.990053	0.989951
0.973693	0.989112	0.991888	0.99328	0.993637	0.99402	0.994181	0.994361	0.994438	0.994501	0.994497	0.994463	0.994381	0.99428	0.994155	0.994035	0.993888	0.993769	0.993636	0.993517	0.993383	0.993254	0.993114	0.992989	0.992847	0.992704	0.992552	0.992401	0.992255	0.992108	0.991968	0.991834	0.991693	0.991567	0.991438	0.991317	0.991192	0.991079	0.990974	0.990875	0.990773	0.990667	0.990565	0.990466	0.990363	0.990257	0.990154	0.990054	0.98995	0.989856
0.973641	0.989	0.991851	0.993146	0.99356	0.993934	0.994114	0.994278	0.994358	0.994414	0.994402	0.994356	0.994274	0.994162	0.99404	0.993913	0.993771	0.993642	0.993516	0.993388	0.993258	0.993129	0.99299	0.992864	0.992726	0.992581	0.99243	0.992282	0.992139	0.99199	0.991855	0.991714	0.991583	0.991455	0.991332	0.99121	0.991089	0.990983	0.99088	0.990778	0.990675	0.990572	0.99047	0.990371	0.990265	0.99016	0.990061	0.989956	0.98986	0.989765
0.973424	0.988924	0.991683	0.993042	0.993452	0.993849	0.994016	0.994181	0.994259	0.994306	0.994283	0.994237	0.994143	0.994034	0.993906	0.993785	0.993635	0.993511	0.993378	0.993253	0.993125	0.992997	0.992858	0.992735	0.992596	0.992452	0.992305	0.992159	0.992014	0.99187	0.991729	0.991598	0.991465	0.991343	0.991219	0.991101	0.990986	0.990883	0.990777	0.990674	0.990574	0.990472	0.990369	0.990266	0.990161	0.990061	0.989958	0.989859	0.989762	0.989665
0.973427	0.988759	0.991604	0.992951	0.993384	0.993763	0.993931	0.994092	0.99416	0.994194	0.994172	0.994112	0.994022	0.993906	0.993783	0.993652	0.99351	0.993379	0.993248	0.993126	0.992998	0.99287	0.992734	0.99261	0.992471	0.99233	0.992185	0.992038	0.991898	0.991748	0.991616	0.991483	0.991356	0.991233	0.991114	0.991002	0.99089	0.990784	0.990677	0.990578	0.990478	0.990375	0.990269	0.990167	0.990067	0.989962	0.989865	0.989765	0.989667	0.989568
0.973146	0.98861	0.991462	0.992846	0.993266	0.993646	0.993816	0.993966	0.994024	0.99406	0.994024	0.993969	0.993873	0.993764	0.993632	0.993508	0.993359	0.993231	0.993104	0.992982	0.992855	0.99273	0.992594	0.99247	0.992334	0.992196	0.99205	0.991907	0.991761	0.991621	0.991488	0.991361	0.991233	0.991114	0.991001	0.990892	0.990779	0.990672	0.990569	0.99047	0.990369	0.990263	0.990159	0.990062	0.989957	0.989859	0.989761	0.989659	0.98956	0.989463
0.973179	0.988573	0.991443	0.992786	0.993205	0.993573	0.99373	0.993863	0.99392	0.993939	0.993907	0.993844	0.993752	0.993633	0.993508	0.993376	0.99323	0.993104	0.992977	0.992854	0.99273	0.992604	0.992468	0.992347	0.992213	0.992073	0.991931	0.991783	0.991646	0.991505	0.991377	0.99125	0.991126	0.991014	0.990903	0.990792	0.990678	0.990575	0.990472	0.990372	0.990269	0.990164	0.990064	0.989962	0.989864	0.989764	0.989665	0.989563	0.989465	0.989368
0.972992	0.988482	0.991327	0.992673	0.993093	0.993448	0.993593	0.993727	0.993769	0.993794	0.993755	0.993698	0.993597	0.993486	0.993354	0.993225	0.993082	0.992958	0.992831	0.992712	0.992587	0.992461	0.992329	0.992209	0.992075	0.991939	0.991792	0.991652	0.991515	0.991378	0.991251	0.991127	0.99101	0.9909	0.990788	0.990677	0.990567	0.990463	0.99036	0.990257	0.990155	0.990055	0.989951	0.989856	0.989757	0.989656	0.989556	0.989456	0.989358	0.989258
0.972912	0.988371	0.99122	0.992564	0.99297	0.993311	0.993458	0.993576	0.993623	0.993641	0.993609	0.993542	0.99345	0.99333	0.993202	0.993077	0.992935	0.992811	0.992687	0.992568	0.992443	0.992321	0.99219	0.992069	0.991939	0.991799	0.99166	0.991519	0.991387	0.991251	0.991127	0.99101	0.990896	0.990785	0.990672	0.990564	0.990454	0.990351	0.990245	0.990143	0.990046	0.989942	0.989843	0.989747	0.989647	0.989545	0.989447	0.989347	0.989247	0.989148
0.972692	0.988207	0.991073	0.992407	0.992803	0.993149	0.993283	0.993408	0.993451	0.993478	0.993436	0.993378	0.993279	0.993164	0.99304	0.992916	0.992776	0.992655	0.992532	0.992413	0.992293	0.992172	0.992041	0.991924	0.991789	0.991656	0.991517	0.991382	0.99125	0.991117	0.991001	0.990887	0.990771	0.990659	0.99055	0.990442	0.990333	0.990227	0.990122	0.990025	0.989924	0.989825	0.989726	0.989629	0.989528	0.989429	0.989332	0.989229	0.989129	0.989032
0.972536	0.988069	0.990924	0.992241	0.992644	0.992975	0.993118	0.993238	0.99329	0.993305	0.993274	0.993208	0.993114	0.993003	0.99288	0.992758	0.992621	0.9925	0.992378	0.992263	0.992144	0.992023	0.991896	0.991774	0.991647	0.991514	0.99138	0.991245	0.991116	0.990991	0.990876	0.990761	0.990645	0.990537	0.990428	0.990321	0.990209	0.990104	0.990005	0.989904	0.989808	0.989709	0.989609	0.989511	0.989412	0.989313	0.989213	0.989112	0.989013	0.988916
0.972452	0.987894	0.990753	0.992075	0.992462	0.992804	0.992945	0.993074	0.993116	0.993141	0.993103	0.993042	0.992953	0.992843	0.992724	0.992604	0.992467	0.992347	0.992229	0.992116	0.991997	0.991879	0.991748	0.991633	0.991505	0.991377	0.991244	0.991112	0.99099	0.990867	0.990751	0.990635	0.990523	0.990416	0.990307	0.990197	0.990087	0.989987	0.989883	0.989788	0.989691	0.989591	0.989491	0.989395	0.989297	0.989196	0.989097	0.988997	0.988899	0.988804
0.972227	0.98768	0.990567	0.991874	0.992279	0.992618	0.992772	0.992891	0.992946	0.992964	0.992932	0.992876	0.992788	0.992681	0.992564	0.992445	0.992309	0.992194	0.992078	0.991964	0.991849	0.991727	0.991603	0.991488	0.991366	0.991238	0.991108	0.990982	0.990862	0.990739	0.990622	0.99051	0.990399	0.990292	0.990181	0.990072	0.989967	0.989863	0.989765	0.989669	0.989571	0.989471	0.989373	0.989278	0.989177	0.989077	0.988979	0.98888	0.988784	0.988694
0.972061	0.98751	0.990375	0.9917	0.992105	0.992456	0.992597	0.99273	0.992778	0.992801	0.992775	0.992719	0.992635	0.99253	0.992413	0.992295	0.992164	0.99205	0.991933	0.991823	0.991704	0.991589	0.991465	0.991355	0.991233	0.991108	0.990984	0.99086	0.99074	0.990615	0.990503	0.990392	0.990281	0.990171	0.990062	0.989958	0.989848	0.989749	0.989651	0.989554	0.989456	0.989358	0.989261	0.989163	0.989064	0.988965	0.988868	0.98877	0.98868	0.988589
0.971861	0.987305	0.990202	0.991523	0.991945	0.992282	0.992438	0.992562	0.992616	0.992645	0.992619	0.992567	0.992484	0.992379	0.992263	0.99215	0.992021	0.991906	0.991794	0.991678	0.991567	0.991451	0.991333	0.991223	0.991103	0.990984	0.990863	0.990738	0.990618	0.990497	0.990386	0.990275	0.990161	0.990052	0.989948	0.98984	0.989735	0.989636	0.989536	0.989439	0.989343	0.989246	0.989146	0.98905	0.988951	0.988853	0.988758	0.988666	0.988575	0.988488
0.971571	0.98711	0.990017	0.991358	0.991764	0.99212	0.992269	0.992399	0.992459	0.992489	0.992467	0.992416	0.992334	0.99223	0.992119	0.992007	0.991878	0.991767	0.99165	0.991542	0.99143	0.99132	0.991201	0.991094	0.990981	0.990864	0.990742	0.990617	0.9905	0.99038	0.990269	0.990155	0.990044	0.989939	0.989831	0.989728	0.989623	0.989522	0.989423	0.989327	0.989233	0.989133	0.989035	0.988939	0.988842	0.988745	0.988655	0.988562	0.988475	0.98839
0.971388	0.98695	0.989876	0.991194	0.99162	0.991964	0.992119	0.992255	0.992315	0.992347	0.992326	0.992276	0.992194	0.992094	0.991985	0.991872	0.991747	0.991631	0.991521	0.991413	0.991305	0.991195	0.991079	0.990978	0.990867	0.990749	0.990626	0.990505	0.990389	0.990269	0.990155	0.990043	0.989936	0.989828	0.989724	0.98962	0.989514	0.989414	0.989316	0.989222	0.989125	0.989026	0.988929	0.988834	0.988738	0.988647	0.988557	0.988468	0.988382	0.988298
0.971206	0.986798	0.989695	0.991041	0.991457	0.991808	0.991971	0.992107	0.992171	0.992205	0.992184	0.992133	0.992057	0.991958	0.991849	0.991739	0.991609	0.991501	0.991391	0.991287	0.99118	0.991072	0.990962	0.990863	0.990751	0.990632	0.990513	0.990393	0.990277	0.990155	0.990043	0.989935	0.989824	0.98972	0.989616	0.989511	0.989406	0.989307	0.989211	0.989114	0.989018	0.988921	0.988824	0.988731	0.988641	0.988549	0.988463	0.988375	0.988291	0.988207
0.971038	0.986614	0.989552	0.990878	0.991304	0.991662	0.991825	0.991966	0.992031	0.992064	0.992044	0.991998	0.991923	0.991824	0.991718	0.991603	0.99148	0.991371	0.991266	0.991162	0.991058	0.990955	0.990848	0.990747	0.990635	0.99052	0.990401	0.990282	0.990163	0.990042	0.989934	0.989823	0.989716	0.989612	0.989507	0.989403	0.989299	0.989202	0.989103	0.989008	0.988913	0.988816	0.988721	0.988633	0.988542	0.988454	0.988369	0.988283	0.988199	0.988118
0.970743	0.986441	0.989367	0.99071	0.991148	0.991507	0.991677	0.991818	0.991884	0.991917	0.991903	0.991858	0.991783	0.991687	0.991576	0.991469	0.991346	0.991243	0.991137	0.991036	0.990938	0.990838	0.99073	0.990628	0.990519	0.990405	0.990287	0.990164	0.990047	0.989931	0.98982	0.989713	0.989606	0.989501	0.989396	0.989294	0.989192	0.989092	0.988994	0.9889	0.988806	0.988711	0.988621	0.988532	0.988446	0.988359	0.988276	0.988189	0.988108	0.988027
0.970596	0.986283	0.98922	0.990576	0.991011	0.991377	0.991545	0.991686	0.99175	0.991789	0.991775	0.99173	0.991657	0.991556	0.991452	0.991344	0.991226	0.991122	0.991019	0.990924	0.990828	0.990726	0.990617	0.990519	0.990411	0.990296	0.990175	0.990054	0.989941	0.989822	0.989715	0.989608	0.9895	0.989395	0.989292	0.989192	0.989087	0.988989	0.988892	0.988798	0.988706	0.988616	0.988526	0.988441	0.988356	0.988271	0.988187	0.988104	0.988023	0.987943
0.970375	0.986102	0.989072	0.990425	0.990872	0.991234	0.991404	0.991543	0.991615	0.991655	0.99164	0.991598	0.991519	0.991426	0.991322	0.991219	0.991101	0.990999	0.990902	0.99081	0.990712	0.99061	0.990504	0.990407	0.990298	0.990181	0.990062	0.989945	0.989829	0.989713	0.989605	0.989498	0.98939	0.989288	0.989187	0.989083	0.98898	0.988883	0.988787	0.988695	0.988608	0.988517	0.988431	0.988348	0.988264	0.988179	0.988099	0.988016	0.987936	0.987856
0.970186	0.985969	0.988935	0.990299	0.990741	0.991103	0.99127	0.991417	0.991489	0.991527	0.991515	0.991466	0.991396	0.991301	0.991202	0.991099	0.990983	0.990888	0.990793	0.990698	0.9906	0.990501	0.990396	0.990298	0.990186	0.990071	0.989956	0.989836	0.989722	0.989606	0.989498	0.989391	0.989285	0.989184	0.989081	0.988979	0.988876	0.98878	0.988686	0.988599	0.988511	0.988425	0.988341	0.988259	0.988175	0.988093	0.988013	0.987931	0.987851	0.987774
0.970055	0.985827	0.988811	0.990164	0.990607	0.990966	0.991143	0.991289	0.99136	0.991401	0.991383	0.991342	0.99127	0.991181	0.991082	0.99098	0.99087	0.990777	0.99068	0.990585	0.990489	0.990391	0.990286	0.990185	0.990075	0.989963	0.989845	0.989727	0.989614	0.989498	0.98939	0.989284	0.98918	0.989077	0.988975	0.988873	0.988773	0.988678	0.988589	0.988502	0.988418	0.988333	0.98825	0.988168	0.988088	0.988006	0.987927	0.987846	0.987769	0.987691
0.969837	0.985678	0.988662	0.990018	0.990461	0.990831	0.991009	0.991154	0.991229	0.991263	0.991254	0.991212	0.991146	0.991056	0.990959	0.990864	0.990756	0.990661	0.990564	0.990472	0.990377	0.990279	0.99017	0.990071	0.989965	0.98985	0.989734	0.989617	0.989503	0.989387	0.989281	0.989177	0.989071	0.988968	0.988867	0.988768	0.988668	0.988578	0.988489	0.988406	0.988324	0.98824	0.988158	0.988079	0.987998	0.987918	0.987839	0.987761	0.987683	0.987606
0.969695	0.985529	0.98852	0.989874	0.99033	0.9907	0.990877	0.991026	0.991094	0.991137	0.991127	0.99109	0.991024	0.990936	0.990845	0.990752	0.990643	0.990546	0.990453	0.990361	0.990267	0.990164	0.990058	0.989963	0.989853	0.989741	0.989625	0.989507	0.989393	0.989279	0.989175	0.989068	0.988963	0.988862	0.988763	0.988664	0.98857	0.98848	0.988395	0.988313	0.988232	0.988149	0.988069	0.98799	0.987911	0.987831	0.987756	0.987676	0.987599	0.987524
0.969495	0.985365	0.988363	0.989735	0.990194	0.990563	0.990746	0.990886	0.990965	0.991006	0.991002	0.990965	0.990901	0.99082	0.990731	0.990637	0.990527	0.990434	0.990341	0.990249	0.990151	0.990051	0.989948	0.989849	0.989742	0.98963	0.989513	0.989396	0.989284	0.989172	0.989065	0.98896	0.988856	0.988756	0.988658	0.988564	0.988469	0.988383	0.9883	0.98822	0.988139	0.988059	0.987979	0.987902	0.987823	0.987746	0.98767	0.987591	0.987516	0.987442
0.969322	0.985202	0.988231	0.989601	0.99006	0.990433	0.990607	0.990758	0.990835	0.990883	0.990879	0.990844	0.990786	0.990707	0.990617	0.990521	0.990414	0.990322	0.990229	0.990133	0.990037	0.989941	0.989834	0.989738	0.989631	0.989518	0.989402	0.989287	0.989177	0.989062	0.988956	0.988852	0.98875	0.988651	0.988558	0.988464	0.988374	0.988289	0.988207	0.988127	0.98805	0.98797	0.987892	0.987815	0.987739	0.987661	0.987586	0.987509	0.987435	0.987361
0.969104	0.985062	0.988096	0.989465	0.989931	0.990293	0.99048	0.990629	0.990713	0.99076	0.990758	0.99073	0.990675	0.990593	0.990502	0.99041	0.990304	0.990211	0.990114	0.99002	0.989928	0.989828	0.989724	0.989628	0.98952	0.989407	0.989293	0.98918	0.989068	0.988954	0.98885	0.988747	0.988646	0.988552	0.988459	0.988369	0.98828	0.988197	0.988116	0.988039	0.987961	0.987883	0.987805	0.987731	0.987655	0.987578	0.987504	0.987428	0.987355	0.987282
0.968974	0.98493	0.987964	0.98934	0.989793	0.990169	0.990353	0.990509	0.990593	0.990642	0.990646	0.99062	0.990563	0.99048	0.990392	0.9903	0.990194	0.990097	0.990002	0.989912	0.989816	0.989718	0.989614	0.989517	0.98941	0.989299	0.989187	0.989071	0.98896	0.988847	0.988745	0.988643	0.988547	0.988454	0.988364	0.988276	0.988189	0.988106	0.988028	0.987951	0.987875	0.987797	0.987723	0.987648	0.987572	0.987497	0.987424	0.987349	0.987276	0.987203
0.968779	0.98477	0.987826	0.989188	0.989661	0.990034	0.990229	0.990383	0.990469	0.990526	0.990533	0.990505	0.990446	0.990367	0.99028	0.990187	0.990077	0.989982	0.98989	0.989797	0.989703	0.989606	0.989501	0.989404	0.989299	0.98919	0.989075	0.988961	0.988851	0.98874	0.988638	0.988542	0.988446	0.988356	0.988269	0.988183	0.988096	0.988017	0.987938	0.987862	0.987787	0.987713	0.987637	0.987563	0.987489	0.987415	0.987343	0.987269	0.987196	0.987125
0.968595	0.984622	0.987667	0.989053	0.989524	0.989908	0.990101	0.990258	0.990352	0.990412	0.990416	0.990386	0.990332	0.990253	0.990165	0.990068	0.98996	0.98987	0.989774	0.989683	0.989589	0.989491	0.989386	0.989292	0.989189	0.989077	0.988964	0.98885	0.988743	0.988632	0.988537	0.98844	0.988348	0.98826	0.988175	0.988089	0.988006	0.987926	0.987849	0.987774	0.987703	0.987627	0.987552	0.98748	0.987407	0.987333	0.987262	0.987189	0.987118	0.987047
0.968422	0.98445	0.987535	0.988916	0.989401	0.989783	0.989979	0.990144	0.990241	0.990297	0.990301	0.990274	0.99022	0.990141	0.990048	0.989953	0.989849	0.989754	0.989661	0.98957	0.989475	0.989376	0.989275	0.989182	0.989076	0.988966	0.988854	0.988742	0.988636	0.988531	0.988435	0.988342	0.988252	0.988166	0.988081	0.987999	0.987915	0.987837	0.987761	0.98769	0.987617	0.987542	0.987469	0.987398	0.987326	0.987253	0.987182	0.98711	0.987039	0.986972
0.968189	0.984299	0.987389	0.988787	0.989271	0.989656	0.989863	0.99003	0.990124	0.990179	0.990186	0.99016	0.990105	0.990021	0.989931	0.98984	0.989731	0.989639	0.989546	0.989454	0.989359	0.989263	0.989164	0.989068	0.988964	0.988854	0.988745	0.988634	0.988533	0.988428	0.988336	0.988246	0.988158	0.988072	0.98799	0.987907	0.987826	0.987749	0.987677	0.987604	0.987532	0.987459	0.987387	0.987316	0.987245	0.987173	0.987104	0.987032	0.986964	0.986898
0.968057	0.98417	0.987281	0.988673	0.989158	0.989551	0.98976	0.989923	0.990015	0.990073	0.99008	0.990053	0.989992	0.98991	0.989823	0.989728	0.989621	0.989528	0.989434	0.989342	0.98925	0.989156	0.989053	0.988958	0.988855	0.988748	0.988639	0.988533	0.988432	0.988332	0.988242	0.988153	0.988065	0.987983	0.987901	0.987821	0.98774	0.987667	0.987593	0.987521	0.987451	0.987379	0.987308	0.987238	0.987167	0.987096	0.987027	0.986959	0.986893	0.986827
0.967865	0.984034	0.987149	0.988543	0.989041	0.989438	0.989643	0.989804	0.989901	0.989959	0.989966	0.989932	0.989874	0.989796	0.989705	0.989611	0.989505	0.989411	0.989317	0.989228	0.989138	0.989041	0.98894	0.988846	0.988745	0.988638	0.988535	0.98843	0.988333	0.988234	0.988147	0.988058	0.987974	0.987892	0.987812	0.987732	0.987656	0.987581	0.987509	0.987439	0.987369	0.987298	0.987228	0.987158	0.987088	0.987018	0.986952	0.986886	0.98682	0.986757
0.96771	0.983903	0.987025	0.988433	0.988935	0.989325	0.989529	0.989693	0.98979	0.989847	0.989847	0.989816	0.989762	0.989679	0.98959	0.989496	0.989388	0.989294	0.989203	0.989116	0.989023	0.988928	0.988827	0.988736	0.988636	0.988535	0.988432	0.98833	0.988235	0.988139	0.988051	0.987967	0.987883	0.987803	0.987724	0.987648	0.987571	0.987497	0.987426	0.987357	0.987288	0.987218	0.987148	0.98708	0.98701	0.986943	0.986879	0.986813	0.98675	0.986688
0.967526	0.983751	0.986903	0.988318	0.988814	0.989203	0.989412	0.989577	0.989673	0.989723	0.989726	0.9897	0.989641	0.98956	0.989471	0.989376	0.989268	0.989178	0.98909	0.988999	0.988907	0.988813	0.988716	0.988625	0.98853	0.988429	0.988331	0.988231	0.988139	0.988043	0.98796	0.987875	0.987793	0.987714	0.987639	0.987562	0.987485	0.987414	0.987343	0.987275	0.987207	0.987137	0.987069	0.987001	0.986935	0.98687	0.986806	0.986742	0.986681	0.986622
0.967339	0.983635	0.986796	0.9882	0.988696	0.98909	0.989298	0.989462	0.98955	0.989603	0.989612	0.98958	0.989523	0.989442	0.989351	0.989256	0.989152	0.989064	0.988972	0.988883	0.988793	0.988701	0.988604	0.988519	0.988425	0.988328	0.988232	0.988135	0.988043	0.987951	0.987867	0.987785	0.987704	0.987629	0.987553	0.987477	0.987402	0.987331	0.987262	0.987194	0.987127	0.987058	0.98699	0.986926	0.986862	0.986796	0.986735	0.986673	0.986614	0.986556
0.967202	0.983524	0.986676	0.98808	0.988581	0.988976	0.989182	0.989337	0.98943	0.989489	0.989491	0.989461	0.989404	0.989321	0.989231	0.98914	0.989039	0.988947	0.988856	0.988769	0.988682	0.98859	0.988499	0.988414	0.988325	0.98823	0.988136	0.98804	0.987952	0.98786	0.987778	0.987697	0.987621	0.987545	0.987469	0.987395	0.987321	0.987251	0.987183	0.987115	0.987049	0.98698	0.986916	0.986853	0.986789	0.986727	0.986667	0.986607	0.98655	0.986494
0.967021	0.983373	0.986536	0.987951	0.988456	0.98885	0.989048	0.989208	0.989307	0.98936	0.989364	0.989335	0.989276	0.989195	0.989108	0.989021	0.988916	0.988826	0.988737	0.988653	0.988565	0.98848	0.98839	0.98831	0.988223	0.988131	0.988038	0.987946	0.987857	0.987768	0.987687	0.987611	0.987533	0.987458	0.987384	0.987311	0.987238	0.987169	0.987101	0.987035	0.986969	0.986904	0.986841	0.986778	0.986717	0.986656	0.986599	0.98654	0.986485	0.986431
0.966823	0.983208	0.986397	0.987821	0.988326	0.988709	0.988914	0.989083	0.989175	0.98923	0.989235	0.989205	0.989148	0.989071	0.988989	0.988896	0.988794	0.988705	0.98862	0.988535	0.988456	0.988371	0.988286	0.988208	0.988124	0.988032	0.987944	0.987851	0.987766	0.987677	0.987602	0.987524	0.987447	0.987373	0.987301	0.987228	0.987157	0.987088	0.987021	0.986955	0.986893	0.98683	0.986767	0.986707	0.986647	0.986589	0.986533	0.986476	0.986423	0.986371
0.966623	0.983071	0.98627	0.987694	0.988186	0.988577	0.988791	0.988953	0.989047	0.989102	0.989106	0.989077	0.989025	0.988952	0.988865	0.988775	0.988674	0.988589	0.988503	0.988426	0.988347	0.988267	0.988184	0.98811	0.988025	0.987939	0.98785	0.98776	0.987676	0.987593	0.987516	0.987439	0.987364	0.98729	0.987219	0.987148	0.987077	0.987009	0.986942	0.98688	0.98682	0.986756	0.986697	0.986638	0.986581	0.986523	0.986469	0.986415	0.986364	0.986313
0.966473	0.982961	0.986152	0.987553	0.988057	0.988458	0.988663	0.988824	0.988919	0.988974	0.988979	0.988955	0.988908	0.988828	0.988744	0.988656	0.988559	0.988473	0.988396	0.988319	0.988245	0.988167	0.988088	0.988014	0.987935	0.987847	0.987761	0.987673	0.987595	0.98751	0.987434	0.987358	0.987283	0.987211	0.987141	0.98707	0.987	0.986933	0.98687	0.986809	0.986748	0.986688	0.986629	0.986573	0.986516	0.986461	0.986409	0.986357	0.986308	0.986259
0.966323	0.982823	0.985992	0.987411	0.987929	0.988322	0.988528	0.988691	0.988785	0.988841	0.988853	0.988835	0.988781	0.988705	0.988622	0.988539	0.988441	0.988363	0.988286	0.988215	0.988143	0.988069	0.98799	0.987921	0.987841	0.987757	0.987672	0.98759	0.98751	0.987426	0.987351	0.987276	0.987203	0.987132	0.987062	0.986992	0.986922	0.986859	0.986797	0.986737	0.986679	0.986619	0.986563	0.986507	0.986453	0.9864	0.986351	0.9863	0.986252	0.986205
0.966121	0.982642	0.985838	0.987277	0.987785	0.988181	0.988391	0.988552	0.988649	0.988712	0.988729	0.988704	0.988655	0.98858	0.988503	0.988418	0.988329	0.988252	0.98818	0.988112	0.988044	0.98797	0.987896	0.987826	0.98775	0.987667	0.987588	0.987504	0.987425	0.987342	0.987268	0.987194	0.987122	0.987052	0.986983	0.986913	0.986847	0.986785	0.986723	0.986666	0.986609	0.986552	0.986497	0.986443	0.986391	0.98634	0.986293	0.986244	0.986197	0.986153
0.965871	0.982474	0.985701	0.98713	0.987642	0.988043	0.988251	0.988415	0.98852	0.988589	0.988599	0.988578	0.98853	0.988461	0.988382	0.988307	0.988218	0.988147	0.988078	0.988013	0.987945	0.987877	0.987802	0.987735	0.98766	0.987584	0.987503	0.98742	0.987342	0.98726	0.987187	0.987115	0.987043	0.986973	0.986904	0.986839	0.986774	0.986712	0.986654	0.986597	0.986543	0.986487	0.986434	0.986382	0.986333	0.986283	0.986237	0.98619	0.986146	0.986105
0.965734	0.982377	0.985578	0.986999	0.987514	0.987912	0.988123	0.988295	0.988408	0.988467	0.988481	0.988461	0.98842	0.988348	0.988278	0.988203	0.98812	0.988051	0.987987	0.987921	0.987859	0.987789	0.987718	0.987653	0.987585	0.987506	0.987426	0.987344	0.987266	0.987185	0.987114	0.987041	0.98697	0.9869	0.986836	0.986772	0.986706	0.986647	0.98659	0.986535	0.986482	0.986428	0.986377	0.986328	0.986279	0.986232	0.986187	0.986142	0.986102	0.986063
0.965592	0.982228	0.985433	0.986861	0.987375	0.987777	0.987996	0.988178	0.98828	0.988344	0.98836	0.988347	0.988302	0.988241	0.988171	0.988103	0.988022	0.987958	0.987893	0.987834	0.98777	0.987704	0.987634	0.987576	0.987505	0.987427	0.987348	0.987266	0.98719	0.987111	0.987039	0.986967	0.986896	0.98683	0.986767	0.986703	0.986641	0.986583	0.986527	0.986473	0.986422	0.98637	0.986322	0.986274	0.986227	0.986181	0.986139	0.986097	0.986059	0.986022
0.965348	0.98205	0.985274	0.986706	0.987227	0.987641	0.987873	0.988044	0.988152	0.988218	0.988241	0.988225	0.988192	0.98813	0.988069	0.988002	0.987927	0.987862	0.987803	0.987742	0.987683	0.987618	0.987556	0.987495	0.987425	0.987348	0.987269	0.987189	0.987114	0.987034	0.986963	0.986891	0.986824	0.98676	0.986697	0.986635	0.986575	0.986519	0.986464	0.986412	0.986363	0.986314	0.986267	0.98622	0.986175	0.986132	0.986093	0.986053	0.986016	0.985984
0.965158	0.981902	0.985127	0.986567	0.9871	0.987527	0.987745	0.987922	0.988032	0.988105	0.988125	0.988121	0.988087	0.988033	0.987973	0.987912	0.987835	0.987777	0.987717	0.98766	0.987601	0.987544	0.987479	0.987418	0.987349	0.987272	0.987195	0.987116	0.987042	0.986963	0.986891	0.986823	0.986758	0.986694	0.986633	0.986573	0.986514	0.986459	0.986406	0.986357	0.98631	0.986262	0.986216	0.986171	0.986129	0.986088	0.986051	0.986014	0.985981	0.985948
0.964973	0.981749	0.984988	0.986446	0.986998	0.987402	0.987627	0.987805	0.987925	0.987993	0.988026	0.988021	0.987995	0.987943	0.987888	0.987825	0.987756	0.987695	0.98764	0.987583	0.987534	0.987474	0.987407	0.987347	0.987278	0.987203	0.987127	0.987048	0.986974	0.986894	0.986827	0.986761	0.986694	0.986633	0.986573	0.986515	0.986456	0.986404	0.986353	0.986306	0.98626	0.986214	0.986169	0.986127	0.986088	0.986049	0.986014	0.985981	0.985947	0.985915
0.964761	0.981595	0.984864	0.986348	0.986871	0.987283	0.987509	0.987699	0.987812	0.987894	0.987926	0.98793	0.987906	0.987859	0.987803	0.987748	0.987676	0.98762	0.987564	0.987518	0.987465	0.987403	0.987338	0.987277	0.98721	0.987136	0.987059	0.986981	0.986906	0.986831	0.986765	0.986698	0.986634	0.986574	0.986516	0.986458	0.986402	0.986351	0.986303	0.986257	0.986213	0.986167	0.986126	0.986087	0.986049	0.986012	0.985982	0.985948	0.985916	0.985887
0.964574	0.981479	0.984783	0.986225	0.986757	0.987169	0.987408	0.987589	0.987717	0.987798	0.987839	0.987844	0.987827	0.987778	0.987729	0.987671	0.987604	0.987548	0.987502	0.987451	0.987397	0.987336	0.98727	0.987212	0.987145	0.987071	0.986994	0.986915	0.986844	0.986771	0.986704	0.986639	0.986577	0.986518	0.98646	0.986405	0.986351	0.986303	0.986256	0.986211	0.986168	0.986125	0.986087	0.986049	0.986014	0.985982	0.98595	0.985917	0.985888	0.985862
0.964442	0.981423	0.984657	0.986112	0.986643	0.987072	0.987299	0.987496	0.987623	0.987714	0.987756	0.987768	0.987747	0.987706	0.987655	0.987601	0.987534	0.987489	0.987439	0.987386	0.987332	0.987271	0.987206	0.987149	0.987081	0.987007	0.98693	0.986855	0.986786	0.986711	0.986647	0.986583	0.986522	0.986464	0.986408	0.986355	0.986304	0.986256	0.986211	0.986167	0.986127	0.986087	0.98605	0.986015	0.985984	0.98595	0.98592	0.985891	0.985864	0.985837
0.96441	0.981266	0.984526	0.985986	0.986538	0.986954	0.9872	0.987397	0.987535	0.987627	0.987676	0.987685	0.987673	0.987629	0.987583	0.987529	0.987473	0.987423	0.987371	0.987319	0.987264	0.987205	0.987142	0.987083	0.987016	0.98694	0.986868	0.986794	0.986724	0.986652	0.986589	0.986527	0.986466	0.98641	0.986357	0.986306	0.986256	0.98621	0.986165	0.986125	0.986087	0.986049	0.986015	0.985984	0.985951	0.985919	0.985892	0.985865	0.985838	0.985814
0.964172	0.981102	0.984383	0.985862	0.986408	0.986845	0.987091	0.987299	0.98744	0.98754	0.987587	0.987605	0.98759	0.987551	0.987505	0.987463	0.987403	0.987351	0.9873	0.987247	0.987194	0.987136	0.987072	0.987014	0.986945	0.986875	0.986804	0.986729	0.986662	0.986591	0.98653	0.986468	0.98641	0.986356	0.986305	0.986255	0.986207	0.986162	0.98612	0.986083	0.986047	0.986011	0.985981	0.985949	0.985918	0.98589	0.985865	0.985837	0.985813	0.985789
0.964026	0.980978	0.9843	0.98575	0.986323	0.986756	0.987016	0.987223	0.987372	0.987467	0.987524	0.987536	0.987528	0.987487	0.987454	0.987406	0.987343	0.987291	0.987238	0.987187	0.987135	0.987076	0.987011	0.986951	0.986888	0.986819	0.986746	0.986674	0.986608	0.986539	0.986477	0.986418	0.986362	0.98631	0.986261	0.986212	0.986164	0.986123	0.986084	0.986048	0.986015	0.985983	0.985952	0.985921	0.985893	0.985867	0.985841	0.985817	0.985792	0.985771
0.963836	0.980892	0.984176	0.985661	0.98623	0.986679	0.986939	0.987155	0.987298	0.987404	0.987455	0.987474	0.987464	0.987437	0.987398	0.987346	0.987282	0.987229	0.987178	0.987128	0.987074	0.987014	0.986948	0.986893	0.986831	0.986761	0.98669	0.98662	0.986555	0.986485	0.986426	0.986369	0.986316	0.986265	0.986217	0.986169	0.986124	0.986085	0.986048	0.986014	0.985986	0.985953	0.985922	0.985895	0.98587	0.985842	0.98582	0.985795	0.985773	0.985754
0.963851	0.980763	0.984102	0.985579	0.986167	0.986611	0.98688	0.987089	0.987244	0.987341	0.9874	0.987416	0.987421	0.987387	0.987343	0.98729	0.987224	0.987173	0.987123	0.98707	0.987016	0.986953	0.986893	0.986839	0.986775	0.986707	0.986638	0.986568	0.986503	0.986436	0.98638	0.986324	0.986271	0.986222	0.986174	0.98613	0.986088	0.98605	0.986015	0.985986	0.985956	0.985924	0.985897	0.985873	0.985846	0.985822	0.985799	0.985777	0.985757	0.985739
0.963661	0.980654	0.983994	0.985494	0.986083	0.986539	0.986802	0.987023	0.987171	0.987276	0.987333	0.987365	0.987362	0.987324	0.987279	0.987225	0.987161	0.987111	0.987059	0.987006	0.98695	0.986893	0.986834	0.986778	0.986717	0.98665	0.986582	0.986513	0.98645	0.986386	0.986331	0.986277	0.986226	0.986177	0.986133	0.986091	0.986051	0.986016	0.985985	0.985955	0.985925	0.985897	0.985873	0.985847	0.985824	0.985799	0.985779	0.985759	0.985741	0.985723
0.963672	0.980598	0.983965	0.985446	0.986046	0.986486	0.986763	0.986971	0.987128	0.987227	0.987303	0.987323	0.987314	0.987274	0.987226	0.987174	0.987111	0.987057	0.987004	0.986948	0.986898	0.986842	0.98678	0.986727	0.986667	0.986601	0.986533	0.986465	0.986406	0.986343	0.986289	0.986236	0.986185	0.98614	0.986098	0.986058	0.98602	0.98599	0.985957	0.985928	0.985902	0.985876	0.98585	0.985828	0.985804	0.985783	0.985764	0.985745	0.985727	0.985713
0.963493	0.980524	0.983883	0.985385	0.985971	0.986429	0.986694	0.986913	0.987065	0.987185	0.98725	0.987265	0.987254	0.987211	0.987166	0.987114	0.987048	0.986994	0.986938	0.986889	0.986839	0.986781	0.986722	0.98667	0.986611	0.986545	0.98648	0.986415	0.986357	0.986295	0.986243	0.986191	0.986144	0.986101	0.986061	0.986023	0.98599	0.985958	0.985926	0.985901	0.985878	0.98585	0.985828	0.985805	0.985784	0.985764	0.985747	0.985729	0.985714	0.9857
0.963466	0.980456	0.98384	0.985319	0.985926	0.986367	0.986644	0.986856	0.987032	0.987138	0.987196	0.987208	0.987194	0.987154	0.987109	0.987054	0.986988	0.986931	0.986881	0.986833	0.986781	0.986726	0.986667	0.986616	0.986557	0.986494	0.986431	0.986368	0.986312	0.986251	0.986199	0.98615	0.986106	0.986065	0.986027	0.985994	0.985959	0.985928	0.985901	0.985877	0.985853	0.985829	0.985806	0.985786	0.985767	0.985748	0.985732	0.985716	0.985702	0.985689
0.963311	0.98038	0.98375	0.985257	0.985848	0.986304	0.986575	0.986813	0.986976	0.987076	0.987131	0.987141	0.98713	0.987091	0.987043	0.986988	0.986919	0.986868	0.98682	0.986769	0.98672	0.986666	0.986609	0.986558	0.986502	0.986441	0.986381	0.986319	0.986264	0.986204	0.986156	0.98611	0.986067	0.986028	0.985995	0.985961	0.985927	0.9859	0.985875	0.98585	0.985829	0.985805	0.985785	0.985766	0.985749	0.985731	0.985718	0.985703	0.98569	0.98568
0.963269	0.980289	0.983703	0.985184	0.985793	0.986239	0.986542	0.986763	0.986916	0.987014	0.987066	0.987079	0.987068	0.987025	0.986977	0.986919	0.986857	0.986807	0.986756	0.986709	0.986661	0.986608	0.986552	0.986503	0.98645	0.986391	0.986331	0.986271	0.986217	0.986161	0.986115	0.986071	0.98603	0.985997	0.985962	0.985929	0.985899	0.985874	0.985847	0.985827	0.985805	0.985784	0.985765	0.985748	0.985731	0.985716	0.985703	0.98569	0.98568	0.985672
0.963083	0.980214	0.983606	0.985113	0.985716	0.986198	0.986483	0.986695	0.986846	0.986941	0.986996	0.987011	0.986997	0.986954	0.986903	0.986852	0.986791	0.986739	0.986693	0.986646	0.9866	0.986547	0.986493	0.986448	0.986397	0.986339	0.986281	0.986222	0.986171	0.986118	0.986074	0.986032	0.985996	0.985961	0.985928	0.985898	0.985871	0.985845	0.985822	0.9858	0.985782	0.985763	0.985746	0.985729	0.985715	0.985701	0.98569	0.985679	0.985671	0.985662
0.963094	0.980131	0.98356	0.985049	0.985698	0.986153	0.986424	0.986631	0.986779	0.986877	0.986933	0.986943	0.98693	0.986883	0.98684	0.98679	0.986726	0.986678	0.986632	0.986587	0.986541	0.986491	0.98644	0.986397	0.986347	0.986291	0.986233	0.986178	0.986129	0.986078	0.986037	0.986	0.985962	0.985928	0.985899	0.985872	0.985843	0.985821	0.985797	0.985779	0.985762	0.985744	0.985728	0.985714	0.9857	0.985688	0.985679	0.985671	0.985662	0.985656
0.962895	0.980039	0.983465	0.985012	0.985634	0.986077	0.986347	0.986552	0.986703	0.986804	0.986857	0.986868	0.986851	0.986813	0.986771	0.986719	0.98666	0.986612	0.986569	0.986524	0.986481	0.986434	0.986386	0.986344	0.986295	0.98624	0.986187	0.986134	0.986087	0.986038	0.986002	0.985963	0.985928	0.985897	0.98587	0.985842	0.985817	0.985794	0.985774	0.985757	0.985742	0.985724	0.985711	0.985698	0.985686	0.985676	0.98567	0.98566	0.985654	0.985649
0.962888	0.979965	0.983482	0.984973	0.985572	0.986011	0.986275	0.986484	0.986638	0.986734	0.986787	0.986794	0.986785	0.986748	0.986704	0.986656	0.986598	0.986552	0.986509	0.986467	0.986427	0.986382	0.986335	0.986295	0.986247	0.986196	0.986145	0.986094	0.98605	0.986006	0.985968	0.985931	0.985898	0.985871	0.985842	0.985818	0.985792	0.985773	0.985754	0.985739	0.985724	0.985709	0.985697	0.985685	0.985676	0.985668	0.985661	0.985655	0.985649	0.985644
0.962725	0.979967	0.983419	0.984894	0.985491	0.985928	0.986196	0.98641	0.98656	0.986657	0.986707	0.986723	0.986716	0.986677	0.986637	0.986591	0.986535	0.98649	0.986449	0.98641	0.986373	0.98633	0.986284	0.986245	0.986201	0.986153	0.986104	0.986055	0.986016	0.98597	0.985934	0.985901	0.985871	0.985842	0.985818	0.985793	0.98577	0.985752	0.985735	0.98572	0.985708	0.985694	0.985684	0.985674	0.985667	0.985658	0.985654	0.985648	0.985643	0.98564
0.963006	0.979946	0.983348	0.984817	0.985409	0.985852	0.986124	0.986333	0.986484	0.986577	0.986637	0.986654	0.986645	0.986611	0.986572	0.986528	0.986473	0.986431	0.986393	0.986357	0.986321	0.98628	0.986235	0.9862	0.986158	0.986112	0.986065	0.986022	0.985981	0.985937	0.985905	0.985873	0.985842	0.985817	0.985792	0.985771	0.98575	0.985733	0.985717	0.985705	0.985693	0.985681	0.985673	0.985665	0.985657	0.985652	0.985648	0.985643	0.98564	0.985637
0.9628	0.979817	0.983233	0.984712	0.985307	0.98576	0.986032	0.986246	0.986394	0.986497	0.98656	0.986575	0.986573	0.98654	0.986505	0.986462	0.98641	0.986371	0.986337	0.986302	0.986268	0.986229	0.986187	0.986155	0.986116	0.986071	0.986029	0.985985	0.985947	0.985906	0.985875	0.985844	0.985817	0.985791	0.985769	0.985749	0.98573	0.985714	0.9857	0.985689	0.98568	0.98567	0.985663	0.985655	0.98565	0.985645	0.985642	0.985639	0.985636	0.985634
0.962641	0.979707	0.983135	0.984618	0.985223	0.985674	0.98595	0.98616	0.986319	0.986424	0.986485	0.986507	0.986507	0.986477	0.986443	0.986404	0.986354	0.986318	0.986285	0.986252	0.98622	0.986183	0.986145	0.986115	0.986078	0.986038	0.985995	0.985954	0.985918	0.985879	0.985848	0.98582	0.985793	0.985771	0.98575	0.985731	0.985713	0.9857	0.985687	0.985677	0.98567	0.985662	0.985655	0.98565	0.985645	0.985641	0.98564	0.985637	0.985635	0.985634
0.962481	0.979594	0.983039	0.984535	0.985137	0.985591	0.985863	0.986086	0.986247	0.98635	0.986417	0.986441	0.986444	0.986415	0.986385	0.986348	0.986302	0.986267	0.986236	0.986205	0.986175	0.986142	0.986106	0.986078	0.986045	0.986004	0.985964	0.985925	0.985892	0.985852	0.985825	0.985797	0.985772	0.985751	0.985732	0.985714	0.985698	0.985686	0.985675	0.985668	0.985662	0.985653	0.985649	0.985645	0.985641	0.985638	0.985637	0.985635	0.985635	0.985635
0.962317	0.979494	0.982957	0.984448	0.985054	0.985503	0.985789	0.986014	0.986173	0.986283	0.986352	0.98638	0.986383	0.986358	0.98633	0.986296	0.986251	0.986219	0.986189	0.986161	0.986135	0.986103	0.986069	0.986046	0.986013	0.985974	0.985936	0.9859	0.985866	0.98583	0.985802	0.985777	0.985754	0.985734	0.985716	0.985701	0.985686	0.985675	0.985666	0.98566	0.985654	0.985648	0.985645	0.985641	0.985639	0.985637	0.985637	0.985636	0.985636	0.985636
0.96223	0.979419	0.982869	0.984365	0.984964	0.985431	0.985719	0.985941	0.986107	0.986219	0.986291	0.986319	0.986326	0.986304	0.98628	0.986247	0.986204	0.986172	0.986146	0.986121	0.986097	0.986068	0.986038	0.986014	0.985982	0.985947	0.985911	0.985874	0.985844	0.985807	0.985783	0.985759	0.985737	0.985718	0.985703	0.985688	0.985675	0.985667	0.985659	0.985653	0.98565	0.985644	0.985641	0.985639	0.985637	0.985636	0.985637	0.985637	0.985637	0.985639
0.962106	0.979319	0.982785	0.984275	0.98489	0.98536	0.985644	0.985876	0.986044	0.98616	0.986233	0.986265	0.986274	0.986255	0.986232	0.986201	0.98616	0.986131	0.986108	0.986085	0.986063	0.986038	0.986008	0.985985	0.985957	0.985923	0.985887	0.985853	0.985823	0.98579	0.985766	0.985743	0.985722	0.985706	0.985691	0.985679	0.985667	0.985661	0.985653	0.98565	0.985647	0.985642	0.98564	0.985639	0.985638	0.985638	0.98564	0.98564	0.985641	0.985643
0.96193	0.979213	0.982678	0.984193	0.984814	0.98528	0.985576	0.98581	0.985983	0.986099	0.986177	0.98621	0.986223	0.986206	0.986185	0.986156	0.986117	0.986091	0.98607	0.986049	0.986032	0.986006	0.985978	0.985958	0.985932	0.985898	0.985866	0.985831	0.985804	0.985771	0.985749	0.985728	0.985709	0.985694	0.985681	0.98567	0.985661	0.985654	0.985648	0.985645	0.985643	0.98564	0.985639	0.985638	0.985639	0.985639	0.985642	0.985643	0.985645	0.985648
0.961783	0.979097	0.982601	0.984121	0.984736	0.985215	0.985513	0.985751	0.985924	0.986045	0.986125	0.986163	0.986177	0.986161	0.986141	0.986115	0.986079	0.986056	0.986037	0.98602	0.986001	0.985978	0.985953	0.985935	0.985908	0.985878	0.985845	0.985814	0.985787	0.985756	0.985735	0.985716	0.985698	0.985685	0.985673	0.985664	0.985654	0.98565	0.985645	0.985643	0.985642	0.98564	0.98564	0.98564	0.985641	0.985642	0.985645	0.985647	0.98565	0.985653
0.961586	0.979016	0.982527	0.98404	0.98467	0.985151	0.985453	0.985691	0.98587	0.985993	0.986077	0.986116	0.986132	0.986117	0.9861	0.986077	0.986043	0.986022	0.986008	0.98599	0.985973	0.985953	0.98593	0.985911	0.985888	0.985857	0.985827	0.985797	0.985772	0.985741	0.985723	0.985704	0.985688	0.985677	0.985667	0.985657	0.98565	0.985647	0.985642	0.985641	0.985641	0.985639	0.98564	0.985641	0.985643	0.985644	0.985649	0.985651	0.985654	0.985658
0.961567	0.97897	0.982459	0.983986	0.984615	0.985099	0.9854	0.985643	0.985825	0.985952	0.986036	0.986076	0.986093	0.986081	0.986067	0.986045	0.986014	0.985997	0.985981	0.985965	0.985952	0.985933	0.985909	0.985894	0.98587	0.985842	0.985813	0.985784	0.985759	0.985732	0.985713	0.985697	0.985682	0.985673	0.985662	0.985656	0.985649	0.985645	0.985642	0.985642	0.985643	0.985642	0.985644	0.985645	0.985647	0.98565	0.985654	0.985657	0.98566	0.985665
0.961428	0.978863	0.982387	0.983919	0.984556	0.98504	0.985347	0.985592	0.985778	0.985906	0.985992	0.986034	0.986053	0.986045	0.986032	0.986013	0.985986	0.985968	0.985954	0.985941	0.985929	0.98591	0.985889	0.985874	0.985853	0.985825	0.985798	0.98577	0.985748	0.985721	0.985704	0.985689	0.985676	0.985666	0.985659	0.985652	0.985646	0.985644	0.985642	0.985642	0.985644	0.985644	0.985646	0.985648	0.985651	0.985654	0.985659	0.985662	0.985667	0.985673
[truncated: 50 more columns]

## Sheet: Trained5RELAX
0.977156	0.974161	0.968923	0.964109	0.957509	0.951403	0.945938	0.941448	0.937168	0.933777	0.931275	0.929528	0.928205	0.927211	0.926584	0.926189	0.925759	0.925278	0.924873	0.924343	0.923734	0.922931	0.9221	0.921212	0.920406	0.919672	0.918955	0.918442	0.917904	0.91742	0.916837	0.916201	0.915522	0.914809	0.914103	0.913338	0.912557	0.911769	0.911052	0.910359	0.909704	0.909115	0.90853	0.908053	0.9076	0.907154	0.906738	0.906262	0.905843	0.905419
0.974011	0.97069	0.965927	0.960182	0.953696	0.947859	0.942959	0.938696	0.935016	0.932273	0.930398	0.929125	0.928221	0.927658	0.92739	0.927188	0.926924	0.926658	0.926344	0.925897	0.925308	0.924589	0.923799	0.923022	0.922299	0.921634	0.921071	0.920594	0.920136	0.919647	0.919085	0.918461	0.917804	0.91713	0.916427	0.915687	0.914932	0.914209	0.91353	0.912891	0.912304	0.91173	0.911213	0.910784	0.910365	0.909958	0.909534	0.909114	0.90872	0.908361
0.968603	0.965776	0.960323	0.954414	0.948205	0.942913	0.938385	0.934658	0.93166	0.929592	0.928267	0.927452	0.926993	0.926826	0.926803	0.926772	0.926709	0.926566	0.926323	0.925912	0.925377	0.924694	0.923996	0.923307	0.92266	0.922117	0.921634	0.921226	0.92079	0.920312	0.919757	0.919155	0.918528	0.917867	0.917181	0.916466	0.915763	0.915089	0.914458	0.913879	0.913321	0.912819	0.912367	0.911969	0.911579	0.911186	0.910801	0.910416	0.910068	0.909706
0.963675	0.959864	0.95423	0.948457	0.942781	0.937916	0.933961	0.930896	0.928608	0.927143	0.926326	0.925974	0.925931	0.92605	0.92622	0.926383	0.926446	0.926383	0.926174	0.925814	0.925299	0.924694	0.924065	0.923449	0.922904	0.922442	0.922034	0.921651	0.921231	0.92075	0.920211	0.919634	0.919021	0.918378	0.917709	0.917037	0.916378	0.915753	0.915175	0.914629	0.914137	0.913696	0.913289	0.912915	0.912546	0.912187	0.91183	0.911485	0.911144	0.910791
0.956742	0.953058	0.947717	0.9425	0.937343	0.933132	0.929884	0.92756	0.92594	0.925046	0.924736	0.924831	0.925105	0.925449	0.925823	0.926111	0.92625	0.926222	0.926056	0.925709	0.925246	0.924687	0.924113	0.923582	0.923114	0.922716	0.922339	0.921966	0.92154	0.921063	0.920539	0.919971	0.919374	0.918746	0.918111	0.917478	0.916864	0.916291	0.915751	0.915266	0.914832	0.914433	0.914059	0.913711	0.913374	0.913043	0.912724	0.912393	0.912063	0.911717
0.950222	0.946847	0.94208	0.937337	0.93285	0.929349	0.926859	0.925212	0.92419	0.923826	0.923983	0.924408	0.924917	0.925472	0.925966	0.926315	0.926481	0.926488	0.926323	0.926009	0.925568	0.925045	0.924535	0.92407	0.923659	0.923291	0.922927	0.922543	0.922115	0.921644	0.921124	0.920567	0.919984	0.919383	0.91878	0.918187	0.917619	0.917083	0.916598	0.916168	0.915775	0.915408	0.915063	0.914744	0.914436	0.914137	0.913832	0.913513	0.913191	0.912862
0.944311	0.941553	0.937237	0.933132	0.929344	0.926609	0.924807	0.923759	0.923282	0.923403	0.923903	0.924566	0.925286	0.925958	0.926499	0.926859	0.927048	0.927046	0.926895	0.926585	0.926158	0.925677	0.92522	0.924803	0.924422	0.924066	0.923693	0.9233	0.922872	0.922397	0.921884	0.921337	0.920775	0.9202	0.919631	0.919078	0.918546	0.91806	0.917629	0.917238	0.916876	0.916538	0.916223	0.915933	0.915651	0.915366	0.915071	0.914764	0.914455	0.914124
0.939439	0.937026	0.933324	0.929863	0.926841	0.924793	0.92359	0.923082	0.923101	0.923574	0.924316	0.925188	0.926018	0.926727	0.927267	0.927636	0.927804	0.9278	0.927638	0.927325	0.926919	0.926479	0.926059	0.925669	0.925302	0.924937	0.924555	0.924156	0.923721	0.923248	0.92274	0.922209	0.921669	0.921123	0.920588	0.920068	0.919582	0.919147	0.918753	0.918393	0.91806	0.917751	0.917465	0.917195	0.916928	0.916652	0.916368	0.916071	0.915761	0.915427
0.934965	0.933226	0.930158	0.927457	0.925123	0.923671	0.923008	0.922997	0.923374	0.924097	0.92505	0.926027	0.926884	0.927584	0.928122	0.928461	0.928615	0.928591	0.928414	0.928109	0.92773	0.927318	0.926923	0.926548	0.926178	0.925805	0.925417	0.925008	0.924571	0.924098	0.923602	0.923089	0.922573	0.922057	0.921551	0.921073	0.920635	0.920237	0.919874	0.919543	0.919237	0.918957	0.918692	0.918437	0.918178	0.917913	0.917638	0.91734	0.917026	0.916688
0.931451	0.930274	0.927953	0.925899	0.924138	0.92321	0.923038	0.923375	0.924002	0.924938	0.925991	0.926986	0.927824	0.928514	0.929014	0.929329	0.929456	0.929407	0.929228	0.92894	0.92858	0.928191	0.927812	0.927436	0.927061	0.926683	0.926285	0.925871	0.925431	0.924967	0.924483	0.92399	0.9235	0.92301	0.922542	0.922108	0.921706	0.921338	0.921003	0.920698	0.92042	0.920158	0.919907	0.91966	0.91941	0.919153	0.918876	0.918574	0.918254	0.917911
0.928592	0.928197	0.926496	0.924973	0.923716	0.92327	0.923439	0.924016	0.924856	0.925891	0.926958	0.927927	0.928748	0.929392	0.929861	0.930143	0.930239	0.930181	0.930011	0.929735	0.929394	0.929021	0.928645	0.928267	0.927889	0.927501	0.927098	0.926678	0.926243	0.925786	0.925318	0.924846	0.92438	0.923924	0.923497	0.923097	0.922724	0.922383	0.922075	0.921797	0.921535	0.921287	0.921044	0.920807	0.920563	0.920304	0.920022	0.919712	0.919386	0.919035
0.926814	0.92693	0.925679	0.924605	0.923811	0.923687	0.924081	0.924862	0.925794	0.926838	0.92787	0.928813	0.92958	0.930185	0.930614	0.93086	0.930939	0.930883	0.930717	0.930454	0.930125	0.929757	0.92938	0.929001	0.928616	0.928223	0.927812	0.927394	0.926964	0.926518	0.926067	0.925617	0.925181	0.924763	0.924368	0.923996	0.92365	0.923335	0.923053	0.922791	0.922544	0.922303	0.92207	0.921836	0.921591	0.921325	0.921036	0.920719	0.920383	0.920026
0.925495	0.926013	0.925193	0.924571	0.924089	0.924185	0.924783	0.925653	0.926594	0.927607	0.928614	0.929503	0.93023	0.930797	0.931191	0.931421	0.931502	0.93145	0.931295	0.931044	0.930723	0.930358	0.929984	0.9296	0.929212	0.92881	0.928401	0.927985	0.927563	0.927131	0.9267	0.926278	0.925878	0.92549	0.925123	0.924776	0.924456	0.924167	0.923901	0.923653	0.923414	0.923183	0.922954	0.922718	0.922466	0.922192	0.921894	0.921567	0.921224	0.920867
0.92444	0.925389	0.925025	0.924692	0.92442	0.924722	0.925406	0.926284	0.927198	0.928191	0.929148	0.93	0.930694	0.93123	0.931612	0.931847	0.931934	0.931894	0.931751	0.931509	0.931194	0.930836	0.930462	0.930076	0.92968	0.92928	0.928872	0.928461	0.928049	0.927636	0.927231	0.926841	0.926471	0.92611	0.925766	0.925445	0.92515	0.924877	0.924625	0.924385	0.924156	0.923928	0.923698	0.923455	0.923193	0.922909	0.922602	0.922267	0.921923	0.921574
0.923729	0.925141	0.925022	0.924867	0.924796	0.925178	0.925866	0.926714	0.927612	0.92856	0.929484	0.930306	0.930974	0.931503	0.931893	0.932137	0.932238	0.93221	0.932077	0.931843	0.931538	0.931182	0.930807	0.930414	0.930022	0.929622	0.929217	0.928814	0.92842	0.92803	0.927655	0.927294	0.926948	0.92661	0.926291	0.925995	0.925716	0.925457	0.925215	0.924984	0.924758	0.924529	0.924292	0.924038	0.923766	0.923472	0.923157	0.92282	0.922483	0.922144
0.923451	0.925003	0.92502	0.925054	0.925051	0.925436	0.926095	0.926932	0.927792	0.928716	0.929619	0.930422	0.931091	0.931634	0.93204	0.932301	0.932417	0.932401	0.932278	0.932056	0.931755	0.9314	0.931019	0.930631	0.930239	0.929841	0.929443	0.929056	0.928684	0.928321	0.927974	0.927638	0.927314	0.927	0.926705	0.926424	0.92616	0.925911	0.925678	0.925451	0.925223	0.924988	0.924741	0.924475	0.924192	0.923891	0.923572	0.92324	0.922911	0.922579
0.923001	0.924701	0.924932	0.925035	0.925045	0.925415	0.926075	0.926887	0.92774	0.928658	0.929556	0.930374	0.931068	0.931638	0.932069	0.93235	0.932481	0.932479	0.932372	0.932156	0.931856	0.931495	0.93112	0.930732	0.930342	0.92995	0.929568	0.929201	0.928854	0.928518	0.928196	0.927879	0.927578	0.927287	0.927008	0.926742	0.926488	0.926249	0.926019	0.925791	0.925557	0.925311	0.925052	0.924775	0.924484	0.924179	0.923865	0.92354	0.923217	0.922895
0.922442	0.924399	0.924683	0.924792	0.924791	0.925175	0.925822	0.92664	0.927502	0.928429	0.929354	0.930209	0.930941	0.931543	0.931998	0.932297	0.932446	0.932464	0.932362	0.932145	0.931839	0.931486	0.931111	0.930726	0.930342	0.929966	0.929603	0.929258	0.928938	0.928626	0.928322	0.928028	0.927749	0.927473	0.927209	0.926954	0.92671	0.926474	0.926245	0.92601	0.925765	0.925507	0.925237	0.924952	0.924656	0.924354	0.924046	0.923727	0.923414	0.923101
0.922033	0.923962	0.924227	0.924321	0.924344	0.924726	0.925394	0.926235	0.927122	0.928089	0.929064	0.929969	0.930742	0.931373	0.931849	0.932169	0.93234	0.932364	0.93226	0.932035	0.931736	0.931384	0.931012	0.930631	0.930264	0.929905	0.929563	0.929246	0.928948	0.928653	0.928371	0.928098	0.927834	0.927574	0.92732	0.927075	0.926835	0.9266	0.926365	0.926119	0.925862	0.925592	0.925316	0.925024	0.92473	0.924433	0.92413	0.92382	0.923517	0.923215
0.921266	0.923214	0.923486	0.923625	0.92367	0.924098	0.924812	0.9257	0.926645	0.927679	0.928721	0.929676	0.930485	0.931143	0.931645	0.931991	0.932168	0.932188	0.932072	0.931853	0.931553	0.931204	0.930837	0.930473	0.930123	0.929784	0.929468	0.929172	0.92889	0.928617	0.928354	0.928096	0.927847	0.927598	0.927353	0.927113	0.926873	0.926633	0.926388	0.926129	0.925861	0.925585	0.925301	0.92501	0.92472	0.924427	0.924133	0.923834	0.923541	0.923235
0.920269	0.922238	0.922579	0.922754	0.922867	0.923358	0.924137	0.925098	0.926126	0.927242	0.928344	0.929342	0.930182	0.93087	0.931401	0.931752	0.931922	0.931926	0.931815	0.931594	0.931296	0.930952	0.930602	0.930255	0.929924	0.929611	0.929317	0.929035	0.928774	0.928519	0.928272	0.928029	0.927791	0.92755	0.927311	0.927071	0.926828	0.926577	0.926319	0.926051	0.925775	0.925491	0.925208	0.924919	0.924633	0.924349	0.924065	0.923776	0.923481	0.923169
0.919063	0.921145	0.92153	0.921793	0.921983	0.922554	0.92342	0.924479	0.925602	0.926788	0.927938	0.928971	0.929844	0.930564	0.9311	0.931442	0.931593	0.931601	0.931485	0.931264	0.930973	0.930644	0.930312	0.929984	0.929679	0.929387	0.929107	0.928846	0.928602	0.928364	0.928132	0.9279	0.92767	0.927436	0.927198	0.926954	0.926701	0.926439	0.926171	0.925895	0.925612	0.925326	0.925045	0.924761	0.924484	0.924209	0.923936	0.923645	0.923345	0.923033
0.91786	0.919971	0.92046	0.920808	0.921089	0.921757	0.922735	0.923901	0.925102	0.926341	0.927529	0.928598	0.929506	0.930229	0.930752	0.931071	0.931224	0.931225	0.931107	0.93089	0.930613	0.930304	0.92999	0.929687	0.929403	0.929124	0.928864	0.92862	0.928394	0.92817	0.927949	0.927725	0.927502	0.927269	0.927028	0.926775	0.92651	0.926239	0.925963	0.925679	0.925394	0.92511	0.924833	0.924558	0.92429	0.924026	0.923752	0.923458	0.923158	0.922836
0.916533	0.918799	0.919389	0.919841	0.920229	0.921022	0.922121	0.923371	0.924629	0.925909	0.927137	0.928243	0.929152	0.929858	0.930353	0.93067	0.930812	0.930808	0.930692	0.930489	0.930231	0.929939	0.929651	0.929368	0.929096	0.928837	0.928593	0.928367	0.928155	0.927942	0.927729	0.927512	0.92729	0.927054	0.926805	0.926541	0.926267	0.925988	0.925705	0.925418	0.925133	0.924854	0.924585	0.924319	0.924062	0.923798	0.923521	0.923228	0.92292	0.922586
0.9153	0.917661	0.918359	0.918919	0.91944	0.920362	0.921548	0.922857	0.924158	0.92548	0.926747	0.927853	0.928741	0.929416	0.929907	0.930211	0.930346	0.930342	0.930239	0.930054	0.929814	0.929548	0.929279	0.929009	0.928757	0.928514	0.928289	0.928077	0.927877	0.927672	0.927466	0.927252	0.927027	0.926783	0.926523	0.92625	0.925969	0.925681	0.925395	0.925109	0.924829	0.924557	0.924299	0.924044	0.923788	0.923523	0.923247	0.922948	0.922628	0.922284
0.914041	0.916537	0.917351	0.91806	0.918719	0.919731	0.920977	0.92233	0.923675	0.925039	0.926305	0.927387	0.928242	0.928912	0.929388	0.929683	0.929818	0.929827	0.929742	0.929575	0.929361	0.929115	0.92886	0.92861	0.928375	0.928152	0.927941	0.927742	0.92755	0.927355	0.927151	0.926935	0.926702	0.926448	0.92618	0.925899	0.925611	0.92532	0.925036	0.924754	0.924482	0.924221	0.923974	0.923722	0.923466	0.923203	0.922921	0.922612	0.922283	0.921935
0.912834	0.915455	0.916433	0.917287	0.918034	0.919102	0.920392	0.921789	0.923178	0.92454	0.925781	0.926827	0.927677	0.928332	0.928799	0.929093	0.929241	0.929269	0.929202	0.929062	0.928868	0.928637	0.928403	0.928171	0.927957	0.927749	0.927552	0.927363	0.927181	0.926988	0.926784	0.926561	0.926319	0.926057	0.925781	0.925493	0.925201	0.924912	0.924632	0.924359	0.924098	0.92385	0.923606	0.923356	0.923103	0.922835	0.922544	0.922227	0.921894	0.921542
0.911647	0.91447	0.915602	0.916538	0.917333	0.918443	0.919777	0.92122	0.922606	0.923943	0.925148	0.926191	0.927027	0.927674	0.928141	0.928449	0.928617	0.928664	0.928625	0.928507	0.92833	0.928121	0.927907	0.927698	0.9275	0.927307	0.927121	0.926942	0.926764	0.926572	0.926363	0.926131	0.92588	0.92561	0.925328	0.925037	0.924748	0.924464	0.924193	0.923932	0.923684	0.92344	0.9232	0.922953	0.922697	0.922421	0.922122	0.921802	0.921466	0.921113
0.910636	0.913614	0.914805	0.915773	0.916603	0.917755	0.919134	0.920572	0.921933	0.923235	0.924439	0.92547	0.9263	0.926948	0.927431	0.92776	0.927949	0.928026	0.92801	0.92791	0.927757	0.927571	0.92738	0.927188	0.927006	0.926825	0.926651	0.926478	0.926302	0.926106	0.925889	0.925649	0.925389	0.925113	0.924828	0.92454	0.924256	0.923983	0.923724	0.923476	0.923235	0.922996	0.922759	0.922511	0.922249	0.921966	0.921664	0.921342	0.921005	0.920656
0.909687	0.912705	0.913918	0.914922	0.915795	0.916997	0.918372	0.919787	0.921117	0.922425	0.923622	0.924652	0.925487	0.926156	0.926661	0.927015	0.927236	0.927339	0.927345	0.927271	0.927143	0.926981	0.92681	0.926635	0.926467	0.9263	0.926134	0.925963	0.925785	0.925582	0.925357	0.925108	0.924843	0.924565	0.924283	0.924002	0.923729	0.923468	0.923224	0.922984	0.922748	0.922514	0.922277	0.922024	0.921757	0.921472	0.921167	0.920845	0.920512	0.920168
0.908579	0.911646	0.912909	0.913965	0.914894	0.916097	0.917457	0.918851	0.920196	0.921505	0.92271	0.923752	0.924612	0.925307	0.925842	0.92623	0.926482	0.926609	0.926644	0.926598	0.926497	0.926357	0.926204	0.926046	0.925893	0.925735	0.925572	0.925402	0.925217	0.925008	0.924772	0.924518	0.924252	0.923978	0.923704	0.923434	0.923175	0.92293	0.922694	0.922461	0.922231	0.921998	0.921757	0.921501	0.921232	0.920945	0.92064	0.920322	0.919993	0.919655
0.907354	0.9105	0.911826	0.912947	0.913878	0.91507	0.916417	0.917834	0.919189	0.920514	0.921737	0.922809	0.923699	0.924428	0.925	0.925423	0.925702	0.925861	0.925926	0.925909	0.925832	0.925711	0.925577	0.925435	0.925292	0.925138	0.924976	0.924802	0.92461	0.92439	0.92415	0.923896	0.923633	0.923368	0.923106	0.922851	0.922608	0.922372	0.922144	0.921917	0.921689	0.921454	0.921211	0.920954	0.920684	0.920397	0.920096	0.919781	0.919459	0.919125
0.906086	0.909315	0.910713	0.911832	0.912753	0.91394	0.915316	0.916752	0.918131	0.919482	0.92074	0.921845	0.922774	0.923542	0.924152	0.924606	0.924919	0.925111	0.925207	0.925214	0.925157	0.925057	0.924939	0.924808	0.92467	0.924518	0.924353	0.924171	0.923968	0.923743	0.923504	0.923254	0.923001	0.922748	0.922502	0.922263	0.92203	0.921804	0.921582	0.921358	0.921129	0.920893	0.920648	0.920392	0.920123	0.91984	0.919542	0.919232	0.918914	0.918585
0.904786	0.90811	0.909496	0.910607	0.911532	0.912758	0.914164	0.915633	0.917044	0.918436	0.919731	0.920881	0.921852	0.922662	0.923307	0.923797	0.924145	0.92437	0.924491	0.924519	0.924484	0.9244	0.924295	0.924168	0.924032	0.923878	0.923704	0.92351	0.923304	0.923081	0.922847	0.922606	0.922366	0.922129	0.921899	0.921672	0.921449	0.921228	0.92101	0.920786	0.920557	0.92032	0.920076	0.919822	0.919556	0.919275	0.918983	0.918678	0.918363	0.918038
0.903471	0.906778	0.908171	0.909308	0.910281	0.911551	0.913001	0.914509	0.915966	0.917399	0.918745	0.919938	0.920954	0.921803	0.922486	0.923013	0.923396	0.923647	0.923789	0.923841	0.923821	0.92375	0.923648	0.923525	0.923385	0.923221	0.923034	0.922837	0.922632	0.922415	0.922191	0.921964	0.92174	0.92152	0.921302	0.921085	0.920867	0.920651	0.920433	0.92021	0.91998	0.919745	0.919503	0.919252	0.918988	0.918712	0.918423	0.918122	0.91781	0.917492
0.901989	0.905367	0.906824	0.908016	0.909045	0.910368	0.911862	0.913418	0.914917	0.916407	0.917796	0.919038	0.920096	0.920985	0.921706	0.922269	0.922678	0.922949	0.923116	0.923183	0.923176	0.923108	0.923008	0.92288	0.92273	0.922549	0.922359	0.922164	0.921965	0.921758	0.921548	0.921338	0.921131	0.920923	0.920715	0.920503	0.92029	0.920074	0.919857	0.919633	0.919406	0.919173	0.918934	0.918684	0.918425	0.918152	0.917866	0.917567	0.917263	0.916947
0.900549	0.904022	0.905519	0.906774	0.907861	0.909231	0.910772	0.912368	0.913929	0.915461	0.916902	0.918188	0.919286	0.920215	0.920974	0.921563	0.921991	0.922287	0.922468	0.922547	0.922541	0.922474	0.922369	0.922228	0.922058	0.921873	0.921686	0.921497	0.921309	0.921117	0.920923	0.920731	0.920536	0.920338	0.920135	0.919928	0.919715	0.9195	0.919281	0.91906	0.918837	0.918607	0.918368	0.918123	0.917866	0.917596	0.917312	0.917019	0.916717	0.916401
0.899205	0.90269	0.904259	0.905578	0.906715	0.908132	0.909714	0.911377	0.91298	0.914568	0.916056	0.917383	0.918522	0.919489	0.920274	0.920881	0.921335	0.921644	0.921836	0.921915	0.92191	0.921835	0.921715	0.921553	0.921379	0.921198	0.921017	0.920839	0.920665	0.92049	0.920314	0.920133	0.919949	0.919756	0.919558	0.91935	0.919139	0.918923	0.918708	0.91849	0.918269	0.91804	0.917805	0.917563	0.917308	0.91704	0.916762	0.916472	0.916169	0.915854
0.897797	0.901389	0.903035	0.90441	0.905597	0.90706	0.908714	0.910421	0.912084	0.913721	0.915251	0.916621	0.917801	0.918793	0.919595	0.920228	0.920694	0.921015	0.921207	0.921285	0.92127	0.92118	0.921037	0.92087	0.920699	0.920524	0.920354	0.920191	0.920035	0.919877	0.919712	0.919542	0.919363	0.919175	0.918976	0.918771	0.918558	0.918346	0.918135	0.91792	0.9177	0.917474	0.917243	0.917002	0.916749	0.916487	0.916211	0.91592	0.915619	0.91531
0.896513	0.900181	0.901875	0.903294	0.904523	0.906064	0.907761	0.90953	0.911245	0.912926	0.914499	0.915911	0.917115	0.918124	0.918953	0.919597	0.920074	0.920392	0.920582	0.920649	0.920616	0.9205	0.920351	0.920187	0.920022	0.919858	0.919703	0.919558	0.919419	0.919272	0.919119	0.918953	0.918778	0.91859	0.918393	0.918186	0.917977	0.917769	0.91756	0.917346	0.917129	0.916907	0.916677	0.916437	0.916191	0.915931	0.915654	0.915365	0.915069	0.914763
0.89528	0.898998	0.900735	0.902198	0.903515	0.9051	0.906863	0.908687	0.910447	0.912174	0.913791	0.915227	0.916448	0.917484	0.918323	0.918978	0.919451	0.919766	0.919945	0.919991	0.91993	0.919807	0.91966	0.919502	0.919348	0.9192	0.919063	0.918936	0.918808	0.918672	0.918522	0.91836	0.918186	0.917999	0.9178	0.917597	0.917393	0.917187	0.916979	0.916769	0.916555	0.916334	0.916105	0.915872	0.915627	0.915365	0.915091	0.914807	0.914515	0.914213
0.894045	0.897819	0.899608	0.901173	0.902535	0.904191	0.906012	0.907884	0.909692	0.911465	0.913107	0.914558	0.915806	0.916852	0.917702	0.918352	0.918822	0.919125	0.91928	0.919297	0.919228	0.919106	0.918965	0.918818	0.91868	0.91855	0.918431	0.918314	0.918197	0.918065	0.917919	0.917758	0.917585	0.917396	0.917201	0.917003	0.916801	0.916596	0.916392	0.916185	0.915972	0.915753	0.91553	0.915298	0.915052	0.914793	0.914524	0.914244	0.913956	0.913659
0.89282	0.896661	0.898573	0.900182	0.901618	0.903336	0.905206	0.907128	0.908984	0.910781	0.912437	0.913917	0.915175	0.916231	0.917074	0.917721	0.918177	0.918455	0.918579	0.918586	0.918518	0.9184	0.918271	0.918141	0.918021	0.91791	0.917801	0.917695	0.917581	0.917452	0.917306	0.917146	0.916971	0.916786	0.916596	0.9164	0.916199	0.915998	0.915797	0.915591	0.91538	0.915166	0.914945	0.914712	0.914469	0.914215	0.91395	0.913674	0.913391	0.913103
0.891617	0.895633	0.897575	0.899264	0.900766	0.902532	0.904454	0.906424	0.908302	0.910112	0.911798	0.913286	0.914553	0.915602	0.916441	0.917073	0.917502	0.917745	0.917858	0.917866	0.917801	0.917696	0.917584	0.917472	0.917371	0.91727	0.917173	0.917069	0.916958	0.916828	0.916682	0.916519	0.916349	0.916169	0.915981	0.915786	0.915588	0.915391	0.91519	0.914986	0.91478	0.914569	0.914346	0.914117	0.913879	0.91363	0.913368	0.913098	0.912824	0.912547
0.890684	0.894649	0.896672	0.898428	0.899972	0.901791	0.903759	0.905749	0.907637	0.909477	0.911169	0.912666	0.913923	0.914967	0.91579	0.916391	0.916782	0.917014	0.917127	0.917139	0.917086	0.916998	0.916904	0.916812	0.916722	0.916632	0.916536	0.916435	0.916322	0.916191	0.916043	0.915884	0.915718	0.91554	0.915353	0.915161	0.914967	0.91477	0.914571	0.914372	0.914169	0.913956	0.913737	0.913514	0.913281	0.913036	0.91278	0.912519	0.912256	0.911988
0.889569	0.893676	0.895787	0.897594	0.899198	0.901067	0.903055	0.905055	0.906976	0.908822	0.910523	0.91201	0.913263	0.91429	0.915082	0.915645	0.916024	0.916257	0.916374	0.916398	0.916363	0.916294	0.916221	0.916141	0.916062	0.915974	0.91588	0.915777	0.915663	0.915528	0.915384	0.91523	0.915067	0.914889	0.914705	0.914517	0.914324	0.914129	0.913936	0.913739	0.913535	0.913326	0.913114	0.912896	0.912668	0.912428	0.912182	0.911932	0.911679	0.911422
0.888659	0.892845	0.894982	0.896844	0.898491	0.900371	0.902362	0.904395	0.906318	0.908172	0.909861	0.911342	0.912576	0.913569	0.914318	0.914869	0.91525	0.915486	0.915617	0.915659	0.915644	0.915597	0.915536	0.915468	0.915391	0.915305	0.915208	0.915102	0.914984	0.914853	0.914712	0.91456	0.914398	0.914223	0.914043	0.913857	0.913665	0.913476	0.913285	0.913088	0.912888	0.912686	0.912479	0.912267	0.912045	0.911815	0.91158	0.911341	0.911098	0.910854
0.887816	0.89201	0.894209	0.896114	0.897768	0.899647	0.901675	0.903708	0.90564	0.90748	0.909163	0.910625	0.911824	0.912772	0.913511	0.914064	0.91445	0.914701	0.914851	0.914915	0.914922	0.914889	0.91484	0.914774	0.9147	0.91461	0.914511	0.9144	0.914284	0.914157	0.914019	0.913868	0.913709	0.913539	0.91336	0.913175	0.91299	0.912803	0.912612	0.91242	0.912227	0.912032	0.911831	0.911625	0.911413	0.911195	0.910971	0.910742	0.910512	0.910286
0.886899	0.891193	0.893442	0.895352	0.897002	0.898923	0.90095	0.902994	0.904911	0.906746	0.908411	0.909837	0.910991	0.91193	0.912673	0.913233	0.913635	0.913907	0.914079	0.914167	0.914189	0.914169	0.914124	0.91406	0.913983	0.913891	0.913786	0.913678	0.913566	0.913441	0.913304	0.913157	0.913002	0.912834	0.912657	0.912479	0.912297	0.91211	0.911924	0.91174	0.911554	0.911365	0.91117	0.910975	0.910776	0.910569	0.910355	0.910139	0.909928	0.909717
0.886093	0.890421	0.892658	0.894552	0.89625	0.898166	0.900204	0.90223	0.904142	0.905958	0.907585	0.908964	0.910111	0.911056	0.911808	0.912386	0.91281	0.913106	0.913304	0.913407	0.913445	0.913429	0.913387	0.913321	0.913242	0.913144	0.913042	0.912936	0.912827	0.912703	0.912571	0.912428	0.912276	0.912109	0.91194	0.911765	0.911583	0.911402	0.911224	0.911047	0.910868	0.910686	0.910503	0.910321	0.910132	0.909936	0.909736	0.909539	0.909343	0.909144
0.885265	0.889571	0.89179	0.893748	0.895438	0.897369	0.899388	0.901412	0.903305	0.905082	0.906661	0.908036	0.909192	0.910149	0.910922	0.911525	0.911975	0.912299	0.912513	0.912634	0.912676	0.912665	0.912623	0.912555	0.912471	0.912375	0.912276	0.912173	0.912065	0.911945	0.911818	0.911678	0.911528	0.91137	0.911204	0.911029	0.910853	0.910681	0.910511	0.910341	0.91017	0.91	0.90983	0.909659	0.909482	0.9093	0.909118	0.908937	0.908753	0.908569
0.884304	0.888608	0.890922	0.892873	0.894583	0.896494	0.898514	0.900519	0.902372	0.904101	0.905679	0.907067	0.908238	0.90922	0.91002	0.910653	0.911133	0.911475	0.911708	0.911834	0.911883	0.911872	0.911829	0.911757	0.911676	0.911583	0.911487	0.911385	0.911282	0.911169	0.911044	0.910907	0.910765	0.910611	0.910446	0.910277	0.91011	0.909947	0.909784	0.909623	0.909464	0.909308	0.90915	0.908991	0.908828	0.908665	0.908499	0.90833	0.908161	0.907988
0.88325	0.887716	0.890008	0.891981	0.893664	0.895574	0.897574	0.899536	0.901338	0.903068	0.904663	0.90607	0.90727	0.908283	0.909116	0.90978	0.910281	0.910643	0.910883	0.911016	0.911067	0.911057	0.91101	0.910941	0.910863	0.910774	0.910679	0.910583	0.910486	0.910376	0.910254	0.910126	0.909988	0.909835	0.909676	0.909518	0.90936	0.909204	0.90905	0.908902	0.908757	0.908613	0.908467	0.908324	0.908181	0.908033	0.90788	0.907726	0.907568	0.907402
0.882465	0.886803	0.889107	0.891034	0.892713	0.894596	0.896545	0.898451	0.900257	0.902008	0.903626	0.905066	0.906301	0.907349	0.908217	0.908904	0.909426	0.909795	0.910043	0.910179	0.910232	0.910218	0.910175	0.910111	0.910037	0.909949	0.909859	0.909769	0.909676	0.909569	0.909457	0.909333	0.909196	0.90905	0.908901	0.908752	0.908602	0.908455	0.908315	0.908182	0.90805	0.907919	0.907789	0.907665	0.907538	0.907403	0.907265	0.907122	0.906972	0.906813
0.881372	0.885787	0.888055	0.88999	0.891646	0.89348	0.895377	0.897293	0.899127	0.900908	0.902566	0.904046	0.905322	0.906409	0.907302	0.908012	0.908543	0.908922	0.909174	0.909313	0.909364	0.909356	0.909319	0.909258	0.909186	0.909105	0.909023	0.908936	0.908847	0.90875	0.908643	0.90852	0.908391	0.908255	0.908116	0.907975	0.907835	0.907702	0.907577	0.907457	0.907339	0.907224	0.907114	0.907007	0.906892	0.906773	0.906646	0.906511	0.906368	0.906221
0.880365	0.884688	0.886965	0.888871	0.890467	0.892241	0.894154	0.896107	0.897977	0.899803	0.901507	0.903034	0.904352	0.905467	0.906385	0.907104	0.907646	0.90803	0.908285	0.908423	0.908481	0.908481	0.908448	0.908389	0.908324	0.90825	0.908172	0.90809	0.908011	0.907919	0.907814	0.907699	0.90758	0.907454	0.907324	0.907194	0.907068	0.906951	0.90684	0.906733	0.906632	0.906538	0.906444	0.90635	0.906252	0.906144	0.906024	0.905897	0.905766	0.905631
0.879112	0.883498	0.885754	0.8876	0.889138	0.890938	0.892898	0.894895	0.896819	0.898699	0.900455	0.90203	0.903378	0.904521	0.90545	0.906181	0.906728	0.907117	0.907372	0.907518	0.907584	0.907589	0.90756	0.907508	0.907451	0.907381	0.907308	0.907237	0.907164	0.907074	0.906976	0.906873	0.906765	0.906648	0.906528	0.906412	0.906303	0.9062	0.906103	0.906014	0.905934	0.905857	0.905777	0.905699	0.905612	0.905511	0.9054	0.905285	0.905166	0.905042
0.877921	0.882248	0.884418	0.886197	0.887771	0.889627	0.89164	0.8937	0.895685	0.897623	0.899432	0.901039	0.902419	0.903572	0.904513	0.90525	0.905801	0.906189	0.906453	0.906608	0.90668	0.906689	0.906666	0.906624	0.906571	0.906506	0.906445	0.90638	0.906308	0.906226	0.90614	0.906047	0.905949	0.905842	0.905738	0.905639	0.905544	0.905456	0.905377	0.905309	0.905247	0.905183	0.905119	0.905053	0.904973	0.904881	0.904781	0.904678	0.90457	0.904461
0.87655	0.880798	0.882918	0.88475	0.886393	0.888314	0.890401	0.892531	0.89458	0.896577	0.898422	0.900063	0.901454	0.902621	0.903567	0.904308	0.904858	0.905256	0.905529	0.905691	0.905767	0.905784	0.90577	0.905732	0.905685	0.905633	0.905577	0.905513	0.90545	0.90538	0.905304	0.905221	0.905134	0.905043	0.904956	0.904872	0.904792	0.904721	0.904664	0.904615	0.904566	0.904519	0.904467	0.904408	0.904337	0.904257	0.904169	0.904077	0.903984	0.903894
0.874974	0.879209	0.881402	0.883322	0.885042	0.887047	0.889213	0.891414	0.893529	0.895564	0.897445	0.899096	0.9005	0.901671	0.90262	0.903359	0.90392	0.904327	0.904607	0.904773	0.904857	0.904883	0.904874	0.904841	0.904807	0.90476	0.904706	0.904651	0.904599	0.904539	0.904474	0.904402	0.90433	0.904257	0.904185	0.904116	0.904054	0.904007	0.903968	0.903932	0.9039	0.903865	0.90382	0.90377	0.903711	0.903643	0.903567	0.903489	0.903415	0.903341
0.873295	0.877651	0.879962	0.881973	0.883789	0.88588	0.888121	0.890391	0.892543	0.894614	0.896501	0.898163	0.899568	0.900739	0.901683	0.90243	0.902999	0.903412	0.903694	0.903867	0.903961	0.90399	0.903986	0.903967	0.903937	0.903892	0.903845	0.903802	0.903762	0.903711	0.903657	0.903601	0.903548	0.90349	0.903433	0.903382	0.903344	0.903315	0.903289	0.90327	0.90325	0.903222	0.903186	0.903147	0.903101	0.903044	0.902982	0.902924	0.902866	0.902812
0.871872	0.876346	0.878727	0.88083	0.882724	0.884883	0.887186	0.889484	0.891666	0.893732	0.895622	0.897278	0.898676	0.899835	0.900783	0.901536	0.902108	0.90252	0.902808	0.902989	0.903084	0.903117	0.903126	0.903111	0.903081	0.903043	0.903009	0.902976	0.902945	0.902906	0.902868	0.902831	0.902793	0.90275	0.902711	0.902684	0.902664	0.902648	0.902639	0.902632	0.902618	0.902598	0.902573	0.902547	0.902511	0.902469	0.902426	0.902383	0.902345	0.902313
0.870623	0.875152	0.877631	0.879811	0.881769	0.883988	0.886314	0.888639	0.890807	0.892873	0.894753	0.896398	0.897779	0.898941	0.899894	0.900647	0.901218	0.901635	0.90193	0.902113	0.902211	0.902257	0.90227	0.902254	0.902232	0.902207	0.902183	0.902159	0.902139	0.902116	0.902098	0.902076	0.902053	0.902028	0.902014	0.902005	0.901998	0.901999	0.902002	0.902001	0.901995	0.901986	0.901974	0.901959	0.901937	0.901913	0.901886	0.901863	0.901848	0.90184
0.869418	0.874077	0.876638	0.878883	0.8809	0.883137	0.885486	0.88779	0.889954	0.892006	0.893873	0.895498	0.896881	0.898046	0.898999	0.89975	0.900326	0.900751	0.901048	0.901233	0.901345	0.901395	0.901408	0.9014	0.901391	0.901375	0.901361	0.901348	0.901344	0.901341	0.901337	0.901331	0.901327	0.901327	0.901331	0.901335	0.901345	0.901358	0.901367	0.901374	0.90138	0.901384	0.901383	0.901382	0.90138	0.901372	0.901364	0.901365	0.901372	0.901387
0.868414	0.873138	0.875753	0.878051	0.880074	0.88233	0.884647	0.886941	0.889088	0.891124	0.892966	0.894592	0.895977	0.897142	0.898092	0.898849	0.899433	0.89986	0.90016	0.900359	0.900476	0.900525	0.900546	0.900551	0.900553	0.900546	0.900542	0.900546	0.900562	0.900574	0.900586	0.900599	0.90062	0.900638	0.900656	0.900678	0.9007	0.900719	0.900736	0.900755	0.900773	0.900789	0.900803	0.900822	0.900836	0.900847	0.900863	0.900887	0.900918	0.900957
0.867473	0.872257	0.874926	0.877222	0.879262	0.881476	0.88378	0.886054	0.888183	0.890193	0.892037	0.893666	0.895051	0.896214	0.89717	0.897937	0.898523	0.898953	0.899269	0.899473	0.89959	0.899648	0.899683	0.899699	0.89971	0.899715	0.899728	0.899752	0.899784	0.899811	0.899842	0.89988	0.899921	0.899953	0.899988	0.900023	0.900051	0.900078	0.900107	0.900139	0.90017	0.900201	0.900234	0.90027	0.900304	0.900339	0.900378	0.900426	0.900481	0.900547
0.866584	0.871429	0.874083	0.876395	0.87838	0.88058	0.882862	0.885116	0.887218	0.889232	0.89108	0.89271	0.894095	0.895265	0.896233	0.897003	0.897594	0.898041	0.898363	0.898567	0.898694	0.898767	0.898814	0.89884	0.898863	0.898885	0.898919	0.898958	0.899006	0.899053	0.89911	0.899168	0.899222	0.899273	0.899321	0.899362	0.899398	0.899438	0.899481	0.899526	0.899572	0.899623	0.899673	0.899729	0.899787	0.899846	0.89991	0.899981	0.900064	0.900153
0.865748	0.870553	0.873224	0.875467	0.877439	0.879616	0.881878	0.884105	0.886213	0.888234	0.890086	0.891717	0.893112	0.894296	0.895269	0.896045	0.896655	0.89711	0.897432	0.897649	0.897791	0.897878	0.897935	0.897973	0.898015	0.898058	0.898108	0.898163	0.89823	0.898304	0.898382	0.898454	0.898527	0.898591	0.898646	0.898695	0.898745	0.898798	0.898854	0.898914	0.898982	0.89905	0.899121	0.899202	0.899284	0.899368	0.899456	0.899555	0.89966	0.899769
0.864764	0.869629	0.872219	0.874457	0.876409	0.878572	0.880809	0.883046	0.885166	0.887194	0.88905	0.890694	0.892105	0.893298	0.894279	0.895077	0.895695	0.896152	0.896487	0.896721	0.896878	0.896976	0.897047	0.897105	0.897169	0.897228	0.897294	0.89737	0.897464	0.897558	0.897652	0.897743	0.89783	0.897901	0.897964	0.898027	0.898091	0.898158	0.89823	0.898312	0.898397	0.898487	0.898583	0.898689	0.898796	0.898904	0.899019	0.899142	0.899268	0.899398
0.863836	0.868559	0.871152	0.873374	0.875315	0.877453	0.879704	0.881957	0.884086	0.886121	0.887993	0.889657	0.891078	0.892281	0.893286	0.894093	0.894716	0.895186	0.89554	0.895789	0.89596	0.896072	0.896164	0.896244	0.896325	0.896401	0.896488	0.896591	0.896707	0.896817	0.896929	0.897035	0.897129	0.897208	0.897286	0.897363	0.897441	0.897524	0.897618	0.897718	0.897826	0.897941	0.898062	0.898194	0.898326	0.898462	0.898601	0.898744	0.898891	0.899037
0.862592	0.867384	0.86998	0.872205	0.874127	0.87629	0.878562	0.880829	0.882969	0.885025	0.88692	0.888597	0.890031	0.89126	0.892277	0.893089	0.893727	0.894217	0.894588	0.894851	0.895037	0.895172	0.895287	0.895385	0.895483	0.895581	0.895696	0.895821	0.895953	0.896083	0.89621	0.896323	0.896426	0.89652	0.896612	0.896703	0.896797	0.896903	0.897016	0.897139	0.897272	0.897413	0.89756	0.897717	0.897877	0.898038	0.898197	0.898362	0.898524	0.898681
0.861421	0.866197	0.868787	0.870984	0.872936	0.875123	0.87741	0.879687	0.881849	0.883929	0.885838	0.887529	0.888992	0.890234	0.891257	0.892086	0.892745	0.893253	0.893639	0.893919	0.894129	0.894289	0.894422	0.894539	0.894658	0.894785	0.894922	0.895063	0.895215	0.89536	0.895494	0.895615	0.895733	0.895842	0.895948	0.896056	0.896173	0.896298	0.896433	0.896582	0.896742	0.896909	0.897082	0.897268	0.897453	0.897633	0.897815	0.897995	0.898169	0.898337
0.860149	0.864941	0.867505	0.869746	0.87173	0.873935	0.876233	0.878535	0.880724	0.882821	0.884746	0.88647	0.887948	0.889196	0.890236	0.891088	0.891767	0.892292	0.892695	0.893	0.893236	0.893416	0.893568	0.893707	0.893857	0.894006	0.894159	0.894321	0.894488	0.894639	0.894782	0.894918	0.895051	0.895173	0.895296	0.895427	0.895563	0.895711	0.895873	0.896049	0.896235	0.896429	0.896631	0.896842	0.897048	0.897251	0.897448	0.89764	0.897825	0.898
0.858841	0.863605	0.866232	0.868514	0.870517	0.872733	0.875058	0.87739	0.879597	0.88171	0.883671	0.885411	0.886895	0.888162	0.889227	0.8901	0.890796	0.89134	0.89177	0.892103	0.89236	0.892559	0.892735	0.892904	0.893077	0.893242	0.893417	0.893593	0.893766	0.893926	0.894083	0.894234	0.894381	0.89452	0.894666	0.894816	0.894976	0.89515	0.895339	0.895542	0.895755	0.895979	0.896207	0.896439	0.896667	0.896886	0.897095	0.897298	0.89749	0.897669
0.857409	0.862294	0.864975	0.867278	0.869289	0.871534	0.873892	0.876241	0.878466	0.880619	0.882597	0.884343	0.885848	0.887143	0.888229	0.889121	0.889836	0.890408	0.890868	0.891223	0.8915	0.891723	0.89193	0.892123	0.892313	0.892499	0.892688	0.89287	0.893051	0.893226	0.893398	0.893562	0.893726	0.893889	0.894053	0.894227	0.894414	0.894616	0.894832	0.895063	0.895306	0.895556	0.895805	0.89606	0.896305	0.896535	0.896755	0.896966	0.897162	0.897345
0.856172	0.861085	0.863758	0.866052	0.868088	0.870364	0.872735	0.875101	0.877368	0.879538	0.881521	0.883289	0.884824	0.886143	0.887248	0.88816	0.888906	0.889509	0.889991	0.890367	0.890669	0.890925	0.891157	0.891366	0.891577	0.891777	0.89197	0.89216	0.892355	0.892543	0.892728	0.89291	0.893097	0.893278	0.893466	0.893668	0.893882	0.894112	0.894356	0.894617	0.894887	0.895159	0.895431	0.895703	0.895959	0.896201	0.896428	0.896643	0.896843	0.897029
0.854923	0.859823	0.862487	0.864814	0.866886	0.869177	0.871565	0.873979	0.876264	0.878439	0.880447	0.882248	0.883809	0.885147	0.886274	0.887219	0.887998	0.888625	0.889129	0.88953	0.889867	0.890149	0.890397	0.890627	0.890851	0.891056	0.891256	0.891459	0.891669	0.891869	0.892071	0.892276	0.892482	0.892687	0.892903	0.893133	0.893375	0.893632	0.893908	0.894197	0.894489	0.894785	0.895074	0.895357	0.895625	0.895874	0.896105	0.896323	0.896527	0.896718
0.853584	0.858495	0.861206	0.863578	0.865665	0.867975	0.870416	0.872849	0.87514	0.877343	0.879388	0.881217	0.882799	0.884161	0.885323	0.886302	0.887106	0.887756	0.888287	0.888725	0.889087	0.889386	0.889655	0.889899	0.890127	0.890339	0.890553	0.890769	0.890991	0.891208	0.891434	0.891657	0.891887	0.89212	0.892365	0.892623	0.892893	0.893183	0.893486	0.893798	0.894114	0.894427	0.894728	0.895023	0.895298	0.895551	0.895786	0.896007	0.896215	0.896406
0.852186	0.857178	0.859946	0.862332	0.864436	0.866807	0.869267	0.871704	0.874026	0.87627	0.878345	0.880197	0.881804	0.883204	0.884404	0.885409	0.886236	0.886913	0.887482	0.887946	0.888326	0.888646	0.888929	0.889176	0.889411	0.889635	0.889862	0.890089	0.890327	0.890568	0.890812	0.891059	0.891318	0.89158	0.891853	0.89214	0.892443	0.892761	0.893087	0.893424	0.893757	0.894082	0.894395	0.894697	0.894976	0.895232	0.89547	0.895695	0.895904	0.896096
0.850871	0.855931	0.858694	0.861091	0.863265	0.865651	0.86811	0.870581	0.872948	0.875226	0.877325	0.879203	0.880851	0.882291	0.883516	0.884544	0.885399	0.886117	0.886712	0.887193	0.887595	0.887928	0.888212	0.888464	0.888711	0.888947	0.889184	0.889428	0.889689	0.889948	0.890215	0.890491	0.890779	0.89107	0.891372	0.891692	0.892024	0.892365	0.892717	0.89307	0.893416	0.893753	0.894073	0.894379	0.894661	0.89492	0.895162	0.895387	0.895596	0.895793
0.849623	0.854648	0.85742	0.859905	0.862091	0.86447	0.866967	0.86949	0.871895	0.874198	0.876324	0.878247	0.879938	0.881404	0.882652	0.883708	0.884606	0.885351	0.885962	0.886465	0.886879	0.887212	0.887501	0.887765	0.888023	0.888269	0.888522	0.888789	0.889067	0.889348	0.889645	0.889951	0.890267	0.890588	0.890924	0.891273	0.891628	0.891996	0.892365	0.892731	0.893089	0.893433	0.893756	0.894065	0.89435	0.894613	0.894853	0.895079	0.895292	0.895498
0.84824	0.853307	0.856203	0.858701	0.860876	0.8633	0.865857	0.868422	0.870854	0.873187	0.875362	0.877331	0.879048	0.880538	0.881815	0.882915	0.883841	0.884601	0.885235	0.88575	0.886163	0.8865	0.886801	0.887076	0.887344	0.887605	0.887881	0.888164	0.888465	0.888776	0.889102	0.889437	0.889784	0.890139	0.890504	0.890877	0.891259	0.891644	0.892025	0.892403	0.892769	0.893116	0.893442	0.893754	0.894042	0.894304	0.894544	0.894774	0.894996	0.895212
0.846861	0.852125	0.855011	0.85748	0.859705	0.862197	0.864799	0.86739	0.869851	0.872237	0.874461	0.876456	0.878195	0.879713	0.881036	0.882164	0.883104	0.883886	0.884532	0.885043	0.885459	0.885807	0.886119	0.886402	0.886685	0.886969	0.88726	0.887565	0.887895	0.888236	0.888592	0.888957	0.889339	0.889723	0.890113	0.890513	0.890912	0.89131	0.891703	0.892089	0.892457	0.892807	0.893136	0.89345	0.893737	0.893998	0.894242	0.89448	0.894712	0.894935
0.845866	0.850988	0.853796	0.856321	0.858623	0.861162	0.863786	0.866404	0.868922	0.87136	0.873608	0.875622	0.877389	0.878954	0.880304	0.881444	0.882405	0.883197	0.883837	0.884349	0.884776	0.885134	0.885453	0.885751	0.886056	0.886354	0.886666	0.887001	0.887361	0.887731	0.888117	0.888519	0.88893	0.889339	0.889755	0.890173	0.890585	0.890995	0.891396	0.891784	0.892155	0.892507	0.892838	0.893151	0.893436	0.8937	0.893952	0.8942	0.894438	0.89467
0.84455	0.849639	0.852547	0.85518	0.857544	0.860112	0.862768	0.865451	0.868027	0.870491	0.872759	0.874802	0.876619	0.878212	0.879575	0.880737	0.881708	0.882494	0.883134	0.883658	0.884095	0.884461	0.884795	0.885116	0.885435	0.885754	0.886097	0.886461	0.886851	0.887251	0.887674	0.888105	0.888541	0.888977	0.889412	0.889842	0.890267	0.890684	0.891088	0.891478	0.891851	0.892205	0.892534	0.892845	0.893134	0.893406	0.893668	0.893922	0.894169	0.894403
0.843101	0.848374	0.851425	0.854128	0.856515	0.859113	0.861838	0.864582	0.86718	0.869661	0.871957	0.874052	0.875896	0.8775	0.878883	0.880054	0.881016	0.8818	0.882451	0.882985	0.883429	0.88381	0.884166	0.884501	0.884841	0.885191	0.885563	0.885957	0.886377	0.886814	0.887266	0.887722	0.888187	0.888641	0.889088	0.889531	0.889963	0.890382	0.890787	0.89118	0.891554	0.891906	0.892233	0.892547	0.892843	0.893125	0.893394	0.893656	0.893905	0.89414
0.842009	0.84742	0.850505	0.853195	0.855593	0.858258	0.861042	0.863797	0.866403	0.868906	0.871253	0.873371	0.87522	0.876842	0.87823	0.879386	0.880344	0.881137	0.881796	0.882335	0.882793	0.883196	0.883566	0.88392	0.884291	0.88467	0.885072	0.885495	0.885953	0.886419	0.886896	0.88738	0.887863	0.888329	0.888789	0.889239	0.889672	0.890093	0.8905	0.890893	0.891265	0.891614	0.891943	0.892265	0.89257	0.892858	0.893134	0.893399	0.893649	0.893885
0.841151	0.846551	0.84959	0.852282	0.854752	0.857481	0.86027	0.863028	0.865655	0.868212	0.870581	0.872702	0.874569	0.876194	0.877565	0.878716	0.879681	0.880482	0.881146	0.881699	0.88218	0.882597	0.882986	0.883372	0.883773	0.884181	0.884612	0.885073	0.88556	0.886051	0.886556	0.887059	0.887553	0.888032	0.888499	0.88895	0.889385	0.889807	0.890215	0.890605	0.890973	0.891324	0.891661	0.891992	0.892304	0.8926	0.892878	0.893143	0.893394	0.893629
0.840222	0.84557	0.848624	0.851412	0.853959	0.856693	0.859484	0.862264	0.864949	0.867529	0.869901	0.872041	0.873911	0.875517	0.876883	0.878041	0.879016	0.879822	0.8805	0.881078	0.881573	0.882011	0.882433	0.882849	0.883279	0.883717	0.884187	0.884676	0.885188	0.885708	0.886231	0.886746	0.887253	0.887739	0.888207	0.88866	0.889095	0.889518	0.889923	0.890309	0.89068	0.891039	0.891385	0.891722	0.892042	0.89234	0.892619	0.892885	0.893134	0.893366
0.839144	0.844547	0.847737	0.85062	0.853167	0.855899	0.858713	0.861555	0.864264	0.866845	0.869236	0.871378	0.873227	0.874828	0.876201	0.877369	0.878348	0.87917	0.879873	0.880466	0.880983	0.881454	0.881907	0.882353	0.882814	0.883291	0.883789	0.884303	0.884844	0.885381	0.885917	0.886444	0.886959	0.887446	0.887915	0.888368	0.888805	0.889224	0.889625	0.890014	0.890392	0.890761	0.891113	0.891459	0.891781	0.892079	0.892359	0.892623	0.892869	0.893092
0.838122	0.84372	0.847009	0.849866	0.852397	0.855146	0.858025	0.860887	0.863591	0.86619	0.86858	0.870696	0.872538	0.874145	0.875527	0.876699	0.877694	0.878542	0.87926	0.879875	0.880427	0.88093	0.881414	0.881891	0.882391	0.882896	0.883418	0.883962	0.88452	0.88507	0.885618	0.886153	0.886668	0.887156	0.887625	0.888079	0.888512	0.888927	0.88933	0.889727	0.890115	0.89049	0.89085	0.891198	0.89152	0.891819	0.892097	0.892358	0.892595	0.892811
0.837457	0.843112	0.846312	0.849125	0.851663	0.854481	0.857374	0.860225	0.862943	0.865537	0.867897	0.870005	0.871852	0.873467	0.874852	0.87604	0.877062	0.877925	0.878667	0.879317	0.879902	0.880437	0.880952	0.881469	0.881998	0.882527	0.883079	0.88364	0.88421	0.884773	0.885328	0.885862	0.886378	0.886866	0.887336	0.887786	0.888214	0.888631	0.889042	0.889448	0.889843	0.890225	0.890588	0.890936	0.891259	0.891556	0.89183	0.892082	0.892312	0.892524
0.836857	0.842361	0.845511	0.848343	0.850966	0.853801	0.856682	0.85955	0.862264	0.864828	0.867179	0.869293	0.87115	0.87277	0.874172	0.875388	0.876427	0.877315	0.878094	0.878779	0.879397	0.879964	0.880521	0.881067	0.88162	0.882179	0.882748	0.883321	0.883904	0.884474	0.88503	0.885565	0.886081	0.886569	0.887035	0.88748	0.88791	0.888335	0.888756	0.889169	0.889571	0.889957	0.890319	0.890668	0.890989	0.891283	0.891548	0.891793	0.892018	0.892222
0.835927	0.84144	0.844646	0.847594	0.850241	0.853067	0.855968	0.858834	0.861518	0.864075	0.866435	0.868561	0.870424	0.872064	0.873497	0.874732	0.875798	0.876725	0.87754	0.878259	0.878912	0.879522	0.880108	0.880679	0.881263	0.881839	0.88242	0.883006	0.883596	0.884166	0.884723	0.885258	0.885774	0.886258	0.886719	0.887167	0.887605	0.888041	0.888468	0.888889	0.889295	0.889679	0.890043	0.89039	0.890707	0.890992	0.89125	0.89149	0.891708	0.891904
0.834956	0.84056	0.843914	0.84688	0.849505	0.852349	0.855244	0.858072	0.860747	0.863313	0.865686	0.867818	0.869702	0.871375	0.872827	0.87409	0.875197	0.876161	0.877012	0.877767	0.878464	0.879104	0.879716	0.880318	0.88092	0.881508	0.882102	0.882695	0.883285	0.883855	0.884411	0.884947	0.885458	0.885938	0.886401	0.886857	0.887305	0.887747	0.888183	0.888607	0.889012	0.889398	0.88976	0.890103	0.890411	0.890689	0.890942	0.891174	0.891384	0.891574
0.834105	0.839907	0.843244	0.846159	0.848795	0.851622	0.854468	0.857284	0.859967	0.862546	0.864925	0.86708	0.868997	0.87069	0.872172	0.873477	0.874623	0.875625	0.876513	0.877314	0.878042	0.878709	0.879353	0.879973	0.880586	0.881187	0.881788	0.882381	0.882971	0.88354	0.884096	0.884627	0.885133	0.885614	0.886085	0.886551	0.887006	0.887457	0.887895	0.888319	0.888725	0.889109	0.889467	0.8898	0.890101	0.890373	0.890619	0.890843	0.891047	0.891233
0.833612	0.839282	0.842519	0.84544	0.848049	0.850816	0.853647	0.856472	0.859169	0.861755	0.864159	0.86635	0.86829	0.870013	0.87154	0.872886	0.874072	0.875112	0.876048	0.876882	0.877638	0.878338	0.879	0.879632	0.880258	0.880866	0.881466	0.882059	0.882648	0.883217	0.883767	0.884292	0.8848	0.885289	0.885771	0.886243	0.886707	0.88716	0.887597	0.888022	0.888426	0.888806	0.889154	0.88948	0.889776	0.890041	0.890278	0.890496	0.890696	0.890878
0.832815	0.838418	0.841697	0.844605	0.847158	0.849918	0.852766	0.855611	0.858321	0.860938	0.863383	0.8656	0.867574	0.869346	0.870917	0.872306	0.873532	0.874622	0.875593	0.876456	0.877247	0.877966	0.87864	0.879285	0.879918	0.880526	0.881127	0.881717	0.882306	0.88287	0.883414	0.883941	0.884458	0.884957	0.885446	0.885927	0.886394	0.886846	0.887285	0.887708	0.888108	0.888478	0.888819	0.889139	0.889427	0.889684	0.889915	0.890129	0.890325	0.890503
0.831826	0.837532	0.840802	0.843649	0.846198	0.848982	0.851855	0.854716	0.857461	0.860124	0.862599	0.864854	0.86688	0.868699	0.870315	0.871746	0.873025	0.874152	0.875153	0.876052	0.876862	0.877594	0.878282	0.878934	0.879568	0.880175	0.880774	0.881364	0.881947	0.882504	0.883051	0.883586	0.884113	0.88462	0.885117	0.885601	0.886067	0.886521	0.886958	0.887377	0.887767	0.88813	0.888465	0.888778	0.889057	0.889308	0.889535	0.889746	0.889937	0.890106
0.83098	0.836628	0.839803	0.842645	0.845222	0.848035	0.850924	0.853824	0.85662	0.859315	0.861829	0.86414	0.866216	0.868083	0.869743	0.87123	0.872547	0.873705	0.874744	0.875663	0.876487	0.877233	0.877928	0.87858	0.879212	0.879817	0.880414	0.880998	0.881573	0.882133	0.882687	0.883233	0.883767	0.884283	0.884783	0.885266	0.885733	0.886185	0.886618	0.887027	0.887409	0.887766	0.888093	0.888397	0.88867	0.888917	0.889141	0.889346	0.889529	0.889692
[truncated: 50 more columns]
