# Supplementary material for: Generalized Poincaré plots analysis of heart period dynamics in different physiological conditions: Trained vs. untrained men
Source: PLoS One. 2019 Jul 5;14(7):e0219281. doi: 10.1371/journal.pone.0219281 (PMC6611602; doi:10.1371/journal.pone.0219281)
Supplement: S2 Appendix — (ZIP) [file pone.0219281.s002.zip › Pearson matrices 100x100/Trained subjects 3 conditions/Trained 6.xlsx]

## Sheet: Trained6REST
0.758653	0.704369	0.671683	0.643904	0.624683	0.60783	0.593157	0.580173	0.568814	0.55707	0.541361	0.52123	0.498467	0.475595	0.453501	0.432861	0.410917	0.389301	0.368776	0.349129	0.330526	0.312536	0.29338	0.274091	0.25625	0.239409	0.223988	0.210596	0.19782	0.187708	0.177816	0.167149	0.157387	0.147394	0.137317	0.129148	0.12156	0.114082	0.1053	0.0958809	0.0868509	0.0787993	0.0718456	0.0663174	0.0602926	0.0552996	0.0508773	0.0463125	0.043011	0.0386227
0.70439	0.671152	0.647012	0.627736	0.613243	0.600146	0.588461	0.578011	0.567681	0.554492	0.536322	0.514055	0.490285	0.466866	0.444656	0.422411	0.399507	0.377333	0.356209	0.336099	0.316839	0.297147	0.276927	0.257326	0.238937	0.221859	0.206696	0.192951	0.180594	0.170202	0.159501	0.148821	0.13846	0.127849	0.118257	0.110007	0.102081	0.0935309	0.0839572	0.0743433	0.0653672	0.0574544	0.0509332	0.0448665	0.0391094	0.0342353	0.0296012	0.0255205	0.0215087	0.0160875
0.672095	0.647274	0.629974	0.615474	0.604265	0.593872	0.584408	0.574973	0.563429	0.547634	0.526994	0.50331	0.478911	0.455369	0.432045	0.408661	0.385215	0.362599	0.341155	0.320552	0.300028	0.279277	0.258661	0.23868	0.220212	0.203408	0.188217	0.174745	0.162499	0.151551	0.140682	0.12968	0.118757	0.108476	0.0990772	0.090652	0.0819984	0.0726235	0.0627907	0.0532265	0.0444417	0.0369994	0.030307	0.0243384	0.0188422	0.0139323	0.00961453	0.00523914	0.000329041	-0.00524794
0.644168	0.627158	0.614508	0.603631	0.59514	0.586932	0.578514	0.568121	0.554128	0.535792	0.513456	0.488991	0.464497	0.440128	0.415871	0.391879	0.36812	0.345353	0.323571	0.302049	0.280666	0.259505	0.238529	0.218634	0.200517	0.183812	0.169032	0.155697	0.143255	0.132159	0.120997	0.10957	0.0989059	0.0888605	0.0795156	0.0705772	0.0612642	0.0515473	0.0417287	0.032348	0.0240572	0.0166438	0.0101364	0.00440583	-0.000969003	-0.00556967	-0.0100784	-0.0150507	-0.0202417	-0.0257241
0.623322	0.610912	0.601686	0.593693	0.587278	0.580052	0.570768	0.558032	0.541571	0.521335	0.497961	0.473263	0.448052	0.422869	0.39803	0.373699	0.349831	0.326826	0.304282	0.282095	0.260325	0.238803	0.217911	0.198445	0.180502	0.164354	0.149797	0.136353	0.123934	0.112576	0.100987	0.0898173	0.0793726	0.0694245	0.0597631	0.050285	0.0406515	0.0308708	0.0211906	0.0122765	0.00412557	-0.00302272	-0.00923642	-0.0148181	-0.0198448	-0.0245602	-0.0295282	-0.0347393	-0.0399726	-0.0451121
0.605163	0.596546	0.590322	0.584564	0.579124	0.571084	0.559527	0.544441	0.526052	0.504576	0.480771	0.455347	0.4294	0.403679	0.378543	0.354077	0.330016	0.30638	0.283313	0.26081	0.238703	0.217232	0.196787	0.177608	0.160257	0.14448	0.12994	0.116592	0.104097	0.0923528	0.080995	0.0700808	0.0597488	0.0496006	0.039544	0.0298038	0.0200878	0.0103979	0.00114718	-0.00757266	-0.0153875	-0.0221825	-0.0281865	-0.0334303	-0.0384939	-0.0435626	-0.0487448	-0.0539979	-0.0589947	-0.063987
0.589582	0.584254	0.580283	0.575623	0.569325	0.558984	0.545113	0.528108	0.508377	0.486272	0.461615	0.435454	0.408985	0.383005	0.357748	0.333064	0.308474	0.28442	0.261105	0.238295	0.21624	0.195171	0.175066	0.1565	0.139587	0.123974	0.109627	0.096304	0.0836204	0.0721005	0.0610071	0.0502411	0.0397837	0.0293553	0.0191248	0.0093224	-0.000333036	-0.00964842	-0.018693	-0.0270445	-0.0344608	-0.0409881	-0.0466422	-0.0518935	-0.057224	-0.0624713	-0.0676969	-0.0727486	-0.0776404	-0.0823511
0.576563	0.573501	0.570621	0.565119	0.556412	0.543778	0.52803	0.509691	0.489262	0.466176	0.440706	0.413999	0.387296	0.361222	0.335759	0.310594	0.28568	0.261449	0.23788	0.215147	0.19348	0.172731	0.153237	0.135147	0.118481	0.103163	0.0889371	0.075536	0.0631523	0.0519046	0.0409616	0.0301414	0.0194891	0.0089575	-0.00127684	-0.0110172	-0.0203448	-0.0294691	-0.0381444	-0.0460716	-0.0531543	-0.0593078	-0.0649211	-0.0703921	-0.0758534	-0.0811309	-0.0861823	-0.0911338	-0.0957857	-0.100425
0.564775	0.562959	0.559093	0.551112	0.540022	0.525526	0.508461	0.489421	0.467938	0.443929	0.417852	0.390905	0.364143	0.337904	0.312041	0.286611	0.261584	0.237186	0.213742	0.19143	0.170106	0.149999	0.131017	0.113256	0.0969725	0.0818833	0.0676949	0.0546479	0.0426013	0.0315248	0.0205767	0.00965897	-0.00103068	-0.0115203	-0.0216426	-0.0310771	-0.0402222	-0.0489998	-0.05726	-0.0648249	-0.0715238	-0.0775879	-0.0833722	-0.0889474	-0.0944012	-0.0995053	-0.104456	-0.109184	-0.113769	-0.11808
0.552937	0.54996	0.543529	0.53329	0.520502	0.504863	0.487238	0.467186	0.444738	0.420043	0.393689	0.366711	0.339822	0.313249	0.287202	0.261701	0.236553	0.212332	0.189342	0.167414	0.146744	0.127182	0.108569	0.0912504	0.0752717	0.060299	0.0465207	0.0338466	0.0220487	0.0109997	1.12536e-05	-0.0108832	-0.0215041	-0.0318601	-0.0416539	-0.0509026	-0.0597156	-0.0680924	-0.0759735	-0.0831377	-0.0896955	-0.0958631	-0.101711	-0.107268	-0.112544	-0.117547	-0.122292	-0.126948	-0.131234	-0.135412
0.537726	0.532278	0.523942	0.512397	0.498765	0.482815	0.464276	0.443275	0.420089	0.395064	0.368663	0.341575	0.314396	0.287722	0.261654	0.23604	0.211115	0.187384	0.164807	0.143537	0.12343	0.104275	0.0861385	0.0691893	0.0534005	0.0388959	0.0255339	0.0131573	0.0014488	-0.00959975	-0.0205247	-0.0313203	-0.0417987	-0.0518182	-0.0614	-0.0703187	-0.0787404	-0.0867398	-0.094211	-0.101195	-0.107782	-0.113969	-0.119775	-0.125157	-0.130322	-0.135131	-0.139807	-0.144183	-0.148345	-0.152451
0.517951	0.511191	0.50194	0.489888	0.476167	0.459373	0.439886	0.418111	0.394553	0.36942	0.342874	0.3155	0.28827	0.261616	0.235458	0.210093	0.185698	0.162415	0.140522	0.119828	0.100162	0.0815215	0.0638054	0.0471285	0.0318578	0.0178288	0.00481707	-0.00742189	-0.019088	-0.030039	-0.0408474	-0.0514851	-0.0616367	-0.0714308	-0.0806718	-0.0892134	-0.0972717	-0.10488	-0.112155	-0.119123	-0.125687	-0.131794	-0.137409	-0.142673	-0.14764	-0.152373	-0.156782	-0.161037	-0.16513	-0.169238
0.497141	0.489699	0.480071	0.46806	0.453421	0.435572	0.415197	0.392967	0.369192	0.343789	0.316873	0.289423	0.262213	0.235461	0.209556	0.184725	0.160799	0.138217	0.116911	0.0966613	0.0775212	0.0593201	0.0419195	0.0257948	0.0110335	-0.00260987	-0.0154438	-0.0276139	-0.039161	-0.0499877	-0.0606424	-0.0709643	-0.0808904	-0.0903453	-0.0992103	-0.107401	-0.115094	-0.122509	-0.129748	-0.136663	-0.143108	-0.149011	-0.154495	-0.159561	-0.164443	-0.168921	-0.173214	-0.177399	-0.181493	-0.185717
0.476012	0.468276	0.458689	0.445646	0.429821	0.411012	0.390136	0.367615	0.343489	0.317654	0.290594	0.263152	0.23587	0.209401	0.184055	0.159737	0.136531	0.114587	0.093766	0.0740758	0.0554102	0.0375666	0.0207465	0.00517937	-0.00914621	-0.0225607	-0.0352755	-0.0473003	-0.058687	-0.0693559	-0.0797261	-0.0898184	-0.0994175	-0.108523	-0.117065	-0.124927	-0.132437	-0.139834	-0.147006	-0.153756	-0.159971	-0.165717	-0.170991	-0.17596	-0.180585	-0.184942	-0.189165	-0.193328	-0.197524	-0.201654
0.455339	0.447628	0.436726	0.422369	0.405506	0.386161	0.364934	0.342004	0.317404	0.291328	0.264231	0.236742	0.209772	0.183893	0.159112	0.135515	0.112981	0.0915736	0.0713565	0.0521743	0.0339082	0.0166608	0.000435348	-0.014646	-0.0287005	-0.0419351	-0.054472	-0.0663115	-0.0775029	-0.0879188	-0.0980652	-0.107842	-0.117124	-0.125938	-0.134176	-0.141864	-0.149374	-0.156701	-0.163679	-0.170177	-0.176209	-0.181734	-0.186892	-0.191605	-0.1961	-0.200386	-0.20457	-0.208811	-0.212915	-0.216889
0.435593	0.426037	0.413668	0.398273	0.380862	0.361124	0.339463	0.316051	0.29112	0.264942	0.237802	0.210644	0.184298	0.159048	0.135008	0.112102	0.0901455	0.0693961	0.0497267	0.0309918	0.0133347	-0.00328409	-0.0189858	-0.0337577	-0.0475876	-0.0606003	-0.0729254	-0.084544	-0.0954775	-0.105676	-0.115525	-0.125016	-0.134041	-0.142582	-0.150645	-0.15835	-0.16579	-0.172906	-0.179616	-0.185907	-0.19171	-0.197099	-0.201996	-0.206572	-0.21099	-0.21522	-0.219467	-0.223612	-0.227563	-0.231231
0.413521	0.402715	0.389505	0.373671	0.355873	0.335724	0.313611	0.289796	0.264711	0.23848	0.211679	0.18517	0.159527	0.13505	0.11174	0.0894419	0.0681946	0.0480416	0.0288695	0.010758	-0.00623798	-0.0223078	-0.0376702	-0.0521787	-0.0657547	-0.0785251	-0.0906027	-0.101968	-0.112666	-0.122584	-0.132182	-0.141445	-0.150233	-0.1586	-0.166692	-0.174323	-0.18153	-0.188365	-0.19485	-0.200906	-0.206551	-0.211673	-0.216422	-0.220917	-0.225258	-0.229535	-0.233684	-0.237673	-0.241323	-0.244573
0.390977	0.379489	0.365796	0.349527	0.331262	0.310625	0.287983	0.263931	0.238735	0.2128	0.186624	0.160839	0.135985	0.11226	0.0895748	0.0680002	0.0473728	0.027749	0.00920522	-0.00823121	-0.0246666	-0.0403861	-0.0554662	-0.0697054	-0.0830203	-0.0955277	-0.107359	-0.118483	-0.128902	-0.138601	-0.148	-0.157056	-0.165676	-0.174081	-0.18209	-0.189471	-0.196393	-0.202998	-0.209247	-0.21513	-0.220508	-0.225474	-0.230137	-0.234546	-0.238919	-0.243098	-0.247093	-0.250789	-0.254033	-0.256816
0.369453	0.357259	0.342948	0.326137	0.307279	0.285932	0.262943	0.238707	0.21375	0.18839	0.162929	0.137943	0.113855	0.0907596	0.0688091	0.0478553	0.0277786	0.00878352	-0.00907464	-0.0259444	-0.0420293	-0.0574522	-0.0722606	-0.0862276	-0.0992673	-0.111542	-0.123128	-0.133981	-0.144198	-0.153728	-0.162953	-0.171847	-0.180514	-0.188833	-0.196574	-0.203667	-0.210357	-0.216728	-0.222797	-0.228416	-0.233636	-0.238514	-0.243077	-0.247513	-0.251786	-0.255814	-0.259524	-0.262824	-0.265616	-0.268061
0.348726	0.335778	0.320833	0.303294	0.283529	0.261728	0.238477	0.214436	0.190019	0.16535	0.140672	0.116463	0.0930051	0.0706478	0.0493164	0.0289175	0.009464	-0.00883663	-0.0261273	-0.0426517	-0.0584381	-0.0735854	-0.088119	-0.101799	-0.114609	-0.126635	-0.137953	-0.148614	-0.158678	-0.168057	-0.177128	-0.186068	-0.194645	-0.202685	-0.210129	-0.216988	-0.223455	-0.229648	-0.235457	-0.24092	-0.246051	-0.250819	-0.255402	-0.25974	-0.263863	-0.267615	-0.270943	-0.273806	-0.276267	-0.278418
0.32864	0.315018	0.299129	0.280429	0.260095	0.237969	0.214889	0.191377	0.167653	0.143729	0.119825	0.0962551	0.0735448	0.0518088	0.0310414	0.0112507	-0.00750546	-0.0252352	-0.0421835	-0.058415	-0.0739277	-0.0888021	-0.103043	-0.116494	-0.129052	-0.140811	-0.151947	-0.162474	-0.172391	-0.181625	-0.190746	-0.199593	-0.20788	-0.215617	-0.222821	-0.229461	-0.235751	-0.241691	-0.247345	-0.252719	-0.257725	-0.2625	-0.266983	-0.271175	-0.275028	-0.278407	-0.281311	-0.283847	-0.286019	-0.28797
0.309505	0.294589	0.277082	0.257728	0.23703	0.21507	0.192526	0.169739	0.146714	0.123539	0.100266	0.0774578	0.0553727	0.034213	0.0140419	-0.00505816	-0.023241	-0.0406301	-0.0572848	-0.0732533	-0.0884981	-0.103085	-0.117105	-0.130299	-0.142593	-0.154182	-0.1652	-0.175592	-0.185363	-0.194657	-0.203686	-0.212228	-0.22021	-0.2277	-0.234678	-0.24114	-0.247186	-0.252974	-0.258541	-0.263776	-0.26877	-0.273442	-0.27778	-0.281706	-0.285192	-0.288159	-0.290739	-0.292988	-0.294963	-0.296647
0.289997	0.273053	0.254935	0.235283	0.214778	0.193393	0.171613	0.149486	0.127165	0.104579	0.0820595	0.0598736	0.0383687	0.0177959	-0.00169044	-0.0202231	-0.0380735	-0.0551674	-0.0715647	-0.0872728	-0.102235	-0.116613	-0.130376	-0.143304	-0.15543	-0.1669	-0.177786	-0.18803	-0.197865	-0.207068	-0.215785	-0.224023	-0.231755	-0.239021	-0.245817	-0.252041	-0.257943	-0.263647	-0.269071	-0.27428	-0.279169	-0.283694	-0.28777	-0.291337	-0.29442	-0.297069	-0.299368	-0.301421	-0.303135	-0.304589
0.26897	0.251735	0.233417	0.214004	0.194095	0.173497	0.152319	0.130825	0.109014	0.0871306	0.0651964	0.0435686	0.0226319	0.00272808	-0.0162035	-0.0344286	-0.0520021	-0.0688456	-0.084993	-0.100427	-0.115194	-0.129323	-0.142823	-0.155584	-0.167593	-0.178933	-0.18967	-0.199982	-0.209723	-0.218612	-0.227032	-0.23502	-0.242536	-0.24962	-0.256178	-0.262264	-0.268089	-0.273653	-0.279047	-0.284151	-0.288892	-0.293159	-0.296883	-0.300056	-0.302826	-0.3052	-0.307309	-0.309108	-0.310597	-0.311824
0.249673	0.232214	0.213981	0.195054	0.175888	0.155762	0.135113	0.114019	0.092828	0.0714502	0.0500226	0.0289108	0.00861505	-0.0107612	-0.0294255	-0.0474142	-0.0647685	-0.0813834	-0.0972766	-0.112548	-0.127087	-0.140977	-0.154338	-0.167011	-0.178913	-0.190115	-0.200937	-0.211161	-0.220587	-0.229182	-0.237353	-0.245132	-0.252465	-0.259315	-0.265731	-0.271746	-0.277429	-0.282963	-0.288252	-0.293205	-0.297692	-0.301612	-0.304946	-0.307807	-0.310303	-0.312487	-0.314342	-0.315918	-0.317181	-0.318142
0.232311	0.21468	0.196752	0.178502	0.159655	0.139934	0.119564	0.0990001	0.0782222	0.0572832	0.0363063	0.0158084	-0.00398886	-0.0231387	-0.0416052	-0.0594168	-0.0765665	-0.0929444	-0.108703	-0.123763	-0.138082	-0.151857	-0.165153	-0.177731	-0.189499	-0.200793	-0.21153	-0.221437	-0.230563	-0.238911	-0.246885	-0.25448	-0.261586	-0.268297	-0.274642	-0.280512	-0.286161	-0.291594	-0.296733	-0.301439	-0.305582	-0.309119	-0.312142	-0.314732	-0.317038	-0.318971	-0.320607	-0.321959	-0.322961	-0.323631
0.216507	0.199083	0.181703	0.163665	0.145075	0.125484	0.105546	0.0852986	0.0648839	0.044322	0.0239182	0.00388544	-0.0157243	-0.0347174	-0.0530425	-0.0706767	-0.087604	-0.103862	-0.11942	-0.134271	-0.148483	-0.162197	-0.175397	-0.187841	-0.199701	-0.210906	-0.221326	-0.230934	-0.239813	-0.247976	-0.25577	-0.263147	-0.270121	-0.276764	-0.282964	-0.2888	-0.294353	-0.29964	-0.304539	-0.308906	-0.312677	-0.315906	-0.318662	-0.321066	-0.323127	-0.324845	-0.326263	-0.327359	-0.328076	-0.328535
0.20269	0.185657	0.168364	0.150458	0.131811	0.112536	0.0928067	0.072845	0.0527185	0.0326702	0.0126852	-0.00720387	-0.0266984	-0.0455896	-0.063764	-0.081195	-0.0980198	-0.114089	-0.129449	-0.144205	-0.158369	-0.171998	-0.185067	-0.197606	-0.209377	-0.220258	-0.230376	-0.239737	-0.248425	-0.256412	-0.263997	-0.271249	-0.278159	-0.284655	-0.290818	-0.296561	-0.301972	-0.307024	-0.311589	-0.315593	-0.319058	-0.322022	-0.324592	-0.326755	-0.328603	-0.330108	-0.331275	-0.33209	-0.332598	-0.332768
0.190955	0.173793	0.156524	0.138383	0.119924	0.100734	0.0812094	0.0614418	0.041763	0.0220789	0.00218102	-0.0176269	-0.0370578	-0.055825	-0.0738129	-0.0911623	-0.10781	-0.12369	-0.138969	-0.153692	-0.167783	-0.181286	-0.194457	-0.206905	-0.218346	-0.228922	-0.23879	-0.247955	-0.256463	-0.26425	-0.271718	-0.27891	-0.285669	-0.292122	-0.298191	-0.303793	-0.308976	-0.313699	-0.317907	-0.321604	-0.324803	-0.32758	-0.329911	-0.331863	-0.333499	-0.334757	-0.335645	-0.336252	-0.336475	-0.336378
0.180188	0.16301	0.145344	0.127317	0.108816	0.089754	0.0703467	0.0509697	0.0316084	0.0119491	-0.00790901	-0.0276767	-0.0470025	-0.0655927	-0.0835049	-0.100685	-0.117144	-0.132942	-0.148185	-0.162831	-0.176795	-0.190395	-0.203472	-0.215588	-0.226721	-0.237044	-0.246713	-0.255698	-0.263999	-0.271677	-0.279091	-0.286129	-0.29284	-0.299198	-0.305126	-0.310505	-0.315366	-0.319737	-0.323642	-0.327077	-0.330088	-0.332629	-0.334752	-0.336496	-0.337887	-0.338871	-0.339554	-0.339878	-0.339839	-0.339532
0.170508	0.152673	0.135098	0.116914	0.0984523	0.0794189	0.0603506	0.0412481	0.0218393	0.00215915	-0.0176926	-0.0373722	-0.0565292	-0.0750497	-0.0927972	-0.109794	-0.126172	-0.14193	-0.157094	-0.171611	-0.185672	-0.199177	-0.211916	-0.223716	-0.23459	-0.244714	-0.254199	-0.262972	-0.271157	-0.278786	-0.286043	-0.293024	-0.29964	-0.305856	-0.311561	-0.316621	-0.321138	-0.325211	-0.328854	-0.332099	-0.334878	-0.337212	-0.33913	-0.340632	-0.341752	-0.342532	-0.342933	-0.342995	-0.342748	-0.342116
0.160508	0.142987	0.125181	0.10697	0.0884689	0.0697354	0.0509113	0.0316947	0.0121936	-0.00752465	-0.0273045	-0.0468186	-0.0658988	-0.0842501	-0.101807	-0.118714	-0.13504	-0.150706	-0.165734	-0.180343	-0.194303	-0.207464	-0.219881	-0.231415	-0.242085	-0.252021	-0.261289	-0.269942	-0.27807	-0.285541	-0.292733	-0.29962	-0.306093	-0.312089	-0.317475	-0.322197	-0.326421	-0.330236	-0.333692	-0.336709	-0.339284	-0.341418	-0.343094	-0.344328	-0.345245	-0.345744	-0.345888	-0.345738	-0.345168	-0.344272
0.152018	0.133909	0.115896	0.0975508	0.0792815	0.0607375	0.0417065	0.0223018	0.00269122	-0.016991	-0.0366211	-0.0560604	-0.0749703	-0.0931253	-0.110584	-0.127433	-0.143655	-0.159178	-0.17429	-0.188795	-0.202409	-0.215248	-0.227396	-0.238718	-0.249197	-0.258917	-0.268062	-0.276652	-0.284626	-0.292027	-0.299127	-0.305871	-0.312129	-0.317807	-0.322855	-0.327288	-0.33126	-0.33489	-0.338122	-0.34094	-0.343322	-0.345214	-0.346625	-0.347658	-0.348295	-0.348539	-0.348471	-0.347999	-0.347164	-0.346184
0.143142	0.124834	0.106719	0.0886382	0.0705305	0.0516953	0.0323897	0.0128131	-0.00678911	-0.0263313	-0.0458795	-0.0651386	-0.0838347	-0.10187	-0.119253	-0.135978	-0.152045	-0.167637	-0.182638	-0.196795	-0.210085	-0.222651	-0.234579	-0.245705	-0.255961	-0.265558	-0.274637	-0.283074	-0.290981	-0.298291	-0.305247	-0.311779	-0.317721	-0.323065	-0.327825	-0.332009	-0.335798	-0.33921	-0.342246	-0.344876	-0.347017	-0.348648	-0.349857	-0.35061	-0.350995	-0.351026	-0.350636	-0.349898	-0.348976	-0.347994
0.134615	0.116202	0.0983918	0.0804067	0.0618643	0.0426254	0.0230627	0.00345259	-0.0160298	-0.0354981	-0.0548705	-0.0739055	-0.0924684	-0.110417	-0.127661	-0.144227	-0.160358	-0.175834	-0.190483	-0.204313	-0.217327	-0.229676	-0.241404	-0.252299	-0.26243	-0.27196	-0.280884	-0.289257	-0.29707	-0.304236	-0.310987	-0.317206	-0.322819	-0.327876	-0.332388	-0.33639	-0.339967	-0.343186	-0.34604	-0.34843	-0.350312	-0.351739	-0.352668	-0.353173	-0.353344	-0.353054	-0.352397	-0.351566	-0.35064	-0.349661
0.126737	0.108656	0.0907992	0.072192	0.0530745	0.0334716	0.0138301	-0.00567935	-0.0250886	-0.0443933	-0.0635354	-0.0824197	-0.100878	-0.118667	-0.135747	-0.152376	-0.16839	-0.183511	-0.197834	-0.211389	-0.224188	-0.236337	-0.247829	-0.258593	-0.268655	-0.278029	-0.286888	-0.295167	-0.302835	-0.309804	-0.316247	-0.322143	-0.327473	-0.332285	-0.336617	-0.340413	-0.343803	-0.346845	-0.34946	-0.351595	-0.35327	-0.354416	-0.355101	-0.355393	-0.355242	-0.354683	-0.35393	-0.353085	-0.352157	-0.351187
0.120255	0.101817	0.0830546	0.0637203	0.0441178	0.0243878	0.0048333	-0.0146125	-0.0338721	-0.0529526	-0.0719445	-0.0907171	-0.109006	-0.126627	-0.143775	-0.160287	-0.175939	-0.190726	-0.204768	-0.218101	-0.230697	-0.242609	-0.253964	-0.264652	-0.274553	-0.283855	-0.292617	-0.300748	-0.308212	-0.314875	-0.321001	-0.326615	-0.331701	-0.33633	-0.340455	-0.344066	-0.347283	-0.350087	-0.352447	-0.354373	-0.355766	-0.356666	-0.357137	-0.357107	-0.356687	-0.356029	-0.355258	-0.354405	-0.353482	-0.352595
0.11358	0.0939912	0.0744726	0.054645	0.0349173	0.0152999	-0.00415607	-0.0234414	-0.0424625	-0.0613744	-0.0802294	-0.098808	-0.116915	-0.134599	-0.151624	-0.167773	-0.183082	-0.197583	-0.211398	-0.224525	-0.23688	-0.248656	-0.259928	-0.270453	-0.280278	-0.289479	-0.29809	-0.306013	-0.313165	-0.319518	-0.325364	-0.330734	-0.335637	-0.340062	-0.344002	-0.347445	-0.350426	-0.352978	-0.355127	-0.356769	-0.357913	-0.358594	-0.358742	-0.358441	-0.357917	-0.357237	-0.356451	-0.355594	-0.354748	-0.353951
0.105356	0.0851878	0.0652899	0.0453972	0.0258191	0.0063395	-0.0129461	-0.0319793	-0.0508212	-0.0695882	-0.0882346	-0.106623	-0.124792	-0.14235	-0.159008	-0.174809	-0.189826	-0.204098	-0.217704	-0.230584	-0.242803	-0.254497	-0.265605	-0.276053	-0.285774	-0.294819	-0.303219	-0.310825	-0.317659	-0.323734	-0.32934	-0.334526	-0.339228	-0.343471	-0.347243	-0.350451	-0.353183	-0.355524	-0.357389	-0.358778	-0.359695	-0.360052	-0.359925	-0.35952	-0.358969	-0.358267	-0.35747	-0.356682	-0.355925	-0.355219
0.0969336	0.0764297	0.0564748	0.0367218	0.0172632	-0.00207824	-0.0211313	-0.0400038	-0.0587275	-0.0772978	-0.0957691	-0.114233	-0.132287	-0.149483	-0.165795	-0.181307	-0.196097	-0.210163	-0.223524	-0.236269	-0.248411	-0.259943	-0.270978	-0.281321	-0.290886	-0.299723	-0.307804	-0.315089	-0.321645	-0.327483	-0.332905	-0.337896	-0.34242	-0.3465	-0.350037	-0.352998	-0.355519	-0.357576	-0.359188	-0.360342	-0.360933	-0.361014	-0.360781	-0.360347	-0.35977	-0.359054	-0.35832	-0.357615	-0.356948	-0.356378
0.0888171	0.0682567	0.0483949	0.0287336	0.00935134	-0.0097899	-0.0287053	-0.0474896	-0.0660308	-0.0844577	-0.103032	-0.1214	-0.139106	-0.155963	-0.171997	-0.187287	-0.20188	-0.215708	-0.228943	-0.241615	-0.253603	-0.265065	-0.275998	-0.286186	-0.295545	-0.304066	-0.311825	-0.318835	-0.325157	-0.330815	-0.336051	-0.340869	-0.345237	-0.349083	-0.352375	-0.355127	-0.357365	-0.359173	-0.360546	-0.361373	-0.361687	-0.361657	-0.361392	-0.360929	-0.36033	-0.35967	-0.359018	-0.358401	-0.357866	-0.357429
0.0814615	0.0609135	0.0410622	0.0214005	0.0021683	-0.016876	-0.0357492	-0.0543723	-0.0728101	-0.0913869	-0.109892	-0.127919	-0.145291	-0.161878	-0.177695	-0.192798	-0.207155	-0.220867	-0.234037	-0.246562	-0.258484	-0.269849	-0.280629	-0.290609	-0.29965	-0.307852	-0.315339	-0.322115	-0.32826	-0.333739	-0.338807	-0.343477	-0.347613	-0.351216	-0.354299	-0.356767	-0.358756	-0.360325	-0.361371	-0.36192	-0.362116	-0.362049	-0.36175	-0.361261	-0.360715	-0.360133	-0.359568	-0.359082	-0.358678	-0.358404
0.0748674	0.0542346	0.0342887	0.0147412	-0.0044425	-0.0234992	-0.0422337	-0.0607953	-0.0794431	-0.0979855	-0.116158	-0.133857	-0.150964	-0.167336	-0.182971	-0.197838	-0.212085	-0.225739	-0.238766	-0.251234	-0.263062	-0.274275	-0.284844	-0.294502	-0.303223	-0.311153	-0.318406	-0.325008	-0.330971	-0.336287	-0.341215	-0.345655	-0.349551	-0.352944	-0.355742	-0.357962	-0.359708	-0.360949	-0.361717	-0.362141	-0.362289	-0.362182	-0.361855	-0.361417	-0.360947	-0.360452	-0.360017	-0.359661	-0.359416	-0.359305
0.0688638	0.0479908	0.0281449	0.00861056	-0.0106431	-0.0295828	-0.0483048	-0.0671449	-0.085799	-0.104027	-0.12188	-0.139318	-0.156211	-0.172408	-0.187806	-0.202567	-0.21676	-0.230275	-0.243248	-0.255626	-0.267304	-0.278309	-0.288552	-0.297884	-0.306332	-0.31403	-0.321108	-0.327529	-0.33333	-0.338513	-0.343214	-0.347416	-0.351101	-0.354209	-0.356759	-0.358732	-0.36015	-0.361113	-0.361753	-0.362118	-0.362217	-0.362077	-0.361797	-0.361436	-0.361052	-0.360686	-0.360378	-0.360177	-0.360091	-0.360194
0.063059	0.0423303	0.0224156	0.00273188	-0.0164487	-0.0354209	-0.0545093	-0.0733835	-0.091717	-0.109611	-0.127196	-0.144418	-0.16113	-0.177079	-0.192368	-0.207077	-0.221127	-0.234585	-0.247468	-0.259692	-0.27116	-0.281835	-0.291743	-0.300794	-0.309006	-0.316525	-0.32342	-0.329674	-0.335335	-0.340293	-0.344757	-0.348746	-0.352145	-0.355	-0.357303	-0.358948	-0.36009	-0.360926	-0.361504	-0.361817	-0.361885	-0.361791	-0.361588	-0.361315	-0.361063	-0.360829	-0.360682	-0.360645	-0.360779	-0.361035
0.0581388	0.0371902	0.0170507	-0.00261818	-0.0219134	-0.0413634	-0.0605331	-0.0791017	-0.0971021	-0.114736	-0.132112	-0.149158	-0.165619	-0.18146	-0.196702	-0.211273	-0.225274	-0.238643	-0.251372	-0.263384	-0.274518	-0.284858	-0.294483	-0.303294	-0.311326	-0.318664	-0.325391	-0.331505	-0.336939	-0.341662	-0.345911	-0.349613	-0.352757	-0.355361	-0.357335	-0.358704	-0.359716	-0.360489	-0.361011	-0.361291	-0.361395	-0.361375	-0.36126	-0.361119	-0.360999	-0.360925	-0.360942	-0.361123	-0.361412	-0.361672
0.0532876	0.0320929	0.0119354	-0.00790034	-0.0277915	-0.0473492	-0.0661928	-0.0843996	-0.102132	-0.119553	-0.13675	-0.153538	-0.169887	-0.18568	-0.200783	-0.21531	-0.22922	-0.242431	-0.254942	-0.26661	-0.277404	-0.287456	-0.296835	-0.305464	-0.313311	-0.32048	-0.327065	-0.332949	-0.338143	-0.342648	-0.346611	-0.350053	-0.352939	-0.355212	-0.35691	-0.358149	-0.359093	-0.359811	-0.360301	-0.360611	-0.360781	-0.360852	-0.360872	-0.360865	-0.360908	-0.361	-0.36124	-0.361574	-0.361868	-0.362157
0.048345	0.0271288	0.00677397	-0.0137936	-0.0337974	-0.0529666	-0.0713907	-0.0893072	-0.10681	-0.124048	-0.14098	-0.157657	-0.17396	-0.189609	-0.204671	-0.219105	-0.232852	-0.245839	-0.257996	-0.269314	-0.279811	-0.289612	-0.298804	-0.307241	-0.314915	-0.32194	-0.328292	-0.333932	-0.338907	-0.343128	-0.346821	-0.349997	-0.352552	-0.354553	-0.356122	-0.357292	-0.358184	-0.358878	-0.359401	-0.35977	-0.360039	-0.360251	-0.360413	-0.36058	-0.360801	-0.361127	-0.36152	-0.361864	-0.362192	-0.362635
0.0436641	0.0221986	0.000895335	-0.0197579	-0.0392695	-0.0579451	-0.0760554	-0.0937272	-0.11105	-0.128022	-0.144854	-0.1615	-0.177654	-0.19327	-0.20824	-0.22251	-0.236026	-0.248652	-0.260454	-0.271465	-0.281706	-0.291316	-0.30031	-0.308569	-0.316095	-0.322887	-0.328992	-0.334413	-0.339104	-0.343047	-0.346466	-0.349312	-0.3516	-0.353474	-0.354979	-0.356102	-0.356981	-0.357716	-0.358297	-0.358775	-0.359196	-0.359561	-0.359912	-0.360271	-0.360742	-0.361223	-0.361629	-0.362013	-0.362507	-0.363217
0.0390001	0.0162036	-0.0050623	-0.0250233	-0.0439527	-0.0622965	-0.0801549	-0.0976581	-0.114715	-0.131603	-0.148429	-0.164924	-0.181058	-0.196587	-0.211395	-0.225429	-0.238576	-0.250844	-0.262333	-0.273084	-0.283133	-0.292544	-0.301358	-0.309464	-0.316758	-0.323302	-0.329188	-0.334325	-0.338738	-0.342401	-0.345491	-0.348075	-0.350237	-0.352047	-0.353514	-0.354634	-0.355556	-0.356352	-0.357049	-0.35769	-0.358275	-0.358841	-0.359396	-0.36002	-0.360647	-0.361145	-0.361597	-0.362155	-0.362926	-0.363901
0.0323751	0.0101561	-0.0100527	-0.0293315	-0.0479291	-0.0660283	-0.0837456	-0.100988	-0.117987	-0.134901	-0.151587	-0.168077	-0.184135	-0.199507	-0.214077	-0.227738	-0.240522	-0.252475	-0.263705	-0.274268	-0.284121	-0.293356	-0.302018	-0.309892	-0.316938	-0.323264	-0.328867	-0.333727	-0.337866	-0.3412	-0.344032	-0.346489	-0.348583	-0.350355	-0.351824	-0.352989	-0.353968	-0.354885	-0.355751	-0.356561	-0.357351	-0.358126	-0.358951	-0.359733	-0.360378	-0.360924	-0.361554	-0.362394	-0.363434	-0.364636
0.02765	0.00668621	-0.0130001	-0.0321247	-0.050622	-0.0687032	-0.0862348	-0.103497	-0.120599	-0.137422	-0.154151	-0.170603	-0.186531	-0.20168	-0.215885	-0.229187	-0.241664	-0.253367	-0.26442	-0.274794	-0.284481	-0.293573	-0.302011	-0.309641	-0.316475	-0.322525	-0.327853	-0.332447	-0.336263	-0.339347	-0.342054	-0.344441	-0.346504	-0.348292	-0.349816	-0.351039	-0.352151	-0.353246	-0.354294	-0.355321	-0.356333	-0.357392	-0.358377	-0.359182	-0.359881	-0.360614	-0.361537	-0.362651	-0.363922	-0.365379
0.0258767	0.00497064	-0.0148392	-0.0340545	-0.0526663	-0.0706244	-0.0882466	-0.105678	-0.122737	-0.139651	-0.156371	-0.17271	-0.188422	-0.203204	-0.217048	-0.230047	-0.242279	-0.253813	-0.264685	-0.274899	-0.284452	-0.293326	-0.301521	-0.308944	-0.315505	-0.32128	-0.326344	-0.330616	-0.334184	-0.337143	-0.339775	-0.34213	-0.344211	-0.346054	-0.34764	-0.349002	-0.350299	-0.35158	-0.352849	-0.354099	-0.355397	-0.356617	-0.357627	-0.358487	-0.359374	-0.360404	-0.361603	-0.36295	-0.364478	-0.366074
0.024268	0.0031638	-0.0168082	-0.0361601	-0.0546225	-0.0726815	-0.0904899	-0.10789	-0.125062	-0.141968	-0.158566	-0.174676	-0.189997	-0.204396	-0.217928	-0.230677	-0.242739	-0.254093	-0.264804	-0.274884	-0.284215	-0.292847	-0.300834	-0.307978	-0.314263	-0.319766	-0.324505	-0.328526	-0.331971	-0.334845	-0.337435	-0.339802	-0.34193	-0.343832	-0.345557	-0.347104	-0.348585	-0.350081	-0.351566	-0.353094	-0.354548	-0.355792	-0.356855	-0.357899	-0.359078	-0.36038	-0.361811	-0.363412	-0.365077	-0.366829
0.0223717	0.00105791	-0.0190406	-0.038198	-0.0567686	-0.0750265	-0.0928086	-0.110346	-0.127506	-0.144277	-0.16063	-0.176323	-0.191236	-0.20531	-0.218584	-0.231161	-0.243039	-0.254232	-0.264811	-0.274665	-0.283751	-0.29217	-0.299873	-0.306742	-0.312752	-0.317925	-0.322409	-0.326308	-0.329674	-0.332497	-0.335093	-0.337496	-0.339678	-0.34172	-0.34363	-0.345358	-0.347048	-0.348754	-0.350509	-0.35219	-0.353669	-0.354962	-0.356204	-0.357534	-0.358983	-0.360516	-0.3622	-0.363936	-0.365755	-0.367624
0.0201685	-0.00123449	-0.0210883	-0.0403877	-0.0591824	-0.0774214	-0.0953694	-0.112889	-0.129903	-0.146408	-0.162315	-0.177578	-0.192153	-0.205961	-0.219061	-0.231451	-0.243168	-0.254232	-0.264579	-0.274185	-0.283055	-0.291186	-0.298614	-0.305209	-0.310886	-0.315801	-0.320163	-0.323986	-0.327304	-0.330128	-0.332749	-0.335201	-0.337526	-0.339754	-0.341843	-0.343776	-0.34567	-0.347642	-0.349549	-0.351255	-0.35278	-0.354246	-0.35577	-0.357369	-0.359048	-0.360834	-0.362652	-0.364538	-0.366474	-0.368403
0.0179817	-0.00310906	-0.0232203	-0.0428064	-0.0615921	-0.0800392	-0.097966	-0.115327	-0.132048	-0.148077	-0.163533	-0.178445	-0.192747	-0.206381	-0.219292	-0.23152	-0.24311	-0.253941	-0.264039	-0.273428	-0.282007	-0.28986	-0.297014	-0.303273	-0.308691	-0.313482	-0.317769	-0.321547	-0.324867	-0.327709	-0.330372	-0.332971	-0.335487	-0.337896	-0.340188	-0.342322	-0.344478	-0.346603	-0.348536	-0.350286	-0.351979	-0.353726	-0.355517	-0.357347	-0.359279	-0.361198	-0.363165	-0.365165	-0.367161	-0.369193
0.0165198	-0.0051373	-0.0256556	-0.0452201	-0.064263	-0.0826834	-0.100435	-0.117471	-0.133678	-0.149227	-0.164322	-0.178958	-0.193088	-0.206533	-0.219284	-0.231386	-0.24274	-0.253322	-0.263203	-0.272297	-0.280598	-0.288173	-0.294989	-0.300987	-0.306282	-0.310994	-0.315237	-0.319018	-0.322363	-0.325242	-0.328059	-0.330854	-0.333551	-0.336161	-0.338651	-0.341045	-0.343353	-0.345504	-0.347479	-0.349392	-0.351363	-0.353376	-0.355399	-0.357482	-0.359546	-0.361612	-0.363692	-0.365755	-0.367855	-0.370002
0.0140523	-0.00795915	-0.0282883	-0.0480908	-0.067068	-0.0852718	-0.102643	-0.119107	-0.134788	-0.14996	-0.16477	-0.179232	-0.193171	-0.206456	-0.219083	-0.230944	-0.242046	-0.252409	-0.261992	-0.270809	-0.278828	-0.286061	-0.292615	-0.298494	-0.303713	-0.308377	-0.312625	-0.316436	-0.319828	-0.322868	-0.325885	-0.328865	-0.331762	-0.334568	-0.337317	-0.339861	-0.342197	-0.34439	-0.346524	-0.348715	-0.350951	-0.353196	-0.355472	-0.357687	-0.359897	-0.362075	-0.364218	-0.366386	-0.368601	-0.37081
0.0111277	-0.0104579	-0.0310518	-0.0507881	-0.0695341	-0.0873198	-0.104075	-0.119977	-0.13528	-0.150175	-0.164826	-0.179111	-0.1929	-0.206071	-0.218459	-0.230072	-0.240961	-0.251026	-0.260335	-0.268874	-0.276552	-0.283525	-0.289967	-0.29578	-0.300955	-0.305627	-0.309908	-0.313775	-0.317331	-0.320578	-0.323786	-0.326964	-0.330056	-0.333119	-0.336022	-0.338597	-0.340973	-0.343324	-0.345736	-0.34819	-0.350659	-0.353156	-0.355565	-0.357924	-0.360247	-0.362489	-0.364738	-0.36702	-0.369299	-0.371691
0.00933445	-0.0128138	-0.0334153	-0.0529311	-0.0712416	-0.0883755	-0.104546	-0.120084	-0.13513	-0.149894	-0.164391	-0.178547	-0.19224	-0.20518	-0.217327	-0.228737	-0.239333	-0.24913	-0.258166	-0.266368	-0.273791	-0.280658	-0.287046	-0.292826	-0.298015	-0.302722	-0.307067	-0.311106	-0.314876	-0.31832	-0.321728	-0.325104	-0.328455	-0.331675	-0.33461	-0.337227	-0.339761	-0.342391	-0.345069	-0.347758	-0.350476	-0.353107	-0.35566	-0.358135	-0.360522	-0.362871	-0.365237	-0.367586	-0.370049	-0.372616
0.00668735	-0.0152771	-0.0355396	-0.054545	-0.0721182	-0.0886113	-0.104419	-0.119714	-0.134653	-0.14928	-0.163665	-0.177745	-0.191209	-0.203911	-0.215862	-0.226977	-0.23731	-0.246833	-0.25553	-0.263477	-0.270798	-0.277612	-0.283972	-0.289769	-0.294996	-0.299767	-0.30429	-0.308546	-0.312514	-0.316156	-0.319757	-0.323388	-0.326895	-0.33015	-0.333126	-0.335897	-0.338708	-0.341604	-0.344518	-0.347453	-0.350304	-0.353077	-0.355745	-0.358284	-0.36078	-0.363247	-0.365681	-0.368216	-0.370858	-0.373617
0.00464628	-0.0169505	-0.0367128	-0.0549328	-0.0718461	-0.0880157	-0.103623	-0.11886	-0.133695	-0.148241	-0.162583	-0.176448	-0.189686	-0.202205	-0.213865	-0.224731	-0.234798	-0.243985	-0.252433	-0.260288	-0.267563	-0.274352	-0.280737	-0.286583	-0.291883	-0.296843	-0.301592	-0.30605	-0.310218	-0.314052	-0.317907	-0.321695	-0.325242	-0.328537	-0.331667	-0.334715	-0.337793	-0.340927	-0.344088	-0.347155	-0.350145	-0.353031	-0.355766	-0.358417	-0.361031	-0.363569	-0.366191	-0.368908	-0.371745	-0.374678
0.0034993	-0.0176319	-0.0365538	-0.0541248	-0.0707713	-0.0867958	-0.102407	-0.117575	-0.132361	-0.146894	-0.161034	-0.174686	-0.187755	-0.199988	-0.211409	-0.22202	-0.231754	-0.240696	-0.249062	-0.256885	-0.264141	-0.270962	-0.277406	-0.283339	-0.288838	-0.294034	-0.298991	-0.303653	-0.308017	-0.312105	-0.316118	-0.319948	-0.323535	-0.326983	-0.330391	-0.333706	-0.337024	-0.340407	-0.3437	-0.346904	-0.350005	-0.352959	-0.355807	-0.358578	-0.361265	-0.363992	-0.3668	-0.369715	-0.372727	-0.3758
0.00326308	-0.0169032	-0.0352369	-0.0526246	-0.0691946	-0.0852928	-0.10087	-0.116019	-0.130817	-0.145155	-0.159091	-0.172583	-0.185366	-0.19737	-0.208545	-0.218822	-0.228314	-0.237182	-0.245523	-0.253337	-0.260632	-0.267514	-0.274058	-0.280199	-0.285943	-0.291355	-0.296519	-0.301379	-0.306	-0.310246	-0.314304	-0.318174	-0.321912	-0.325639	-0.329316	-0.332873	-0.336439	-0.339955	-0.343383	-0.346695	-0.349867	-0.352936	-0.355904	-0.358748	-0.361626	-0.364542	-0.36755	-0.370645	-0.373798	-0.377011
0.0047692	-0.0150459	-0.0333598	-0.0507729	-0.0674999	-0.0835996	-0.0991861	-0.114366	-0.128966	-0.143102	-0.156881	-0.170084	-0.182644	-0.194408	-0.205245	-0.215279	-0.224705	-0.233552	-0.24189	-0.249748	-0.257108	-0.264094	-0.270855	-0.277248	-0.283214	-0.288834	-0.294197	-0.299316	-0.304101	-0.308395	-0.312491	-0.316508	-0.320525	-0.324522	-0.328443	-0.332248	-0.335946	-0.339596	-0.343131	-0.346516	-0.349802	-0.352992	-0.356035	-0.359072	-0.362141	-0.365259	-0.368449	-0.371688	-0.374983	-0.378337
0.00660857	-0.0132897	-0.0316622	-0.0492609	-0.065976	-0.082073	-0.0976816	-0.112631	-0.127004	-0.140969	-0.154437	-0.167405	-0.179718	-0.19113	-0.201716	-0.211688	-0.2211	-0.229942	-0.238326	-0.246254	-0.253721	-0.260931	-0.26795	-0.274568	-0.280741	-0.286558	-0.292178	-0.297464	-0.302297	-0.306626	-0.310863	-0.315159	-0.319444	-0.323685	-0.327856	-0.331792	-0.335619	-0.339375	-0.342984	-0.346483	-0.349887	-0.353153	-0.356389	-0.359619	-0.362892	-0.366195	-0.36953	-0.372911	-0.376348	-0.379918
0.00796897	-0.011945	-0.0304906	-0.0480388	-0.0647153	-0.0808061	-0.0961329	-0.110818	-0.125	-0.138622	-0.151837	-0.164539	-0.176482	-0.187631	-0.198159	-0.208126	-0.217535	-0.226424	-0.234878	-0.242921	-0.25062	-0.258096	-0.265341	-0.272167	-0.278536	-0.284608	-0.290397	-0.29573	-0.300597	-0.305061	-0.309576	-0.314139	-0.318669	-0.323157	-0.327457	-0.33152	-0.33545	-0.339279	-0.343	-0.346615	-0.350099	-0.353557	-0.356988	-0.360421	-0.36388	-0.367329	-0.370807	-0.374332	-0.377984	-0.38177
0.00900492	-0.0111015	-0.0295637	-0.0470408	-0.0636858	-0.0794304	-0.0944525	-0.108926	-0.122728	-0.136084	-0.149014	-0.161325	-0.172992	-0.184089	-0.19462	-0.204588	-0.214043	-0.222999	-0.231573	-0.239854	-0.247824	-0.255528	-0.262979	-0.269997	-0.276617	-0.282858	-0.288693	-0.294057	-0.299056	-0.303795	-0.308575	-0.313382	-0.318157	-0.322772	-0.327196	-0.331358	-0.335362	-0.339305	-0.343142	-0.346839	-0.350514	-0.354171	-0.357806	-0.361428	-0.365035	-0.368628	-0.37225	-0.375992	-0.379861	-0.383904
0.00945934	-0.0104626	-0.0288115	-0.0462412	-0.0624563	-0.0778472	-0.0926363	-0.106689	-0.120216	-0.133272	-0.145788	-0.157813	-0.169434	-0.180547	-0.191085	-0.2011	-0.210627	-0.219708	-0.228529	-0.237087	-0.245288	-0.253195	-0.260836	-0.268102	-0.274894	-0.281181	-0.287044	-0.292538	-0.297809	-0.302811	-0.307836	-0.312884	-0.317784	-0.322519	-0.327041	-0.331278	-0.335396	-0.339453	-0.343374	-0.347262	-0.35114	-0.355004	-0.358831	-0.362601	-0.366353	-0.370092	-0.373931	-0.377893	-0.382018	-0.386324
0.0100685	-0.00976968	-0.0281168	-0.0450332	-0.0608512	-0.0759986	-0.0903297	-0.10411	-0.117337	-0.129958	-0.14218	-0.154167	-0.165823	-0.176954	-0.187546	-0.197646	-0.207312	-0.216653	-0.225762	-0.234557	-0.242961	-0.251056	-0.258945	-0.266389	-0.273227	-0.27954	-0.285531	-0.291295	-0.296831	-0.302079	-0.307342	-0.312514	-0.317528	-0.32236	-0.326956	-0.331307	-0.33554	-0.339683	-0.343795	-0.347891	-0.35198	-0.356038	-0.360014	-0.363931	-0.367829	-0.371785	-0.375847	-0.380066	-0.384455	-0.389025
0.0106247	-0.00927207	-0.0269569	-0.0434225	-0.0589809	-0.0736221	-0.0876858	-0.101168	-0.113934	-0.126248	-0.138442	-0.150473	-0.162159	-0.173351	-0.18404	-0.194299	-0.204237	-0.21388	-0.22323	-0.232227	-0.240817	-0.249157	-0.25723	-0.264721	-0.271584	-0.278018	-0.284278	-0.290308	-0.296093	-0.301577	-0.306961	-0.312242	-0.317351	-0.322257	-0.32697	-0.331435	-0.335756	-0.340091	-0.344415	-0.348727	-0.353015	-0.357225	-0.361349	-0.365412	-0.369527	-0.373708	-0.378028	-0.382514	-0.387168	-0.392008
0.0108466	-0.00805833	-0.0252485	-0.0414502	-0.056454	-0.0708453	-0.0846194	-0.0976187	-0.110068	-0.122373	-0.134628	-0.146699	-0.158457	-0.169765	-0.180635	-0.191182	-0.201435	-0.211327	-0.220882	-0.230065	-0.238899	-0.247428	-0.25555	-0.263064	-0.270046	-0.276749	-0.283277	-0.28956	-0.295586	-0.301189	-0.306678	-0.31205	-0.317235	-0.322259	-0.327085	-0.331641	-0.336155	-0.340706	-0.345248	-0.349764	-0.354209	-0.358568	-0.362838	-0.367117	-0.37146	-0.375898	-0.380486	-0.38524	-0.390166	-0.395239
0.0127934	-0.00587115	-0.0229096	-0.0385564	-0.053373	-0.0675137	-0.080796	-0.09348	-0.105958	-0.11836	-0.130671	-0.14283	-0.154726	-0.166246	-0.177425	-0.188302	-0.198816	-0.208914	-0.218656	-0.228084	-0.237114	-0.245696	-0.253841	-0.261474	-0.268725	-0.275698	-0.282483	-0.289013	-0.295159	-0.300863	-0.306439	-0.31189	-0.317193	-0.322331	-0.32725	-0.332001	-0.336735	-0.341508	-0.34626	-0.350936	-0.355531	-0.360038	-0.364525	-0.369033	-0.373633	-0.378342	-0.3832	-0.388229	-0.393391	-0.39864
0.0148386	-0.00365519	-0.0200165	-0.0354719	-0.0500334	-0.0636355	-0.0765841	-0.0893285	-0.101938	-0.114408	-0.126817	-0.139123	-0.151252	-0.163098	-0.174621	-0.185767	-0.196491	-0.206777	-0.216766	-0.226396	-0.235479	-0.24408	-0.252343	-0.260246	-0.267768	-0.275	-0.282033	-0.288682	-0.294929	-0.300714	-0.30637	-0.311937	-0.317352	-0.322584	-0.327697	-0.332671	-0.337629	-0.342611	-0.347523	-0.35235	-0.357096	-0.36182	-0.366536	-0.3713	-0.376169	-0.381149	-0.386282	-0.391547	-0.396885	-0.402256
0.0168655	-0.000711029	-0.016898	-0.0320813	-0.0460515	-0.0593031	-0.0723558	-0.0852795	-0.097977	-0.110552	-0.123116	-0.135673	-0.148148	-0.160354	-0.172153	-0.18351	-0.194421	-0.204954	-0.215149	-0.22483	-0.233928	-0.242642	-0.251174	-0.259351	-0.267135	-0.274613	-0.281763	-0.288511	-0.294841	-0.300707	-0.306477	-0.312153	-0.317664	-0.323089	-0.328427	-0.333626	-0.338797	-0.34394	-0.349003	-0.353984	-0.358949	-0.363903	-0.368873	-0.373906	-0.379049	-0.384304	-0.389673	-0.395114	-0.400573	-0.406043
0.0202561	0.00258965	-0.0133275	-0.0278841	-0.0415104	-0.0549413	-0.0682426	-0.0812906	-0.0941104	-0.106861	-0.119699	-0.132628	-0.145483	-0.157976	-0.169991	-0.181538	-0.192698	-0.203441	-0.213687	-0.223379	-0.232587	-0.241572	-0.250381	-0.258823	-0.266854	-0.274447	-0.281693	-0.288522	-0.294929	-0.300907	-0.306784	-0.312557	-0.318259	-0.32391	-0.329473	-0.334887	-0.34022	-0.345513	-0.350731	-0.355932	-0.361131	-0.366341	-0.371579	-0.376883	-0.3823	-0.387791	-0.393336	-0.398898	-0.404453	-0.409975
0.0230018	0.00586592	-0.00924984	-0.0234267	-0.0372878	-0.0510228	-0.0644652	-0.0776383	-0.0906488	-0.103684	-0.116909	-0.130233	-0.143377	-0.156083	-0.168285	-0.18008	-0.191449	-0.202234	-0.212481	-0.222279	-0.231757	-0.241017	-0.25009	-0.258778	-0.266919	-0.2746	-0.281922	-0.288822	-0.295339	-0.301417	-0.30739	-0.313349	-0.319277	-0.325152	-0.330927	-0.336501	-0.341981	-0.347426	-0.352863	-0.3583	-0.363755	-0.36923	-0.374737	-0.380313	-0.385963	-0.391627	-0.39729	-0.402945	-0.408549	-0.41407
0.0263545	0.0101506	-0.00463995	-0.0191735	-0.0334328	-0.0473391	-0.0609105	-0.0742986	-0.0876269	-0.101067	-0.114701	-0.128315	-0.141665	-0.154549	-0.166991	-0.179001	-0.190405	-0.201181	-0.211523	-0.221587	-0.231338	-0.240862	-0.250183	-0.258976	-0.267198	-0.274948	-0.282338	-0.289347	-0.295962	-0.302138	-0.308293	-0.314481	-0.320635	-0.326723	-0.332656	-0.338375	-0.344009	-0.349671	-0.355345	-0.361038	-0.36676	-0.372504	-0.378282	-0.384091	-0.389913	-0.395694	-0.401448	-0.407153	-0.412755	-0.418227
0.0309206	0.0148141	-0.000518107	-0.0155366	-0.0299913	-0.0440261	-0.057833	-0.0715694	-0.0853115	-0.0991692	-0.113093	-0.126903	-0.140421	-0.153539	-0.166196	-0.178228	-0.18961	-0.20047	-0.211075	-0.221411	-0.231424	-0.241191	-0.250609	-0.259477	-0.267761	-0.275575	-0.283068	-0.290172	-0.296877	-0.30323	-0.309615	-0.316029	-0.322395	-0.328639	-0.334714	-0.340586	-0.346435	-0.352332	-0.358261	-0.36422	-0.370209	-0.376222	-0.382229	-0.388207	-0.394143	-0.400011	-0.405814	-0.411516	-0.417066	-0.422422
0.0349579	0.0181743	0.00241842	-0.0127182	-0.0272432	-0.0414993	-0.0556562	-0.0697924	-0.0839398	-0.0980687	-0.112164	-0.126119	-0.139857	-0.153179	-0.165835	-0.177824	-0.189276	-0.200393	-0.211263	-0.221854	-0.232101	-0.241954	-0.251437	-0.260358	-0.268696	-0.276603	-0.284183	-0.291368	-0.298246	-0.304827	-0.311435	-0.318058	-0.324577	-0.330956	-0.337178	-0.343261	-0.349345	-0.355493	-0.361683	-0.367907	-0.374162	-0.380399	-0.38657	-0.392657	-0.398675	-0.404589	-0.410384	-0.416032	-0.421462	-0.426612
0.037124	0.020185	0.00451014	-0.0106027	-0.025319	-0.0399216	-0.0544611	-0.0689873	-0.0833836	-0.0976608	-0.111879	-0.126041	-0.139967	-0.153261	-0.165851	-0.177897	-0.1896	-0.200975	-0.212093	-0.22291	-0.233231	-0.243136	-0.252661	-0.261623	-0.270044	-0.278027	-0.285679	-0.29303	-0.300127	-0.306927	-0.313741	-0.320513	-0.327158	-0.33368	-0.340109	-0.346423	-0.352756	-0.359161	-0.365612	-0.372097	-0.378569	-0.384962	-0.391236	-0.397401	-0.40346	-0.409362	-0.415099	-0.420624	-0.425843	-0.43078
0.0386768	0.0219793	0.00636082	-0.00895001	-0.0240584	-0.0390625	-0.054005	-0.0687767	-0.0833148	-0.0977073	-0.11213	-0.12647	-0.140349	-0.15356	-0.1662	-0.178497	-0.190457	-0.202076	-0.213415	-0.224298	-0.234663	-0.244598	-0.254156	-0.263193	-0.271682	-0.279732	-0.287544	-0.295108	-0.302418	-0.309422	-0.316382	-0.323275	-0.330062	-0.336789	-0.343442	-0.350006	-0.356594	-0.363255	-0.369964	-0.37666	-0.383282	-0.389773	-0.396121	-0.402321	-0.408364	-0.414205	-0.419817	-0.425129	-0.430131	-0.434815
0.0404045	0.0237003	0.00785943	-0.00790971	-0.0234667	-0.038901	-0.0540922	-0.069003	-0.0836526	-0.0982512	-0.112848	-0.127122	-0.140898	-0.154153	-0.167047	-0.179605	-0.191808	-0.203642	-0.215039	-0.225958	-0.236343	-0.246304	-0.255929	-0.265028	-0.273577	-0.281779	-0.289799	-0.297569	-0.305075	-0.312224	-0.3193	-0.326335	-0.333326	-0.340275	-0.347175	-0.35399	-0.360832	-0.367748	-0.374662	-0.381502	-0.388219	-0.394779	-0.401157	-0.407337	-0.413315	-0.419028	-0.424424	-0.429517	-0.434262	-0.438642
0.0416995	0.0247938	0.00849196	-0.00777721	-0.0237816	-0.0394541	-0.0547757	-0.0697895	-0.0846479	-0.099404	-0.113901	-0.128045	-0.141856	-0.155368	-0.168521	-0.181314	-0.193725	-0.205604	-0.217025	-0.227953	-0.238353	-0.248368	-0.258043	-0.267189	-0.27588	-0.284283	-0.292502	-0.300458	-0.308098	-0.315355	-0.322573	-0.32981	-0.337021	-0.344215	-0.35136	-0.358423	-0.365515	-0.372629	-0.379678	-0.386607	-0.393387	-0.399973	-0.406325	-0.412434	-0.41828	-0.423772	-0.428945	-0.433777	-0.438212	-0.442329
0.0423043	0.0249616	0.00807393	-0.00866538	-0.0248868	-0.0406776	-0.0560903	-0.0713175	-0.0863084	-0.10092	-0.115252	-0.129418	-0.143491	-0.157258	-0.170637	-0.183629	-0.196068	-0.207958	-0.219371	-0.230299	-0.240736	-0.250788	-0.260495	-0.269772	-0.278653	-0.287247	-0.29564	-0.303719	-0.311455	-0.318853	-0.326274	-0.333726	-0.341183	-0.348616	-0.355999	-0.363306	-0.370587	-0.377825	-0.384957	-0.391944	-0.398746	-0.405299	-0.411573	-0.417545	-0.423163	-0.428427	-0.433333	-0.437851	-0.442019	-0.445879
0.041995	0.0239314	0.00656017	-0.010343	-0.0266448	-0.0424989	-0.0581207	-0.073453	-0.0882466	-0.102655	-0.116994	-0.131427	-0.145752	-0.159735	-0.173303	-0.186308	-0.198745	-0.210609	-0.222007	-0.232957	-0.243418	-0.253491	-0.263319	-0.272773	-0.281836	-0.290597	-0.299103	-0.307268	-0.315134	-0.322734	-0.330368	-0.338068	-0.345758	-0.353424	-0.361043	-0.368531	-0.375928	-0.383243	-0.390428	-0.397434	-0.404199	-0.410669	-0.416801	-0.422538	-0.427923	-0.432915	-0.437503	-0.441751	-0.445659	-0.449366
0.0402581	0.0218149	0.00440691	-0.012483	-0.0287973	-0.0448476	-0.0605621	-0.0756469	-0.0902022	-0.104606	-0.119219	-0.133906	-0.148445	-0.162615	-0.176182	-0.189175	-0.201573	-0.213411	-0.224821	-0.235786	-0.246261	-0.256447	-0.266447	-0.276077	-0.2853	-0.29417	-0.302755	-0.311044	-0.319106	-0.32692	-0.334805	-0.342737	-0.350657	-0.358555	-0.36635	-0.373949	-0.38142	-0.388785	-0.395985	-0.402953	-0.409633	-0.415959	-0.421852	-0.427351	-0.432462	-0.437133	-0.441448	-0.445435	-0.449188	-0.452791
0.0378671	0.0195037	0.00215312	-0.0147419	-0.0312918	-0.0474408	-0.0628636	-0.0776865	-0.0922475	-0.106955	-0.121838	-0.136743	-0.151473	-0.165634	-0.179184	-0.192128	-0.204492	-0.216331	-0.227749	-0.238719	-0.249302	-0.259658	-0.269828	-0.279611	-0.288937	-0.297879	-0.306584	-0.315066	-0.323335	-0.331404	-0.339521	-0.347681	-0.355832	-0.363899	-0.371799	-0.379469	-0.386987	-0.394364	-0.401522	-0.408404	-0.41494	-0.421023	-0.426674	-0.431896	-0.436681	-0.441078	-0.445131	-0.44896	-0.452607	-0.456059
0.0357484	0.0173912	-1.53506e-05	-0.0172386	-0.0339123	-0.0497285	-0.0648739	-0.0797293	-0.0946396	-0.109647	-0.124763	-0.139863	-0.154578	-0.16872	-0.182215	-0.195116	-0.207472	-0.219314	-0.230731	-0.241805	-0.252556	-0.263082	-0.273398	-0.283278	-0.292672	-0.301734	-0.310631	-0.319314	-0.327835	-0.336137	-0.344482	-0.352872	-0.361186	-0.369352	-0.377318	-0.385032	-0.392562	-0.399893	-0.406964	-0.413702	-0.419993	-0.425831	-0.4312	-0.436092	-0.440601	-0.444733	-0.448625	-0.452348	-0.455841	-0.459085
0.0336735	0.0152047	-0.00265108	-0.019978	-0.0362447	-0.0517558	-0.0669648	-0.082224	-0.0974678	-0.112721	-0.128035	-0.143112	-0.157801	-0.171877	-0.185317	-0.1982	-0.21055	-0.222382	-0.233897	-0.245134	-0.256052	-0.26672	-0.277125	-0.287063	-0.296573	-0.305828	-0.314922	-0.323856	-0.332605	-0.341133	-0.349706	-0.358253	-0.366659	-0.374886	-0.382892	-0.390614	-0.398097	-0.405336	-0.412261	-0.418751	-0.424794	-0.430344	-0.43538	-0.439992	-0.444233	-0.4482	-0.451984	-0.455549	-0.458832	-0.461769
0.0313326	0.0122226	-0.00559691	-0.0223818	-0.0383021	-0.0539267	-0.0696154	-0.0852454	-0.100745	-0.116201	-0.13148	-0.146522	-0.16113	-0.175135	-0.188539	-0.201406	-0.213733	-0.225653	-0.237322	-0.248719	-0.25977	-0.270521	-0.280974	-0.291021	-0.300724	-0.310173	-0.319519	-0.328676	-0.337641	-0.346396	-0.355118	-0.363746	-0.372209	-0.380472	-0.388478	-0.396148	-0.403537	-0.410627	-0.417298	-0.423537	-0.429287	-0.434498	-0.439249	-0.443588	-0.447658	-0.451516	-0.455138	-0.45849	-0.46146	-0.464091
0.0277506	0.00912031	-0.00793954	-0.0243316	-0.0404506	-0.0566657	-0.0727769	-0.0886772	-0.104393	-0.119806	-0.135046	-0.149987	-0.164508	-0.17846	-0.191839	-0.204669	-0.217075	-0.229143	-0.240968	-0.252489	-0.263617	-0.274407	-0.284965	-0.295203	-0.305094	-0.314801	-0.324365	-0.33373	-0.342915	-0.351812	-0.360607	-0.369288	-0.377784	-0.386043	-0.39399	-0.401563	-0.408801	-0.415632	-0.422047	-0.427988	-0.433394	-0.438318	-0.442791	-0.446954	-0.450912	-0.454602	-0.458008	-0.461045	-0.463707	-0.466057
0.0255959	0.00768415	-0.00915152	-0.0259946	-0.0429393	-0.0596925	-0.0761235	-0.0922809	-0.107965	-0.123357	-0.138491	-0.153342	-0.167801	-0.181725	-0.195058	-0.207967	-0.22052	-0.232744	-0.244689	-0.256283	-0.267445	-0.278344	-0.289095	-0.299516	-0.309671	-0.319596	-0.329364	-0.338945	-0.348264	-0.357226	-0.366074	-0.374788	-0.383277	-0.391473	-0.399317	-0.40674	-0.413716	-0.420286	-0.426399	-0.431991	-0.437109	-0.44175	-0.446042	-0.450092	-0.453878	-0.45735	-0.460436	-0.463163	-0.465541	-0.467672
0.0249869	0.00705683	-0.0104984	-0.0284	-0.045983	-0.0630959	-0.0798114	-0.0959258	-0.111586	-0.12686	-0.141893	-0.156671	-0.171093	-0.184961	-0.198374	-0.211428	-0.224137	-0.236481	-0.248497	-0.26012	-0.271391	-0.282487	-0.293417	-0.3041	-0.314471	-0.3246	-0.334582	-0.344293	-0.353672	-0.362686	-0.371565	-0.380273	-0.388698	-0.396789	-0.404478	-0.411636	-0.41835	-0.424613	-0.430375	-0.435677	-0.440511	-0.44497	-0.449146	-0.453022	-0.456589	-0.459741	-0.462517	-0.46496	-0.467118	-0.469122
0.0243571	0.0054255	-0.0134006	-0.031951	-0.0498594	-0.0672304	-0.0838411	-0.0998928	-0.115396	-0.130534	-0.145462	-0.160178	-0.174521	-0.188456	-0.202002	-0.215204	-0.228021	-0.240427	-0.25246	-0.264184	-0.27565	-0.286922	-0.298109	-0.309002	-0.31957	-0.329909	-0.340013	-0.349777	-0.359199	-0.36824	-0.377113	-0.385753	-0.39407	-0.402001	-0.409418	-0.416308	-0.422711	-0.428618	-0.434086	-0.439102	-0.44375	-0.448091	-0.45209	-0.455744	-0.458988	-0.461828	-0.464318	-0.46654	-0.468572	-0.470457
0.0218343	0.0015093	-0.0178099	-0.0365382	-0.054616	-0.0717747	-0.0882568	-0.104091	-0.119406	-0.134399	-0.149234	-0.16384	-0.17823	-0.192283	-0.205963	-0.219258	-0.232123	-0.244532	-0.256659	-0.268572	-0.280208	-0.291738	-0.303128	-0.314208	-0.324978	-0.33543	-0.345577	-0.355375	-0.364816	-0.373849	-0.382652	-0.39118	-0.399333	-0.406985	-0.414126	-0.420699	-0.42674	-0.432349	-0.437527	-0.442352	-0.446879	-0.451038	-0.454813	-0.45814	-0.461069	-0.463621	-0.465889	-0.467981	-0.469892	-0.471715
0.0168172	-0.00357014	-0.0228397	-0.0416257	-0.0593885	-0.0763764	-0.0925926	-0.108199	-0.123342	-0.138229	-0.152939	-0.167583	-0.182084	-0.196266	-0.21003	-0.223364	-0.236223	-0.248726	-0.261046	-0.273125	-0.285027	-0.29676	-0.30833	-0.319607	-0.330482	-0.340967	-0.351142	-0.360956	-0.370378	-0.379339	-0.388028	-0.396393	-0.404262	-0.411634	-0.41845	-0.424657	-0.430398	-0.435712	-0.440694	-0.445397	-0.449738	-0.453669	-0.457113	-0.460122	-0.462761	-0.465089	-0.467227	-0.469196	-0.471047	-0.472841
0.0122442	-0.00809155	-0.0274712	-0.0459426	-0.0635882	-0.0803295	-0.0963321	-0.111783	-0.126847	-0.141623	-0.156393	-0.171169	-0.185816	-0.200089	-0.213901	-0.227233	-0.240197	-0.25291	-0.265404	-0.277764	-0.289875	-0.301794	-0.313563	-0.324942	-0.335846	-0.346359	-0.35655	-0.36634	-0.375685	-0.384536	-0.393066	-0.401146	-0.408733	-0.415776	-0.422221	-0.428126	-0.433572	-0.438687	-0.443548	-0.448062	-0.452175	-0.455773	-0.458896	-0.461613	-0.464027	-0.466226	-0.468241	-0.470154	-0.471981	-0.473722
0.00834212	-0.012218	-0.0312713	-0.0496819	-0.0671079	-0.0836567	-0.0995297	-0.114936	-0.129909	-0.144779	-0.159711	-0.17466	-0.189412	-0.203742	-0.217558	-0.231004	-0.244193	-0.257092	-0.269882	-0.28246	-0.294764	-0.306888	-0.318758	-0.330162	-0.341094	-0.351624	-0.361789	-0.371498	-0.380727	-0.389423	-0.397669	-0.405466	-0.412722	-0.419391	-0.425532	-0.431142	-0.436387	-0.441382	-0.446051	-0.450337	-0.454116	-0.457394	-0.460224	-0.462715	-0.465	-0.467076	-0.469037	-0.470929	-0.472706	-0.474388
[truncated: 50 more columns]

## Sheet: Trained6RUN
0.909562	0.946108	0.951302	0.95724	0.959215	0.959789	0.959972	0.96028	0.959964	0.959758	0.959232	0.958996	0.95852	0.957939	0.957418	0.956745	0.956366	0.955613	0.955133	0.954521	0.953813	0.953179	0.952389	0.952056	0.951338	0.950943	0.950286	0.949895	0.949255	0.948809	0.948173	0.947744	0.947237	0.946831	0.946369	0.945871	0.945698	0.945117	0.944897	0.944454	0.944314	0.943936	0.943658	0.943355	0.943072	0.942805	0.94255	0.942335	0.942143	0.941984
0.94592	0.972904	0.978879	0.982958	0.983932	0.984011	0.984065	0.983904	0.983508	0.983021	0.982543	0.98211	0.98152	0.980921	0.980306	0.979737	0.979146	0.978492	0.977966	0.977321	0.976668	0.975947	0.975387	0.97481	0.974203	0.973632	0.973066	0.972557	0.972034	0.97151	0.970984	0.970568	0.970164	0.969742	0.969283	0.968928	0.968532	0.968188	0.967924	0.967597	0.96734	0.967052	0.96683	0.966604	0.966366	0.966129	0.965925	0.965762	0.965636	0.965434
0.951094	0.97882	0.984398	0.987647	0.988292	0.988376	0.988216	0.987977	0.98745	0.987015	0.986484	0.985967	0.985361	0.984709	0.984139	0.98348	0.9829	0.982252	0.981671	0.981039	0.980316	0.979725	0.97906	0.978534	0.977923	0.977407	0.976832	0.97636	0.975802	0.975318	0.974821	0.974446	0.974019	0.973602	0.973228	0.972811	0.972489	0.972151	0.971875	0.971554	0.971293	0.971036	0.970832	0.970606	0.970389	0.970183	0.970008	0.969873	0.969703	0.969528
0.956963	0.982894	0.987612	0.990227	0.990746	0.990599	0.990336	0.989929	0.98942	0.988909	0.988314	0.987762	0.987095	0.98648	0.985824	0.985192	0.984587	0.983913	0.98332	0.982619	0.981987	0.981328	0.980723	0.980156	0.979578	0.979041	0.9785	0.977989	0.977476	0.977003	0.976552	0.976148	0.975729	0.975356	0.974938	0.974591	0.974265	0.973931	0.97365	0.973357	0.9731	0.972866	0.972659	0.972452	0.972254	0.972073	0.971933	0.97177	0.971616	0.971478
0.958825	0.983839	0.98823	0.990712	0.991059	0.990885	0.990516	0.990137	0.989594	0.989041	0.988437	0.987837	0.987212	0.986541	0.985914	0.985278	0.984643	0.98398	0.983323	0.982693	0.98202	0.981409	0.98078	0.980246	0.979663	0.979153	0.978588	0.978107	0.977612	0.977173	0.976719	0.976322	0.975935	0.975534	0.975173	0.974833	0.974525	0.9742	0.973943	0.973667	0.973425	0.973201	0.973006	0.972812	0.972632	0.97248	0.972317	0.972164	0.972033	0.9719
0.959405	0.983908	0.988303	0.990564	0.990882	0.990618	0.99029	0.989876	0.989307	0.988747	0.988106	0.987536	0.986868	0.986223	0.985593	0.984937	0.984308	0.983602	0.983001	0.982339	0.981707	0.98108	0.980493	0.979949	0.979393	0.978862	0.97834	0.97787	0.97741	0.976969	0.97653	0.976156	0.975751	0.9754	0.975049	0.974724	0.974422	0.974128	0.973887	0.973629	0.973405	0.973193	0.973009	0.97283	0.972677	0.97251	0.972355	0.97222	0.972094	0.971971
0.959473	0.983916	0.988106	0.990286	0.990496	0.990276	0.989916	0.989468	0.988895	0.988298	0.98769	0.987073	0.986426	0.985779	0.985131	0.984483	0.983813	0.983165	0.982534	0.981907	0.981265	0.980675	0.980085	0.979563	0.978991	0.978493	0.97799	0.977548	0.977089	0.976661	0.976251	0.975862	0.975505	0.975165	0.974832	0.974516	0.974238	0.973965	0.973739	0.9735	0.973284	0.973087	0.972916	0.972763	0.972599	0.972441	0.972309	0.97218	0.972065	0.97195
0.95967	0.983714	0.987849	0.989866	0.990115	0.98986	0.989469	0.989007	0.988397	0.987827	0.98718	0.98658	0.985928	0.985264	0.984624	0.983938	0.983321	0.982645	0.982041	0.981406	0.9808	0.980207	0.979644	0.979107	0.978573	0.97809	0.977619	0.977178	0.976735	0.976334	0.975917	0.97557	0.975226	0.974899	0.974577	0.974287	0.974024	0.97377	0.973559	0.97333	0.973132	0.972949	0.972803	0.97264	0.972483	0.972344	0.972217	0.972101	0.971993	0.971894
0.959343	0.983331	0.987339	0.989405	0.989612	0.989334	0.988929	0.988425	0.987846	0.98724	0.986609	0.986003	0.985334	0.984681	0.984005	0.983369	0.982719	0.982074	0.981465	0.980863	0.980256	0.979689	0.979118	0.978614	0.978099	0.977645	0.977175	0.976749	0.976332	0.975924	0.975547	0.975216	0.974883	0.974566	0.974269	0.973997	0.97375	0.973514	0.97331	0.973101	0.972916	0.972758	0.972602	0.972445	0.972308	0.972175	0.972059	0.971951	0.971858	0.971757
0.959126	0.982854	0.986944	0.988926	0.989098	0.988803	0.988352	0.987874	0.987259	0.986667	0.986031	0.985405	0.984746	0.984059	0.98343	0.982766	0.982145	0.981494	0.980914	0.980311	0.979729	0.979155	0.978617	0.978129	0.977647	0.977193	0.976742	0.976341	0.975919	0.975549	0.975189	0.974866	0.974544	0.974252	0.973973	0.973718	0.97349	0.973264	0.973077	0.972882	0.972719	0.972554	0.972404	0.972269	0.972138	0.972018	0.971909	0.971817	0.971722	0.971635
0.958551	0.982433	0.986447	0.988375	0.988525	0.988185	0.987765	0.98725	0.98665	0.986053	0.985398	0.984782	0.984091	0.983451	0.982796	0.98216	0.98153	0.980912	0.98033	0.979751	0.979162	0.978621	0.978101	0.977642	0.977161	0.976725	0.976296	0.97589	0.975506	0.975152	0.974805	0.974492	0.974196	0.973923	0.97366	0.973425	0.973205	0.972997	0.972822	0.972649	0.972484	0.972326	0.972197	0.972068	0.971949	0.971838	0.971745	0.971652	0.971571	0.971491
0.958456	0.982057	0.985994	0.987864	0.987948	0.987634	0.987173	0.986667	0.986059	0.98544	0.984795	0.984144	0.9835	0.982832	0.982202	0.98156	0.980961	0.980343	0.979782	0.979196	0.978641	0.978117	0.977627	0.977169	0.976707	0.976293	0.975863	0.975491	0.975126	0.974784	0.974449	0.974161	0.973884	0.973628	0.973386	0.973159	0.972958	0.972763	0.972609	0.972435	0.972277	0.97214	0.972017	0.9719	0.97179	0.971695	0.971603	0.971522	0.971449	0.971374
0.957914	0.981472	0.985394	0.987198	0.987322	0.986968	0.986523	0.986011	0.985385	0.984777	0.984101	0.983496	0.982825	0.982186	0.98155	0.980939	0.98034	0.979746	0.979178	0.978625	0.978089	0.977595	0.977108	0.976669	0.976228	0.975812	0.975419	0.975064	0.974711	0.974382	0.974073	0.973805	0.973545	0.973308	0.973076	0.972868	0.972681	0.972509	0.972354	0.972189	0.972049	0.97192	0.971809	0.971701	0.971607	0.971513	0.971435	0.971362	0.971295	0.971234
0.957391	0.980887	0.984737	0.986578	0.986656	0.986321	0.985868	0.985335	0.984722	0.984081	0.983454	0.982821	0.982179	0.981534	0.980929	0.980319	0.979744	0.979145	0.978609	0.978075	0.977568	0.977078	0.976612	0.976192	0.975753	0.975372	0.974998	0.974656	0.974317	0.974012	0.973723	0.973472	0.973232	0.973005	0.972792	0.972598	0.972432	0.972261	0.972113	0.971968	0.971836	0.97172	0.971618	0.971525	0.971434	0.971355	0.971285	0.97122	0.971166	0.971113
0.956829	0.980225	0.984142	0.985914	0.986012	0.985671	0.985195	0.984671	0.984025	0.983433	0.982778	0.982173	0.981523	0.98091	0.980306	0.979719	0.979139	0.978572	0.978055	0.97755	0.977049	0.976578	0.976133	0.975715	0.975311	0.974949	0.974586	0.974258	0.973944	0.973659	0.973387	0.973155	0.972927	0.972718	0.97252	0.972348	0.972184	0.972021	0.971894	0.971757	0.97164	0.971533	0.971446	0.971358	0.971281	0.971211	0.971148	0.971096	0.971051	0.971009
0.956104	0.979635	0.983481	0.985272	0.98536	0.984995	0.98453	0.983971	0.983377	0.982755	0.982131	0.981518	0.980901	0.980288	0.979708	0.979117	0.978568	0.978021	0.977532	0.977032	0.976551	0.976101	0.975659	0.975274	0.974891	0.97454	0.974192	0.973887	0.973593	0.973326	0.973075	0.972854	0.972644	0.97245	0.972273	0.972103	0.971948	0.971806	0.971687	0.971565	0.971458	0.971367	0.971285	0.971211	0.971143	0.97108	0.97103	0.970987	0.970953	0.970922
0.955648	0.979035	0.982895	0.984659	0.984712	0.984358	0.983851	0.983346	0.982718	0.982126	0.981492	0.980912	0.980294	0.979705	0.97912	0.97856	0.97803	0.977512	0.977026	0.976546	0.976085	0.975639	0.97523	0.974865	0.974492	0.974155	0.973832	0.973547	0.973271	0.973024	0.972784	0.972581	0.972385	0.972212	0.972038	0.971877	0.97174	0.971608	0.971502	0.97139	0.971299	0.971213	0.971145	0.971081	0.97102	0.97097	0.97093	0.970897	0.970874	0.970852
0.954953	0.978381	0.982233	0.983962	0.984035	0.98364	0.983197	0.982655	0.982061	0.981461	0.980863	0.980283	0.97969	0.979098	0.978546	0.978006	0.977504	0.97699	0.976526	0.976066	0.975609	0.975196	0.974808	0.974454	0.974095	0.973783	0.973481	0.973213	0.972958	0.972722	0.972501	0.972311	0.972137	0.971967	0.971802	0.97166	0.971533	0.971414	0.971318	0.971223	0.971136	0.971065	0.971006	0.970948	0.970901	0.970861	0.970831	0.97081	0.970795	0.970785
0.954403	0.977792	0.981589	0.983323	0.983344	0.983016	0.98253	0.982022	0.981417	0.980852	0.980252	0.979696	0.9791	0.97854	0.978006	0.977495	0.976998	0.976505	0.97606	0.975603	0.97518	0.974788	0.974412	0.974071	0.973739	0.973447	0.973163	0.972916	0.972672	0.972455	0.972249	0.972081	0.971909	0.971749	0.971603	0.971472	0.971358	0.97125	0.97117	0.97108	0.971008	0.970946	0.970895	0.97085	0.970812	0.970783	0.970764	0.970752	0.970749	0.970745
0.953736	0.97709	0.980927	0.982599	0.982704	0.982329	0.981883	0.981363	0.980797	0.980231	0.979658	0.979098	0.978535	0.977994	0.977491	0.976983	0.976508	0.976035	0.975593	0.975171	0.97477	0.974388	0.974027	0.973712	0.973401	0.973127	0.972864	0.972627	0.972403	0.972199	0.972015	0.971849	0.971687	0.971546	0.97141	0.971293	0.97119	0.971098	0.971023	0.970948	0.970886	0.970831	0.970793	0.970758	0.970731	0.970713	0.970703	0.970703	0.970707	0.970712
0.952975	0.976438	0.980198	0.981971	0.982017	0.981686	0.981225	0.980748	0.980179	0.979641	0.979064	0.978538	0.977995	0.977485	0.976984	0.976499	0.976044	0.975574	0.975167	0.974767	0.974376	0.974009	0.973674	0.973379	0.973086	0.972834	0.972582	0.972365	0.972153	0.971971	0.97179	0.971634	0.971491	0.97136	0.971238	0.971131	0.971045	0.970959	0.970898	0.970833	0.970779	0.970738	0.970709	0.970685	0.97067	0.97066	0.970662	0.970669	0.970681	0.970702
0.952477	0.975738	0.979628	0.981315	0.981405	0.981056	0.980641	0.980156	0.979615	0.97907	0.978529	0.978022	0.977508	0.976999	0.976521	0.976055	0.975602	0.975166	0.974781	0.97439	0.974013	0.973673	0.973358	0.97308	0.97281	0.972566	0.972334	0.972129	0.971939	0.97176	0.971587	0.971451	0.971317	0.9712	0.971089	0.970999	0.970918	0.970846	0.970796	0.970739	0.970698	0.970666	0.970648	0.970635	0.970629	0.970632	0.97064	0.970655	0.970683	0.970708
0.951617	0.975149	0.978945	0.980693	0.980758	0.98046	0.980038	0.979582	0.979035	0.978526	0.978005	0.977528	0.977017	0.97653	0.976071	0.975608	0.975189	0.974776	0.974398	0.974022	0.973672	0.973352	0.973055	0.972799	0.97254	0.972316	0.972096	0.971913	0.971727	0.971557	0.971405	0.971278	0.971159	0.971053	0.970958	0.970875	0.970808	0.970747	0.970704	0.970661	0.97063	0.97061	0.970603	0.970599	0.970604	0.970614	0.970632	0.970662	0.970694	0.970728
0.951272	0.974547	0.978401	0.980104	0.980219	0.979905	0.97951	0.979044	0.978532	0.978041	0.977548	0.97707	0.976581	0.976112	0.975655	0.975225	0.974827	0.974422	0.974058	0.973708	0.973379	0.973076	0.972801	0.972554	0.972314	0.972102	0.971904	0.971724	0.971547	0.971396	0.971254	0.971141	0.971033	0.970942	0.970854	0.970785	0.970728	0.970675	0.970646	0.970612	0.970593	0.970583	0.970585	0.970593	0.970605	0.970624	0.970656	0.97069	0.970731	0.970775
0.950391	0.973896	0.977722	0.979501	0.979607	0.97933	0.978928	0.978502	0.978011	0.977553	0.97706	0.976606	0.976137	0.975671	0.975248	0.974841	0.974452	0.974061	0.973724	0.973395	0.973084	0.972804	0.972539	0.972311	0.972083	0.971893	0.971699	0.971528	0.971371	0.971231	0.971103	0.971001	0.970909	0.970826	0.970752	0.970694	0.970646	0.970606	0.970586	0.970565	0.970557	0.970556	0.97057	0.970585	0.970606	0.970639	0.970676	0.97072	0.970771	0.970824
0.949901	0.973308	0.977215	0.978958	0.979096	0.978801	0.978438	0.978029	0.977569	0.977105	0.976636	0.976198	0.975729	0.975296	0.974896	0.974495	0.97412	0.973755	0.97344	0.973127	0.972838	0.972567	0.972321	0.972104	0.971898	0.971711	0.971526	0.971373	0.971226	0.9711	0.970984	0.970897	0.970812	0.970744	0.970681	0.97063	0.970596	0.970566	0.970558	0.970547	0.970548	0.97056	0.97058	0.970605	0.97064	0.970678	0.970724	0.970777	0.970837	0.970896
0.949202	0.972787	0.976642	0.978428	0.978549	0.978302	0.977957	0.977581	0.977113	0.976675	0.976223	0.975785	0.975348	0.974939	0.974544	0.974158	0.973809	0.973465	0.973166	0.972877	0.972595	0.972343	0.972108	0.971913	0.971709	0.97153	0.971365	0.971223	0.971089	0.970975	0.970874	0.970795	0.970724	0.970666	0.970612	0.970575	0.97055	0.970532	0.970535	0.970534	0.970547	0.970565	0.970595	0.970633	0.970674	0.970721	0.970776	0.970838	0.970905	0.970977
0.948823	0.972272	0.976168	0.977918	0.978085	0.977853	0.977539	0.97715	0.976707	0.976284	0.975829	0.975423	0.97501	0.974606	0.974224	0.973863	0.973535	0.973207	0.97293	0.972648	0.972386	0.972144	0.971931	0.971738	0.971543	0.971384	0.971229	0.9711	0.970978	0.97088	0.970786	0.970722	0.970661	0.970612	0.970571	0.970544	0.970531	0.970524	0.970535	0.970546	0.970567	0.970594	0.970637	0.97068	0.97073	0.970786	0.970851	0.97092	0.970999	0.971076
0.948141	0.971733	0.975602	0.977418	0.977606	0.977412	0.977086	0.976724	0.976298	0.975873	0.975453	0.975071	0.974664	0.974273	0.973918	0.973578	0.973266	0.972961	0.972692	0.972429	0.972178	0.971958	0.971748	0.971564	0.97139	0.971242	0.971101	0.970984	0.970878	0.970787	0.970709	0.970655	0.970604	0.970567	0.970537	0.970523	0.97052	0.970522	0.970546	0.970564	0.970593	0.970633	0.970682	0.970735	0.970793	0.970859	0.97093	0.971012	0.971095	0.971182
0.94769	0.971216	0.975161	0.976988	0.977208	0.976989	0.976692	0.976343	0.975911	0.975518	0.975123	0.974743	0.974349	0.973984	0.973649	0.973325	0.973035	0.972737	0.972486	0.972233	0.972004	0.971787	0.971584	0.971421	0.971257	0.971122	0.970992	0.970891	0.970793	0.970718	0.97065	0.970604	0.970566	0.97054	0.970522	0.970517	0.970524	0.970538	0.970569	0.970596	0.970639	0.970686	0.970743	0.970804	0.970873	0.970945	0.971028	0.971114	0.971207	0.971298
0.947057	0.970752	0.974718	0.976584	0.976773	0.976587	0.976303	0.975946	0.975549	0.975183	0.974789	0.974422	0.974054	0.97371	0.97339	0.97309	0.972805	0.972526	0.972285	0.972054	0.971827	0.971618	0.971436	0.971283	0.971133	0.97101	0.970896	0.970803	0.97072	0.970655	0.970596	0.970563	0.970536	0.970522	0.970514	0.97052	0.970539	0.97056	0.9706	0.97064	0.970689	0.970745	0.97081	0.970881	0.970956	0.971041	0.971128	0.971223	0.971321	0.97142
0.946722	0.970385	0.974376	0.976188	0.976405	0.976227	0.975929	0.975607	0.975234	0.974868	0.974485	0.974144	0.973796	0.973466	0.97317	0.972873	0.972608	0.972338	0.972119	0.97189	0.971671	0.971483	0.971312	0.971172	0.971034	0.970926	0.970821	0.970743	0.97067	0.970615	0.970569	0.970547	0.970532	0.970528	0.97053	0.970547	0.970574	0.970605	0.970656	0.970703	0.97076	0.970824	0.9709	0.970977	0.971063	0.971152	0.971249	0.971349	0.971454	0.971559
0.946268	0.97001	0.973946	0.975793	0.976026	0.975833	0.975575	0.975277	0.974906	0.974551	0.974195	0.973875	0.973542	0.973235	0.972944	0.972667	0.972412	0.972165	0.971947	0.971727	0.97153	0.971354	0.971197	0.97107	0.970946	0.970848	0.970759	0.970691	0.970629	0.970585	0.970551	0.970542	0.970536	0.970542	0.970556	0.970581	0.970616	0.970658	0.970717	0.970772	0.970838	0.970912	0.970994	0.971082	0.971172	0.97127	0.971372	0.97148	0.97159	0.971703
0.945909	0.969573	0.973552	0.975415	0.975627	0.97548	0.975246	0.974949	0.974589	0.974262	0.973927	0.973621	0.973311	0.97301	0.972738	0.972471	0.972239	0.971993	0.971786	0.971588	0.971404	0.971242	0.971097	0.970984	0.970872	0.97079	0.970711	0.970654	0.970604	0.970572	0.970551	0.97055	0.970554	0.970572	0.970594	0.970628	0.970674	0.970724	0.970791	0.970855	0.97093	0.97101	0.971103	0.971195	0.971294	0.971397	0.971507	0.971619	0.971737	0.97185
0.94535	0.969127	0.973146	0.974988	0.975257	0.975137	0.974905	0.97462	0.974289	0.973984	0.973665	0.973383	0.973078	0.972796	0.972535	0.972292	0.972061	0.971828	0.971643	0.971459	0.971289	0.971139	0.971009	0.970908	0.970813	0.97074	0.970672	0.970626	0.970588	0.970569	0.970556	0.970566	0.970582	0.970608	0.970639	0.970683	0.970738	0.970796	0.970871	0.970944	0.971026	0.971116	0.971212	0.971313	0.971418	0.971528	0.971642	0.971762	0.971881	0.972003
0.945116	0.968787	0.972759	0.974652	0.974953	0.974821	0.974599	0.974343	0.974032	0.973739	0.973445	0.973164	0.972878	0.972605	0.972366	0.972123	0.971902	0.97169	0.971518	0.971348	0.97119	0.971055	0.970935	0.970851	0.970765	0.970703	0.970646	0.970613	0.970587	0.970577	0.970575	0.970596	0.97062	0.970655	0.970696	0.970749	0.970811	0.970877	0.970962	0.971041	0.971134	0.971228	0.971333	0.971439	0.971552	0.971666	0.971788	0.971909	0.972037	0.972161
0.944727	0.968352	0.972418	0.974332	0.97463	0.974507	0.974315	0.974079	0.973783	0.973513	0.973223	0.97296	0.972686	0.972436	0.972198	0.971968	0.971769	0.971572	0.971413	0.971255	0.971111	0.970988	0.970887	0.970811	0.970736	0.970685	0.970641	0.97062	0.970603	0.970603	0.970613	0.970642	0.970674	0.970718	0.970768	0.970828	0.970899	0.970974	0.971065	0.971154	0.97125	0.971353	0.971463	0.971577	0.971693	0.971815	0.971938	0.972067	0.972197	0.972328
0.944187	0.967985	0.972103	0.973999	0.974307	0.974219	0.974049	0.973825	0.973556	0.973285	0.973015	0.972762	0.972512	0.972261	0.972035	0.971828	0.971643	0.971461	0.971314	0.971169	0.971038	0.970934	0.97084	0.970775	0.970711	0.970673	0.970642	0.970629	0.970622	0.970635	0.970652	0.970689	0.970731	0.970784	0.970842	0.97091	0.97099	0.971071	0.971171	0.971264	0.971369	0.971477	0.971595	0.971712	0.971836	0.971959	0.97209	0.972222	0.972358	0.972494
0.943927	0.967751	0.97182	0.973715	0.974054	0.973984	0.973822	0.973623	0.973351	0.973098	0.972837	0.972606	0.972354	0.972117	0.971913	0.971721	0.97155	0.971378	0.971244	0.971113	0.971	0.970903	0.970821	0.970766	0.970715	0.970689	0.970665	0.970663	0.970667	0.970688	0.970713	0.970758	0.970809	0.970869	0.970935	0.971012	0.971098	0.971188	0.971292	0.971393	0.971503	0.971619	0.971739	0.971865	0.971989	0.97212	0.972254	0.972392	0.972533	0.972671
0.943806	0.967423	0.971504	0.973442	0.973803	0.973738	0.973608	0.9734	0.973148	0.972902	0.972665	0.972432	0.972192	0.971977	0.971789	0.971611	0.971451	0.971293	0.971172	0.971061	0.970954	0.970869	0.970797	0.970756	0.970718	0.970698	0.970685	0.970694	0.970707	0.970735	0.970768	0.970824	0.970882	0.97095	0.971024	0.971107	0.971203	0.971297	0.971409	0.971516	0.971633	0.971752	0.971881	0.972006	0.972139	0.972273	0.972413	0.972555	0.972699	0.972842
0.943397	0.967066	0.971209	0.973175	0.973551	0.973513	0.973383	0.973193	0.972955	0.972735	0.972495	0.97228	0.972063	0.971868	0.971693	0.971526	0.971378	0.971236	0.971136	0.971028	0.970936	0.970858	0.970801	0.970772	0.970739	0.97073	0.970729	0.970746	0.970766	0.9708	0.970844	0.970906	0.970971	0.971048	0.971129	0.97122	0.971318	0.97142	0.971538	0.971651	0.971772	0.971898	0.972027	0.97216	0.972295	0.972435	0.972579	0.972724	0.972872	0.973018
0.94303	0.966803	0.970972	0.972939	0.97335	0.973296	0.973186	0.973004	0.972791	0.972566	0.972343	0.972151	0.971953	0.971772	0.971607	0.971451	0.971319	0.971197	0.971101	0.971007	0.970922	0.970859	0.970814	0.97079	0.970767	0.970771	0.970777	0.9708	0.970827	0.970872	0.970923	0.970991	0.971065	0.971148	0.971237	0.971331	0.971437	0.971545	0.971669	0.971786	0.971914	0.97204	0.972177	0.972313	0.972454	0.972598	0.972745	0.972894	0.973045	0.973194
0.942788	0.96659	0.97075	0.972754	0.973142	0.973106	0.973005	0.97285	0.972629	0.972424	0.972223	0.972053	0.971867	0.971696	0.971541	0.971402	0.971291	0.971171	0.971089	0.971001	0.97093	0.97088	0.970839	0.970825	0.970814	0.970824	0.970837	0.970867	0.970904	0.970956	0.971012	0.971089	0.971169	0.97126	0.971351	0.971453	0.971565	0.971679	0.971806	0.97193	0.972058	0.972192	0.972331	0.972473	0.972618	0.972764	0.972915	0.973067	0.973221	0.973371
0.942514	0.966338	0.97055	0.972532	0.972939	0.972918	0.972846	0.972681	0.972486	0.972304	0.972128	0.971969	0.971794	0.97163	0.971494	0.971377	0.971266	0.971161	0.971083	0.971011	0.970952	0.970904	0.970874	0.970871	0.970867	0.970883	0.9709	0.970941	0.970985	0.971042	0.971107	0.97119	0.971277	0.971369	0.971469	0.971577	0.971695	0.971811	0.971945	0.972069	0.972205	0.972341	0.972486	0.972632	0.972779	0.97293	0.973083	0.973238	0.973393	0.973548
0.942201	0.966132	0.970321	0.972322	0.972753	0.972762	0.972679	0.972547	0.972374	0.972221	0.972054	0.971905	0.971734	0.971591	0.971478	0.971359	0.971263	0.971162	0.9711	0.971039	0.970981	0.970943	0.970924	0.970928	0.970929	0.970949	0.970978	0.971025	0.971073	0.971138	0.97121	0.971299	0.971387	0.971487	0.971592	0.971706	0.971826	0.971949	0.972084	0.972215	0.972352	0.972494	0.972643	0.97279	0.972942	0.973096	0.973252	0.973408	0.973567	0.973722
0.942183	0.965882	0.970107	0.972128	0.972594	0.972588	0.97254	0.97243	0.972289	0.972144	0.971986	0.97184	0.971691	0.971572	0.971455	0.971352	0.971258	0.971173	0.971122	0.971062	0.971014	0.970987	0.970975	0.970983	0.970987	0.971019	0.971054	0.971105	0.971162	0.971233	0.971311	0.971401	0.971497	0.971603	0.971714	0.97183	0.971957	0.972081	0.972221	0.972355	0.972498	0.972644	0.972795	0.972946	0.9731	0.973257	0.973414	0.973575	0.973735	0.973892
0.942045	0.965673	0.96997	0.972019	0.972455	0.972506	0.97247	0.972401	0.972259	0.972118	0.971954	0.971834	0.97171	0.971579	0.97148	0.971373	0.971296	0.971221	0.971166	0.971115	0.971077	0.971056	0.971046	0.971055	0.971072	0.971108	0.971146	0.971205	0.971267	0.971343	0.971421	0.971518	0.97162	0.971731	0.971844	0.971965	0.972093	0.972222	0.972365	0.972504	0.972651	0.972798	0.972952	0.973106	0.973263	0.97342	0.973582	0.973743	0.973905	0.974063
0.941849	0.965477	0.969827	0.971847	0.972337	0.972407	0.972413	0.972345	0.972208	0.972063	0.971925	0.97183	0.971695	0.971582	0.97148	0.97139	0.971323	0.971245	0.9712	0.971159	0.971127	0.97111	0.971102	0.971123	0.971145	0.971185	0.97123	0.971295	0.971363	0.971439	0.971524	0.971627	0.971735	0.971848	0.971967	0.972089	0.972223	0.972354	0.972503	0.972646	0.972794	0.972946	0.973103	0.973259	0.973418	0.973579	0.973742	0.973905	0.974068	0.974225
0.941707	0.965392	0.969679	0.97179	0.972283	0.972403	0.972398	0.972327	0.972176	0.97206	0.971948	0.971834	0.971718	0.971597	0.971513	0.971432	0.971359	0.971289	0.971254	0.971218	0.971188	0.97117	0.971175	0.9712	0.971224	0.971271	0.971322	0.971391	0.971459	0.971543	0.971634	0.971743	0.971851	0.97197	0.972089	0.972217	0.972353	0.97249	0.972642	0.972787	0.972939	0.973093	0.973253	0.973411	0.973573	0.973736	0.9739	0.974064	0.974226	0.974386
0.941516	0.965174	0.969571	0.971699	0.972251	0.972361	0.972354	0.972271	0.972149	0.972061	0.97193	0.971836	0.971712	0.971609	0.971534	0.971448	0.971384	0.971324	0.971294	0.97126	0.971231	0.971226	0.971235	0.971263	0.971295	0.971348	0.971404	0.971473	0.971548	0.971638	0.971735	0.971845	0.97196	0.97208	0.972205	0.972336	0.972478	0.972619	0.972773	0.972922	0.973077	0.973233	0.973395	0.973557	0.973721	0.973886	0.974051	0.974214	0.974378	0.974535
0.941112	0.965053	0.969465	0.971678	0.972208	0.972312	0.972287	0.972237	0.972146	0.972034	0.971924	0.97182	0.971716	0.971621	0.971539	0.971462	0.971409	0.971354	0.971326	0.971292	0.971276	0.971274	0.971286	0.971322	0.97136	0.971417	0.971474	0.971551	0.971632	0.971729	0.971827	0.971944	0.972059	0.972185	0.972314	0.97245	0.972596	0.972739	0.972898	0.97305	0.973208	0.973366	0.973532	0.973696	0.973862	0.974027	0.974192	0.974358	0.974519	0.974676
0.941194	0.965046	0.969551	0.971702	0.972208	0.972275	0.972284	0.972265	0.97214	0.972048	0.971924	0.971838	0.971741	0.971637	0.971563	0.971494	0.971445	0.971392	0.971361	0.97134	0.971327	0.971329	0.971348	0.97139	0.971431	0.971489	0.971553	0.971636	0.971723	0.97182	0.971926	0.972043	0.972165	0.972294	0.972428	0.972569	0.972717	0.972864	0.973026	0.97318	0.97334	0.973503	0.97367	0.973836	0.974003	0.974168	0.974335	0.974497	0.97466	0.974815
0.941	0.965013	0.969489	0.971634	0.972122	0.972222	0.972265	0.972219	0.972114	0.972014	0.971907	0.971831	0.971728	0.971632	0.971569	0.971505	0.971459	0.971406	0.971388	0.971371	0.971363	0.971372	0.971397	0.971445	0.971489	0.971554	0.971624	0.971713	0.971803	0.971908	0.972014	0.972139	0.972264	0.972399	0.972538	0.972682	0.972835	0.972985	0.973149	0.973306	0.973471	0.973636	0.973805	0.973973	0.974139	0.974306	0.974472	0.974635	0.974795	0.974951
0.941009	0.964955	0.969415	0.971534	0.972065	0.972203	0.97221	0.972188	0.97207	0.97199	0.971892	0.971808	0.971713	0.971629	0.971569	0.971508	0.971463	0.971423	0.971409	0.971396	0.971396	0.971411	0.971442	0.971492	0.971543	0.971615	0.971691	0.971783	0.971881	0.971987	0.972101	0.972228	0.97236	0.9725	0.972642	0.972791	0.972947	0.9731	0.973267	0.973429	0.973595	0.973763	0.973934	0.974101	0.97427	0.974435	0.974601	0.974762	0.974923	0.975076
0.940761	0.964788	0.969274	0.971422	0.971999	0.972112	0.972142	0.972114	0.972016	0.971947	0.971845	0.971771	0.971688	0.971608	0.971554	0.971496	0.971462	0.971427	0.971418	0.971415	0.97142	0.971443	0.971478	0.971536	0.971593	0.971671	0.971751	0.971853	0.971952	0.972066	0.972183	0.972318	0.972455	0.972598	0.972747	0.972899	0.973057	0.973215	0.973386	0.97355	0.97372	0.973889	0.974059	0.974229	0.974397	0.974562	0.974726	0.974888	0.975045	0.975198
0.940498	0.964631	0.969154	0.971363	0.971903	0.972043	0.972063	0.972057	0.97197	0.971895	0.971803	0.97174	0.971662	0.971586	0.971535	0.971489	0.97146	0.97143	0.971431	0.971433	0.971446	0.971473	0.971516	0.971579	0.971643	0.971726	0.971816	0.971918	0.972026	0.972144	0.972267	0.972407	0.972549	0.972698	0.97285	0.973004	0.973167	0.973328	0.973502	0.97367	0.973841	0.974009	0.974183	0.974351	0.974519	0.974682	0.974847	0.975005	0.975162	0.975312
0.940353	0.964497	0.969105	0.971264	0.971835	0.971961	0.972005	0.972009	0.971914	0.971848	0.971768	0.971709	0.971635	0.971563	0.971523	0.971482	0.971458	0.971439	0.971444	0.971454	0.971471	0.971506	0.971554	0.971625	0.971693	0.971786	0.971876	0.971988	0.972099	0.972224	0.972353	0.972498	0.972646	0.972798	0.972952	0.973111	0.973278	0.973442	0.97362	0.973789	0.973959	0.97413	0.974303	0.974471	0.974636	0.974801	0.974962	0.975119	0.975274	0.975422
0.940332	0.964601	0.969033	0.97124	0.971767	0.971922	0.971971	0.971959	0.971872	0.971818	0.971741	0.971683	0.97161	0.97155	0.971514	0.971478	0.971463	0.971448	0.971461	0.971474	0.971499	0.97154	0.971595	0.971669	0.971748	0.971841	0.971941	0.972055	0.972173	0.972304	0.972438	0.972588	0.972739	0.972894	0.973052	0.973215	0.973385	0.973553	0.973732	0.9739	0.974073	0.974244	0.974416	0.974582	0.974749	0.974909	0.97507	0.975225	0.975377	0.975523
0.940243	0.964462	0.968944	0.971138	0.971694	0.971859	0.971901	0.971898	0.971824	0.971773	0.971701	0.971649	0.971585	0.971531	0.9715	0.971474	0.971464	0.971459	0.971476	0.971498	0.971528	0.971576	0.971637	0.971723	0.971801	0.971905	0.972008	0.97213	0.972254	0.97239	0.972531	0.972684	0.972836	0.972997	0.973159	0.973326	0.9735	0.973669	0.973847	0.974018	0.974191	0.97436	0.97453	0.974698	0.97486	0.975019	0.975178	0.97533	0.975481	0.975623
0.940092	0.96429	0.968806	0.971025	0.971599	0.971766	0.971817	0.971829	0.97176	0.971716	0.971654	0.971609	0.971553	0.971505	0.971487	0.971464	0.971466	0.971467	0.971494	0.97152	0.971558	0.971612	0.971685	0.971771	0.971861	0.971968	0.972078	0.972207	0.972337	0.97248	0.972623	0.972778	0.972937	0.973101	0.973267	0.973438	0.973613	0.973781	0.973962	0.974133	0.974304	0.974472	0.974644	0.974805	0.974967	0.975125	0.97528	0.975432	0.975578	0.975713
0.939978	0.964152	0.968727	0.97096	0.971517	0.971694	0.97176	0.971774	0.971709	0.971671	0.971617	0.971579	0.971528	0.971492	0.971476	0.971465	0.971472	0.971482	0.971513	0.971547	0.97159	0.971657	0.97173	0.971827	0.97192	0.972034	0.972151	0.972285	0.972423	0.972568	0.972714	0.972875	0.973037	0.973205	0.973375	0.973548	0.973721	0.973892	0.974073	0.974242	0.974412	0.974581	0.974747	0.974908	0.975068	0.975223	0.975378	0.975524	0.975664	0.975799
0.93989	0.964025	0.968631	0.970869	0.971434	0.971626	0.971694	0.971715	0.971662	0.971628	0.971583	0.97155	0.971512	0.971478	0.971477	0.971472	0.971488	0.971501	0.97154	0.97158	0.971638	0.971704	0.97179	0.971889	0.971989	0.97211	0.972234	0.972376	0.972516	0.972663	0.972814	0.972979	0.973146	0.973318	0.973489	0.97366	0.973836	0.974008	0.974186	0.974354	0.974524	0.974687	0.974853	0.975012	0.975169	0.975324	0.975473	0.975613	0.975752	0.975882
0.939763	0.963954	0.968531	0.970786	0.971368	0.971561	0.971632	0.971663	0.971616	0.971589	0.971549	0.971529	0.971493	0.971472	0.971477	0.971481	0.971501	0.971522	0.971566	0.971621	0.971677	0.971756	0.971845	0.971951	0.972058	0.972186	0.972317	0.972461	0.972603	0.972756	0.972911	0.97308	0.973251	0.973424	0.973594	0.973767	0.973945	0.974114	0.97429	0.97446	0.974623	0.974785	0.974949	0.975106	0.975262	0.975411	0.975555	0.975694	0.975828	0.975955
0.939566	0.963849	0.968429	0.970707	0.97129	0.971492	0.971582	0.971611	0.971573	0.971552	0.971526	0.971507	0.971488	0.971475	0.971488	0.971494	0.971522	0.97155	0.971611	0.971664	0.971734	0.971815	0.97191	0.972024	0.972139	0.972275	0.972407	0.972553	0.972701	0.972858	0.973018	0.973191	0.973362	0.973534	0.973706	0.973881	0.974054	0.974222	0.974399	0.974561	0.974724	0.974885	0.975046	0.975202	0.975353	0.975495	0.975637	0.975771	0.975903	0.976026
0.939463	0.963723	0.968335	0.970615	0.971211	0.971438	0.971522	0.971561	0.97153	0.971525	0.971498	0.971497	0.971486	0.971483	0.971497	0.971511	0.971547	0.971592	0.97165	0.971718	0.97179	0.971877	0.971981	0.972103	0.972225	0.972362	0.972495	0.972648	0.9728	0.972961	0.973126	0.9733	0.973469	0.973643	0.973817	0.973987	0.974159	0.974328	0.974498	0.974659	0.974821	0.974978	0.975139	0.975289	0.975433	0.975574	0.975711	0.975842	0.97597	0.976089
0.939245	0.963625	0.968244	0.970533	0.971151	0.971377	0.971468	0.971514	0.971498	0.971493	0.971484	0.971491	0.971489	0.971486	0.971509	0.971531	0.971584	0.971626	0.971698	0.971768	0.971846	0.971942	0.972053	0.972184	0.972307	0.972445	0.972586	0.972742	0.972898	0.973064	0.973229	0.973401	0.973573	0.973749	0.973918	0.974087	0.97426	0.974421	0.97459	0.97475	0.974908	0.975066	0.97522	0.975364	0.975506	0.975643	0.975777	0.975904	0.976028	0.976141
0.939068	0.96351	0.968152	0.970481	0.971084	0.971321	0.97142	0.971482	0.971464	0.97148	0.971479	0.971495	0.971493	0.971498	0.971529	0.971569	0.971619	0.971676	0.97175	0.971826	0.971913	0.972017	0.972137	0.972267	0.972391	0.972537	0.972681	0.972842	0.973002	0.973169	0.973331	0.973505	0.97368	0.97385	0.974019	0.974188	0.974352	0.974513	0.97468	0.974837	0.974995	0.975146	0.975294	0.975436	0.975574	0.975707	0.975837	0.97596	0.976077	0.976184
0.938824	0.963385	0.968105	0.970402	0.97102	0.971266	0.971384	0.971441	0.971449	0.971473	0.971483	0.971496	0.971502	0.971517	0.971568	0.971603	0.971669	0.971728	0.971808	0.971892	0.971988	0.972101	0.97222	0.972351	0.972484	0.972632	0.97278	0.972946	0.973107	0.973271	0.973435	0.973613	0.97378	0.97395	0.974118	0.974279	0.974442	0.974601	0.974765	0.974922	0.975073	0.975217	0.975364	0.975501	0.975636	0.975765	0.975891	0.976007	0.976117	0.97622
0.938702	0.963426	0.968033	0.970349	0.970976	0.971241	0.97135	0.971437	0.971454	0.971487	0.97149	0.971511	0.971528	0.971563	0.971608	0.971661	0.971726	0.971791	0.971879	0.971973	0.972078	0.972189	0.972308	0.972448	0.972582	0.972735	0.972888	0.973054	0.973212	0.973377	0.973545	0.973714	0.973882	0.97405	0.97421	0.974369	0.974531	0.974687	0.974851	0.975	0.975144	0.975287	0.975428	0.975562	0.975692	0.975817	0.975936	0.976045	0.976151	0.976249
0.938833	0.963327	0.967963	0.970293	0.970943	0.971198	0.971339	0.971435	0.971461	0.971487	0.971499	0.971531	0.971569	0.971597	0.97166	0.971712	0.971784	0.971857	0.971955	0.972058	0.972161	0.972272	0.9724	0.972541	0.97268	0.972838	0.972991	0.973153	0.973312	0.973482	0.973641	0.97381	0.973977	0.974137	0.974295	0.974453	0.974611	0.974767	0.974923	0.975066	0.975208	0.975345	0.975484	0.975613	0.975739	0.975857	0.975968	0.976074	0.976176	0.97627
0.938723	0.963226	0.967874	0.970235	0.970882	0.971164	0.971314	0.971422	0.971444	0.97148	0.971501	0.971555	0.971586	0.971633	0.971696	0.971754	0.971835	0.971918	0.972025	0.972127	0.972229	0.972349	0.972479	0.972626	0.97277	0.972928	0.973078	0.973241	0.973405	0.973565	0.973725	0.973893	0.974052	0.97421	0.974366	0.974521	0.97468	0.974828	0.974978	0.975119	0.975256	0.97539	0.975524	0.97565	0.975769	0.97588	0.975988	0.976089	0.976187	0.976273
0.938607	0.96317	0.967852	0.970187	0.970883	0.971177	0.971333	0.971426	0.971455	0.971504	0.971549	0.971593	0.971644	0.971689	0.971756	0.971824	0.971915	0.972007	0.972111	0.97221	0.972323	0.972444	0.972579	0.97273	0.972874	0.973027	0.973178	0.973346	0.973499	0.97366	0.973818	0.973976	0.974132	0.97429	0.974442	0.974597	0.974747	0.974889	0.975036	0.975172	0.975306	0.975435	0.975565	0.975683	0.975795	0.975901	0.976005	0.976101	0.976191	0.976274
0.938479	0.963135	0.967786	0.970184	0.970893	0.971193	0.97133	0.971431	0.971474	0.971549	0.971582	0.971647	0.971696	0.971745	0.971822	0.9719	0.972001	0.972089	0.97219	0.9723	0.972413	0.972539	0.972679	0.972829	0.972968	0.973122	0.973278	0.973435	0.973588	0.973748	0.973895	0.974052	0.974207	0.97436	0.974512	0.974659	0.974802	0.974941	0.975083	0.975215	0.975345	0.97547	0.975591	0.975702	0.97581	0.975912	0.976011	0.9761	0.976186	0.976265
0.938407	0.963048	0.967785	0.970199	0.970913	0.971189	0.971334	0.971449	0.971521	0.971581	0.971637	0.971698	0.97175	0.971809	0.971897	0.971985	0.972081	0.972166	0.972278	0.972388	0.972506	0.972637	0.972776	0.972921	0.97306	0.97322	0.973364	0.973521	0.973672	0.973821	0.973966	0.974122	0.974272	0.974426	0.97457	0.974709	0.97485	0.974983	0.975122	0.97525	0.975375	0.975492	0.975606	0.975713	0.975816	0.975914	0.976005	0.97609	0.976172	0.976247
0.938178	0.963023	0.967789	0.970209	0.970894	0.971179	0.971342	0.971489	0.971544	0.971629	0.97168	0.971745	0.971808	0.971878	0.971976	0.972059	0.972152	0.972248	0.972359	0.972474	0.972597	0.972727	0.97286	0.973006	0.973151	0.973299	0.973443	0.973598	0.973738	0.973884	0.974029	0.97418	0.974331	0.974476	0.974612	0.974749	0.974884	0.975015	0.975149	0.975272	0.975389	0.975499	0.975609	0.975711	0.97581	0.9759	0.975987	0.976068	0.976147	0.976219
0.938415	0.963176	0.96788	0.970225	0.970912	0.971218	0.971414	0.971535	0.971616	0.971692	0.971744	0.971819	0.971894	0.971974	0.972064	0.972142	0.972245	0.97234	0.972456	0.972576	0.972697	0.97282	0.972952	0.973105	0.973235	0.973383	0.973524	0.973668	0.973805	0.97395	0.97409	0.974241	0.974383	0.97452	0.974654	0.974785	0.974917	0.975042	0.975172	0.975286	0.975395	0.975501	0.975607	0.975704	0.975795	0.97588	0.975963	0.976041	0.976116	0.976184
0.938402	0.963171	0.967826	0.970192	0.970904	0.971251	0.971424	0.971576	0.97165	0.971729	0.971793	0.971881	0.971967	0.97204	0.972125	0.972215	0.972317	0.972417	0.972539	0.972656	0.972771	0.972894	0.973034	0.973172	0.973303	0.973448	0.973578	0.973719	0.973855	0.973996	0.974136	0.974279	0.974413	0.974547	0.974676	0.974804	0.974931	0.975052	0.975173	0.97528	0.975385	0.975486	0.975588	0.975678	0.975764	0.975846	0.975926	0.976	0.976071	0.976136
0.938313	0.963089	0.967777	0.970168	0.970928	0.971249	0.971456	0.9716	0.971678	0.971769	0.971846	0.971946	0.972024	0.972092	0.97219	0.972278	0.972387	0.972491	0.972612	0.972723	0.972838	0.972968	0.973093	0.973232	0.97336	0.973494	0.973621	0.973761	0.973893	0.974034	0.974166	0.974301	0.974433	0.974562	0.974687	0.97481	0.974933	0.975046	0.97516	0.975263	0.975364	0.975461	0.975555	0.975641	0.975724	0.975803	0.97588	0.97595	0.976018	0.976081
0.938109	0.963004	0.967732	0.970189	0.970917	0.971279	0.971474	0.971622	0.971714	0.971819	0.971909	0.972	0.972072	0.972153	0.972249	0.972344	0.972457	0.97256	0.972673	0.972785	0.972907	0.973021	0.973147	0.973283	0.9734	0.973531	0.973658	0.973793	0.973925	0.974057	0.974181	0.974314	0.974441	0.974567	0.974687	0.974806	0.97492	0.975026	0.975137	0.975235	0.975332	0.975421	0.975512	0.975594	0.975674	0.975749	0.975822	0.97589	0.975956	0.976016
0.938012	0.963036	0.967836	0.970221	0.970995	0.971332	0.971524	0.971685	0.971791	0.971908	0.971983	0.972064	0.97215	0.972227	0.972328	0.972428	0.972537	0.972631	0.972743	0.972863	0.972967	0.973082	0.973204	0.973327	0.97344	0.97357	0.973692	0.973828	0.97395	0.974074	0.974195	0.974322	0.974445	0.974566	0.974682	0.974792	0.974899	0.975001	0.975107	0.975201	0.975289	0.975375	0.975461	0.97554	0.975617	0.975689	0.975759	0.975825	0.975887	0.975945
0.938125	0.963216	0.967877	0.97032	0.971055	0.971384	0.97159	0.971767	0.971885	0.971984	0.972047	0.972142	0.972223	0.972305	0.972411	0.972505	0.972605	0.972698	0.972819	0.972919	0.973023	0.973134	0.973242	0.973361	0.973474	0.973598	0.973721	0.973846	0.97396	0.974082	0.974197	0.974321	0.974439	0.974555	0.974661	0.974764	0.974867	0.974964	0.975065	0.975151	0.975236	0.975318	0.975401	0.975478	0.97555	0.975619	0.975687	0.97575	0.975811	0.975867
0.938287	0.963202	0.96795	0.970355	0.971086	0.971431	0.971655	0.971846	0.971945	0.972032	0.97211	0.9722	0.972287	0.972375	0.972476	0.972561	0.97266	0.972761	0.972863	0.972964	0.973064	0.973161	0.973266	0.973384	0.973491	0.973617	0.97373	0.973847	0.973958	0.974074	0.974186	0.974305	0.974418	0.974526	0.974625	0.974724	0.974822	0.974915	0.975009	0.975091	0.975172	0.975252	0.975332	0.975405	0.975475	0.975542	0.975607	0.975668	0.975727	0.975782
0.93804	0.963191	0.967917	0.970336	0.971093	0.971461	0.971704	0.971877	0.971966	0.972071	0.972146	0.972243	0.972336	0.97242	0.972512	0.972597	0.972704	0.972787	0.97289	0.972987	0.973074	0.973168	0.973272	0.973385	0.973494	0.97361	0.973715	0.97383	0.973936	0.974049	0.974156	0.97427	0.974376	0.974477	0.974572	0.974667	0.974761	0.974847	0.974938	0.975016	0.975095	0.975171	0.975249	0.975319	0.975387	0.975451	0.975515	0.975574	0.975633	0.975686
0.938239	0.963228	0.967941	0.970385	0.971164	0.971547	0.971761	0.971918	0.972025	0.972122	0.972203	0.972306	0.972392	0.972465	0.972556	0.97265	0.972736	0.972819	0.972917	0.973	0.973083	0.973177	0.973275	0.97339	0.973489	0.973596	0.973699	0.973808	0.97391	0.974018	0.974121	0.974227	0.974326	0.974422	0.974514	0.974604	0.974691	0.974774	0.974861	0.974937	0.975013	0.975086	0.975161	0.975229	0.975294	0.975357	0.975419	0.975478	0.975535	0.975587
0.938065	0.963162	0.967926	0.970407	0.971211	0.971569	0.971769	0.971947	0.972049	0.972154	0.972242	0.97234	0.972416	0.972488	0.972589	0.972662	0.972749	0.972829	0.972913	0.972992	0.973075	0.973164	0.973264	0.973369	0.97346	0.973566	0.973662	0.973768	0.973867	0.97397	0.974065	0.974165	0.97426	0.974352	0.97444	0.974524	0.974608	0.974687	0.974772	0.974846	0.974918	0.974989	0.975062	0.975127	0.975192	0.975253	0.975315	0.975372	0.975428	0.97548
0.937971	0.963179	0.967986	0.97049	0.971251	0.971588	0.971811	0.97198	0.972089	0.972201	0.972281	0.972366	0.972441	0.972524	0.972601	0.972676	0.972758	0.972823	0.972903	0.972982	0.97306	0.97315	0.973239	0.973336	0.973425	0.973525	0.973619	0.97372	0.973814	0.973909	0.973998	0.974094	0.974184	0.974274	0.974355	0.974436	0.974516	0.974593	0.974675	0.974746	0.974816	0.974885	0.974956	0.97502	0.975083	0.975144	0.975204	0.97526	0.975316	0.975369
0.938022	0.963294	0.968111	0.970541	0.971271	0.971634	0.971844	0.972022	0.972137	0.972239	0.972305	0.972388	0.972474	0.972531	0.97261	0.972679	0.972745	0.972806	0.972886	0.972959	0.973038	0.973118	0.973199	0.973294	0.973377	0.973473	0.973563	0.97366	0.973745	0.973834	0.973919	0.974011	0.974098	0.974181	0.974259	0.974336	0.974414	0.974489	0.974568	0.974637	0.974706	0.974772	0.974842	0.974905	0.974967	0.975027	0.975086	0.975142	0.975198	0.97525
0.938116	0.963414	0.968133	0.970534	0.971298	0.971649	0.971869	0.972054	0.97216	0.972248	0.972312	0.972407	0.972468	0.972525	0.972599	0.972653	0.972715	0.972776	0.972851	0.972926	0.972995	0.973066	0.973146	0.973235	0.973315	0.973407	0.973492	0.973582	0.973661	0.973747	0.973827	0.973916	0.973997	0.974077	0.974152	0.974227	0.974304	0.974376	0.974453	0.97452	0.974586	0.974652	0.97472	0.974783	0.974844	0.974903	0.974962	0.975019	0.975075	0.975126
0.938177	0.963381	0.968085	0.970532	0.971288	0.971653	0.971882	0.97206	0.972152	0.972239	0.972316	0.972386	0.972448	0.972502	0.972561	0.972611	0.972673	0.972729	0.972805	0.972871	0.972933	0.973002	0.973076	0.973163	0.973239	0.973328	0.973406	0.973489	0.973565	0.973647	0.973726	0.973808	0.973887	0.973964	0.974037	0.97411	0.974184	0.974254	0.97433	0.974395	0.974461	0.974526	0.974593	0.974655	0.974716	0.974775	0.974834	0.974891	0.974946	0.974998
0.937991	0.963269	0.96804	0.970491	0.971266	0.971642	0.971866	0.972031	0.972125	0.972225	0.972278	0.97235	0.972409	0.972448	0.972505	0.972555	0.972612	0.97267	0.972738	0.972796	0.972857	0.972921	0.972993	0.973075	0.973148	0.973231	0.973303	0.973384	0.973457	0.973537	0.97361	0.973691	0.973766	0.973841	0.973913	0.973984	0.974056	0.974125	0.974199	0.974264	0.974329	0.974392	0.974459	0.97452	0.974582	0.974641	0.974701	0.974757	0.974813	0.974865
0.937808	0.963253	0.968012	0.970487	0.971274	0.971639	0.971844	0.972008	0.972118	0.972188	0.972243	0.972311	0.972353	0.972389	0.972446	0.972491	0.97255	0.972598	0.972659	0.972716	0.972771	0.972833	0.972901	0.97298	0.973046	0.973122	0.973192	0.973269	0.973341	0.973415	0.973486	0.973563	0.973638	0.973711	0.973781	0.97385	0.973922	0.973988	0.974062	0.974126	0.97419	0.974253	0.974319	0.974382	0.974443	0.974502	0.974562	0.974619	0.974675	0.974727
0.937913	0.963259	0.96804	0.970525	0.971288	0.971625	0.971827	0.972009	0.972082	0.972154	0.972204	0.972253	0.972291	0.972327	0.972378	0.972426	0.972475	0.972515	0.972574	0.972625	0.972678	0.972736	0.9728	0.972872	0.972932	0.973006	0.973072	0.973148	0.973213	0.973286	0.973354	0.973431	0.973503	0.973575	0.973643	0.973711	0.97378	0.973847	0.97392	0.973983	0.974046	0.974109	0.974177	0.974239	0.974301	0.97436	0.97442	0.974477	0.974534	0.974588
0.937771	0.963223	0.968035	0.970504	0.971243	0.971583	0.971804	0.971952	0.972027	0.972095	0.972128	0.972174	0.972212	0.972244	0.972297	0.972336	0.972377	0.972416	0.97247	0.972519	0.972568	0.972623	0.972682	0.972748	0.972806	0.972877	0.972943	0.973013	0.973077	0.973146	0.973214	0.973289	0.97336	0.97343	0.973497	0.973564	0.973633	0.973699	0.973771	0.973834	0.973897	0.973961	0.974029	0.974091	0.974154	0.974213	0.974274	0.974331	0.97439	0.974445
0.937767	0.963259	0.968023	0.970457	0.971197	0.971562	0.971739	0.971891	0.971961	0.972011	0.972041	0.972088	0.972121	0.972156	0.9722	0.97223	0.972271	0.972304	0.972356	0.972402	0.972448	0.972497	0.97255	0.972614	0.972669	0.97274	0.9728	0.972869	0.97293	0.972999	0.973065	0.973139	0.973209	0.973278	0.973343	0.973411	0.973479	0.973544	0.973616	0.973679	0.973744	0.973807	0.973875	0.973939	0.974001	0.974062	0.974123	0.974183	0.974242	0.974299
0.937751	0.963207	0.96794	0.970388	0.971156	0.97148	0.97166	0.97181	0.971862	0.971911	0.971941	0.971983	0.97202	0.972046	0.972082	0.972112	0.972148	0.97218	0.972229	0.972272	0.972313	0.972357	0.972408	0.97247	0.972525	0.97259	0.97265	0.972717	0.972777	0.972845	0.97291	0.972983	0.973052	0.973119	0.973186	0.973252	0.973319	0.973385	0.973457	0.973521	0.973586	0.97365	0.973719	0.973783	0.973847	0.973907	0.973971	0.974032	0.974094	0.974151
0.93759	0.963077	0.967845	0.970325	0.971059	0.971384	0.971565	0.971699	0.971751	0.971799	0.971825	0.97187	0.9719	0.971918	0.971955	0.97198	0.972015	0.972044	0.97209	0.97213	0.972166	0.972209	0.972258	0.97232	0.972371	0.972436	0.972493	0.972559	0.972619	0.972686	0.97275	0.972822	0.972889	0.972958	0.973023	0.973088	0.973157	0.973222	0.973296	0.97336	0.973425	0.973491	0.973561	0.973626	0.97369	0.973753	0.973818	0.973882	0.973944	0.974005
0.93735	0.962955	0.967783	0.970213	0.970952	0.971278	0.971442	0.971577	0.971629	0.971673	0.971703	0.971741	0.971762	0.971781	0.971813	0.971838	0.97187	0.971896	0.97194	0.971974	0.972009	0.97205	0.9721	0.972158	0.972209	0.972272	0.972328	0.972394	0.972453	0.972519	0.972582	0.972653	0.972722	0.97279	0.972854	0.97292	0.972988	0.973056	0.973129	0.973194	0.973261	0.973327	0.973398	0.973464	0.973531	0.973595	0.973663	0.973727	0.973793	0.973856
0.937204	0.962956	0.967673	0.970111	0.97085	0.971155	0.971319	0.971453	0.971501	0.971549	0.971571	0.9716	0.971622	0.971636	0.971667	0.971689	0.971719	0.971742	0.97178	0.971814	0.971847	0.971888	0.971934	0.971993	0.972041	0.972104	0.97216	0.972225	0.972283	0.972349	0.97241	0.972483	0.972551	0.972617	0.972682	0.972749	0.972819	0.972886	0.972961	0.973027	0.973095	0.973163	0.973234	0.973302	0.973371	0.973438	0.973507	0.973574	0.973642	0.973709
0.937417	0.962803	0.967549	0.96999	0.970705	0.971013	0.971179	0.97131	0.971364	0.971404	0.971416	0.971447	0.971465	0.971479	0.971507	0.971527	0.971553	0.971571	0.971609	0.971641	0.971675	0.971713	0.97176	0.971815	0.971864	0.971926	0.971983	0.972047	0.972105	0.972169	0.972233	0.972304	0.972371	0.972439	0.972504	0.972573	0.972643	0.972711	0.972787	0.972854	0.972924	0.972992	0.973067	0.973136	0.973208	0.973276	0.973349	0.973418	0.97349	0.97356
0.937377	0.962636	0.967413	0.969853	0.970567	0.970865	0.971028	0.97116	0.971212	0.971243	0.971257	0.971284	0.971302	0.971313	0.97134	0.97136	0.97138	0.9714	0.971435	0.971471	0.971502	0.971542	0.971585	0.971641	0.97169	0.971753	0.971807	0.971871	0.971927	0.971995	0.972057	0.972126	0.972195	0.972264	0.972331	0.972399	0.97247	0.972541	0.972617	0.972687	0.972756	0.972828	0.972904	0.972978	0.97305	0.973123	0.973198	0.973272	0.973347	0.973422
[truncated: 50 more columns]

## Sheet: Trained6RELAX
0.960373	0.952531	0.939999	0.925828	0.914012	0.904943	0.898307	0.893666	0.890729	0.88861	0.886432	0.884276	0.881786	0.878795	0.875252	0.871578	0.868172	0.864889	0.862183	0.859804	0.857439	0.855419	0.85358	0.85162	0.849784	0.847911	0.846015	0.844026	0.842241	0.840603	0.839171	0.838002	0.836978	0.836211	0.835567	0.835057	0.834447	0.833907	0.832779	0.831689	0.830493	0.829959	0.829452	0.829441	0.829088	0.828313	0.827244	0.826198	0.825186	0.824251
0.952415	0.942822	0.929038	0.915906	0.905757	0.898533	0.893623	0.890618	0.888822	0.887314	0.88567	0.883772	0.881337	0.878299	0.874862	0.871472	0.868266	0.86542	0.863019	0.860801	0.858766	0.856988	0.855227	0.853449	0.851713	0.849932	0.84809	0.846298	0.844653	0.843209	0.841999	0.840996	0.840151	0.839571	0.839111	0.838699	0.838266	0.83752	0.836505	0.835386	0.834447	0.833985	0.833772	0.833649	0.833127	0.832152	0.831151	0.830181	0.829219	0.828442
0.939668	0.928831	0.915917	0.90468	0.896596	0.891314	0.888198	0.886539	0.885529	0.88457	0.883258	0.881454	0.878975	0.875981	0.872772	0.869614	0.866785	0.864301	0.8621	0.860158	0.858387	0.856733	0.855118	0.853471	0.851831	0.850114	0.848422	0.846785	0.84533	0.844094	0.843064	0.84222	0.841571	0.841167	0.840828	0.840555	0.840022	0.839286	0.838258	0.837202	0.836441	0.836196	0.836022	0.835732	0.834964	0.833997	0.833065	0.832136	0.831278	0.830692
0.925217	0.915416	0.904412	0.895391	0.889423	0.88605	0.884389	0.883649	0.883241	0.882621	0.881421	0.879561	0.877077	0.874225	0.871208	0.868386	0.865886	0.86363	0.861689	0.859986	0.858364	0.856852	0.855351	0.853801	0.85222	0.850625	0.849062	0.847603	0.846349	0.845289	0.844411	0.843744	0.843263	0.842988	0.842786	0.842452	0.841922	0.841115	0.840085	0.839152	0.838604	0.838424	0.838166	0.837608	0.836775	0.835855	0.834965	0.834107	0.833389	0.833009
0.913006	0.904964	0.896029	0.889127	0.885101	0.883218	0.882521	0.882414	0.88235	0.881815	0.880533	0.878609	0.876185	0.873456	0.870717	0.868193	0.865901	0.863896	0.862173	0.860611	0.859131	0.857724	0.856304	0.854807	0.853326	0.851843	0.850433	0.849158	0.848073	0.847155	0.846441	0.845924	0.845578	0.845436	0.845214	0.844882	0.844272	0.843374	0.842409	0.841633	0.841202	0.840975	0.840505	0.839831	0.838999	0.838134	0.837301	0.836544	0.83599	0.83574
0.903588	0.897396	0.890427	0.885437	0.882909	0.881997	0.88194	0.882186	0.882182	0.881527	0.880137	0.878206	0.875842	0.873324	0.87084	0.868507	0.866444	0.864646	0.86306	0.861626	0.86025	0.858917	0.857538	0.856128	0.854739	0.853388	0.85214	0.851025	0.850089	0.849323	0.848746	0.848355	0.848138	0.848	0.847788	0.847375	0.84664	0.845737	0.844874	0.844218	0.843804	0.843404	0.842823	0.842108	0.84132	0.840521	0.839766	0.839134	0.838704	0.838669
0.896619	0.892196	0.887022	0.883492	0.881925	0.881647	0.881948	0.882247	0.882096	0.881293	0.879849	0.877927	0.875718	0.873411	0.871094	0.868974	0.867103	0.865442	0.863976	0.862641	0.861338	0.860042	0.858735	0.857409	0.856135	0.854928	0.853826	0.852858	0.852073	0.851434	0.850976	0.850705	0.850517	0.850396	0.850117	0.84956	0.848779	0.847913	0.847151	0.846544	0.846039	0.845537	0.844906	0.844218	0.843495	0.842779	0.842122	0.841596	0.841353	0.841384
0.891681	0.888911	0.885076	0.882453	0.881511	0.881589	0.881936	0.882078	0.881757	0.880865	0.879396	0.877586	0.875555	0.873388	0.871267	0.869329	0.867591	0.866051	0.864685	0.863421	0.862157	0.860927	0.859696	0.858475	0.857332	0.856259	0.8553	0.854481	0.853827	0.8533	0.852954	0.852724	0.852568	0.852393	0.85198	0.85135	0.850561	0.849762	0.849055	0.848422	0.847863	0.847309	0.846696	0.846066	0.845426	0.844806	0.84424	0.843871	0.84371	0.843615
0.888452	0.886811	0.883748	0.881717	0.881133	0.881256	0.881442	0.881414	0.880991	0.880055	0.878675	0.877019	0.875111	0.873123	0.871174	0.86937	0.867753	0.86632	0.865027	0.863803	0.862606	0.861449	0.860316	0.859219	0.8582	0.857262	0.856449	0.855762	0.855222	0.854801	0.854505	0.854316	0.854129	0.853832	0.853341	0.852671	0.85192	0.851168	0.85047	0.849828	0.849245	0.848704	0.848143	0.847595	0.847051	0.846517	0.846085	0.845801	0.845571	0.845397
0.885947	0.884921	0.882407	0.880749	0.880234	0.880211	0.880248	0.880133	0.879673	0.878821	0.877591	0.876049	0.874315	0.872491	0.870676	0.868998	0.867495	0.866144	0.864897	0.863743	0.862622	0.861562	0.860547	0.859569	0.858681	0.857885	0.857204	0.856634	0.856201	0.855837	0.855588	0.855386	0.85511	0.854735	0.854193	0.853538	0.852822	0.852101	0.851419	0.850785	0.850225	0.849731	0.84925	0.848797	0.848335	0.847929	0.847579	0.84726	0.846987	0.846776
0.883358	0.882873	0.880747	0.879181	0.878554	0.878418	0.878404	0.878282	0.877922	0.87723	0.876115	0.874746	0.873172	0.871481	0.869796	0.868241	0.866828	0.865532	0.86436	0.863287	0.862268	0.861323	0.860423	0.859573	0.858825	0.858157	0.857595	0.857133	0.856763	0.856451	0.856205	0.855938	0.855604	0.855173	0.854634	0.854001	0.853325	0.852641	0.851985	0.851383	0.850873	0.850456	0.850066	0.849695	0.849356	0.84903	0.848665	0.848326	0.848034	0.847803
0.880767	0.880645	0.878578	0.876911	0.876217	0.876078	0.8761	0.876114	0.875937	0.875366	0.87443	0.873216	0.871774	0.870213	0.868657	0.867199	0.865848	0.864634	0.863551	0.862583	0.861679	0.860847	0.860071	0.859357	0.858737	0.858186	0.857733	0.857337	0.857023	0.856725	0.856437	0.856129	0.855752	0.855318	0.854793	0.854202	0.853571	0.852927	0.85231	0.851759	0.851323	0.850994	0.850682	0.850432	0.850171	0.849833	0.849461	0.849116	0.848816	0.84858
0.878029	0.877862	0.875678	0.874001	0.87338	0.87334	0.873548	0.873785	0.87375	0.873368	0.872589	0.871505	0.870194	0.868764	0.867309	0.86592	0.864655	0.86354	0.862568	0.861716	0.860925	0.860215	0.859572	0.858984	0.858481	0.858036	0.857652	0.857316	0.857022	0.856702	0.856388	0.85605	0.855676	0.855251	0.854767	0.854224	0.853639	0.853035	0.852467	0.851986	0.851632	0.851378	0.851184	0.851008	0.850734	0.850392	0.85002	0.849675	0.849377	0.849125
0.874519	0.874249	0.872145	0.870645	0.870212	0.87043	0.87092	0.871332	0.871508	0.871287	0.87064	0.869688	0.86851	0.867182	0.8658	0.864502	0.863344	0.862346	0.861494	0.860755	0.860088	0.85951	0.858991	0.858517	0.85812	0.857745	0.857423	0.857115	0.856806	0.856473	0.856144	0.855815	0.855453	0.855068	0.854631	0.854137	0.85359	0.853031	0.852527	0.852121	0.851838	0.851698	0.851575	0.851383	0.851103	0.850762	0.850394	0.850055	0.849751	0.849484
0.870312	0.870237	0.868423	0.867204	0.867113	0.867674	0.868372	0.869017	0.869359	0.869267	0.868748	0.867924	0.866844	0.865586	0.864294	0.863107	0.86207	0.861193	0.860454	0.859835	0.859297	0.858842	0.858434	0.858063	0.857736	0.857422	0.85713	0.856814	0.856498	0.856162	0.855849	0.855535	0.855213	0.854875	0.854485	0.854025	0.853516	0.853012	0.852574	0.852233	0.852056	0.851986	0.851847	0.851646	0.851367	0.851031	0.850672	0.850331	0.850019	0.849753
0.866128	0.86641	0.864926	0.86412	0.864422	0.865207	0.866155	0.866962	0.867422	0.867446	0.867045	0.866308	0.865288	0.864113	0.862929	0.861862	0.860943	0.860176	0.85955	0.859056	0.858637	0.858289	0.857979	0.857675	0.857408	0.857126	0.85683	0.856511	0.856193	0.85588	0.855585	0.855311	0.855035	0.854743	0.854384	0.853954	0.85349	0.853039	0.85266	0.852414	0.852306	0.85222	0.852073	0.85187	0.851595	0.851269	0.850912	0.850569	0.850263	0.849986
0.862351	0.86295	0.861928	0.861555	0.862081	0.863128	0.864231	0.865145	0.865712	0.86584	0.865514	0.864823	0.863876	0.862801	0.861734	0.860782	0.85997	0.859311	0.858802	0.858422	0.858108	0.857853	0.857607	0.857361	0.857124	0.856842	0.856546	0.856229	0.855934	0.855643	0.855388	0.855159	0.854928	0.854663	0.85433	0.853935	0.853512	0.85311	0.852815	0.852636	0.852522	0.852427	0.852278	0.852079	0.851812	0.851488	0.851131	0.850797	0.850487	0.850208
0.858884	0.860011	0.859458	0.8593	0.8601	0.861297	0.862504	0.863519	0.864182	0.864373	0.86408	0.863451	0.862597	0.861634	0.86068	0.859832	0.859123	0.85858	0.858179	0.857899	0.857674	0.857482	0.857292	0.857078	0.856844	0.856566	0.856273	0.855981	0.855709	0.855458	0.855248	0.855063	0.854858	0.854615	0.854309	0.853944	0.853562	0.853229	0.852998	0.852823	0.852706	0.852609	0.852463	0.852271	0.852005	0.85168	0.851335	0.851001	0.850693	0.850406
0.856148	0.857711	0.857301	0.857416	0.858351	0.859643	0.860949	0.862053	0.86277	0.862981	0.862741	0.862197	0.861449	0.860593	0.85974	0.858993	0.858396	0.857956	0.857649	0.857454	0.857292	0.857154	0.856995	0.856789	0.85656	0.856289	0.856021	0.855753	0.855522	0.855316	0.85515	0.854991	0.854808	0.854586	0.854303	0.853969	0.853643	0.853368	0.853149	0.852979	0.852863	0.852769	0.852629	0.852436	0.852169	0.851855	0.851513	0.851185	0.850876	0.850587
0.853922	0.855509	0.855385	0.855637	0.856669	0.858069	0.859469	0.860627	0.86136	0.861618	0.861458	0.861015	0.860372	0.859617	0.858863	0.858228	0.857731	0.857383	0.857156	0.857022	0.856915	0.856811	0.856664	0.856467	0.856246	0.856003	0.85576	0.855533	0.855347	0.855184	0.855046	0.854909	0.854747	0.854542	0.854283	0.853994	0.853719	0.853463	0.853255	0.853091	0.852979	0.85289	0.852749	0.852553	0.852296	0.851985	0.85165	0.851326	0.851021	0.850733
0.851428	0.853421	0.853457	0.853825	0.854985	0.856495	0.857961	0.859138	0.85992	0.860257	0.860198	0.85986	0.85932	0.858664	0.858023	0.857486	0.857077	0.856808	0.856641	0.856563	0.856492	0.856404	0.856271	0.856087	0.855894	0.855677	0.855476	0.855295	0.855154	0.855021	0.854906	0.854791	0.854645	0.85446	0.854237	0.853992	0.853741	0.853502	0.853302	0.853143	0.853039	0.852948	0.852804	0.852616	0.85236	0.852057	0.851729	0.851413	0.851113	0.850822
0.849433	0.851468	0.851589	0.85209	0.853366	0.854946	0.856431	0.857659	0.858519	0.858956	0.858999	0.858762	0.85832	0.857774	0.857226	0.856775	0.85644	0.856231	0.856117	0.856079	0.856028	0.855956	0.855838	0.855683	0.855517	0.855342	0.855188	0.855053	0.854942	0.854835	0.854743	0.854645	0.854518	0.854361	0.854179	0.853961	0.853729	0.853499	0.853307	0.853157	0.853053	0.852959	0.852822	0.852634	0.852384	0.852087	0.85177	0.851464	0.851166	0.850871
0.847259	0.849397	0.849682	0.850324	0.851687	0.8533	0.85485	0.856164	0.857129	0.857671	0.857818	0.85768	0.85735	0.856896	0.856432	0.856052	0.855776	0.855621	0.855551	0.855538	0.855507	0.855453	0.855366	0.855239	0.855116	0.854988	0.854881	0.854778	0.854693	0.854611	0.854538	0.854459	0.85436	0.854239	0.854084	0.853887	0.853665	0.853443	0.85326	0.853113	0.853008	0.852921	0.852783	0.852599	0.852354	0.852068	0.851764	0.851464	0.851168	0.850891
0.844999	0.847348	0.847798	0.84854	0.849938	0.851629	0.853275	0.854702	0.855775	0.85642	0.856664	0.856637	0.856398	0.856024	0.855628	0.855306	0.855083	0.854973	0.854934	0.854945	0.854935	0.854914	0.854856	0.854773	0.854698	0.854618	0.854543	0.854468	0.854409	0.854348	0.854296	0.854245	0.854181	0.854089	0.853955	0.853767	0.853553	0.853341	0.853163	0.853018	0.852921	0.852833	0.852699	0.852518	0.852282	0.852008	0.851714	0.851421	0.851146	0.850881
0.8429	0.845405	0.845944	0.846713	0.848198	0.849997	0.851766	0.853305	0.854481	0.855222	0.855577	0.855638	0.855478	0.855166	0.854825	0.854555	0.854377	0.854304	0.854295	0.85433	0.854355	0.854363	0.854349	0.854315	0.854288	0.854242	0.854195	0.854147	0.854109	0.854071	0.854047	0.854031	0.853995	0.853925	0.8538	0.853619	0.853412	0.853207	0.853032	0.852898	0.852803	0.852718	0.852586	0.852412	0.852186	0.851921	0.851637	0.851368	0.851109	0.850852
0.840869	0.843444	0.843994	0.844869	0.846481	0.848421	0.850314	0.85196	0.853237	0.854089	0.854532	0.854668	0.854568	0.854309	0.854016	0.853793	0.853658	0.853619	0.853641	0.853714	0.853769	0.853822	0.853856	0.85387	0.853877	0.85386	0.853841	0.853814	0.853797	0.853789	0.853801	0.853814	0.8538	0.853738	0.853617	0.853442	0.853244	0.853042	0.85288	0.852751	0.852661	0.852578	0.852451	0.852284	0.852066	0.85181	0.851552	0.851302	0.851054	0.85082
0.838758	0.84133	0.84202	0.843054	0.844832	0.846911	0.848924	0.85068	0.852075	0.853013	0.853529	0.853721	0.853671	0.853457	0.853212	0.853036	0.852941	0.852938	0.853002	0.853106	0.853206	0.853307	0.853389	0.853437	0.853473	0.853484	0.853485	0.85348	0.853492	0.85352	0.853561	0.853595	0.853589	0.85353	0.853414	0.853246	0.853051	0.852864	0.852709	0.852588	0.852502	0.852423	0.852303	0.85214	0.851928	0.851698	0.851461	0.851224	0.851001	0.850777
0.836449	0.839235	0.840122	0.841351	0.843285	0.845496	0.847631	0.84951	0.850994	0.852002	0.852568	0.852805	0.852797	0.85263	0.852435	0.852303	0.852249	0.85229	0.852387	0.852535	0.852683	0.85283	0.852946	0.853024	0.853087	0.853119	0.853142	0.853164	0.853212	0.853269	0.853332	0.853374	0.853371	0.853314	0.853203	0.853038	0.852857	0.852679	0.852534	0.852422	0.852343	0.85227	0.852152	0.851992	0.851804	0.851593	0.851371	0.85116	0.850948	0.850741
0.834381	0.83736	0.838446	0.839829	0.841892	0.844229	0.846492	0.848459	0.850009	0.851059	0.851663	0.851936	0.851969	0.851852	0.851703	0.851614	0.851607	0.851682	0.851822	0.852017	0.852211	0.852392	0.852537	0.852643	0.852726	0.852779	0.852828	0.852885	0.852963	0.853043	0.853113	0.853157	0.853156	0.853104	0.852995	0.852842	0.852671	0.852506	0.852373	0.852271	0.8522	0.852127	0.852011	0.851872	0.851702	0.851505	0.85131	0.851112	0.850916	0.850724
0.832504	0.835691	0.836924	0.838436	0.840626	0.8431	0.845455	0.847486	0.849074	0.850155	0.850789	0.851099	0.851181	0.85111	0.851006	0.850966	0.850995	0.851112	0.851298	0.851538	0.851765	0.851975	0.852148	0.852274	0.852378	0.852457	0.85254	0.852628	0.852728	0.852816	0.852889	0.852935	0.852937	0.852886	0.852789	0.852647	0.85249	0.85234	0.85222	0.852129	0.852061	0.851989	0.851893	0.851769	0.851611	0.85144	0.851258	0.851077	0.850898	0.850723
0.830848	0.834161	0.835522	0.837166	0.839498	0.842066	0.844487	0.846552	0.848166	0.849272	0.849939	0.850297	0.850424	0.850399	0.850346	0.850342	0.850411	0.850573	0.850803	0.851076	0.851333	0.851571	0.851764	0.85191	0.852039	0.852152	0.852266	0.852378	0.852486	0.852577	0.852652	0.852701	0.852704	0.852663	0.852577	0.85245	0.85231	0.852176	0.852071	0.851988	0.851923	0.85187	0.851787	0.851672	0.851539	0.851381	0.851217	0.851052	0.850891	0.850732
0.829272	0.83273	0.834229	0.836022	0.838441	0.841075	0.843531	0.845619	0.847256	0.848393	0.849109	0.849511	0.849683	0.849709	0.849692	0.849727	0.84984	0.850046	0.850311	0.850614	0.850899	0.851158	0.851371	0.851543	0.851705	0.85185	0.851989	0.852108	0.85222	0.852313	0.852392	0.852441	0.852455	0.852425	0.852352	0.852244	0.852123	0.852009	0.851916	0.85184	0.851796	0.851755	0.85168	0.851588	0.851466	0.851325	0.851179	0.851033	0.850888	0.850748
0.827774	0.831381	0.833033	0.83491	0.837391	0.840063	0.842543	0.844651	0.846318	0.847503	0.848263	0.848712	0.848935	0.848999	0.849022	0.849101	0.84926	0.849502	0.8498	0.850134	0.850442	0.850721	0.85096	0.851167	0.851363	0.851533	0.85168	0.851805	0.851918	0.852017	0.852096	0.852157	0.852181	0.852165	0.852113	0.852026	0.851927	0.851829	0.851748	0.851698	0.851668	0.851634	0.851582	0.8515	0.851393	0.851269	0.851141	0.851012	0.850887	0.850759
0.826347	0.830127	0.831855	0.833793	0.836306	0.839004	0.841503	0.843638	0.845351	0.84658	0.847389	0.847893	0.848156	0.848261	0.848331	0.848458	0.848656	0.848935	0.849269	0.849628	0.849957	0.850264	0.85054	0.850782	0.851005	0.851186	0.851339	0.851466	0.851587	0.851686	0.851779	0.85185	0.851888	0.851894	0.851863	0.851801	0.851722	0.851642	0.85159	0.851557	0.851537	0.851525	0.851482	0.851414	0.851323	0.851217	0.851106	0.850997	0.850884	0.850777
0.825049	0.828888	0.830671	0.832632	0.835166	0.837879	0.840404	0.842586	0.844343	0.845625	0.846494	0.847041	0.847347	0.847502	0.847622	0.847792	0.84803	0.848351	0.848714	0.849097	0.849454	0.8498	0.850113	0.850385	0.850619	0.850807	0.850963	0.851099	0.851222	0.851336	0.851439	0.851525	0.851585	0.851613	0.851609	0.851568	0.851512	0.851465	0.851435	0.851416	0.851419	0.851415	0.851385	0.851331	0.851257	0.851167	0.851076	0.85098	0.850889	0.85079
0.823697	0.827603	0.829399	0.831381	0.833926	0.836667	0.839243	0.841474	0.84329	0.844638	0.845554	0.846147	0.846508	0.846716	0.846882	0.847097	0.847384	0.847738	0.848128	0.848542	0.848941	0.849325	0.84967	0.849954	0.850197	0.850389	0.850556	0.850695	0.850833	0.850958	0.851077	0.851185	0.851268	0.851323	0.851343	0.851329	0.85131	0.851289	0.851275	0.851282	0.851294	0.851302	0.851285	0.851247	0.851188	0.851117	0.85104	0.850966	0.850883	0.850792
0.822316	0.82622	0.828034	0.830028	0.832607	0.83541	0.838042	0.840338	0.842225	0.843625	0.84459	0.84524	0.845658	0.845914	0.846129	0.846397	0.846722	0.847106	0.847533	0.847991	0.84843	0.848848	0.849206	0.8495	0.849747	0.849951	0.850121	0.850276	0.850426	0.850567	0.850709	0.850839	0.85095	0.85103	0.851079	0.851105	0.851115	0.851115	0.851129	0.851146	0.851171	0.851192	0.851189	0.851165	0.851124	0.851067	0.851011	0.850946	0.850871	0.850783
0.820783	0.824726	0.826558	0.828602	0.831263	0.834131	0.836834	0.839208	0.84115	0.842601	0.843626	0.844335	0.844802	0.845111	0.845384	0.845694	0.846053	0.846477	0.846951	0.847451	0.847926	0.848357	0.848726	0.849024	0.849283	0.849491	0.849677	0.849845	0.850011	0.850176	0.85034	0.850499	0.850635	0.850747	0.850837	0.850895	0.850928	0.850958	0.850984	0.851016	0.851053	0.851088	0.851098	0.851091	0.851063	0.851027	0.850981	0.850923	0.850852	0.850772
0.819183	0.823146	0.825044	0.827188	0.829926	0.83287	0.835655	0.838088	0.840086	0.8416	0.842685	0.843445	0.843966	0.844336	0.844655	0.845002	0.845404	0.84588	0.846397	0.846933	0.847422	0.847864	0.848237	0.848549	0.848811	0.849036	0.849235	0.849419	0.84961	0.849797	0.84999	0.850175	0.850342	0.850497	0.850621	0.850705	0.850769	0.850813	0.850854	0.8509	0.850952	0.850998	0.851024	0.851028	0.851021	0.850994	0.850955	0.850901	0.850837	0.850762
0.817504	0.821564	0.823581	0.825809	0.828628	0.83166	0.834506	0.836996	0.839061	0.840638	0.841775	0.84259	0.843175	0.843592	0.84395	0.844344	0.844802	0.845321	0.845876	0.846426	0.846926	0.847372	0.847759	0.848073	0.848353	0.84859	0.848806	0.849015	0.849229	0.849445	0.849663	0.84988	0.850092	0.850281	0.850432	0.850548	0.850628	0.850688	0.850744	0.850804	0.850867	0.850929	0.850965	0.850989	0.85099	0.850971	0.850935	0.850889	0.85083	0.850757
0.815858	0.820054	0.822155	0.824472	0.827391	0.830489	0.8334	0.835966	0.838097	0.839726	0.840919	0.841801	0.842433	0.842889	0.843296	0.843748	0.844251	0.84481	0.84538	0.845942	0.846446	0.846906	0.847295	0.847627	0.847919	0.848172	0.848413	0.848645	0.848888	0.849129	0.849378	0.84964	0.849887	0.850105	0.850289	0.850421	0.850517	0.850593	0.850663	0.850735	0.850814	0.850885	0.85094	0.850971	0.850978	0.850961	0.850933	0.850891	0.850835	0.85077
0.814309	0.818577	0.820781	0.823217	0.826214	0.829384	0.832381	0.835019	0.837202	0.838886	0.840149	0.841076	0.841743	0.842249	0.842718	0.843217	0.843761	0.844335	0.844917	0.845483	0.846002	0.846463	0.84687	0.847212	0.847519	0.847797	0.84806	0.848321	0.848588	0.84886	0.849157	0.849454	0.849729	0.84998	0.85018	0.850328	0.85044	0.85053	0.850613	0.850701	0.850789	0.850878	0.850939	0.850975	0.850984	0.850974	0.85095	0.85091	0.850861	0.850803
0.812735	0.817151	0.819511	0.822036	0.825109	0.828379	0.831456	0.834143	0.836379	0.838136	0.839441	0.840399	0.841114	0.841685	0.842201	0.842743	0.843302	0.84389	0.844476	0.845057	0.845576	0.846054	0.84647	0.846826	0.847158	0.847456	0.847748	0.848033	0.848332	0.848653	0.848984	0.849309	0.849618	0.849886	0.8501	0.850265	0.850391	0.850493	0.850593	0.85069	0.850796	0.850889	0.850955	0.850992	0.851007	0.851	0.850978	0.850945	0.850903	0.85085
0.811372	0.815958	0.818392	0.820982	0.824163	0.827513	0.830629	0.833363	0.835672	0.837464	0.838792	0.839795	0.840577	0.841194	0.841755	0.84231	0.842884	0.843474	0.844077	0.844656	0.845191	0.845677	0.846105	0.846485	0.846835	0.847163	0.847478	0.847794	0.848144	0.848499	0.848858	0.849218	0.849542	0.849823	0.850053	0.85023	0.850369	0.850488	0.850597	0.850713	0.850823	0.850921	0.850986	0.851027	0.851045	0.851039	0.851023	0.850996	0.850958	0.850919
0.810234	0.814855	0.81734	0.82005	0.823311	0.826694	0.829855	0.832665	0.835003	0.836813	0.838185	0.839256	0.840084	0.840747	0.84132	0.841891	0.842467	0.843074	0.843674	0.84427	0.844812	0.845309	0.84576	0.846159	0.846538	0.846887	0.847235	0.847604	0.847989	0.848372	0.848766	0.849139	0.849476	0.849773	0.850016	0.850206	0.850362	0.850492	0.85062	0.85074	0.850854	0.850949	0.851019	0.851063	0.85108	0.85108	0.85107	0.851048	0.851023	0.850989
0.80905	0.813738	0.816376	0.819176	0.822468	0.825897	0.829138	0.831974	0.834327	0.836181	0.837624	0.838743	0.839617	0.840293	0.840881	0.841455	0.842049	0.842653	0.843271	0.843873	0.844426	0.844946	0.845416	0.845843	0.846245	0.846628	0.847029	0.847435	0.847848	0.848266	0.848674	0.849061	0.849412	0.849722	0.849977	0.850185	0.850352	0.850502	0.850635	0.850759	0.850871	0.850971	0.851042	0.851084	0.851107	0.851113	0.851107	0.851098	0.851079	0.851051
0.807896	0.812787	0.815513	0.818332	0.821666	0.82518	0.828441	0.831287	0.83368	0.835609	0.837099	0.838265	0.83915	0.839841	0.840433	0.841025	0.841616	0.842239	0.842862	0.843474	0.844051	0.844589	0.845087	0.845537	0.845973	0.846411	0.84685	0.847284	0.847734	0.848166	0.848586	0.848987	0.849351	0.849673	0.849946	0.850166	0.850353	0.850508	0.850645	0.850768	0.850885	0.850985	0.851054	0.851102	0.85113	0.85114	0.851147	0.851144	0.85113	0.851103
0.807066	0.811984	0.814684	0.817534	0.820961	0.824485	0.827745	0.830629	0.8331	0.835076	0.836615	0.837789	0.838689	0.839381	0.839992	0.84058	0.841191	0.841818	0.842452	0.843088	0.843681	0.844249	0.844769	0.845253	0.845745	0.846222	0.84669	0.847161	0.847625	0.848069	0.848504	0.848917	0.849293	0.849632	0.849917	0.850157	0.85035	0.85051	0.850645	0.850773	0.85089	0.850988	0.851062	0.851115	0.851146	0.851169	0.851182	0.851183	0.85117	0.851143
0.806189	0.811061	0.813808	0.816775	0.820215	0.823737	0.827038	0.830006	0.832529	0.834555	0.836102	0.837291	0.838191	0.838904	0.839511	0.84012	0.840736	0.841375	0.842032	0.842686	0.84331	0.8439	0.844456	0.844998	0.845529	0.846036	0.846542	0.847028	0.847504	0.847963	0.848409	0.848835	0.849228	0.84958	0.849885	0.850132	0.850329	0.850488	0.850629	0.850757	0.850873	0.850976	0.851054	0.85111	0.851154	0.851182	0.8512	0.851202	0.851189	0.851164
0.805129	0.810093	0.812997	0.815977	0.819418	0.822984	0.826376	0.829401	0.831978	0.834011	0.835572	0.836761	0.837683	0.838391	0.839021	0.839635	0.840263	0.840926	0.841602	0.842287	0.842934	0.84356	0.844175	0.844758	0.84532	0.845866	0.846387	0.846885	0.847377	0.847847	0.848306	0.848749	0.849155	0.849527	0.84984	0.85009	0.850288	0.850451	0.850594	0.850721	0.850841	0.850948	0.851029	0.851098	0.851148	0.851181	0.8512	0.851202	0.851191	0.851165
0.804155	0.809314	0.812197	0.815161	0.818649	0.822315	0.825768	0.82885	0.831429	0.833475	0.835033	0.836243	0.837158	0.837889	0.838523	0.839148	0.839801	0.840482	0.841188	0.841896	0.84258	0.843268	0.843924	0.844538	0.84514	0.8457	0.846234	0.846747	0.84725	0.847733	0.848209	0.848664	0.849091	0.84947	0.849786	0.850036	0.850238	0.850405	0.850546	0.850678	0.850802	0.850911	0.851006	0.85108	0.851134	0.851168	0.851186	0.85119	0.851178	0.851163
0.803489	0.808506	0.811344	0.814359	0.817962	0.821695	0.82521	0.828292	0.830882	0.832922	0.834501	0.8357	0.836639	0.837372	0.838017	0.838668	0.839337	0.840049	0.840778	0.841523	0.84227	0.843	0.843687	0.844342	0.844959	0.845531	0.84608	0.846606	0.847121	0.847621	0.848109	0.848585	0.849018	0.849401	0.849716	0.849971	0.850176	0.850341	0.850487	0.850624	0.85075	0.850873	0.850972	0.85105	0.851106	0.851139	0.851158	0.851161	0.851159	0.851158
0.80247	0.807491	0.810425	0.813591	0.817276	0.821083	0.824599	0.827692	0.830277	0.83234	0.833908	0.835134	0.836074	0.83682	0.837492	0.838161	0.838863	0.839598	0.840365	0.841175	0.841966	0.842729	0.843458	0.844128	0.844758	0.845346	0.845907	0.846446	0.846978	0.847491	0.848001	0.848484	0.848921	0.849302	0.849622	0.849881	0.850085	0.850255	0.850406	0.850545	0.850686	0.850813	0.850916	0.850996	0.851051	0.851086	0.851105	0.851117	0.851129	0.851142
0.801365	0.806526	0.809653	0.812909	0.816676	0.820475	0.824	0.827083	0.829689	0.831738	0.833332	0.834557	0.835508	0.836281	0.836969	0.83767	0.838395	0.839168	0.840002	0.840857	0.841682	0.842487	0.843232	0.843914	0.84456	0.84516	0.845734	0.84629	0.846836	0.84737	0.847886	0.848372	0.848808	0.849194	0.849518	0.849775	0.849985	0.85016	0.850314	0.850467	0.850611	0.850743	0.850848	0.850927	0.850984	0.851017	0.851045	0.851071	0.851098	0.851133
0.800443	0.805845	0.809047	0.812381	0.816117	0.819914	0.823416	0.826518	0.829101	0.831173	0.832761	0.833993	0.834969	0.835755	0.836475	0.837197	0.837959	0.838802	0.839681	0.840569	0.841437	0.842257	0.843013	0.84371	0.844367	0.844979	0.845571	0.84614	0.846707	0.847248	0.847767	0.848252	0.848691	0.849081	0.849403	0.849665	0.849879	0.850058	0.850225	0.850382	0.850531	0.850664	0.850768	0.850849	0.850905	0.850948	0.850989	0.85103	0.851078	0.851138
0.799951	0.80534	0.808598	0.811859	0.815579	0.819338	0.822857	0.825926	0.828532	0.830591	0.832183	0.833439	0.834428	0.835245	0.835984	0.836743	0.837577	0.838466	0.839377	0.840311	0.841193	0.842024	0.842794	0.843502	0.844171	0.844801	0.845406	0.845996	0.84657	0.847113	0.847631	0.848119	0.848562	0.848949	0.849276	0.849543	0.84976	0.849952	0.850124	0.850285	0.850436	0.850567	0.850674	0.850753	0.850818	0.850874	0.85093	0.850992	0.851066	0.851148
0.799346	0.80483	0.807989	0.81124	0.814922	0.818707	0.822192	0.825291	0.827885	0.829952	0.831571	0.832841	0.833864	0.834702	0.83548	0.836316	0.837197	0.83812	0.839079	0.840027	0.840921	0.841767	0.842549	0.84327	0.843957	0.844601	0.845228	0.845826	0.846403	0.846945	0.847466	0.847958	0.848399	0.848791	0.849123	0.849393	0.849624	0.849821	0.849997	0.850161	0.85031	0.850444	0.850549	0.850638	0.850716	0.850788	0.850865	0.850954	0.85105	0.851153
0.798857	0.804144	0.807296	0.810504	0.814226	0.817977	0.821499	0.824588	0.827192	0.829289	0.830925	0.832232	0.833277	0.834156	0.835015	0.8359	0.836816	0.837789	0.838763	0.839723	0.840634	0.841492	0.842287	0.843027	0.843729	0.844395	0.845031	0.845633	0.846208	0.846755	0.84728	0.84777	0.848216	0.848613	0.848949	0.849232	0.849469	0.84967	0.849849	0.850011	0.850162	0.850295	0.85041	0.850513	0.850607	0.8507	0.850804	0.850915	0.851033	0.85116
0.797916	0.803281	0.806417	0.809698	0.813395	0.817199	0.820718	0.823823	0.826466	0.828584	0.830262	0.831595	0.832685	0.833649	0.834558	0.83548	0.836449	0.837438	0.838425	0.839403	0.840327	0.841199	0.842015	0.84277	0.843495	0.844171	0.84481	0.845411	0.845992	0.846543	0.847067	0.847562	0.848014	0.848416	0.848764	0.849054	0.849294	0.849498	0.849675	0.84984	0.84999	0.850134	0.850263	0.850381	0.850496	0.850616	0.850744	0.850877	0.851019	0.851163
0.797073	0.802373	0.8056	0.808844	0.812603	0.8164	0.819937	0.823083	0.825747	0.827909	0.829613	0.830992	0.83217	0.833187	0.834133	0.835109	0.836092	0.837095	0.838099	0.83909	0.840028	0.84092	0.841751	0.84253	0.843265	0.843944	0.844583	0.845189	0.845775	0.846323	0.846853	0.847354	0.84781	0.848223	0.848579	0.848871	0.849114	0.849316	0.849495	0.849659	0.84982	0.849977	0.850122	0.850262	0.850404	0.850547	0.850697	0.850854	0.851013	0.851169
0.796046	0.80151	0.80469	0.808015	0.811768	0.815588	0.819173	0.822345	0.825056	0.827246	0.828997	0.830468	0.831701	0.832754	0.833755	0.834745	0.835743	0.836762	0.837779	0.838784	0.839742	0.840651	0.841506	0.842294	0.843032	0.843711	0.844354	0.844965	0.845549	0.846103	0.846638	0.847143	0.847611	0.848032	0.848389	0.848685	0.848926	0.849129	0.849307	0.84948	0.849655	0.849828	0.849995	0.850161	0.850326	0.850492	0.850666	0.85084	0.851011	0.851178
0.795304	0.800605	0.803876	0.807182	0.810956	0.814828	0.818438	0.821659	0.824398	0.826636	0.828484	0.830009	0.831277	0.832386	0.833401	0.834403	0.835416	0.836448	0.837478	0.838503	0.839477	0.840409	0.841273	0.842064	0.842801	0.843484	0.844133	0.844741	0.84533	0.84589	0.846429	0.846946	0.847421	0.847843	0.848203	0.848495	0.848736	0.848938	0.849126	0.849313	0.849504	0.849699	0.849891	0.85008	0.850268	0.850457	0.850649	0.850835	0.851017	0.851189
0.794203	0.799706	0.80297	0.806312	0.810154	0.81406	0.817729	0.820982	0.823774	0.826113	0.828017	0.829579	0.830904	0.832025	0.833051	0.83407	0.835095	0.83614	0.837191	0.838232	0.83923	0.84017	0.841037	0.841827	0.842568	0.843256	0.843902	0.844517	0.845111	0.845675	0.846226	0.84675	0.847226	0.847651	0.848007	0.848298	0.848538	0.848749	0.848951	0.849154	0.849368	0.849588	0.849803	0.850014	0.850226	0.850433	0.850636	0.850833	0.851021	0.851201
0.793463	0.798845	0.802129	0.80554	0.809409	0.813376	0.817076	0.820383	0.823281	0.825675	0.827613	0.829232	0.830566	0.831696	0.832736	0.833765	0.834802	0.835867	0.836931	0.837996	0.839002	0.839945	0.840809	0.841603	0.842348	0.843033	0.843685	0.844304	0.844902	0.845478	0.846036	0.846561	0.847039	0.847459	0.847813	0.848103	0.848351	0.848576	0.848794	0.84902	0.849259	0.849502	0.849739	0.849974	0.850203	0.850422	0.850635	0.850839	0.851033	0.851219
0.792455	0.797916	0.801304	0.804755	0.808697	0.812702	0.816464	0.819885	0.822842	0.82527	0.827266	0.828892	0.830234	0.831377	0.832427	0.833467	0.834523	0.835602	0.836691	0.837763	0.838771	0.839711	0.840579	0.841376	0.842119	0.842809	0.843465	0.844089	0.844699	0.845282	0.84584	0.846367	0.84684	0.847258	0.84761	0.847908	0.84817	0.848411	0.848652	0.848905	0.849166	0.849431	0.849692	0.849945	0.850186	0.850415	0.850635	0.850845	0.851045	0.851237
0.791548	0.797129	0.80054	0.804066	0.808041	0.812111	0.815998	0.819478	0.822466	0.824952	0.82695	0.82858	0.829932	0.831082	0.83214	0.833199	0.834267	0.83537	0.836465	0.837538	0.838541	0.839485	0.840356	0.841149	0.841897	0.842592	0.843252	0.843887	0.844504	0.845087	0.845647	0.846169	0.846639	0.847054	0.847413	0.847725	0.848003	0.848267	0.848535	0.848812	0.849095	0.849384	0.849662	0.849926	0.850178	0.850413	0.85064	0.850855	0.851062	0.851258
0.790823	0.796381	0.79987	0.803422	0.807463	0.811672	0.815619	0.819128	0.822175	0.824658	0.826655	0.82829	0.829647	0.830802	0.831878	0.832947	0.83404	0.835147	0.836242	0.83731	0.838316	0.839261	0.840128	0.840926	0.841677	0.842376	0.843048	0.843689	0.844306	0.844891	0.845446	0.845963	0.846431	0.846852	0.847226	0.847553	0.847854	0.848147	0.848439	0.848737	0.849045	0.849351	0.849641	0.849915	0.850172	0.850415	0.850647	0.850868	0.85108	0.851277
0.790002	0.795685	0.7992	0.802828	0.807029	0.811303	0.815279	0.818848	0.821887	0.824364	0.826364	0.828002	0.829362	0.830534	0.831619	0.832713	0.833809	0.834916	0.836005	0.837075	0.838083	0.839023	0.839894	0.840696	0.841451	0.842161	0.842839	0.843481	0.844099	0.844679	0.84523	0.845745	0.846218	0.846654	0.847043	0.847393	0.847723	0.848041	0.848356	0.848678	0.849003	0.849321	0.849621	0.849902	0.850166	0.850413	0.850651	0.850878	0.851091	0.851293
0.789372	0.795032	0.798626	0.802444	0.806705	0.810999	0.815037	0.818588	0.821613	0.824088	0.826085	0.827722	0.829097	0.830276	0.831386	0.832481	0.833575	0.834675	0.835765	0.836836	0.837838	0.838782	0.839656	0.840462	0.841228	0.841945	0.842623	0.843266	0.843879	0.844454	0.845002	0.845523	0.846011	0.846462	0.846873	0.847254	0.847609	0.84795	0.84829	0.84863	0.848967	0.849294	0.8496	0.849887	0.850157	0.85041	0.850653	0.850881	0.851098	0.8513
0.78864	0.794429	0.79827	0.802145	0.806416	0.810776	0.814785	0.818315	0.821333	0.823801	0.825795	0.827446	0.828827	0.83003	0.83114	0.832233	0.833319	0.83442	0.835511	0.836576	0.837581	0.838529	0.839406	0.840223	0.840997	0.841713	0.842393	0.84303	0.843638	0.844211	0.844765	0.8453	0.845803	0.846277	0.84672	0.847126	0.847505	0.847871	0.848228	0.84858	0.848927	0.84926	0.849573	0.849865	0.85014	0.850399	0.850643	0.850875	0.851092	0.851288
0.788118	0.794241	0.798086	0.801931	0.806261	0.810567	0.81454	0.818053	0.821057	0.823516	0.825521	0.827174	0.828579	0.829781	0.830887	0.831969	0.833056	0.834157	0.83524	0.836308	0.837317	0.838267	0.839157	0.839981	0.840753	0.841471	0.842144	0.842777	0.843382	0.843961	0.844529	0.84508	0.845605	0.846112	0.846581	0.847011	0.847416	0.847799	0.848168	0.84853	0.848882	0.849222	0.84954	0.849838	0.850117	0.850377	0.850626	0.850857	0.851068	0.85126
0.788264	0.794188	0.797926	0.801821	0.806067	0.810321	0.814269	0.817763	0.820754	0.823223	0.825229	0.826908	0.82831	0.829507	0.830601	0.831685	0.832772	0.833864	0.834952	0.836023	0.837034	0.837997	0.838893	0.839716	0.840491	0.841202	0.841871	0.842501	0.843112	0.843705	0.84429	0.844863	0.845422	0.845955	0.846449	0.846906	0.847328	0.847723	0.848101	0.848468	0.848828	0.849173	0.849496	0.849798	0.850079	0.850343	0.850591	0.850817	0.851024	0.851206
0.787968	0.793837	0.797681	0.801499	0.805705	0.809947	0.813886	0.817376	0.820385	0.82286	0.824897	0.826575	0.827975	0.829162	0.83026	0.831345	0.832426	0.833524	0.834617	0.835692	0.836718	0.837689	0.838586	0.839412	0.840181	0.840889	0.841555	0.842192	0.842819	0.84343	0.844039	0.844647	0.845233	0.845792	0.846313	0.846787	0.847221	0.847627	0.848011	0.848386	0.84875	0.849101	0.849429	0.849734	0.850019	0.850283	0.850526	0.850748	0.850945	0.85112
0.787507	0.793559	0.797296	0.801071	0.805268	0.809506	0.813446	0.816958	0.819977	0.822486	0.824523	0.8262	0.827591	0.828783	0.829883	0.830963	0.832051	0.833156	0.834254	0.835345	0.836379	0.837352	0.838252	0.839073	0.839839	0.840545	0.841219	0.841873	0.842519	0.843154	0.843798	0.844435	0.845048	0.845634	0.846172	0.846659	0.847104	0.847516	0.847908	0.848289	0.848659	0.849015	0.849345	0.849654	0.84994	0.850198	0.850437	0.85065	0.85084	0.851011
0.787373	0.79316	0.796827	0.800591	0.804785	0.809026	0.812994	0.816518	0.819573	0.822083	0.824119	0.825786	0.827182	0.828377	0.829472	0.83056	0.831655	0.832766	0.833881	0.834982	0.836018	0.836995	0.83789	0.838708	0.839472	0.840187	0.840879	0.841552	0.842223	0.842895	0.843568	0.844231	0.844873	0.845476	0.846028	0.846526	0.846977	0.847396	0.847794	0.848181	0.848557	0.848915	0.84925	0.849559	0.849839	0.850094	0.850323	0.850529	0.850715	0.850883
0.7867	0.792507	0.796211	0.799998	0.804214	0.808497	0.812485	0.816054	0.819115	0.821626	0.823654	0.825329	0.826729	0.827921	0.829027	0.830124	0.831227	0.832357	0.833483	0.834586	0.835627	0.836599	0.837492	0.83831	0.839084	0.839817	0.84053	0.841229	0.841938	0.84264	0.843341	0.844033	0.844693	0.845311	0.845873	0.846378	0.846836	0.847262	0.847667	0.84806	0.848438	0.848801	0.849136	0.84944	0.849716	0.849962	0.850185	0.850387	0.850569	0.850737
0.786015	0.791871	0.795597	0.799406	0.803667	0.807973	0.812011	0.815583	0.818644	0.821146	0.823181	0.824861	0.826257	0.827459	0.828574	0.829679	0.830802	0.831943	0.833073	0.834181	0.835218	0.836188	0.83708	0.837908	0.838701	0.839455	0.840195	0.840933	0.841673	0.842403	0.843134	0.843845	0.844518	0.845146	0.845715	0.846226	0.846692	0.847125	0.847537	0.847932	0.848315	0.848678	0.849007	0.849308	0.849575	0.849814	0.850033	0.850231	0.850414	0.850579
0.785372	0.79124	0.794985	0.798846	0.803129	0.80749	0.811529	0.8151	0.81815	0.820658	0.822697	0.824371	0.825778	0.82699	0.828112	0.829239	0.830374	0.831519	0.832653	0.833757	0.834792	0.835761	0.836664	0.837511	0.838326	0.839108	0.839888	0.840657	0.841426	0.842187	0.842936	0.843661	0.844344	0.844979	0.845554	0.846073	0.846546	0.846985	0.847399	0.847799	0.848182	0.84854	0.848866	0.849157	0.849417	0.849652	0.849867	0.850065	0.850246	0.850403
0.784695	0.790591	0.794401	0.798285	0.802631	0.806992	0.811028	0.814585	0.817641	0.820153	0.822186	0.823871	0.825288	0.826507	0.827653	0.828792	0.829931	0.831082	0.832212	0.833315	0.834349	0.835328	0.836251	0.837121	0.837964	0.838787	0.839599	0.840398	0.841198	0.841977	0.842741	0.843476	0.844167	0.844807	0.84539	0.845916	0.846395	0.846837	0.847256	0.847656	0.848033	0.848388	0.848704	0.848988	0.849245	0.849476	0.84969	0.849886	0.850058	0.850208
0.78402	0.790002	0.793829	0.797785	0.802124	0.806477	0.810496	0.81406	0.817119	0.819623	0.821667	0.823362	0.824787	0.826031	0.82719	0.828334	0.829479	0.830626	0.831755	0.832856	0.833901	0.834902	0.835847	0.836746	0.837631	0.838487	0.839329	0.84016	0.840979	0.841773	0.842547	0.843289	0.843985	0.844633	0.845223	0.845755	0.846237	0.846684	0.847102	0.847497	0.847871	0.848215	0.848525	0.848805	0.849058	0.849289	0.849501	0.849688	0.849853	0.849995
0.78347	0.789432	0.793345	0.797277	0.801601	0.80593	0.809955	0.813521	0.81657	0.819085	0.821139	0.822842	0.824294	0.825551	0.826715	0.827866	0.829007	0.830152	0.83128	0.832393	0.833459	0.834483	0.835458	0.836401	0.837319	0.838207	0.839081	0.839931	0.840764	0.841569	0.842349	0.843096	0.8438	0.844456	0.845052	0.845587	0.846073	0.84652	0.846933	0.847324	0.847687	0.848025	0.84833	0.848607	0.84886	0.849088	0.849292	0.849472	0.849629	0.849764
0.78283	0.788933	0.792805	0.796717	0.801013	0.805351	0.809381	0.812936	0.815999	0.818526	0.820589	0.822321	0.823787	0.825051	0.826222	0.827369	0.82851	0.829655	0.830796	0.831931	0.833021	0.834076	0.835097	0.836073	0.837024	0.837945	0.838839	0.839704	0.840547	0.841358	0.842144	0.842899	0.84361	0.844272	0.844871	0.84541	0.845897	0.846338	0.846747	0.847127	0.847484	0.847817	0.848119	0.848396	0.848646	0.848867	0.849064	0.849236	0.849386	0.849511
0.782443	0.788401	0.792229	0.796101	0.800407	0.804752	0.808769	0.81234	0.815415	0.817952	0.820047	0.821794	0.823267	0.824538	0.825707	0.826854	0.827995	0.829153	0.830317	0.831478	0.8326	0.833702	0.834757	0.835767	0.836752	0.837692	0.838601	0.839476	0.840327	0.841143	0.841937	0.8427	0.843417	0.844082	0.844685	0.845224	0.845705	0.846141	0.84654	0.846913	0.847265	0.847595	0.847898	0.848172	0.848414	0.848627	0.848816	0.848981	0.849122	0.849237
0.781736	0.787697	0.791504	0.795407	0.799733	0.804071	0.808113	0.811703	0.814792	0.817366	0.819479	0.821235	0.822718	0.823988	0.825158	0.826307	0.827463	0.828647	0.829838	0.831032	0.832204	0.833342	0.834432	0.835477	0.836482	0.837438	0.838358	0.839241	0.840097	0.840921	0.841723	0.842492	0.843213	0.843881	0.844484	0.845018	0.845494	0.84592	0.846311	0.84668	0.847029	0.847359	0.847659	0.847925	0.84816	0.848365	0.848547	0.848703	0.848834	0.848944
0.780992	0.786922	0.790776	0.794703	0.799022	0.80339	0.807453	0.811059	0.814189	0.816782	0.818905	0.820672	0.822152	0.823425	0.824596	0.825761	0.826944	0.828156	0.829383	0.830627	0.831836	0.83301	0.834136	0.835201	0.836223	0.837189	0.838117	0.839005	0.839869	0.840702	0.84151	0.842282	0.843006	0.843674	0.844272	0.8448	0.845265	0.845683	0.84607	0.846435	0.846785	0.847113	0.847404	0.847662	0.847888	0.848087	0.848259	0.848405	0.84853	0.848633
0.780146	0.786163	0.790048	0.793966	0.798319	0.802712	0.806793	0.810444	0.813595	0.816198	0.818332	0.820095	0.821578	0.822851	0.82404	0.825233	0.826446	0.827694	0.828972	0.830256	0.831501	0.832711	0.833858	0.83494	0.835972	0.836946	0.837878	0.838774	0.839647	0.840486	0.841297	0.842072	0.842796	0.843458	0.84405	0.844567	0.845024	0.845437	0.84582	0.846185	0.846532	0.846851	0.847135	0.847384	0.847603	0.847792	0.847954	0.848093	0.84821	0.848306
0.77944	0.785461	0.789312	0.793266	0.797643	0.802052	0.806182	0.809854	0.813013	0.815626	0.817754	0.819519	0.821001	0.822293	0.823511	0.824733	0.825984	0.827285	0.828603	0.829923	0.831205	0.832437	0.8336	0.834691	0.83573	0.836709	0.837649	0.838554	0.839432	0.840274	0.841088	0.841863	0.842581	0.843237	0.843816	0.844324	0.844776	0.845185	0.845567	0.84593	0.846268	0.846578	0.846853	0.847095	0.847304	0.847482	0.847637	0.847767	0.847876	0.847963
0.778703	0.784675	0.78858	0.792565	0.796961	0.801426	0.805579	0.809259	0.812429	0.815036	0.817166	0.81893	0.820431	0.821752	0.823001	0.824264	0.825569	0.826911	0.828266	0.829625	0.830929	0.832176	0.833349	0.834448	0.835491	0.836478	0.837426	0.838336	0.839217	0.840062	0.840876	0.841644	0.842355	0.842999	0.843569	0.844072	0.844519	0.844927	0.845306	0.84566	0.845989	0.846291	0.846557	0.84679	0.846989	0.847159	0.847304	0.847426	0.847525	0.847604
0.777836	0.78391	0.787856	0.791863	0.796325	0.800816	0.804976	0.808667	0.811829	0.814437	0.816565	0.818349	0.819882	0.821236	0.822526	0.823845	0.825192	0.826573	0.827967	0.829348	0.830667	0.831924	0.833104	0.834207	0.835258	0.836253	0.837207	0.83812	0.839004	0.839848	0.840655	0.841416	0.842114	0.842748	0.843312	0.843809	0.844255	0.84466	0.84503	0.845376	0.845696	0.84599	0.846247	0.846469	0.846661	0.846823	0.846959	0.84707	0.847161	0.847232
0.777139	0.783221	0.787173	0.791252	0.795735	0.800228	0.804396	0.808074	0.811235	0.813837	0.815985	0.817801	0.819366	0.820763	0.822111	0.823473	0.824859	0.82628	0.827696	0.829092	0.830421	0.831684	0.832867	0.833978	0.835036	0.836036	0.836993	0.837908	0.838791	0.839628	0.840427	0.841175	0.841862	0.84249	0.843048	0.843543	0.843985	0.844382	0.844744	0.84508	0.845393	0.845676	0.845923	0.846139	0.846323	0.846475	0.846601	0.846703	0.846786	0.846848
0.776418	0.782508	0.786555	0.790654	0.795137	0.799637	0.80379	0.807465	0.810619	0.813243	0.815425	0.817275	0.818885	0.820342	0.821735	0.823137	0.824563	0.826007	0.827438	0.828843	0.830178	0.831444	0.832635	0.833752	0.834816	0.835818	0.836777	0.837691	0.838566	0.839395	0.840181	0.840917	0.841599	0.84222	0.842776	0.843267	0.843701	0.844089	0.844443	0.844772	0.845074	0.845347	0.845588	0.845796	0.845971	0.846112	0.846229	0.846323	0.846397	0.846449
0.77567	0.781904	0.785963	0.790055	0.794543	0.799021	0.803168	0.806835	0.810011	0.812671	0.814888	0.816786	0.81846	0.819962	0.821396	0.82284	0.82429	0.825748	0.827189	0.828599	0.829936	0.831209	0.832407	0.83353	0.834595	0.835599	0.836557	0.837463	0.83833	0.839144	0.839918	0.840648	0.841323	0.841941	0.842493	0.842976	0.843402	0.843781	0.844128	0.844446	0.844737	0.845005	0.845238	0.845438	0.845603	0.845735	0.845843	0.845928	0.845992	0.846034
0.775195	0.781365	0.785385	0.789472	0.793927	0.798394	0.802528	0.806216	0.809431	0.812128	0.814395	0.81636	0.81808	0.819625	0.821102	0.822569	0.824032	0.825499	0.826945	0.828357	0.829701	0.830981	0.832183	0.833307	0.834374	0.835377	0.836325	0.837222	0.838074	0.838877	0.839644	0.840367	0.841039	0.841652	0.842196	0.842671	0.843089	0.843461	0.843796	0.844103	0.844388	0.844648	0.844874	0.845063	0.845218	0.845342	0.84544	0.845516	0.84557	0.845606
0.774557	0.780702	0.784734	0.788791	0.793242	0.797701	0.801864	0.805599	0.808857	0.811609	0.813949	0.815964	0.817729	0.819319	0.82082	0.822302	0.823775	0.825246	0.826694	0.828112	0.829463	0.830748	0.831952	0.833078	0.834143	0.835137	0.836076	0.836958	0.837797	0.838593	0.839353	0.840074	0.84074	0.841346	0.841882	0.842349	0.842759	0.84312	0.843443	0.843742	0.84402	0.844273	0.844488	0.844668	0.844816	0.84493	0.845019	0.845085	0.845133	0.845161
0.773833	0.780012	0.784008	0.788066	0.792511	0.797006	0.801224	0.805008	0.808325	0.811156	0.813549	0.81561	0.817423	0.819037	0.820553	0.822044	0.823521	0.824994	0.826448	0.827874	0.829229	0.830515	0.83172	0.832843	0.8339	0.834883	0.835807	0.836676	0.837509	0.838297	0.839054	0.839769	0.840428	0.841026	0.841554	0.842014	0.842412	0.84276	0.843075	0.843365	0.843635	0.843878	0.844084	0.844257	0.844394	0.844499	0.84458	0.84464	0.844681	0.844701
0.773148	0.779255	0.783254	0.787306	0.791796	0.796354	0.800626	0.804475	0.807877	0.810763	0.813204	0.815314	0.81715	0.818779	0.820303	0.821796	0.823275	0.824754	0.826214	0.827644	0.829	0.830286	0.831488	0.832602	0.833647	0.834615	0.835525	0.836387	0.837212	0.837997	0.838748	0.839456	0.840106	0.840696	0.841216	0.841664	0.842049	0.842386	0.84269	0.842971	0.843231	0.843465	0.843664	0.843827	0.843955	0.844052	0.844126	0.84418	0.844212	0.844222
0.772296	0.77844	0.782446	0.78656	0.791127	0.795748	0.800092	0.804033	0.807494	0.810429	0.81292	0.815053	0.816903	0.818538	0.820064	0.821559	0.823042	0.824526	0.82599	0.827419	0.828775	0.830058	0.831249	0.832352	0.83338	0.834333	0.835236	0.83609	0.836911	0.83769	0.838434	0.839132	0.839775	0.840357	0.840865	0.841298	0.84167	0.841995	0.842289	0.84256	0.84281	0.843037	0.843227	0.843381	0.8435	0.84359	0.843659	0.843704	0.843727	0.843727
0.771486	0.777624	0.781707	0.785909	0.790541	0.795239	0.799681	0.803681	0.807191	0.810176	0.812687	0.814831	0.816685	0.81832	0.819845	0.821342	0.822829	0.824316	0.825778	0.827206	0.828557	0.829828	0.831008	0.832091	0.833105	0.83405	0.834943	0.835793	0.836608	0.837379	0.838113	0.838803	0.839437	0.840007	0.840499	0.840918	0.841276	0.841589	0.841872	0.842133	0.842376	0.842594	0.842774	0.842918	0.843031	0.843116	0.843176	0.843212	0.843225	0.843213
0.770635	0.77689	0.781076	0.785348	0.790061	0.794864	0.799365	0.803413	0.806972	0.809975	0.812493	0.814638	0.816488	0.81812	0.819645	0.821145	0.822632	0.824116	0.825576	0.826998	0.828336	0.829594	0.830753	0.831821	0.832826	0.833761	0.834649	0.835492	0.836298	0.837059	0.837785	0.838467	0.839088	0.839641	0.840117	0.840519	0.840863	0.841165	0.841438	0.841692	0.841925	0.842133	0.842303	0.842442	0.842549	0.842625	0.842676	0.842702	0.842704	0.842682
0.769975	0.776331	0.780573	0.784922	0.789744	0.794601	0.799146	0.80324	0.80681	0.809815	0.812329	0.814466	0.81631	0.817939	0.819464	0.820962	0.822445	0.823925	0.825378	0.826785	0.828108	0.829345	0.830487	0.831545	0.832539	0.833469	0.83435	0.835183	0.835979	0.836731	0.837448	0.838116	0.83872	0.839255	0.839713	0.8401	0.840432	0.840723	0.840988	0.841231	0.841456	0.841653	0.841818	0.841949	0.842048	0.842115	0.842156	0.842171	0.842162	0.842133
[truncated: 50 more columns]
