# Supplementary material for: Generalized Poincaré plots analysis of heart period dynamics in different physiological conditions: Trained vs. untrained men
Source: PLoS One. 2019 Jul 5;14(7):e0219281. doi: 10.1371/journal.pone.0219281 (PMC6611602; doi:10.1371/journal.pone.0219281)
Supplement: S2 Appendix — (ZIP) [file pone.0219281.s002.zip › Pearson matrices 100x100/Trained subjects 3 conditions/Trained 7.xlsx]

## Sheet: Trained7REST
0.838189	0.749541	0.682823	0.637029	0.614045	0.607571	0.603956	0.598623	0.593846	0.589857	0.588336	0.587914	0.583762	0.575057	0.564338	0.553229	0.542174	0.534084	0.527222	0.520374	0.514157	0.510216	0.508889	0.507749	0.505596	0.502749	0.498569	0.494288	0.491174	0.487122	0.482832	0.478992	0.475893	0.473502	0.471556	0.469036	0.465789	0.461839	0.457197	0.452528	0.450159	0.446936	0.443898	0.441247	0.438446	0.435463	0.433714	0.431309	0.42892	0.427575
0.749392	0.673257	0.620986	0.592323	0.58417	0.585038	0.585036	0.583405	0.581896	0.581698	0.583477	0.583449	0.578517	0.569286	0.558494	0.547557	0.538206	0.53109	0.524576	0.5183	0.513605	0.511484	0.510778	0.509684	0.507615	0.504399	0.500458	0.496924	0.493527	0.48948	0.485536	0.482216	0.479657	0.477709	0.475667	0.473034	0.469866	0.465949	0.461348	0.457711	0.454987	0.451874	0.449066	0.446387	0.443526	0.44123	0.439227	0.436889	0.435091	0.433411
0.68273	0.621061	0.585679	0.572458	0.573017	0.57755	0.580351	0.581463	0.583114	0.586034	0.588681	0.587817	0.581615	0.571462	0.5604	0.550436	0.54208	0.535293	0.52904	0.523861	0.520791	0.519575	0.518955	0.517818	0.515464	0.512208	0.508671	0.505132	0.50154	0.497631	0.494084	0.491224	0.489064	0.487098	0.484828	0.482268	0.479307	0.475397	0.471191	0.467694	0.464867	0.461887	0.4591	0.456313	0.45389	0.451606	0.449524	0.447576	0.445724	0.444164
0.637042	0.592389	0.572405	0.568434	0.573092	0.579922	0.584713	0.588372	0.592674	0.596581	0.598533	0.595924	0.588043	0.577075	0.566484	0.557236	0.549275	0.54265	0.537175	0.53338	0.531291	0.530346	0.52969	0.52822	0.52571	0.522632	0.51909	0.515392	0.511776	0.508144	0.504991	0.50249	0.500345	0.49815	0.495895	0.493508	0.490488	0.486688	0.48262	0.479138	0.476315	0.473365	0.470499	0.468017	0.465611	0.463319	0.46148	0.459532	0.457814	0.456575
0.613962	0.58403	0.572725	0.57289	0.579787	0.588064	0.594706	0.600512	0.605635	0.608902	0.60901	0.60416	0.594881	0.583891	0.573744	0.564811	0.557055	0.551059	0.546764	0.543888	0.542198	0.541319	0.540316	0.538608	0.536122	0.53296	0.529252	0.525511	0.522053	0.518758	0.515945	0.513483	0.51112	0.50892	0.506758	0.504326	0.501196	0.497406	0.493319	0.489877	0.487031	0.484037	0.481421	0.478941	0.476535	0.47447	0.47261	0.470792	0.469365	0.468163
0.607118	0.584404	0.576838	0.57938	0.587772	0.597615	0.606005	0.612462	0.61691	0.618419	0.616078	0.609362	0.599589	0.588779	0.578908	0.570217	0.563119	0.558218	0.554773	0.55234	0.550844	0.549728	0.548482	0.546717	0.544101	0.540743	0.53698	0.533397	0.530216	0.527256	0.524515	0.521846	0.519468	0.517307	0.515118	0.512543	0.509302	0.505397	0.501318	0.497934	0.495049	0.4923	0.489706	0.487233	0.485048	0.483015	0.481265	0.479717	0.47836	0.477211
0.602843	0.583838	0.579244	0.583874	0.594206	0.605773	0.614708	0.620478	0.623275	0.622434	0.618049	0.610466	0.600597	0.590028	0.580505	0.572527	0.566566	0.562521	0.559542	0.557408	0.555819	0.554547	0.553253	0.551333	0.548503	0.545079	0.541485	0.538203	0.535331	0.532494	0.529589	0.526907	0.524534	0.522367	0.520078	0.517359	0.513899	0.509926	0.505947	0.502639	0.499983	0.497291	0.494731	0.492483	0.490355	0.488461	0.48696	0.485505	0.484232	0.483366
0.596965	0.581837	0.580168	0.587423	0.59982	0.611907	0.620052	0.624227	0.624766	0.621906	0.616452	0.608478	0.598703	0.588566	0.579823	0.573009	0.567967	0.564425	0.561811	0.55967	0.558028	0.55676	0.555316	0.553166	0.550246	0.546974	0.543695	0.540747	0.537994	0.535051	0.532145	0.529442	0.527092	0.524883	0.522472	0.519506	0.515883	0.511977	0.50817	0.505135	0.502541	0.499909	0.497579	0.495402	0.493427	0.491784	0.490376	0.489024	0.488037	0.487373
0.591899	0.580347	0.582113	0.591833	0.604804	0.615921	0.622368	0.624292	0.62281	0.618841	0.612797	0.604711	0.595305	0.585987	0.578419	0.572556	0.568084	0.564958	0.562378	0.560251	0.558673	0.55729	0.555622	0.553357	0.550562	0.547582	0.544646	0.541857	0.538991	0.536062	0.533128	0.530472	0.528143	0.525848	0.523214	0.520052	0.516438	0.512708	0.5092	0.506283	0.50375	0.50135	0.499107	0.497084	0.495358	0.493824	0.492518	0.49145	0.490672	0.490262
0.588364	0.581103	0.585781	0.596073	0.607933	0.617172	0.621289	0.621185	0.618599	0.613997	0.6077	0.59988	0.591237	0.583092	0.576532	0.57129	0.567306	0.564253	0.561724	0.55972	0.55808	0.556505	0.554727	0.552558	0.550032	0.54737	0.544634	0.541795	0.538927	0.535982	0.53311	0.530532	0.52816	0.525679	0.522859	0.519675	0.516217	0.512761	0.509422	0.506602	0.504289	0.501993	0.499908	0.49813	0.496518	0.495099	0.494065	0.493209	0.492681	0.492529
0.588334	0.584026	0.58911	0.598124	0.60802	0.614857	0.616954	0.6158	0.612595	0.607714	0.601616	0.594485	0.58696	0.579909	0.574054	0.569353	0.565508	0.562545	0.560191	0.558177	0.5564	0.554745	0.553056	0.551128	0.548906	0.546443	0.543733	0.54093	0.538029	0.535156	0.532395	0.529815	0.527303	0.524662	0.521814	0.518756	0.515524	0.512231	0.509025	0.506434	0.504222	0.502089	0.500246	0.498585	0.497093	0.495945	0.495117	0.494513	0.494244	0.494183
0.589268	0.58509	0.588923	0.596131	0.603787	0.608727	0.609891	0.608213	0.60477	0.600109	0.594679	0.58862	0.582234	0.57602	0.570772	0.566275	0.562589	0.559864	0.557556	0.555478	0.55367	0.552123	0.550666	0.549033	0.547034	0.544621	0.542002	0.539209	0.536378	0.533628	0.530896	0.528223	0.525586	0.522917	0.520171	0.517297	0.514211	0.511047	0.508069	0.505612	0.503558	0.501663	0.499945	0.498409	0.497185	0.496254	0.495677	0.495343	0.495189	0.495094
0.586609	0.581487	0.583942	0.589324	0.595398	0.599603	0.6004	0.598603	0.595468	0.591537	0.587186	0.582311	0.576839	0.571314	0.566368	0.562098	0.558729	0.556109	0.553801	0.55175	0.550088	0.54879	0.547625	0.546222	0.544317	0.54201	0.539452	0.536746	0.53405	0.531345	0.528555	0.525797	0.523148	0.520573	0.517992	0.515245	0.512273	0.509315	0.506513	0.504235	0.502412	0.500652	0.499065	0.497794	0.496791	0.496121	0.495816	0.495615	0.495456	0.495399
0.579523	0.573641	0.574725	0.578976	0.584636	0.588656	0.589472	0.588103	0.585787	0.582988	0.579856	0.575945	0.571189	0.56608	0.561432	0.55753	0.55432	0.551744	0.549506	0.547637	0.54625	0.545254	0.544305	0.543002	0.541217	0.538969	0.536513	0.533944	0.531304	0.528556	0.52571	0.522964	0.520416	0.518005	0.51554	0.512892	0.510095	0.50732	0.504721	0.502677	0.500986	0.499362	0.49804	0.496987	0.496243	0.495847	0.495676	0.495485	0.495374	0.495295
0.569499	0.562629	0.563017	0.567303	0.573038	0.57721	0.578551	0.578087	0.576954	0.5754	0.573253	0.570048	0.56575	0.560998	0.556735	0.553017	0.549882	0.547403	0.545367	0.543788	0.542712	0.541928	0.541045	0.539849	0.538135	0.535982	0.533655	0.531143	0.528471	0.525675	0.52286	0.520232	0.517856	0.515557	0.513181	0.510685	0.508069	0.505493	0.503122	0.501223	0.499664	0.4983	0.497191	0.496387	0.495907	0.495646	0.495482	0.49534	0.495218	0.495028
0.556801	0.549842	0.550841	0.555609	0.561707	0.566496	0.5688	0.569559	0.569681	0.56911	0.567649	0.564912	0.560966	0.556582	0.552503	0.548862	0.545842	0.543577	0.541833	0.540558	0.539686	0.53895	0.538136	0.536997	0.535371	0.53334	0.531062	0.528513	0.525803	0.523049	0.520366	0.517925	0.515663	0.513448	0.511214	0.508887	0.506458	0.50409	0.501875	0.500118	0.49881	0.497656	0.496782	0.496222	0.495865	0.495608	0.495484	0.495336	0.495116	0.494968
0.543588	0.538002	0.539858	0.545236	0.552048	0.557794	0.561292	0.563267	0.564332	0.56441	0.563385	0.56095	0.557291	0.553059	0.549025	0.545492	0.542692	0.54071	0.539242	0.538135	0.537287	0.536589	0.53579	0.534721	0.533196	0.5312	0.528872	0.526281	0.523622	0.521013	0.518529	0.516203	0.514023	0.511947	0.509873	0.507717	0.505465	0.503243	0.501181	0.499675	0.498564	0.497628	0.496973	0.496514	0.496147	0.495921	0.495788	0.495555	0.495378	0.49525
0.533089	0.528455	0.530998	0.537152	0.544892	0.551736	0.556347	0.559183	0.560835	0.561281	0.56048	0.558211	0.554622	0.550377	0.546422	0.543101	0.540576	0.538836	0.537486	0.53635	0.535514	0.53481	0.534057	0.53307	0.531558	0.529501	0.527117	0.524579	0.522075	0.519666	0.517295	0.515051	0.513012	0.51109	0.509175	0.50717	0.505047	0.50297	0.501159	0.499855	0.49894	0.498199	0.497626	0.497138	0.496789	0.496557	0.496345	0.496154	0.495994	0.495917
0.524194	0.520405	0.523878	0.531051	0.539894	0.547791	0.553186	0.556551	0.558505	0.559105	0.558374	0.556102	0.552434	0.548235	0.544482	0.54143	0.539139	0.537488	0.536063	0.534913	0.534062	0.533395	0.532717	0.531727	0.530136	0.528014	0.525674	0.52329	0.520983	0.518683	0.516392	0.514291	0.512403	0.510632	0.508852	0.506961	0.504976	0.503139	0.501547	0.500442	0.499709	0.499046	0.49844	0.497968	0.497616	0.497316	0.497144	0.496972	0.496862	0.496819
0.516546	0.51395	0.518605	0.526973	0.536872	0.54548	0.551322	0.55491	0.556947	0.55754	0.556738	0.554312	0.550637	0.546624	0.543138	0.540314	0.538103	0.536344	0.534876	0.533682	0.532868	0.532275	0.531586	0.530502	0.528827	0.52674	0.524547	0.522352	0.520147	0.517921	0.515773	0.513821	0.51208	0.510436	0.50876	0.506996	0.505236	0.50362	0.502244	0.501325	0.500668	0.499979	0.499391	0.498917	0.498501	0.498247	0.498092	0.497972	0.497898	0.497783
0.510674	0.509446	0.515402	0.524865	0.535418	0.544366	0.550321	0.553908	0.555865	0.556326	0.555299	0.552795	0.549268	0.545521	0.542268	0.539521	0.53719	0.535367	0.533816	0.53265	0.531913	0.531308	0.53052	0.529337	0.527679	0.525726	0.523709	0.52161	0.519474	0.517385	0.515383	0.513577	0.511961	0.510416	0.508858	0.507304	0.505767	0.504371	0.503194	0.502365	0.501686	0.50102	0.500435	0.499898	0.49953	0.4993	0.499199	0.499117	0.498976	0.49886
0.506733	0.506922	0.51402	0.524084	0.534882	0.543828	0.549682	0.55312	0.554886	0.555063	0.553895	0.551495	0.548221	0.544724	0.541567	0.538694	0.536292	0.534354	0.532818	0.531738	0.530993	0.53029	0.529403	0.528221	0.526685	0.524899	0.522973	0.520939	0.518937	0.51699	0.515133	0.513454	0.511935	0.510504	0.509146	0.507809	0.506494	0.505299	0.504233	0.503403	0.502749	0.502091	0.501445	0.500957	0.500617	0.500445	0.500382	0.500239	0.500101	0.500021
0.504601	0.505948	0.513584	0.523817	0.534528	0.543281	0.548915	0.552106	0.553539	0.553536	0.552442	0.550284	0.547267	0.543914	0.540661	0.537713	0.535183	0.533252	0.531812	0.530733	0.529898	0.529098	0.528212	0.527145	0.525767	0.524068	0.522205	0.520301	0.518438	0.516636	0.514908	0.513327	0.51192	0.510684	0.509537	0.508417	0.507299	0.506222	0.505185	0.50439	0.503745	0.503035	0.50244	0.501979	0.501698	0.501568	0.501445	0.501307	0.501206	0.501137
0.503577	0.505367	0.513139	0.523252	0.533725	0.542196	0.547533	0.550357	0.551596	0.551667	0.55082	0.548931	0.546094	0.542725	0.539422	0.536342	0.533824	0.532004	0.530575	0.529422	0.528501	0.527712	0.526945	0.526036	0.524741	0.523103	0.521367	0.519606	0.517888	0.516213	0.514584	0.513118	0.511908	0.510879	0.509941	0.509008	0.508009	0.506973	0.505984	0.505211	0.504518	0.503862	0.503296	0.502893	0.502656	0.502472	0.502353	0.502252	0.502164	0.502151
0.502291	0.504312	0.512016	0.521902	0.532072	0.540212	0.54516	0.5478	0.549139	0.549484	0.548924	0.547258	0.544471	0.541117	0.537719	0.534659	0.532271	0.530474	0.528988	0.52777	0.526877	0.526221	0.525619	0.52479	0.523553	0.522044	0.520455	0.518841	0.517251	0.515674	0.514162	0.512896	0.511892	0.511065	0.510302	0.509483	0.508535	0.50755	0.506604	0.505805	0.505167	0.504542	0.504034	0.503676	0.503386	0.503209	0.503127	0.503041	0.503013	0.503105
0.500554	0.502544	0.510068	0.519672	0.529518	0.537256	0.542036	0.544812	0.546459	0.547117	0.546822	0.545285	0.542563	0.539197	0.535838	0.532922	0.530568	0.528726	0.527193	0.526018	0.525269	0.524784	0.524261	0.523484	0.52237	0.521007	0.519565	0.518076	0.516583	0.515122	0.513813	0.512754	0.511947	0.51129	0.510636	0.50987	0.508977	0.508044	0.507107	0.506371	0.505766	0.505202	0.504739	0.504329	0.504049	0.503909	0.503843	0.503819	0.503897	0.504037
0.49796	0.49991	0.507255	0.516621	0.526096	0.533684	0.538631	0.541755	0.543752	0.544712	0.544618	0.543208	0.540536	0.537242	0.534029	0.531154	0.528765	0.526884	0.525398	0.524369	0.523794	0.523389	0.522915	0.522252	0.521279	0.52006	0.518736	0.517344	0.515966	0.514707	0.513604	0.512745	0.512112	0.511566	0.510969	0.510261	0.509431	0.508525	0.507666	0.506979	0.506435	0.50592	0.50541	0.505012	0.504773	0.504651	0.504645	0.504724	0.504851	0.505077
0.494671	0.496572	0.503788	0.512834	0.522195	0.529986	0.535318	0.538827	0.541155	0.542349	0.542427	0.541137	0.538553	0.535399	0.532229	0.529322	0.526901	0.525073	0.523736	0.522889	0.522397	0.522041	0.521679	0.521152	0.520316	0.519211	0.517982	0.516703	0.515525	0.514472	0.51357	0.512885	0.512364	0.511876	0.511337	0.510693	0.509908	0.509087	0.508302	0.507687	0.507192	0.506634	0.506137	0.505784	0.505565	0.505504	0.505598	0.505726	0.505939	0.506262
0.490829	0.492728	0.499663	0.508668	0.518305	0.526528	0.532272	0.536128	0.538705	0.540084	0.540331	0.539145	0.536687	0.533574	0.530368	0.527434	0.525075	0.523402	0.522257	0.521498	0.52106	0.520817	0.520587	0.520191	0.519462	0.518447	0.517329	0.516247	0.515272	0.514417	0.513688	0.513112	0.512646	0.512213	0.511738	0.511146	0.510452	0.509717	0.509021	0.50846	0.507922	0.507379	0.506928	0.506596	0.506438	0.506478	0.506621	0.506837	0.507146	0.507512
0.486521	0.488165	0.4952	0.504639	0.5148	0.52345	0.529528	0.533617	0.536372	0.537933	0.538298	0.537222	0.534795	0.531634	0.528401	0.525546	0.523363	0.521901	0.520852	0.520153	0.519836	0.51973	0.51963	0.519332	0.518684	0.517775	0.516852	0.515971	0.515186	0.514492	0.513863	0.513333	0.512915	0.512543	0.512121	0.51162	0.511024	0.510384	0.50975	0.509155	0.50863	0.50813	0.507701	0.507433	0.507382	0.507477	0.507708	0.508018	0.508368	0.508769
0.481363	0.483447	0.491179	0.501278	0.511876	0.520819	0.527073	0.531307	0.53424	0.535916	0.536376	0.535312	0.532815	0.529614	0.526475	0.523822	0.521874	0.520512	0.519527	0.518963	0.51879	0.518816	0.51881	0.518583	0.518034	0.517319	0.516593	0.515891	0.515251	0.514644	0.514048	0.513556	0.513196	0.512879	0.512545	0.512143	0.511646	0.51107	0.510419	0.509836	0.509351	0.508874	0.508515	0.508359	0.508366	0.508552	0.508875	0.509222	0.509605	0.510067
0.476938	0.479953	0.48841	0.498887	0.509693	0.518715	0.525035	0.529407	0.532433	0.534183	0.534623	0.53345	0.530885	0.527778	0.524861	0.522459	0.520614	0.519316	0.518476	0.518061	0.518021	0.518136	0.518191	0.518054	0.517691	0.517166	0.516607	0.516034	0.515466	0.51488	0.514312	0.513876	0.513569	0.513337	0.513097	0.512792	0.51236	0.511773	0.511136	0.510589	0.510125	0.509721	0.509479	0.509382	0.509482	0.509758	0.510114	0.510492	0.510935	0.511457
0.474102	0.477816	0.486558	0.497165	0.507978	0.516996	0.523392	0.527821	0.530892	0.532593	0.532881	0.531594	0.529106	0.52623	0.52357	0.521273	0.519494	0.518348	0.517658	0.517379	0.517428	0.517601	0.517738	0.517781	0.517603	0.517238	0.516801	0.516297	0.515742	0.515181	0.514668	0.514283	0.514059	0.513919	0.513774	0.513532	0.5131	0.512528	0.511921	0.511398	0.511007	0.510721	0.510538	0.510532	0.510722	0.511032	0.511417	0.511854	0.512358	0.512934
0.472234	0.476163	0.485038	0.495624	0.506409	0.515456	0.52187	0.526323	0.529323	0.530841	0.530977	0.529741	0.527484	0.524867	0.522317	0.520091	0.518474	0.517483	0.516934	0.516751	0.51686	0.517115	0.517433	0.517657	0.517638	0.517393	0.517027	0.516539	0.516011	0.515506	0.515043	0.514742	0.51461	0.514565	0.514483	0.514245	0.513829	0.513283	0.512706	0.512259	0.511984	0.511759	0.511667	0.511753	0.511977	0.512318	0.512763	0.513261	0.513819	0.514453
0.470391	0.47454	0.483449	0.494002	0.504802	0.513842	0.520269	0.524637	0.527435	0.52878	0.528952	0.527952	0.525958	0.52346	0.520988	0.518938	0.517485	0.516644	0.516202	0.516084	0.51628	0.516718	0.517217	0.517596	0.517694	0.517518	0.517173	0.516714	0.516241	0.515789	0.515411	0.515202	0.515166	0.515183	0.515107	0.514885	0.514488	0.513975	0.513481	0.513154	0.51294	0.512809	0.512808	0.51293	0.513187	0.513589	0.514094	0.514647	0.515264	0.515912
0.468451	0.472667	0.481575	0.492159	0.502969	0.512034	0.518371	0.52253	0.525153	0.526553	0.526993	0.526271	0.524402	0.521989	0.519707	0.517835	0.516545	0.515818	0.515442	0.515414	0.5158	0.516419	0.517062	0.517544	0.517699	0.517533	0.51721	0.516807	0.516389	0.516022	0.515735	0.515618	0.515642	0.515664	0.515601	0.515392	0.51503	0.514608	0.514245	0.513993	0.513874	0.513834	0.513868	0.514021	0.514339	0.514806	0.515369	0.515984	0.516615	0.517327
0.466073	0.470372	0.479442	0.490091	0.500969	0.509939	0.516058	0.520051	0.522767	0.524491	0.525236	0.524638	0.522851	0.520637	0.518551	0.516851	0.515679	0.515015	0.514729	0.514902	0.515466	0.516215	0.516938	0.517456	0.517603	0.517446	0.517178	0.516837	0.516504	0.516225	0.516025	0.515966	0.51599	0.51602	0.515965	0.515792	0.51553	0.515248	0.514986	0.514838	0.514809	0.5148	0.514861	0.515076	0.515464	0.515994	0.516623	0.517253	0.517947	0.518799
0.463363	0.468051	0.477282	0.488054	0.498818	0.507543	0.513499	0.517635	0.52074	0.522803	0.523661	0.523129	0.521541	0.519536	0.517626	0.516042	0.514926	0.514345	0.514269	0.514614	0.515291	0.516094	0.516826	0.517311	0.517448	0.517342	0.517144	0.516887	0.516635	0.516438	0.516291	0.516225	0.516254	0.516288	0.516267	0.5162	0.516089	0.515925	0.515783	0.515724	0.51572	0.515734	0.515857	0.516146	0.516603	0.517203	0.517847	0.518538	0.519375	0.520345
0.461151	0.466021	0.47539	0.485992	0.49646	0.505007	0.511155	0.515752	0.519231	0.521386	0.522284	0.521939	0.520562	0.518732	0.516924	0.515383	0.514344	0.513979	0.514067	0.514505	0.515209	0.515994	0.516666	0.517121	0.517304	0.51727	0.517156	0.516977	0.516797	0.516649	0.51649	0.516426	0.516455	0.516522	0.516612	0.516704	0.51673	0.516696	0.516641	0.516604	0.516619	0.516693	0.516896	0.517258	0.51779	0.518405	0.519108	0.519943	0.5209	0.521927
0.459024	0.464099	0.473252	0.483529	0.493822	0.502612	0.50929	0.514298	0.517856	0.520034	0.52111	0.520978	0.519773	0.518031	0.516259	0.514793	0.513978	0.513776	0.513946	0.514399	0.515076	0.51579	0.516422	0.51692	0.517181	0.517229	0.517195	0.517088	0.516956	0.516794	0.516637	0.516572	0.516635	0.516815	0.517068	0.517303	0.517468	0.51752	0.517492	0.517476	0.517549	0.517706	0.517984	0.518423	0.51897	0.519645	0.520492	0.521448	0.522464	0.523512
0.457061	0.461805	0.470601	0.480736	0.491352	0.500755	0.507884	0.512958	0.516523	0.518876	0.520166	0.520198	0.519063	0.51735	0.515651	0.514418	0.513767	0.513642	0.513821	0.514241	0.514841	0.515511	0.516185	0.516761	0.517103	0.517231	0.517272	0.517213	0.517065	0.516905	0.516749	0.516719	0.516896	0.517239	0.517637	0.518015	0.518265	0.518345	0.518343	0.518385	0.518541	0.518774	0.51913	0.519585	0.520193	0.521011	0.52198	0.522996	0.524033	0.525004
0.454256	0.458723	0.467487	0.478111	0.489472	0.49938	0.506562	0.511627	0.515368	0.517939	0.519385	0.519464	0.518346	0.516704	0.515244	0.514177	0.513603	0.513483	0.513625	0.513965	0.514522	0.515234	0.515982	0.51664	0.517065	0.517268	0.517358	0.517287	0.51714	0.516982	0.516861	0.516946	0.517286	0.517775	0.518316	0.518778	0.519059	0.519168	0.519222	0.51935	0.519583	0.519894	0.520267	0.520783	0.521535	0.522476	0.523503	0.524543	0.525504	0.526398
0.450817	0.455459	0.464968	0.476528	0.488444	0.498342	0.505462	0.51069	0.514637	0.517344	0.518799	0.518863	0.5178	0.516392	0.515095	0.514092	0.513509	0.513338	0.513385	0.513674	0.514272	0.515059	0.515885	0.516623	0.517122	0.517371	0.51745	0.517378	0.517232	0.517108	0.517104	0.517355	0.517841	0.518472	0.519095	0.519587	0.519896	0.520059	0.520205	0.520413	0.520725	0.521053	0.521486	0.522147	0.523022	0.524024	0.525074	0.526038	0.526922	0.527784
0.447724	0.453457	0.464089	0.476187	0.487959	0.497691	0.504934	0.510334	0.514381	0.51705	0.518448	0.518537	0.517692	0.516438	0.515188	0.51416	0.513511	0.513229	0.513215	0.513541	0.514211	0.515073	0.515974	0.516782	0.517323	0.517558	0.517632	0.517556	0.517442	0.517435	0.517597	0.517992	0.51862	0.519332	0.519981	0.5205	0.520859	0.521116	0.521345	0.521631	0.521958	0.522346	0.522925	0.523708	0.524642	0.525667	0.526641	0.527528	0.52838	0.529181
0.446743	0.453629	0.464602	0.47631	0.487772	0.497566	0.504935	0.510395	0.514357	0.516929	0.518321	0.518608	0.517906	0.516691	0.515406	0.514304	0.513537	0.513191	0.513209	0.5136	0.514344	0.515278	0.516246	0.517094	0.51762	0.517848	0.517914	0.517868	0.517867	0.518022	0.518326	0.518861	0.519569	0.520307	0.520983	0.521549	0.522001	0.52234	0.522645	0.522948	0.523334	0.523867	0.524566	0.525406	0.526363	0.527314	0.528211	0.529067	0.529858	0.530573
0.447605	0.454461	0.464778	0.47609	0.487604	0.497522	0.504945	0.510311	0.514169	0.516734	0.51832	0.518761	0.518114	0.516884	0.515547	0.514346	0.513532	0.513219	0.513292	0.513759	0.514583	0.515592	0.516602	0.517439	0.51796	0.518181	0.518277	0.518336	0.518488	0.518781	0.519223	0.519841	0.52058	0.521349	0.522071	0.522724	0.523256	0.523666	0.523991	0.524355	0.524884	0.525536	0.52629	0.527152	0.528037	0.528917	0.529784	0.530581	0.531289	0.531935
0.447869	0.453959	0.463958	0.475421	0.487129	0.497145	0.504508	0.509802	0.51368	0.516457	0.518226	0.518761	0.518145	0.51691	0.515517	0.514299	0.513524	0.513257	0.51341	0.513965	0.514878	0.515938	0.516944	0.517781	0.518296	0.518546	0.518737	0.518937	0.519218	0.519648	0.520178	0.520835	0.521612	0.522428	0.523231	0.523957	0.524551	0.524983	0.525374	0.525879	0.526524	0.527232	0.528009	0.528801	0.52962	0.530474	0.531284	0.532002	0.532647	0.533206
0.446421	0.452452	0.462787	0.474561	0.486426	0.496412	0.50373	0.509068	0.513178	0.516165	0.518063	0.518663	0.518077	0.516828	0.515442	0.514266	0.51353	0.513344	0.51359	0.514244	0.515214	0.516276	0.517285	0.518117	0.51866	0.518995	0.519316	0.519642	0.520057	0.520579	0.521155	0.521855	0.522681	0.523572	0.524442	0.525224	0.525841	0.526341	0.526871	0.527494	0.528194	0.528927	0.529637	0.530364	0.531159	0.53196	0.532693	0.533351	0.533914	0.534365
0.444672	0.451262	0.461989	0.473929	0.485736	0.495649	0.502999	0.508577	0.512901	0.516014	0.517974	0.518607	0.518017	0.516781	0.515437	0.514292	0.513635	0.513541	0.513885	0.514597	0.515569	0.516633	0.517637	0.518494	0.519118	0.519579	0.520028	0.520489	0.520996	0.521565	0.522185	0.522935	0.523833	0.52479	0.525712	0.526517	0.527203	0.527839	0.528495	0.529179	0.529905	0.530572	0.531217	0.53192	0.532661	0.533385	0.534058	0.534636	0.535092	0.53549
0.44388	0.450798	0.461612	0.473414	0.485095	0.495013	0.502604	0.508391	0.512831	0.515997	0.517985	0.518621	0.518044	0.51685	0.515531	0.514462	0.513894	0.513895	0.514296	0.515004	0.515977	0.517034	0.518059	0.518992	0.519737	0.520324	0.52091	0.521463	0.522017	0.52263	0.523299	0.52412	0.525081	0.526087	0.527032	0.527904	0.528723	0.52949	0.53022	0.530934	0.531594	0.532198	0.532818	0.533465	0.534129	0.534794	0.535387	0.535859	0.536261	0.536671
0.443453	0.450397	0.461017	0.472689	0.484386	0.494565	0.502384	0.508307	0.512822	0.516037	0.518055	0.518717	0.518178	0.517009	0.515763	0.514783	0.514314	0.514371	0.514764	0.515473	0.516439	0.517513	0.518604	0.519646	0.520514	0.521235	0.521914	0.522518	0.523118	0.52378	0.524514	0.525394	0.526401	0.527428	0.528438	0.529442	0.530394	0.531243	0.532012	0.532672	0.53327	0.53385	0.534414	0.534984	0.535591	0.536178	0.536665	0.537084	0.537498	0.537909
0.442802	0.449521	0.460054	0.471796	0.483804	0.494245	0.50223	0.508261	0.512852	0.516123	0.518182	0.51888	0.518361	0.517264	0.516114	0.515236	0.514822	0.514868	0.515261	0.515965	0.516945	0.518075	0.519265	0.520426	0.521427	0.522241	0.522974	0.523626	0.524276	0.524999	0.525788	0.52671	0.527737	0.52883	0.52997	0.531107	0.532151	0.533045	0.533779	0.534386	0.534961	0.535486	0.535973	0.536487	0.537017	0.537501	0.537933	0.538365	0.538782	0.539215
0.441517	0.448272	0.458968	0.471106	0.483423	0.494058	0.502179	0.508307	0.512975	0.516297	0.518385	0.519098	0.518646	0.517657	0.516613	0.515788	0.515358	0.515401	0.515789	0.516502	0.51753	0.51875	0.520051	0.521343	0.522437	0.523307	0.524091	0.524792	0.525497	0.526271	0.527101	0.528042	0.529135	0.530357	0.531629	0.532861	0.533957	0.534828	0.535526	0.536113	0.536634	0.537083	0.537514	0.537952	0.538376	0.538806	0.539251	0.539687	0.540127	0.540612
0.440132	0.447143	0.458337	0.470816	0.483323	0.494087	0.502301	0.508507	0.513223	0.51656	0.518653	0.519426	0.519088	0.518211	0.517216	0.516365	0.515927	0.515962	0.516354	0.517108	0.518221	0.519551	0.520979	0.522363	0.523513	0.524432	0.525261	0.526016	0.526772	0.527584	0.528432	0.529439	0.530661	0.532014	0.533382	0.534668	0.535755	0.5366	0.537286	0.537822	0.538265	0.538658	0.539012	0.539339	0.539709	0.540151	0.540598	0.541058	0.541549	0.542072
0.43907	0.446734	0.458256	0.470871	0.483468	0.494301	0.502577	0.50882	0.513531	0.516856	0.519002	0.519898	0.519675	0.518842	0.517816	0.516949	0.516499	0.516531	0.516959	0.517798	0.51902	0.520477	0.521996	0.523433	0.524629	0.525593	0.526477	0.527281	0.528075	0.528905	0.529818	0.530955	0.532308	0.533758	0.535181	0.536463	0.537534	0.53837	0.539012	0.539473	0.539858	0.540172	0.540414	0.540682	0.541063	0.541507	0.541977	0.542487	0.543015	0.543551
0.439122	0.44693	0.458482	0.471146	0.483792	0.494678	0.502979	0.509186	0.513858	0.517223	0.519499	0.520515	0.520332	0.519469	0.518418	0.517533	0.517072	0.517132	0.51764	0.518583	0.519933	0.52148	0.52305	0.524533	0.525771	0.526787	0.52772	0.528562	0.529371	0.530267	0.53131	0.532579	0.534029	0.535532	0.536952	0.538223	0.53929	0.540087	0.540661	0.541063	0.541368	0.54157	0.541751	0.54203	0.542411	0.542878	0.543398	0.543945	0.544486	0.544997
0.439232	0.447133	0.458818	0.471569	0.484306	0.495224	0.503437	0.509546	0.514237	0.517735	0.520141	0.521193	0.520981	0.520086	0.519007	0.5181	0.51765	0.517777	0.518377	0.519444	0.520886	0.522488	0.524106	0.525628	0.526914	0.527976	0.528941	0.529798	0.530675	0.5317	0.532876	0.534239	0.535742	0.537244	0.538656	0.539926	0.54096	0.541693	0.542211	0.542539	0.542732	0.542875	0.543065	0.543344	0.543749	0.544267	0.544824	0.545384	0.545902	0.546359
0.439299	0.447394	0.459165	0.472011	0.48477	0.495557	0.503632	0.509754	0.514588	0.518228	0.520673	0.521706	0.521458	0.520525	0.51942	0.518521	0.518137	0.518355	0.519081	0.520244	0.521743	0.523394	0.525054	0.526627	0.52796	0.529055	0.530038	0.530963	0.531972	0.533133	0.534405	0.535822	0.537322	0.538816	0.540227	0.541466	0.542443	0.543121	0.543571	0.543797	0.54393	0.544083	0.544273	0.544573	0.545029	0.545585	0.546154	0.546691	0.547155	0.547512
0.43926	0.447354	0.459196	0.472041	0.484667	0.495339	0.503455	0.509746	0.514741	0.518432	0.520871	0.521872	0.521584	0.520636	0.519558	0.518749	0.518473	0.518827	0.519654	0.520872	0.52242	0.524116	0.525837	0.527467	0.528842	0.529957	0.53101	0.532074	0.533225	0.534488	0.535815	0.537224	0.538712	0.540204	0.541584	0.542767	0.543685	0.544295	0.544662	0.544836	0.54498	0.545131	0.545339	0.545689	0.546181	0.546748	0.547292	0.547773	0.548137	0.548374
0.438542	0.446701	0.458537	0.471309	0.483924	0.494703	0.50302	0.509489	0.514551	0.518244	0.520659	0.521619	0.521335	0.520456	0.519515	0.518843	0.518723	0.519181	0.520054	0.521314	0.52291	0.524686	0.526481	0.528167	0.529564	0.530749	0.531949	0.533167	0.534425	0.535744	0.537057	0.538445	0.539927	0.541386	0.542706	0.543824	0.544674	0.545211	0.545543	0.545729	0.545865	0.54603	0.546283	0.546667	0.547166	0.547705	0.548191	0.548572	0.548817	0.548957
0.437318	0.445446	0.45731	0.470211	0.483	0.493998	0.502494	0.509034	0.514093	0.51776	0.520127	0.521108	0.520937	0.520245	0.519477	0.518979	0.518962	0.519452	0.520357	0.521667	0.523361	0.525227	0.527092	0.528799	0.530264	0.531603	0.532966	0.534299	0.535612	0.536911	0.538191	0.539569	0.541013	0.542407	0.543655	0.544698	0.545486	0.545998	0.546346	0.546523	0.546668	0.546875	0.54716	0.547544	0.54801	0.548488	0.548873	0.549137	0.549286	0.549351
0.435535	0.443945	0.456174	0.469287	0.482264	0.493397	0.501939	0.508444	0.51346	0.517065	0.519465	0.520607	0.520679	0.520206	0.519631	0.519225	0.519218	0.519723	0.520675	0.522102	0.523902	0.525852	0.527733	0.529502	0.531126	0.532636	0.534121	0.535507	0.536787	0.538042	0.539306	0.540638	0.542011	0.543321	0.544485	0.545469	0.546243	0.546771	0.547114	0.547298	0.547479	0.547714	0.547994	0.548338	0.548739	0.549115	0.549382	0.549551	0.549622	0.549603
0.434373	0.443316	0.455641	0.468809	0.481818	0.492935	0.50138	0.507805	0.512731	0.51637	0.518971	0.520404	0.520731	0.520469	0.519971	0.51955	0.519539	0.520084	0.521167	0.522711	0.524605	0.526566	0.528502	0.530433	0.532234	0.533867	0.535403	0.536748	0.537971	0.539202	0.540414	0.541666	0.542946	0.544163	0.545262	0.546236	0.547026	0.54755	0.547903	0.548119	0.548325	0.548551	0.548785	0.549061	0.549358	0.549617	0.549789	0.549877	0.549861	0.549757
0.434204	0.44299	0.455273	0.468417	0.481375	0.492358	0.500702	0.507022	0.511982	0.515839	0.518757	0.520474	0.521025	0.520833	0.52031	0.519876	0.519904	0.520586	0.52179	0.523434	0.525336	0.527349	0.529449	0.53156	0.533487	0.535169	0.536664	0.537948	0.539144	0.540321	0.541448	0.542604	0.543785	0.544936	0.546025	0.547015	0.547808	0.548347	0.548732	0.548976	0.549171	0.549349	0.549514	0.549685	0.549864	0.550028	0.550118	0.550117	0.550015	0.549853
0.433582	0.442447	0.454767	0.467872	0.480694	0.491574	0.499813	0.50617	0.511354	0.515539	0.518762	0.52072	0.521343	0.521129	0.520594	0.520201	0.520366	0.52117	0.522476	0.524127	0.526083	0.528263	0.530545	0.532784	0.534761	0.536402	0.53784	0.539097	0.540237	0.541329	0.542359	0.543416	0.544529	0.545669	0.546776	0.547774	0.548591	0.549163	0.549583	0.549822	0.549969	0.550079	0.550138	0.550189	0.550272	0.550354	0.550355	0.550269	0.550108	0.549876
0.432955	0.441859	0.454119	0.467062	0.479773	0.490544	0.498828	0.505434	0.510979	0.515498	0.518981	0.521006	0.521599	0.521369	0.520873	0.520624	0.520917	0.521829	0.523141	0.524846	0.526973	0.529338	0.531748	0.534036	0.535971	0.537551	0.538962	0.540162	0.541213	0.542205	0.543134	0.544118	0.545219	0.546376	0.54749	0.548514	0.549365	0.549977	0.550402	0.550597	0.550674	0.550678	0.550616	0.55057	0.550571	0.550563	0.550478	0.550334	0.550102	0.549803
0.432146	0.440972	0.453051	0.465885	0.478491	0.489336	0.497933	0.504971	0.510893	0.515694	0.519233	0.52121	0.521776	0.52158	0.521243	0.521133	0.521544	0.52246	0.523824	0.525707	0.528026	0.530521	0.532975	0.535215	0.537085	0.538634	0.539984	0.541093	0.542039	0.542924	0.543774	0.544743	0.54586	0.547022	0.54816	0.549217	0.550111	0.550733	0.551122	0.551246	0.551216	0.551099	0.55094	0.55081	0.55072	0.550625	0.550482	0.550269	0.549971	0.549603
0.430971	0.439587	0.45158	0.464326	0.47706	0.488315	0.497442	0.504908	0.511134	0.515969	0.519428	0.521358	0.521948	0.52193	0.521746	0.521767	0.522177	0.52314	0.524689	0.526769	0.52922	0.531755	0.534149	0.536313	0.538146	0.53963	0.540885	0.54188	0.542711	0.543513	0.544346	0.545329	0.546445	0.547627	0.548795	0.549897	0.550807	0.551396	0.551713	0.551729	0.551578	0.551364	0.55112	0.550896	0.550717	0.550565	0.550354	0.550075	0.549709	0.549258
0.429226	0.437847	0.449786	0.462738	0.476	0.487892	0.497494	0.505277	0.511506	0.516221	0.519606	0.521544	0.522327	0.522474	0.522427	0.522439	0.522891	0.524045	0.525794	0.528005	0.530491	0.532954	0.535259	0.53738	0.539143	0.540524	0.541658	0.542532	0.543274	0.544058	0.544904	0.54588	0.547013	0.548222	0.549435	0.550553	0.551436	0.551952	0.55216	0.552058	0.55181	0.551509	0.551168	0.550853	0.550617	0.5504	0.550123	0.549777	0.549325	0.54875
0.427395	0.435958	0.448206	0.461851	0.475883	0.488287	0.498194	0.505916	0.511955	0.516549	0.519916	0.522058	0.523013	0.523299	0.52323	0.523272	0.523917	0.525273	0.527146	0.529382	0.53178	0.534138	0.536389	0.538432	0.540085	0.541334	0.542339	0.543122	0.543841	0.544636	0.545469	0.546456	0.547612	0.548864	0.550091	0.551182	0.551989	0.552395	0.552491	0.552291	0.551954	0.551555	0.551121	0.550749	0.550447	0.550166	0.54982	0.549386	0.548808	0.548068
0.425391	0.434479	0.447666	0.462237	0.476797	0.489464	0.499208	0.506643	0.512497	0.517039	0.520618	0.522935	0.524026	0.524272	0.524216	0.524451	0.525298	0.52677	0.528656	0.530783	0.53306	0.535354	0.537516	0.539439	0.540949	0.542059	0.542971	0.543731	0.544457	0.545235	0.546074	0.547081	0.548276	0.54954	0.550736	0.551749	0.552445	0.55274	0.552741	0.552452	0.552013	0.551519	0.551028	0.550589	0.550223	0.549872	0.549437	0.548873	0.548128	0.547215
0.424426	0.434757	0.448984	0.463999	0.478699	0.491031	0.50034	0.507496	0.513248	0.518003	0.521755	0.524198	0.525221	0.525458	0.525591	0.526025	0.52698	0.528449	0.5302	0.532183	0.534383	0.536577	0.538607	0.540375	0.541736	0.542746	0.543636	0.5444	0.545102	0.545882	0.546736	0.54778	0.548983	0.550212	0.551328	0.552227	0.552814	0.553016	0.552926	0.552535	0.552	0.551449	0.55089	0.550385	0.549947	0.549505	0.548938	0.548204	0.547284	0.546272
0.425962	0.43722	0.451617	0.46655	0.480693	0.492429	0.501369	0.508382	0.514351	0.519277	0.523147	0.525501	0.526498	0.52692	0.527255	0.527791	0.528732	0.530046	0.531634	0.533532	0.535625	0.537678	0.539545	0.541157	0.542418	0.543404	0.544299	0.545038	0.545739	0.546534	0.547424	0.548472	0.549639	0.550785	0.551786	0.552577	0.553074	0.553183	0.552995	0.552509	0.551917	0.5513	0.550673	0.550095	0.549566	0.548991	0.548252	0.547343	0.546323	0.545255
0.428904	0.439959	0.454113	0.468359	0.481856	0.493222	0.502031	0.509275	0.515426	0.520477	0.52426	0.526595	0.527788	0.528428	0.528874	0.529399	0.530184	0.531335	0.532839	0.534629	0.536584	0.538479	0.540192	0.541709	0.542953	0.543947	0.544826	0.545572	0.546293	0.547127	0.548026	0.549039	0.550125	0.551157	0.552049	0.55275	0.553157	0.553174	0.552899	0.552357	0.551696	0.551009	0.550311	0.549644	0.548985	0.548241	0.547328	0.546318	0.545241	0.544106
0.430974	0.441834	0.455299	0.468963	0.48217	0.493459	0.502521	0.509968	0.516257	0.521241	0.52503	0.527579	0.529011	0.529786	0.530235	0.530613	0.531245	0.532318	0.533721	0.535379	0.537185	0.538936	0.540558	0.542064	0.543322	0.544311	0.545208	0.545983	0.546749	0.547598	0.548467	0.549404	0.550376	0.551298	0.552101	0.552715	0.553036	0.552972	0.552643	0.552036	0.551305	0.550548	0.549764	0.548973	0.548149	0.547234	0.546218	0.545148	0.544004	0.542794
0.43232	0.442391	0.455339	0.468802	0.481992	0.493571	0.502865	0.510472	0.516712	0.521724	0.525747	0.528559	0.530149	0.530943	0.531256	0.531485	0.532044	0.533018	0.53429	0.535805	0.537473	0.539136	0.540748	0.542274	0.543535	0.54455	0.545482	0.546307	0.547092	0.547916	0.548711	0.549534	0.550397	0.551229	0.551947	0.55248	0.552726	0.552609	0.552227	0.551554	0.550752	0.549912	0.549007	0.548053	0.54706	0.54604	0.544963	0.543826	0.542609	0.541328
0.432007	0.441757	0.454651	0.468184	0.481734	0.493595	0.503084	0.510657	0.516944	0.522217	0.52653	0.529526	0.531147	0.531819	0.531986	0.532143	0.532602	0.533443	0.534573	0.535951	0.537532	0.539187	0.540821	0.542355	0.543649	0.544703	0.54569	0.546539	0.5473	0.548052	0.548733	0.549446	0.550218	0.550967	0.551604	0.552065	0.552261	0.552099	0.551662	0.550921	0.550038	0.549078	0.548011	0.546888	0.54579	0.544709	0.543564	0.542355	0.541069	0.539727
0.430916	0.44074	0.453786	0.467809	0.481715	0.493809	0.503247	0.510859	0.517428	0.523011	0.527523	0.530547	0.532038	0.532557	0.532644	0.53269	0.533005	0.533694	0.534675	0.535955	0.537526	0.539202	0.54084	0.542405	0.543737	0.544847	0.545861	0.546686	0.547372	0.548009	0.548579	0.549201	0.549888	0.550556	0.55112	0.551533	0.551695	0.551487	0.550988	0.550164	0.549159	0.548036	0.546797	0.54557	0.544413	0.543265	0.542048	0.540769	0.539419	0.538027
0.429802	0.439862	0.453623	0.468079	0.48224	0.49421	0.503638	0.511538	0.518427	0.524205	0.528725	0.531594	0.532904	0.533326	0.533283	0.533164	0.533308	0.533829	0.534692	0.535952	0.537542	0.539213	0.540875	0.542473	0.543861	0.544993	0.545982	0.546728	0.547298	0.547822	0.5483	0.548835	0.549437	0.55003	0.550548	0.550934	0.55106	0.550794	0.550208	0.549257	0.548085	0.546788	0.545448	0.544164	0.542941	0.541719	0.540428	0.539082	0.537679	0.53627
0.429093	0.440247	0.454456	0.46913	0.483019	0.494889	0.504598	0.512819	0.519888	0.525637	0.529961	0.532617	0.533807	0.534081	0.533852	0.533539	0.533492	0.533875	0.534707	0.535981	0.537557	0.539245	0.540935	0.542588	0.543996	0.545098	0.546004	0.546631	0.547086	0.547518	0.547907	0.548353	0.548878	0.549425	0.549919	0.550275	0.550348	0.549991	0.549273	0.548153	0.546803	0.545406	0.544013	0.542664	0.541363	0.540066	0.538704	0.537302	0.535881	0.534507
0.430675	0.441885	0.456108	0.470262	0.483935	0.496078	0.506108	0.514488	0.52149	0.526999	0.53108	0.533597	0.534623	0.534697	0.534254	0.533734	0.533535	0.533877	0.534721	0.535974	0.537563	0.539278	0.541021	0.542693	0.544071	0.545088	0.545873	0.546384	0.546746	0.547087	0.547385	0.547752	0.548232	0.548756	0.549222	0.549526	0.549505	0.549013	0.548127	0.546831	0.545382	0.543933	0.542473	0.541046	0.539669	0.538299	0.53688	0.53546	0.534075	0.53272
0.432032	0.443241	0.456843	0.470814	0.484841	0.49736	0.507574	0.515895	0.522659	0.527932	0.531884	0.534247	0.535079	0.534945	0.534303	0.533631	0.533392	0.533751	0.534578	0.535852	0.537477	0.53925	0.541017	0.542664	0.543959	0.544855	0.545524	0.545942	0.546215	0.546468	0.546689	0.547011	0.547465	0.54796	0.548375	0.548586	0.548432	0.547778	0.546721	0.545324	0.543821	0.542307	0.540771	0.539269	0.537824	0.536402	0.534968	0.533582	0.532217	0.530856
0.433086	0.443472	0.456984	0.471438	0.485917	0.498652	0.508811	0.516891	0.523424	0.528575	0.532381	0.534557	0.535184	0.53486	0.534075	0.533363	0.533147	0.533496	0.534349	0.535666	0.537355	0.539158	0.540902	0.542469	0.543642	0.54442	0.544996	0.545327	0.545514	0.545692	0.545866	0.546158	0.546581	0.547027	0.547351	0.547432	0.547121	0.546298	0.545139	0.543686	0.542118	0.540529	0.538922	0.537357	0.535865	0.534429	0.533029	0.531662	0.530291	0.528907
0.432501	0.44315	0.45736	0.472365	0.487093	0.499774	0.509682	0.517531	0.523946	0.528951	0.532575	0.534547	0.534994	0.534547	0.533728	0.533044	0.532823	0.533202	0.534106	0.53549	0.537213	0.538997	0.540662	0.542104	0.543157	0.54384	0.54433	0.544578	0.54469	0.54482	0.544962	0.545219	0.545593	0.545949	0.546146	0.546073	0.545598	0.54467	0.543451	0.541934	0.540294	0.538636	0.53697	0.535362	0.533858	0.532456	0.531074	0.529702	0.528309	0.52689
0.432329	0.443868	0.458656	0.473852	0.488441	0.500783	0.510397	0.518098	0.524344	0.529148	0.532548	0.534333	0.534664	0.534195	0.533404	0.532712	0.532519	0.53295	0.53392	0.535335	0.537036	0.538737	0.540274	0.541595	0.542551	0.543146	0.543554	0.543727	0.54379	0.543888	0.543993	0.544201	0.544485	0.544713	0.544755	0.544518	0.543937	0.542949	0.541669	0.540083	0.538374	0.536658	0.534949	0.53333	0.531861	0.530477	0.529091	0.527697	0.52627	0.524822
0.433808	0.445755	0.460558	0.475445	0.489557	0.501521	0.51095	0.518455	0.524476	0.529036	0.53224	0.533923	0.534246	0.533811	0.533014	0.532349	0.53221	0.532706	0.533702	0.535092	0.536709	0.53828	0.539692	0.540915	0.541783	0.542295	0.542628	0.542754	0.542784	0.542848	0.542903	0.543022	0.543176	0.543248	0.543125	0.542783	0.54214	0.541095	0.539753	0.5381	0.536333	0.534574	0.532854	0.531271	0.529822	0.528436	0.527028	0.525601	0.524144	0.522679
0.435776	0.447565	0.461933	0.476266	0.489983	0.501772	0.511011	0.518295	0.52408	0.528455	0.531585	0.533289	0.533661	0.533243	0.532487	0.531886	0.531819	0.532344	0.533316	0.534624	0.536111	0.537555	0.538868	0.540004	0.540792	0.541232	0.541519	0.541615	0.541611	0.541626	0.541595	0.541587	0.541587	0.541495	0.541266	0.540861	0.540164	0.539062	0.537662	0.535954	0.534147	0.53238	0.530697	0.529135	0.527685	0.526279	0.524839	0.523384	0.521912	0.520447
0.437111	0.448393	0.462206	0.476185	0.48978	0.501409	0.510449	0.51752	0.523144	0.527474	0.530658	0.532434	0.532853	0.532504	0.531828	0.531308	0.531277	0.531781	0.532673	0.533851	0.53521	0.536557	0.537786	0.538846	0.539565	0.53996	0.540222	0.540285	0.540233	0.540165	0.540012	0.539851	0.539689	0.539491	0.539199	0.538742	0.537997	0.536842	0.535392	0.533649	0.531836	0.530106	0.528446	0.526885	0.525418	0.523982	0.522517	0.521047	0.519577	0.518106
0.437251	0.448036	0.461597	0.475531	0.489009	0.500466	0.509317	0.516253	0.521857	0.526267	0.529547	0.531404	0.531918	0.531665	0.531083	0.530606	0.530557	0.530985	0.531747	0.532794	0.534056	0.535321	0.536476	0.537469	0.538146	0.538515	0.538749	0.538768	0.538636	0.538448	0.538144	0.537822	0.537554	0.537292	0.53695	0.536449	0.535658	0.534458	0.532977	0.531231	0.529456	0.527749	0.526092	0.524517	0.523022	0.521563	0.520083	0.518617	0.517141	0.515678
0.436315	0.446997	0.460614	0.474467	0.487788	0.499066	0.507793	0.514725	0.520433	0.524961	0.52835	0.530326	0.53095	0.530807	0.530277	0.529782	0.529656	0.529951	0.530578	0.531527	0.532708	0.533899	0.534988	0.535941	0.536596	0.53694	0.537132	0.537071	0.53682	0.536481	0.536015	0.535589	0.535259	0.534949	0.534564	0.53402	0.533185	0.531955	0.530474	0.528769	0.527019	0.525317	0.523646	0.522044	0.520526	0.519054	0.517579	0.516108	0.51464	0.513197
0.435061	0.4459	0.459442	0.473118	0.486237	0.497378	0.506105	0.513161	0.519008	0.523655	0.52718	0.529276	0.530023	0.529945	0.529397	0.528822	0.528558	0.528714	0.529241	0.530108	0.531214	0.532338	0.533388	0.534323	0.534958	0.535261	0.535372	0.535189	0.534783	0.534281	0.533713	0.533229	0.532853	0.5325	0.532072	0.531482	0.530614	0.529387	0.527949	0.526271	0.524528	0.522813	0.521115	0.519489	0.517958	0.516491	0.515013	0.51355	0.512102	0.510718
0.43407	0.444741	0.458044	0.471466	0.484423	0.495564	0.504435	0.511649	0.517621	0.522414	0.526066	0.5283	0.529122	0.529031	0.528398	0.52768	0.527275	0.527329	0.527771	0.528558	0.529596	0.530683	0.531717	0.532636	0.533232	0.533452	0.533436	0.533095	0.532522	0.531921	0.5313	0.530772	0.530352	0.529953	0.529475	0.52885	0.527987	0.526807	0.525399	0.523728	0.521972	0.520228	0.518504	0.516864	0.515341	0.513872	0.5124	0.510956	0.509567	0.508277
0.432701	0.443129	0.456172	0.469444	0.482431	0.493753	0.502811	0.510164	0.516297	0.521229	0.525036	0.527361	0.528178	0.527998	0.527217	0.526351	0.525841	0.525808	0.526167	0.526883	0.527886	0.52896	0.529977	0.530859	0.53137	0.53146	0.531283	0.530774	0.530104	0.529453	0.52879	0.528217	0.52775	0.527301	0.526788	0.526168	0.525355	0.524205	0.522802	0.521117	0.519332	0.517563	0.515826	0.514195	0.512669	0.511208	0.509755	0.50837	0.507076	0.505887
0.430851	0.44104	0.453976	0.467327	0.480546	0.492087	0.501293	0.508819	0.515101	0.5202	0.524109	0.526436	0.527156	0.52682	0.525885	0.52491	0.52431	0.524188	0.524472	0.525154	0.526144	0.527201	0.528181	0.528974	0.529352	0.529278	0.528932	0.528326	0.527609	0.526917	0.526209	0.525588	0.52507	0.524585	0.524077	0.52351	0.522729	0.521582	0.520163	0.51845	0.516639	0.514858	0.513131	0.511498	0.50998	0.508537	0.507143	0.505854	0.504662	0.50354
0.428573	0.438734	0.451836	0.46548	0.47895	0.490637	0.500016	0.507694	0.514147	0.519348	0.523259	0.525477	0.526029	0.525534	0.524484	0.523412	0.522717	0.522514	0.522762	0.523428	0.524402	0.52542	0.526309	0.526963	0.527173	0.526925	0.526483	0.525833	0.525075	0.524338	0.52358	0.522906	0.52235	0.521871	0.521419	0.520885	0.520104	0.51894	0.517493	0.515756	0.513933	0.512164	0.510435	0.508809	0.507308	0.505924	0.504627	0.503442	0.502317	0.501213
0.426258	0.436705	0.450191	0.464105	0.477687	0.489527	0.499044	0.506888	0.513431	0.518618	0.522402	0.524436	0.524821	0.524207	0.523051	0.521874	0.52109	0.52085	0.52108	0.521727	0.52266	0.523583	0.524324	0.524803	0.524833	0.524492	0.524008	0.523318	0.522514	0.521724	0.520909	0.520193	0.519643	0.519223	0.518808	0.518274	0.517473	0.51628	0.514811	0.513064	0.511254	0.509483	0.50776	0.506149	0.504706	0.503419	0.502226	0.501108	0.5	0.498915
0.424534	0.435457	0.449189	0.463125	0.476814	0.488761	0.498429	0.506339	0.512843	0.517879	0.521457	0.523317	0.523575	0.522845	0.521574	0.5203	0.519479	0.519217	0.519424	0.520028	0.52086	0.521626	0.522182	0.522475	0.522414	0.522034	0.521513	0.520776	0.519914	0.519061	0.5182	0.517489	0.517003	0.516624	0.516209	0.515654	0.514822	0.513608	0.512134	0.510402	0.508591	0.506825	0.505115	0.50356	0.502214	0.501033	0.499908	0.498805	0.497714	0.496654
0.42377	0.434826	0.448453	0.462445	0.476212	0.488298	0.498007	0.505851	0.512177	0.516985	0.520379	0.522106	0.522239	0.521389	0.520017	0.518705	0.517861	0.517574	0.517733	0.518232	0.518901	0.519474	0.519838	0.520041	0.519944	0.519528	0.518961	0.518165	0.517237	0.516336	0.51548	0.514838	0.514397	0.51402	0.513584	0.512996	0.512145	0.510929	0.509473	0.507742	0.505937	0.504183	0.502528	0.501071	0.499832	0.498719	0.497608	0.496521	0.495454	0.494415
0.423215	0.434079	0.447782	0.461858	0.475775	0.487894	0.497518	0.505164	0.511242	0.515853	0.519112	0.520709	0.520722	0.519775	0.518367	0.517032	0.516162	0.515826	0.515881	0.516214	0.516687	0.517065	0.51734	0.517509	0.517378	0.516917	0.516293	0.515432	0.514456	0.513562	0.51278	0.512186	0.51175	0.511352	0.510884	0.510279	0.509431	0.508236	0.506785	0.505063	0.503269	0.501572	0.500017	0.498668	0.497498	0.4964	0.495305	0.494243	0.493197	0.492176
0.422258	0.433311	0.447134	0.461386	0.475336	0.487353	0.496757	0.504134	0.510007	0.514479	0.517606	0.519087	0.519008	0.518032	0.51661	0.51525	0.514332	0.513893	0.513781	0.513913	0.514187	0.514479	0.514724	0.514863	0.514689	0.514172	0.513483	0.512574	0.511608	0.510793	0.510063	0.509478	0.509022	0.508594	0.508109	0.50751	0.506687	0.5055	0.504063	0.502356	0.50062	0.499024	0.497579	0.496301	0.495145	0.494063	0.492993	0.491953	0.490926	0.489916
[truncated: 50 more columns]

## Sheet: Trained7RUN
0.960004	0.966287	0.968397	0.970667	0.97134	0.971601	0.971973	0.97226	0.972503	0.972442	0.972415	0.972415	0.972004	0.971526	0.970801	0.970344	0.969847	0.969342	0.968744	0.968374	0.968025	0.9675	0.966976	0.966251	0.96555	0.964813	0.964064	0.963421	0.962809	0.962271	0.961604	0.960965	0.960302	0.959645	0.958865	0.958113	0.957483	0.956807	0.956117	0.955373	0.954712	0.954091	0.953417	0.952986	0.952466	0.951739	0.951057	0.950418	0.949884	0.949224
0.966267	0.973772	0.977329	0.979488	0.980267	0.980763	0.981253	0.981644	0.981841	0.981875	0.981935	0.981778	0.981361	0.980775	0.980164	0.979677	0.979202	0.97865	0.978184	0.977859	0.977453	0.976916	0.976291	0.975584	0.974851	0.9741	0.973403	0.972779	0.972221	0.971632	0.970988	0.97035	0.969705	0.968977	0.9682	0.967516	0.966873	0.966204	0.9655	0.964807	0.964177	0.963546	0.962978	0.962511	0.961801	0.961098	0.960454	0.959857	0.959215	0.958579
0.968356	0.977367	0.980973	0.983019	0.983905	0.984526	0.985059	0.985415	0.98563	0.98572	0.985656	0.985415	0.984895	0.984324	0.98375	0.98325	0.982729	0.982258	0.981853	0.981486	0.981027	0.980429	0.979774	0.979038	0.978294	0.977554	0.976887	0.9763	0.975708	0.975109	0.974466	0.973831	0.973129	0.972391	0.971652	0.970978	0.970325	0.969637	0.968954	0.968293	0.967661	0.967081	0.966526	0.965892	0.9652	0.964523	0.963899	0.963268	0.962637	0.962007
0.970751	0.979552	0.983037	0.985048	0.986015	0.986692	0.987188	0.987536	0.987768	0.987754	0.987602	0.987234	0.986697	0.98614	0.985574	0.985042	0.984572	0.984148	0.983727	0.983304	0.982776	0.982144	0.981438	0.980687	0.979947	0.979236	0.978606	0.977991	0.97739	0.976778	0.976136	0.975449	0.974731	0.974013	0.973293	0.972617	0.971942	0.971264	0.970601	0.969945	0.96934	0.968768	0.968124	0.96748	0.966808	0.966135	0.965497	0.964871	0.964233	0.963606
0.971399	0.980313	0.983894	0.985994	0.987052	0.98772	0.988214	0.988586	0.988723	0.988633	0.988359	0.987947	0.987412	0.986857	0.986271	0.985781	0.985349	0.984915	0.984458	0.983971	0.9834	0.982725	0.981998	0.981249	0.980529	0.979855	0.979209	0.978589	0.977977	0.977359	0.976678	0.975974	0.975266	0.974557	0.973843	0.973152	0.972479	0.971816	0.971155	0.970525	0.969924	0.969288	0.968639	0.968	0.96734	0.966672	0.96604	0.965406	0.964778	0.964163
0.971637	0.980743	0.984467	0.986647	0.9877	0.988376	0.988894	0.989175	0.989231	0.989025	0.988695	0.988267	0.987729	0.98715	0.986606	0.98615	0.985711	0.985242	0.984733	0.984201	0.983584	0.982883	0.982153	0.981419	0.980731	0.980051	0.979404	0.978776	0.978157	0.9775	0.976801	0.976103	0.9754	0.974693	0.97397	0.973282	0.97262	0.971957	0.971318	0.970692	0.97005	0.969408	0.968763	0.968133	0.96747	0.966811	0.966173	0.965547	0.96493	0.964322
0.971833	0.981137	0.984963	0.987115	0.988172	0.988872	0.9893	0.989498	0.989434	0.98917	0.988817	0.988375	0.987809	0.987264	0.986755	0.986294	0.985823	0.985307	0.984758	0.98418	0.983531	0.98282	0.982099	0.981392	0.980697	0.980019	0.979366	0.978733	0.978078	0.9774	0.976703	0.976008	0.975305	0.974588	0.973873	0.973196	0.972533	0.971889	0.971252	0.970594	0.969946	0.969306	0.968669	0.968028	0.967371	0.966713	0.966081	0.965464	0.964853	0.964253
0.97207	0.981516	0.985311	0.987453	0.988532	0.989141	0.989484	0.989562	0.989431	0.989142	0.988772	0.988294	0.987757	0.987244	0.986735	0.98625	0.985734	0.985179	0.984589	0.983975	0.983309	0.982603	0.981903	0.981191	0.980496	0.979814	0.979159	0.978491	0.977817	0.977139	0.976443	0.975745	0.975031	0.97432	0.973617	0.97294	0.972294	0.971651	0.970988	0.970326	0.969681	0.969046	0.9684	0.967762	0.967102	0.966449	0.965825	0.965212	0.964609	0.964007
0.972285	0.981718	0.98552	0.987677	0.988659	0.989188	0.989413	0.989428	0.98927	0.988965	0.988555	0.9881	0.987593	0.987081	0.986551	0.986026	0.985472	0.984882	0.984258	0.983625	0.982958	0.982269	0.981561	0.980849	0.980152	0.97947	0.978784	0.978099	0.977424	0.976745	0.976046	0.975337	0.974628	0.973925	0.973225	0.972564	0.97192	0.971253	0.970586	0.969927	0.969285	0.968643	0.968	0.967354	0.9667	0.966055	0.965435	0.96483	0.964224	0.96362
0.972303	0.981785	0.985621	0.987667	0.988573	0.98899	0.989163	0.989153	0.988982	0.988637	0.988248	0.987819	0.987314	0.986782	0.986218	0.985657	0.985071	0.984448	0.983807	0.98317	0.982517	0.981819	0.98111	0.980396	0.9797	0.978994	0.978293	0.977608	0.976932	0.976248	0.975539	0.974833	0.974131	0.973431	0.972744	0.972085	0.971417	0.970747	0.970083	0.969428	0.968781	0.968141	0.967491	0.96685	0.966205	0.965565	0.964952	0.964344	0.963736	0.963133
0.97227	0.981833	0.98555	0.987509	0.988296	0.988663	0.988814	0.988789	0.988577	0.988253	0.98789	0.987459	0.986935	0.98637	0.985774	0.985181	0.984563	0.983921	0.983277	0.982652	0.981988	0.981288	0.980577	0.979865	0.979145	0.978425	0.977725	0.977041	0.97636	0.975665	0.974958	0.974259	0.973559	0.972871	0.972185	0.971505	0.970834	0.970167	0.969506	0.968847	0.968203	0.967557	0.966912	0.966278	0.965637	0.965004	0.96439	0.963781	0.963175	0.962575
0.972254	0.981669	0.985301	0.987133	0.987879	0.988234	0.988375	0.988312	0.988123	0.987826	0.987462	0.987011	0.986455	0.985859	0.985234	0.984611	0.983976	0.983331	0.982699	0.982062	0.981395	0.980692	0.979982	0.979248	0.978517	0.977798	0.977099	0.97641	0.975717	0.975025	0.974324	0.973626	0.972938	0.972251	0.971549	0.970867	0.970198	0.969534	0.96887	0.968215	0.967566	0.966924	0.966285	0.965655	0.965021	0.964389	0.963773	0.963166	0.962564	0.961967
0.97182	0.981239	0.984778	0.986593	0.987349	0.987713	0.987822	0.987788	0.98763	0.987337	0.986952	0.986468	0.985882	0.985259	0.984607	0.98397	0.983332	0.982701	0.982057	0.981416	0.980745	0.980043	0.979311	0.978565	0.977836	0.97712	0.976417	0.975718	0.975028	0.974339	0.973641	0.972954	0.972265	0.971563	0.970861	0.970181	0.969517	0.96885	0.96819	0.96753	0.966885	0.966248	0.965613	0.964989	0.964355	0.963723	0.963111	0.962506	0.961908	0.961317
0.971344	0.980685	0.984232	0.986066	0.986844	0.98717	0.987312	0.98731	0.987156	0.986839	0.986418	0.9859	0.985287	0.984635	0.98397	0.983331	0.982705	0.982063	0.981416	0.980769	0.980097	0.979373	0.97863	0.977887	0.977161	0.976441	0.975729	0.975031	0.974345	0.973658	0.972968	0.97228	0.971577	0.970874	0.970175	0.9695	0.968832	0.968169	0.967505	0.966849	0.966209	0.965575	0.964947	0.964321	0.963687	0.963057	0.962447	0.961848	0.961254	0.960666
0.970702	0.980106	0.983698	0.985569	0.986303	0.986669	0.986845	0.986847	0.986665	0.98631	0.985852	0.985304	0.984661	0.983996	0.983329	0.982703	0.982066	0.981419	0.980767	0.980119	0.979424	0.978689	0.977948	0.977208	0.976479	0.97575	0.97504	0.974346	0.973661	0.972982	0.97229	0.971588	0.970884	0.970184	0.969489	0.968811	0.968147	0.967479	0.966819	0.966168	0.965531	0.964903	0.964273	0.963647	0.963016	0.96239	0.961784	0.961189	0.9606	0.960013
0.970165	0.979632	0.983264	0.985072	0.985847	0.986248	0.986424	0.986394	0.986167	0.985772	0.985282	0.984702	0.984044	0.983376	0.982722	0.982084	0.981442	0.980789	0.980135	0.979464	0.978756	0.978022	0.977283	0.976541	0.975802	0.975076	0.97437	0.973678	0.973	0.972318	0.971613	0.970909	0.970208	0.969512	0.968816	0.968141	0.967472	0.966809	0.966153	0.965506	0.964874	0.964245	0.963615	0.962992	0.962364	0.961742	0.961142	0.96055	0.959962	0.95938
0.969716	0.979241	0.982786	0.98464	0.985453	0.985852	0.985992	0.985913	0.985642	0.985213	0.984688	0.98409	0.983428	0.982774	0.982108	0.981464	0.980816	0.980161	0.979484	0.978799	0.978091	0.977359	0.976616	0.975865	0.975129	0.974408	0.973703	0.973018	0.972337	0.971642	0.970936	0.970235	0.969536	0.968839	0.968147	0.967469	0.966803	0.966144	0.965493	0.964851	0.964218	0.963589	0.962961	0.962341	0.961719	0.961103	0.960506	0.959915	0.959332	0.958757
0.96936	0.978735	0.982352	0.984252	0.985062	0.985422	0.98551	0.985383	0.985076	0.98461	0.984066	0.983464	0.982815	0.982149	0.981479	0.980829	0.980179	0.979503	0.978812	0.978126	0.977419	0.976682	0.975931	0.975183	0.974451	0.973731	0.973034	0.972347	0.971654	0.970957	0.970253	0.969555	0.968855	0.968162	0.967467	0.966793	0.966132	0.965477	0.964831	0.964188	0.963555	0.962929	0.962305	0.961689	0.961072	0.960459	0.959864	0.959279	0.958703	0.958127
0.968726	0.97827	0.981957	0.983852	0.98462	0.984924	0.984965	0.984801	0.984457	0.983971	0.983423	0.982834	0.982175	0.981505	0.98083	0.980178	0.979507	0.978817	0.978125	0.977439	0.976728	0.975983	0.975234	0.97449	0.973761	0.973048	0.972349	0.97165	0.970954	0.97026	0.969558	0.968859	0.968163	0.967468	0.966777	0.966108	0.965451	0.964801	0.964155	0.963513	0.962882	0.962259	0.961639	0.961028	0.960415	0.959805	0.959214	0.958636	0.958059	0.957487
0.968393	0.977981	0.981639	0.983463	0.98416	0.984406	0.984404	0.984198	0.983831	0.98334	0.982805	0.982203	0.981539	0.980863	0.980187	0.979513	0.978828	0.978137	0.977446	0.976755	0.976033	0.97529	0.974546	0.973804	0.973082	0.972367	0.971656	0.970954	0.970261	0.969568	0.968866	0.96817	0.967473	0.96678	0.966095	0.965429	0.964778	0.964128	0.963482	0.962843	0.962215	0.961596	0.960981	0.960374	0.959763	0.959158	0.958575	0.957995	0.957422	0.95686
0.968091	0.977644	0.981216	0.982961	0.983599	0.983804	0.983762	0.983536	0.983166	0.982691	0.982144	0.981538	0.98087	0.980195	0.979498	0.978811	0.978125	0.977434	0.976739	0.976038	0.975319	0.97458	0.973838	0.973104	0.97238	0.971654	0.970942	0.970242	0.969551	0.968857	0.968159	0.967461	0.966767	0.96608	0.965399	0.964739	0.964088	0.963438	0.962795	0.962159	0.961536	0.960922	0.960311	0.959706	0.9591	0.958502	0.957917	0.957342	0.956779	0.956227
0.967677	0.977136	0.980636	0.982328	0.982934	0.983106	0.98305	0.982827	0.982477	0.981994	0.981445	0.980835	0.980169	0.979474	0.978765	0.978079	0.977395	0.976701	0.975997	0.975298	0.974584	0.973848	0.973114	0.972379	0.971645	0.970918	0.970209	0.969512	0.96882	0.96813	0.967431	0.966737	0.966048	0.965365	0.96469	0.96403	0.96338	0.962733	0.962093	0.961462	0.960844	0.960234	0.959625	0.959025	0.958427	0.957829	0.957249	0.956685	0.956131	0.955585
0.967058	0.976474	0.979943	0.981615	0.982196	0.982361	0.982314	0.982116	0.98176	0.981276	0.980725	0.980118	0.979433	0.978727	0.97802	0.977336	0.976649	0.975947	0.975246	0.974552	0.973839	0.973112	0.972378	0.971633	0.970898	0.970175	0.969469	0.968772	0.968084	0.967393	0.966697	0.966008	0.965324	0.964647	0.963973	0.963315	0.962667	0.962024	0.961389	0.960763	0.96015	0.959541	0.958938	0.958345	0.957747	0.957154	0.956585	0.956029	0.955482	0.954939
0.966334	0.975745	0.979208	0.980861	0.98144	0.98162	0.981603	0.9814	0.981044	0.980558	0.980009	0.979383	0.978687	0.977983	0.977279	0.976593	0.975897	0.975199	0.974502	0.973811	0.973106	0.972378	0.971633	0.970888	0.970157	0.969437	0.96873	0.968037	0.967348	0.96666	0.965969	0.965286	0.964607	0.963932	0.963259	0.962604	0.96196	0.961322	0.960692	0.960071	0.959459	0.958856	0.95826	0.957667	0.957074	0.956491	0.955931	0.955381	0.954837	0.954302
0.965589	0.975012	0.97846	0.980113	0.980712	0.980926	0.980904	0.980701	0.980343	0.979858	0.979289	0.97865	0.977956	0.977255	0.976549	0.975854	0.975162	0.974469	0.973774	0.973089	0.972383	0.971644	0.970899	0.970158	0.96943	0.96871	0.968007	0.967312	0.966626	0.965944	0.965257	0.964579	0.963902	0.963228	0.962559	0.961907	0.961268	0.960635	0.96001	0.959391	0.958784	0.958189	0.957592	0.957004	0.956421	0.955846	0.955292	0.954746	0.95421	0.953685
0.964856	0.974261	0.977721	0.979401	0.980043	0.980249	0.980226	0.980019	0.979662	0.979156	0.978573	0.977935	0.977244	0.97654	0.975825	0.975133	0.974446	0.973754	0.973067	0.972379	0.971662	0.970922	0.970181	0.969442	0.968714	0.967999	0.967294	0.966602	0.965921	0.965243	0.964562	0.963884	0.963208	0.962538	0.961872	0.961225	0.960591	0.959962	0.959339	0.958725	0.958126	0.95753	0.956938	0.95636	0.955786	0.955217	0.954667	0.954129	0.953602	0.953084
0.964077	0.973519	0.977023	0.978755	0.979386	0.979591	0.979563	0.979356	0.978976	0.978454	0.977872	0.977236	0.976541	0.975828	0.975116	0.974429	0.973744	0.973058	0.972367	0.971668	0.97095	0.970213	0.969475	0.968736	0.968012	0.967295	0.966594	0.965907	0.96523	0.964557	0.963876	0.9632	0.962527	0.96186	0.961199	0.960557	0.959928	0.959301	0.958683	0.958076	0.957477	0.956886	0.956303	0.955734	0.955165	0.954601	0.954059	0.95353	0.95301	0.952502
0.963375	0.972866	0.976435	0.978139	0.978764	0.97896	0.978932	0.978696	0.978297	0.977775	0.977194	0.976553	0.975847	0.975138	0.97443	0.973744	0.973064	0.972374	0.971671	0.97097	0.970254	0.96952	0.968781	0.968047	0.967321	0.966607	0.96591	0.965227	0.964554	0.963881	0.963202	0.962529	0.961859	0.961197	0.960542	0.959904	0.959276	0.958655	0.958044	0.957437	0.956842	0.95626	0.955687	0.955123	0.954558	0.954001	0.953467	0.952946	0.952436	0.951932
0.96275	0.972328	0.97585	0.977542	0.978154	0.978348	0.978286	0.978029	0.977628	0.977108	0.976521	0.975868	0.975166	0.97446	0.973754	0.973074	0.972388	0.971686	0.970981	0.970283	0.969568	0.968833	0.968098	0.967362	0.966639	0.96593	0.965237	0.964559	0.963886	0.963214	0.962538	0.961868	0.961202	0.960546	0.959895	0.959259	0.958636	0.958021	0.957411	0.956809	0.956222	0.955649	0.955081	0.954521	0.953964	0.953416	0.952889	0.952377	0.951872	0.951376
0.96228	0.971751	0.975257	0.976934	0.977545	0.977702	0.977618	0.97736	0.976962	0.976435	0.975835	0.975186	0.974488	0.973783	0.973083	0.972398	0.971701	0.970997	0.970294	0.969597	0.968882	0.968151	0.967413	0.96668	0.965962	0.965257	0.964569	0.963891	0.963219	0.962549	0.961876	0.961211	0.960551	0.959899	0.95925	0.958619	0.958003	0.957389	0.956783	0.956189	0.955611	0.955043	0.954479	0.953927	0.953379	0.952838	0.952321	0.951814	0.951317	0.95083
0.961605	0.971101	0.974609	0.976292	0.976868	0.977006	0.976925	0.976672	0.976269	0.97573	0.975136	0.974492	0.973797	0.973099	0.972395	0.971698	0.971	0.970299	0.969597	0.9689	0.968189	0.967456	0.966722	0.965994	0.96528	0.96458	0.963892	0.963215	0.962546	0.96188	0.961211	0.960551	0.959896	0.959246	0.958602	0.957978	0.957363	0.956754	0.956156	0.955571	0.954999	0.954435	0.953879	0.953335	0.952794	0.952263	0.951751	0.951251	0.950764	0.950286
0.960953	0.970457	0.973983	0.975622	0.976176	0.97632	0.976246	0.975988	0.975571	0.975039	0.97445	0.973808	0.973119	0.972416	0.9717	0.971001	0.970306	0.969606	0.968904	0.96821	0.967497	0.966767	0.966038	0.965314	0.964606	0.963906	0.96322	0.962546	0.96188	0.961218	0.960555	0.959899	0.959246	0.958601	0.957964	0.957341	0.95673	0.956129	0.95554	0.954961	0.954393	0.953836	0.953289	0.952752	0.952221	0.951695	0.951191	0.950701	0.950222	0.949754
0.960287	0.969836	0.973305	0.974921	0.975486	0.975641	0.975562	0.975289	0.97488	0.974353	0.973767	0.973132	0.972437	0.971722	0.971004	0.970308	0.969614	0.968914	0.968216	0.96752	0.96681	0.966085	0.96536	0.964641	0.963933	0.963235	0.962552	0.961881	0.961219	0.960563	0.959904	0.959251	0.958603	0.957964	0.957329	0.95671	0.956108	0.955515	0.954932	0.954357	0.953796	0.953248	0.952708	0.952181	0.951655	0.951137	0.950642	0.95016	0.949691	0.949232
0.959704	0.969148	0.972592	0.974228	0.97481	0.974959	0.974864	0.974601	0.974198	0.973674	0.973094	0.972451	0.971744	0.971027	0.970313	0.969619	0.968924	0.968229	0.967528	0.966835	0.966129	0.965408	0.964689	0.963971	0.963264	0.962568	0.961888	0.961222	0.960566	0.959914	0.959257	0.958609	0.957968	0.95733	0.956699	0.956089	0.955495	0.954909	0.954329	0.953761	0.953209	0.952668	0.952137	0.951616	0.951097	0.950589	0.950102	0.94963	0.94917	0.948722
0.95891	0.968379	0.971868	0.973533	0.974114	0.974249	0.974167	0.973912	0.973513	0.972996	0.972408	0.971754	0.971045	0.970332	0.96962	0.968926	0.968236	0.967538	0.966841	0.966152	0.965451	0.964736	0.964017	0.9633	0.962596	0.961904	0.961228	0.960568	0.959916	0.959266	0.958614	0.957972	0.957333	0.9567	0.956078	0.955476	0.954888	0.954305	0.953733	0.953174	0.952629	0.952098	0.951572	0.951058	0.950549	0.950049	0.949572	0.949109	0.94866	0.948223
0.958144	0.967686	0.97121	0.972865	0.973426	0.973575	0.9735	0.973248	0.972855	0.972328	0.971727	0.971071	0.970365	0.969653	0.968941	0.968251	0.967559	0.966864	0.966171	0.965486	0.964789	0.964074	0.963357	0.962643	0.961942	0.961254	0.960585	0.959928	0.959278	0.958633	0.957987	0.957347	0.956712	0.956088	0.955473	0.954877	0.954293	0.953718	0.953154	0.952602	0.952066	0.95154	0.951022	0.950518	0.950017	0.949526	0.949058	0.948606	0.948168	0.94774
0.957512	0.967086	0.970578	0.972201	0.972776	0.97293	0.972857	0.972609	0.972202	0.971661	0.971057	0.970403	0.969698	0.968986	0.968277	0.967584	0.966894	0.966203	0.965514	0.964834	0.964137	0.963423	0.962708	0.961997	0.961301	0.960619	0.959953	0.959298	0.958653	0.958014	0.95737	0.956734	0.956107	0.95549	0.954882	0.95429	0.953713	0.953146	0.95259	0.952047	0.951516	0.950998	0.950489	0.949993	0.949502	0.94902	0.948562	0.948121	0.947692	0.947275
0.956928	0.966446	0.969903	0.971547	0.972131	0.972288	0.972221	0.971959	0.971537	0.970993	0.970391	0.969737	0.969032	0.968324	0.967613	0.966922	0.966236	0.965549	0.964865	0.964184	0.963488	0.962777	0.962064	0.961358	0.960668	0.959989	0.959325	0.958675	0.958037	0.957399	0.956759	0.956131	0.955512	0.954901	0.954297	0.953712	0.953144	0.952584	0.952037	0.951499	0.950976	0.950467	0.949966	0.94948	0.948997	0.948526	0.948079	0.947647	0.947229	0.946818
0.956235	0.965735	0.969232	0.970893	0.971483	0.971649	0.971571	0.971292	0.970868	0.970326	0.969724	0.96907	0.96837	0.96766	0.966951	0.966265	0.965583	0.964901	0.964217	0.963537	0.962842	0.962134	0.961426	0.960725	0.960039	0.959363	0.958704	0.95806	0.957423	0.956789	0.956158	0.955537	0.954924	0.954318	0.95372	0.953144	0.952583	0.952033	0.951491	0.95096	0.950446	0.949945	0.949454	0.948976	0.948504	0.948043	0.947606	0.947185	0.946774	0.946371
0.955477	0.965066	0.968586	0.970256	0.970854	0.971006	0.970907	0.970627	0.970205	0.969663	0.969061	0.968412	0.967709	0.967001	0.966297	0.965615	0.964938	0.964256	0.963572	0.962894	0.962202	0.961497	0.960796	0.960099	0.959415	0.958744	0.958091	0.957448	0.956815	0.95619	0.955566	0.954951	0.954342	0.953743	0.953154	0.952585	0.952033	0.951488	0.950953	0.950432	0.949926	0.949434	0.948951	0.948484	0.948023	0.947572	0.947145	0.946731	0.946328	0.945933
0.954882	0.964468	0.967987	0.969658	0.970232	0.97036	0.970257	0.969979	0.969555	0.969012	0.968414	0.967761	0.96706	0.966357	0.965657	0.964979	0.964302	0.963621	0.962938	0.962262	0.961574	0.960875	0.960177	0.959482	0.958803	0.958137	0.957486	0.956848	0.956222	0.955604	0.954986	0.954376	0.953774	0.953183	0.952601	0.952041	0.951494	0.950956	0.95043	0.949917	0.94942	0.948937	0.948465	0.948008	0.947557	0.947116	0.946696	0.94629	0.945894	0.945511
0.954258	0.963855	0.967383	0.969029	0.969578	0.969702	0.969604	0.969323	0.9689	0.968362	0.967761	0.967111	0.966414	0.965715	0.96502	0.964343	0.963666	0.962985	0.962305	0.961632	0.96095	0.960255	0.959559	0.958869	0.958196	0.957532	0.956885	0.956254	0.955637	0.955024	0.95441	0.953807	0.953213	0.95263	0.952057	0.951502	0.950963	0.950433	0.949915	0.949411	0.948923	0.94845	0.947989	0.947541	0.947101	0.946667	0.946255	0.945857	0.945473	0.945101
0.953634	0.963244	0.966741	0.968361	0.968911	0.969042	0.968943	0.968664	0.968246	0.967706	0.967108	0.966462	0.96577	0.965077	0.964382	0.963705	0.963029	0.96235	0.961674	0.961008	0.960329	0.959636	0.958944	0.958261	0.957589	0.95693	0.956291	0.955668	0.955056	0.954448	0.953841	0.953245	0.952659	0.952084	0.951517	0.95097	0.950439	0.949917	0.949409	0.948913	0.948435	0.947973	0.947521	0.947085	0.94665	0.946225	0.945821	0.945434	0.945062	0.944704
0.953016	0.962595	0.966063	0.967688	0.968247	0.968378	0.968281	0.968008	0.96759	0.967052	0.966459	0.965819	0.965133	0.964439	0.963745	0.963069	0.962395	0.96172	0.96105	0.960387	0.95971	0.959022	0.958337	0.957655	0.956988	0.956336	0.955705	0.955088	0.95448	0.953879	0.95328	0.952692	0.952114	0.951545	0.950985	0.950447	0.949923	0.949411	0.948911	0.948426	0.947959	0.947505	0.947064	0.946635	0.946209	0.945791	0.945399	0.945024	0.944666	0.944316
0.952303	0.961872	0.965362	0.967007	0.967569	0.967706	0.967618	0.967345	0.96693	0.966398	0.965811	0.965177	0.964492	0.9638	0.963106	0.962432	0.961762	0.961093	0.960427	0.959766	0.959094	0.958412	0.957728	0.957051	0.956392	0.955748	0.955123	0.95451	0.953909	0.953316	0.952725	0.952146	0.951573	0.951011	0.95046	0.949929	0.949415	0.948912	0.948422	0.947948	0.947489	0.947047	0.946613	0.946191	0.945774	0.945367	0.944986	0.944625	0.944275	0.943934
0.951542	0.961165	0.964687	0.966339	0.966906	0.967054	0.966963	0.966693	0.966284	0.965758	0.965177	0.964542	0.963858	0.963166	0.962474	0.961805	0.961141	0.960476	0.959811	0.959155	0.958489	0.957808	0.957129	0.95646	0.955808	0.955171	0.954549	0.953943	0.95335	0.952764	0.952182	0.951608	0.951043	0.950489	0.949946	0.949425	0.948919	0.948426	0.947947	0.947481	0.947034	0.946598	0.946172	0.945759	0.945352	0.944957	0.94459	0.944236	0.943895	0.943567
0.950855	0.960517	0.964043	0.965697	0.966276	0.966416	0.966327	0.966063	0.965658	0.965137	0.964555	0.96392	0.963235	0.962545	0.961858	0.961194	0.960534	0.959869	0.959209	0.958558	0.957894	0.957217	0.956546	0.955884	0.955238	0.954604	0.95399	0.953392	0.952806	0.952229	0.951651	0.951085	0.950528	0.949982	0.949447	0.948935	0.948439	0.947957	0.947487	0.947032	0.946591	0.946164	0.945745	0.945342	0.944947	0.944566	0.944206	0.943861	0.943533	0.943216
0.950212	0.959883	0.963408	0.965075	0.965643	0.965786	0.965702	0.965443	0.965043	0.964521	0.963938	0.963302	0.962619	0.961933	0.961252	0.960591	0.959931	0.959271	0.958616	0.957967	0.957306	0.956637	0.955973	0.955317	0.954675	0.954048	0.953441	0.95285	0.952273	0.951701	0.951131	0.950572	0.950023	0.949486	0.94896	0.948457	0.947972	0.947499	0.94704	0.946591	0.946158	0.945738	0.94533	0.944939	0.944558	0.944184	0.943833	0.943501	0.943184	0.942876
0.949569	0.959237	0.962785	0.964439	0.965011	0.965161	0.965083	0.964829	0.964427	0.963904	0.96332	0.962685	0.962006	0.961327	0.960649	0.959989	0.959333	0.958679	0.958025	0.957379	0.956726	0.956064	0.955406	0.954754	0.954118	0.953499	0.952899	0.952318	0.951745	0.95118	0.950618	0.950067	0.949527	0.948998	0.948482	0.94799	0.947514	0.947051	0.946599	0.946158	0.945733	0.945323	0.944927	0.944549	0.944176	0.943811	0.943473	0.943152	0.942844	0.942548
0.94891	0.958617	0.962155	0.963814	0.964394	0.964549	0.964478	0.964222	0.963819	0.963293	0.962709	0.962078	0.961406	0.960729	0.960052	0.959396	0.958745	0.958092	0.957442	0.956804	0.956158	0.955502	0.954847	0.954201	0.953574	0.952962	0.952371	0.951794	0.951229	0.950672	0.950117	0.949575	0.949043	0.948524	0.948018	0.947535	0.947071	0.946614	0.946169	0.945737	0.945321	0.944924	0.944541	0.944171	0.943806	0.943455	0.943129	0.942817	0.94252	0.942237
0.948309	0.957982	0.961529	0.963199	0.963786	0.963948	0.963874	0.963616	0.96321	0.962684	0.962103	0.96148	0.96081	0.960134	0.95946	0.95881	0.958161	0.957511	0.956869	0.956237	0.955597	0.954944	0.954297	0.953658	0.953038	0.952435	0.951849	0.951279	0.950722	0.950172	0.949625	0.949092	0.948569	0.948061	0.947565	0.947093	0.946634	0.946186	0.945748	0.945326	0.944922	0.944538	0.944163	0.943802	0.943451	0.943111	0.942794	0.942494	0.942211	0.941937
0.947646	0.957341	0.960908	0.962589	0.963185	0.963346	0.96327	0.963007	0.9626	0.962077	0.961505	0.960884	0.960214	0.959542	0.958874	0.958225	0.95758	0.956938	0.956302	0.955676	0.955039	0.954394	0.953754	0.953123	0.952512	0.951913	0.951334	0.950772	0.950222	0.94968	0.949143	0.948619	0.948107	0.947608	0.947122	0.946656	0.946206	0.945765	0.945338	0.944928	0.944537	0.944161	0.943795	0.943448	0.943108	0.942777	0.942473	0.942186	0.941913	0.941657
0.946998	0.956724	0.960304	0.961995	0.962587	0.962746	0.962665	0.962402	0.961999	0.961485	0.960914	0.960292	0.959627	0.95896	0.958294	0.957648	0.957009	0.956374	0.955744	0.955121	0.954491	0.953853	0.953221	0.952599	0.951992	0.9514	0.950829	0.950274	0.949733	0.9492	0.948671	0.948158	0.947656	0.947167	0.946687	0.94623	0.945787	0.945356	0.94494	0.944543	0.944161	0.943793	0.943441	0.943104	0.942774	0.942456	0.942164	0.941888	0.941632	0.941389
0.946373	0.956123	0.959716	0.961402	0.96199	0.962142	0.962062	0.961803	0.961409	0.960897	0.960325	0.959707	0.959047	0.958382	0.957719	0.957079	0.956448	0.955818	0.955191	0.954575	0.953952	0.953322	0.952698	0.952081	0.951481	0.950897	0.950333	0.949787	0.949254	0.94873	0.948213	0.947709	0.947216	0.946734	0.946262	0.945812	0.945379	0.944959	0.944557	0.944168	0.943794	0.94344	0.943099	0.942772	0.942454	0.942149	0.941867	0.941609	0.941365	0.941135
0.945754	0.955529	0.959117	0.960801	0.961383	0.961537	0.961462	0.961214	0.960821	0.960307	0.959739	0.959127	0.958469	0.957807	0.95715	0.956518	0.955892	0.955266	0.954645	0.954036	0.953421	0.952799	0.952181	0.951571	0.950978	0.950401	0.949846	0.949308	0.948784	0.948271	0.947763	0.947269	0.946783	0.946309	0.945844	0.945403	0.944982	0.944576	0.944182	0.943801	0.943441	0.943098	0.942766	0.942452	0.942147	0.941852	0.941588	0.941342	0.941112	0.940897
0.945141	0.954918	0.958508	0.960186	0.960772	0.960933	0.960871	0.960624	0.960229	0.95972	0.959158	0.958548	0.957892	0.957237	0.956588	0.955962	0.955339	0.954719	0.954106	0.953505	0.952898	0.952281	0.95167	0.951067	0.950482	0.949913	0.949366	0.948838	0.948325	0.947821	0.947323	0.946835	0.946357	0.94589	0.945435	0.945006	0.944597	0.944199	0.943814	0.943447	0.943098	0.942765	0.942445	0.942144	0.94185	0.941572	0.941321	0.941088	0.940874	0.940672
0.944493	0.954288	0.957877	0.959565	0.960162	0.96034	0.96028	0.96003	0.959641	0.959138	0.958578	0.95797	0.957322	0.956674	0.956031	0.955408	0.954791	0.954179	0.953574	0.952982	0.95238	0.95177	0.951166	0.95057	0.949994	0.949433	0.948896	0.948379	0.947875	0.947381	0.946889	0.94641	0.945938	0.94548	0.945036	0.944621	0.94422	0.943831	0.943459	0.943103	0.942764	0.942443	0.942137	0.941846	0.941569	0.941305	0.941067	0.94085	0.940648	0.940459
0.943841	0.953663	0.957267	0.958968	0.959585	0.95976	0.959692	0.959449	0.959066	0.958564	0.958005	0.957403	0.956763	0.956121	0.95548	0.954863	0.954254	0.95365	0.953054	0.952467	0.951872	0.951269	0.950672	0.950085	0.949517	0.948965	0.94844	0.947932	0.947438	0.94695	0.946465	0.945991	0.94553	0.945083	0.944652	0.944244	0.943852	0.943476	0.943115	0.942769	0.942442	0.942134	0.941839	0.941565	0.941301	0.941049	0.940827	0.940623	0.940434	0.94026
0.943236	0.953066	0.956683	0.958406	0.959014	0.959178	0.959117	0.95888	0.958498	0.957996	0.957442	0.956848	0.956213	0.955574	0.954939	0.95433	0.953729	0.953133	0.952542	0.951961	0.951373	0.950778	0.950189	0.949611	0.949051	0.948512	0.947995	0.947497	0.947009	0.946528	0.946049	0.945585	0.945134	0.9447	0.944277	0.943878	0.943499	0.943134	0.942783	0.942449	0.942135	0.941838	0.94156	0.941299	0.941048	0.940812	0.940603	0.940412	0.940238	0.940081
0.942624	0.952481	0.956127	0.957841	0.958437	0.958607	0.958553	0.958317	0.957935	0.957439	0.956893	0.956304	0.955671	0.955038	0.95441	0.953809	0.953217	0.952626	0.952041	0.951467	0.950886	0.950299	0.949719	0.949149	0.948602	0.948071	0.947564	0.947072	0.946591	0.946116	0.945647	0.945194	0.944755	0.94433	0.943916	0.94353	0.943163	0.942807	0.942469	0.942148	0.941845	0.941566	0.941301	0.941053	0.940818	0.940596	0.940401	0.940225	0.940069	0.93993
0.942035	0.951937	0.955567	0.957266	0.95787	0.958047	0.957993	0.957757	0.957381	0.956893	0.956352	0.955766	0.955139	0.954512	0.953893	0.953301	0.952713	0.952128	0.95155	0.950983	0.95041	0.949831	0.94926	0.948702	0.948163	0.947643	0.947141	0.946656	0.946181	0.945716	0.945258	0.944818	0.944388	0.943971	0.94357	0.943196	0.942839	0.942497	0.942172	0.941863	0.941578	0.941312	0.941059	0.940829	0.940608	0.9404	0.94022	0.940062	0.939925	0.939803
0.941508	0.951374	0.95499	0.956698	0.95731	0.957488	0.957435	0.957206	0.956838	0.956355	0.955816	0.955236	0.954616	0.953998	0.953387	0.952799	0.952217	0.951639	0.951067	0.950508	0.949943	0.949373	0.948814	0.948265	0.947736	0.947221	0.946728	0.946249	0.945783	0.945329	0.944884	0.944452	0.944031	0.943628	0.94324	0.942876	0.942532	0.942204	0.941891	0.9416	0.941328	0.941075	0.94084	0.940623	0.940417	0.940225	0.940064	0.939925	0.939805	0.9397
0.940888	0.950775	0.954404	0.956125	0.95674	0.956923	0.956881	0.95666	0.956298	0.955817	0.955285	0.954712	0.954101	0.953491	0.952884	0.952302	0.951727	0.951155	0.950592	0.950041	0.949485	0.948927	0.948377	0.947837	0.947315	0.946808	0.94632	0.945851	0.945397	0.944956	0.944519	0.944097	0.94369	0.943299	0.942921	0.942571	0.942243	0.941927	0.941632	0.941354	0.941096	0.94086	0.940639	0.940438	0.940248	0.940075	0.939934	0.939812	0.93971	0.939622
0.940268	0.950181	0.95383	0.955556	0.956177	0.956371	0.956338	0.956124	0.955763	0.955289	0.954764	0.9542	0.953597	0.952991	0.95239	0.951815	0.951246	0.950682	0.950127	0.949585	0.949041	0.948492	0.947951	0.947418	0.946903	0.946401	0.945924	0.945466	0.945025	0.944592	0.944165	0.943756	0.943362	0.942982	0.942619	0.942284	0.941967	0.941669	0.941388	0.941124	0.940883	0.940661	0.940456	0.940272	0.940101	0.939949	0.939824	0.939722	0.939636	0.939562
0.939698	0.949632	0.953275	0.954998	0.955628	0.955833	0.955806	0.955593	0.955239	0.954772	0.954256	0.9537	0.953101	0.952501	0.951907	0.951338	0.950777	0.950221	0.949674	0.949145	0.94861	0.94807	0.947534	0.947009	0.946498	0.946007	0.94554	0.945095	0.944662	0.944239	0.943825	0.943429	0.943045	0.942679	0.94233	0.942007	0.941709	0.941425	0.941157	0.94091	0.940684	0.940478	0.94029	0.940125	0.939974	0.939839	0.939733	0.939647	0.939576	0.939513
0.939134	0.949067	0.952713	0.95445	0.955091	0.955304	0.955278	0.955071	0.954724	0.954266	0.953759	0.953207	0.952613	0.95202	0.951432	0.95087	0.950317	0.94977	0.949236	0.948715	0.948189	0.947655	0.947127	0.946606	0.946106	0.945625	0.945171	0.944735	0.944311	0.943902	0.9435	0.943115	0.942746	0.942395	0.942058	0.941754	0.941469	0.941199	0.940948	0.940717	0.940506	0.940318	0.94015	0.940005	0.939872	0.939757	0.939668	0.939597	0.939537	0.939489
0.938537	0.948498	0.952168	0.953915	0.954565	0.954778	0.954759	0.95456	0.954222	0.953772	0.953268	0.952721	0.952134	0.951547	0.950966	0.950413	0.949868	0.949334	0.948808	0.948297	0.947776	0.947249	0.946727	0.946215	0.945726	0.945258	0.944813	0.944386	0.943977	0.94358	0.94319	0.94282	0.942466	0.942128	0.94181	0.94152	0.941249	0.940996	0.940762	0.940546	0.940354	0.940186	0.940039	0.939912	0.9398	0.939702	0.939628	0.939568	0.939524	0.939489
0.937959	0.947959	0.951636	0.953393	0.954043	0.954263	0.954252	0.954062	0.953732	0.953285	0.952786	0.952245	0.951664	0.951084	0.950511	0.949966	0.949435	0.948909	0.948393	0.947886	0.947373	0.946851	0.946338	0.945838	0.945362	0.944903	0.944467	0.944054	0.943658	0.943273	0.942898	0.942543	0.942202	0.941884	0.94158	0.941303	0.94105	0.940814	0.940596	0.940399	0.940228	0.940081	0.939952	0.939846	0.939751	0.939669	0.939607	0.939562	0.93953	0.939517
0.937393	0.947423	0.951113	0.95287	0.953527	0.953757	0.953757	0.953576	0.953249	0.952807	0.952312	0.951777	0.951204	0.950632	0.950068	0.949537	0.949013	0.948496	0.947984	0.947484	0.946976	0.946463	0.945961	0.945474	0.945006	0.944556	0.944135	0.943734	0.94335	0.94298	0.94262	0.942278	0.941957	0.941652	0.941361	0.941103	0.940866	0.940646	0.940447	0.940271	0.940122	0.939993	0.939885	0.939797	0.939718	0.939647	0.939601	0.939569	0.939559	0.939568
0.936872	0.946901	0.950587	0.952352	0.953021	0.953264	0.953274	0.953097	0.952775	0.952337	0.951847	0.95132	0.950755	0.95019	0.949641	0.949118	0.948603	0.948089	0.947584	0.947088	0.946588	0.946085	0.945597	0.945118	0.944659	0.944223	0.943814	0.943425	0.943055	0.942701	0.942354	0.942032	0.941724	0.941432	0.94116	0.940918	0.940698	0.940497	0.940319	0.940165	0.940033	0.939926	0.939836	0.939764	0.939697	0.939641	0.939608	0.939598	0.939611	0.939639
0.936317	0.946356	0.95006	0.951841	0.952525	0.95278	0.952793	0.952621	0.952304	0.951871	0.951389	0.95087	0.950313	0.949764	0.949222	0.948708	0.948197	0.94769	0.947188	0.946701	0.946211	0.945722	0.945242	0.944773	0.944328	0.943905	0.943507	0.943134	0.94278	0.942439	0.942113	0.941804	0.941509	0.941236	0.940981	0.940757	0.940556	0.940377	0.940222	0.940086	0.939976	0.939888	0.939814	0.939753	0.939702	0.93966	0.939649	0.939663	0.939695	0.939741
0.935731	0.945813	0.949542	0.951344	0.952042	0.9523	0.95232	0.952152	0.951839	0.951414	0.950941	0.95043	0.949888	0.949348	0.948815	0.948304	0.947799	0.947294	0.946801	0.946324	0.945849	0.945368	0.944897	0.944441	0.94401	0.943599	0.943218	0.942861	0.94252	0.942199	0.941887	0.941591	0.941316	0.94106	0.940823	0.940619	0.94044	0.940284	0.940147	0.940034	0.939944	0.939872	0.93981	0.939765	0.939726	0.939708	0.939721	0.939754	0.939804	0.939872
0.935179	0.945299	0.949054	0.950872	0.951573	0.951836	0.951859	0.951694	0.951389	0.950973	0.950507	0.950012	0.949478	0.948945	0.948415	0.94791	0.947407	0.946911	0.946428	0.945964	0.945497	0.945025	0.944568	0.944126	0.943707	0.943312	0.942947	0.942604	0.942285	0.941978	0.941678	0.941402	0.941145	0.940907	0.940691	0.940508	0.940353	0.940216	0.940102	0.940009	0.939935	0.939875	0.939829	0.939797	0.939783	0.939788	0.939822	0.939874	0.939945	0.940022
0.93465	0.944817	0.948591	0.950411	0.951116	0.951379	0.951405	0.951249	0.950952	0.950542	0.950093	0.949607	0.94908	0.948549	0.948024	0.94752	0.947025	0.946539	0.94607	0.945614	0.945156	0.944698	0.944255	0.943825	0.943423	0.943044	0.942694	0.942372	0.942066	0.941772	0.941493	0.941235	0.940996	0.940779	0.940586	0.940427	0.940291	0.940178	0.940084	0.940008	0.939946	0.939902	0.939869	0.939862	0.939872	0.939898	0.93995	0.940024	0.940105	0.940199
0.934176	0.944363	0.948136	0.949959	0.950661	0.950927	0.950962	0.950814	0.950523	0.950132	0.949691	0.949211	0.948685	0.948159	0.947634	0.947139	0.946654	0.946181	0.94572	0.945274	0.94483	0.944386	0.943956	0.943543	0.943158	0.942794	0.942465	0.942157	0.941864	0.941591	0.941329	0.941091	0.940874	0.940681	0.940511	0.940372	0.940261	0.940168	0.940092	0.940027	0.939981	0.939951	0.939943	0.939961	0.939992	0.940037	0.940111	0.940196	0.940294	0.940399
0.9337	0.943894	0.947675	0.949494	0.950201	0.950478	0.950523	0.950381	0.950111	0.949728	0.949294	0.948815	0.948294	0.947768	0.947252	0.946767	0.946296	0.945832	0.945381	0.94495	0.94452	0.94409	0.943677	0.943283	0.942913	0.942571	0.942257	0.941961	0.94169	0.941435	0.941194	0.940978	0.940785	0.940617	0.940467	0.940354	0.940264	0.940189	0.940124	0.940075	0.940043	0.940039	0.940057	0.940096	0.940147	0.940215	0.9403	0.940401	0.94051	0.940627
0.933201	0.943416	0.947195	0.949024	0.949744	0.950034	0.950087	0.949968	0.949707	0.94933	0.948897	0.948423	0.947903	0.947386	0.946881	0.946411	0.945949	0.945495	0.945059	0.944643	0.944228	0.943817	0.943424	0.943045	0.942698	0.942371	0.942069	0.941796	0.941544	0.94131	0.941093	0.940902	0.940734	0.940586	0.940463	0.940372	0.9403	0.940236	0.940188	0.940153	0.940148	0.940169	0.940209	0.940269	0.940343	0.940422	0.940523	0.940635	0.940756	0.940883
0.932704	0.942926	0.946722	0.948567	0.949301	0.949599	0.949677	0.949567	0.949312	0.948936	0.948509	0.948036	0.947525	0.94702	0.94653	0.946068	0.945617	0.945179	0.94476	0.944359	0.943965	0.943574	0.943197	0.942843	0.94251	0.942195	0.941916	0.941663	0.941434	0.941224	0.941032	0.940868	0.940721	0.940601	0.940501	0.940427	0.940366	0.940319	0.940285	0.940278	0.940299	0.940344	0.940405	0.940488	0.940572	0.940668	0.940781	0.940904	0.941035	0.941177
0.932184	0.942442	0.946259	0.948122	0.948867	0.949192	0.949279	0.949176	0.948922	0.948552	0.948125	0.947661	0.947163	0.946673	0.946192	0.945742	0.945307	0.944888	0.944484	0.944106	0.943732	0.943359	0.943007	0.942668	0.942347	0.942055	0.941797	0.941567	0.941363	0.94118	0.941016	0.940872	0.940754	0.940658	0.940576	0.940513	0.940469	0.940436	0.94043	0.94045	0.940495	0.940561	0.940646	0.94074	0.940841	0.940947	0.941071	0.941205	0.941351	0.941505
0.931681	0.94198	0.94582	0.947692	0.94847	0.948804	0.948896	0.948791	0.948541	0.94817	0.947752	0.947301	0.946819	0.946338	0.945869	0.945436	0.94502	0.944616	0.944236	0.943879	0.943524	0.943177	0.94284	0.942511	0.942214	0.941945	0.94171	0.941506	0.941329	0.941175	0.941031	0.940918	0.940824	0.940745	0.940674	0.940628	0.940598	0.940594	0.940616	0.94066	0.940727	0.940818	0.940913	0.941023	0.941135	0.941253	0.941386	0.941535	0.941693	0.941875
0.931225	0.94155	0.945393	0.947308	0.948092	0.948428	0.948515	0.948414	0.948162	0.9478	0.947395	0.94696	0.946487	0.946018	0.945567	0.945153	0.944754	0.944375	0.944018	0.94368	0.943351	0.943018	0.942692	0.942389	0.942114	0.941869	0.941661	0.941486	0.941337	0.941204	0.941092	0.941003	0.940927	0.940859	0.940805	0.940773	0.940773	0.940797	0.940844	0.94091	0.941002	0.941102	0.941214	0.941336	0.941458	0.941585	0.941734	0.941895	0.942081	0.942275
0.930779	0.941114	0.945014	0.946934	0.947719	0.94805	0.948142	0.94804	0.947797	0.94745	0.947061	0.946636	0.946176	0.945725	0.945295	0.9449	0.944528	0.944173	0.943835	0.943525	0.943211	0.942888	0.942588	0.942307	0.942059	0.941841	0.941663	0.941517	0.941391	0.94129	0.941203	0.941132	0.941066	0.941015	0.940975	0.940974	0.941003	0.941052	0.941121	0.941214	0.941315	0.941432	0.941555	0.941686	0.941819	0.94196	0.942122	0.942311	0.942509	0.942716
0.930312	0.940741	0.944644	0.946563	0.947342	0.947678	0.94777	0.947678	0.947452	0.947123	0.946744	0.946333	0.945892	0.945465	0.945054	0.944688	0.944342	0.944008	0.943699	0.943403	0.943098	0.942802	0.942526	0.942272	0.942052	0.941865	0.941718	0.941594	0.941501	0.941427	0.941358	0.941297	0.941248	0.941211	0.941202	0.94123	0.941285	0.941357	0.941453	0.941554	0.941673	0.9418	0.941932	0.942073	0.94222	0.942375	0.942566	0.942766	0.942978	0.943192
0.930048	0.94041	0.944287	0.94619	0.946972	0.947307	0.94741	0.947336	0.947129	0.946809	0.946445	0.946054	0.945638	0.945232	0.944852	0.944513	0.944189	0.943884	0.94359	0.943302	0.943025	0.942753	0.942505	0.942281	0.942092	0.941937	0.941812	0.941723	0.941657	0.9416	0.94154	0.941496	0.941461	0.941456	0.941477	0.941532	0.94161	0.94171	0.941814	0.941932	0.94206	0.942196	0.942338	0.942493	0.942653	0.942838	0.94304	0.943255	0.943473	0.943685
0.929628	0.940006	0.943889	0.94581	0.946601	0.94695	0.947078	0.947024	0.946827	0.946524	0.946183	0.945821	0.945427	0.945057	0.944707	0.944391	0.944098	0.943807	0.943518	0.943259	0.943008	0.942766	0.942549	0.942357	0.942202	0.942069	0.94198	0.941919	0.94187	0.941822	0.941778	0.941747	0.941746	0.941772	0.94182	0.941899	0.942005	0.942112	0.942233	0.94236	0.942497	0.942641	0.942797	0.942965	0.943156	0.943352	0.943568	0.943789	0.944004	0.944224
0.929196	0.939605	0.943517	0.945453	0.946257	0.946635	0.946783	0.946739	0.94656	0.946281	0.945972	0.945634	0.94528	0.944941	0.944615	0.944332	0.94405	0.943762	0.943504	0.943272	0.94305	0.942841	0.942658	0.942501	0.942367	0.942272	0.942212	0.942168	0.942126	0.942093	0.942063	0.942066	0.942096	0.94215	0.942222	0.94233	0.942442	0.942566	0.942695	0.94283	0.942974	0.943134	0.943302	0.943502	0.943703	0.943913	0.944135	0.944352	0.944575	0.944797
0.928765	0.939228	0.943164	0.945114	0.945953	0.946351	0.946508	0.946483	0.946328	0.946086	0.945801	0.945507	0.945186	0.944871	0.944579	0.944307	0.944026	0.943769	0.943538	0.943337	0.94315	0.942975	0.942827	0.942691	0.942597	0.942531	0.942487	0.942449	0.942423	0.942403	0.942408	0.942443	0.942501	0.942579	0.94268	0.942793	0.942922	0.943053	0.94319	0.943332	0.943491	0.943662	0.943863	0.944073	0.944289	0.944504	0.94472	0.944945	0.945169	0.945405
0.928356	0.938863	0.942817	0.944811	0.945672	0.946078	0.946256	0.946257	0.946142	0.945925	0.945688	0.945428	0.945132	0.944852	0.944569	0.944296	0.944047	0.943817	0.943618	0.943453	0.943301	0.943162	0.943036	0.942941	0.942876	0.942826	0.942787	0.942764	0.94275	0.942765	0.942802	0.942866	0.942949	0.943056	0.943163	0.943292	0.943427	0.943565	0.943708	0.943865	0.944036	0.94424	0.944451	0.944675	0.944895	0.945104	0.945328	0.945553	0.945792	0.946034
0.927949	0.938493	0.942511	0.944531	0.945399	0.945829	0.946035	0.946081	0.945993	0.945828	0.945627	0.945393	0.945133	0.94486	0.944573	0.944332	0.944111	0.943915	0.943752	0.943623	0.943508	0.943391	0.943306	0.943241	0.943192	0.943145	0.94312	0.943109	0.943132	0.94318	0.943246	0.943335	0.943447	0.943559	0.943681	0.943816	0.943958	0.944102	0.944258	0.944427	0.944631	0.944846	0.94507	0.945298	0.945512	0.945728	0.945951	0.946191	0.946435	0.946688
0.927539	0.938175	0.942227	0.944256	0.94515	0.945611	0.945865	0.945938	0.945906	0.945778	0.945604	0.945407	0.945152	0.944874	0.944619	0.944407	0.944221	0.944061	0.943936	0.943844	0.94375	0.943676	0.943621	0.943571	0.943524	0.943491	0.943477	0.943503	0.943559	0.943637	0.943729	0.943847	0.943962	0.944089	0.944216	0.944357	0.944504	0.944662	0.94483	0.945033	0.945247	0.945474	0.945703	0.945923	0.946143	0.946359	0.946597	0.946842	0.947097	0.947359
0.927232	0.937904	0.941961	0.94402	0.944948	0.945462	0.945746	0.945882	0.945889	0.945788	0.945651	0.945455	0.945191	0.944945	0.94472	0.944543	0.944394	0.944273	0.944186	0.944115	0.944066	0.944021	0.94398	0.943931	0.943897	0.943874	0.943899	0.943958	0.944044	0.944147	0.944268	0.944388	0.944519	0.94465	0.944782	0.944927	0.945087	0.945256	0.94546	0.945671	0.945898	0.946129	0.946349	0.946576	0.946794	0.947024	0.947267	0.947522	0.947786	0.948068
0.926903	0.937601	0.9417	0.943803	0.944794	0.945341	0.945696	0.945875	0.94591	0.945848	0.94571	0.945501	0.94527	0.945055	0.944866	0.944729	0.944619	0.944537	0.94447	0.944445	0.944426	0.944395	0.944354	0.944316	0.944291	0.944307	0.944366	0.944455	0.944566	0.9447	0.944822	0.944957	0.945091	0.945226	0.945362	0.94552	0.945691	0.945895	0.946107	0.946331	0.946561	0.946783	0.947008	0.947233	0.947466	0.947699	0.947953	0.948217	0.948501	0.948788
0.926534	0.937318	0.94148	0.943666	0.944694	0.945325	0.945726	0.945933	0.946007	0.945938	0.94578	0.945606	0.945406	0.945228	0.94508	0.944983	0.944912	0.94485	0.94483	0.944836	0.944829	0.944796	0.944764	0.944735	0.94475	0.9448	0.944889	0.945004	0.945146	0.945279	0.945415	0.945553	0.94569	0.945827	0.945975	0.946144	0.946351	0.946563	0.946788	0.947014	0.947233	0.94746	0.947682	0.947921	0.948158	0.948402	0.948664	0.948947	0.949236	0.949534
0.926244	0.93712	0.941393	0.943614	0.944741	0.945417	0.945841	0.946086	0.946144	0.946045	0.945922	0.945778	0.945617	0.94548	0.945373	0.945315	0.945263	0.945249	0.945261	0.945277	0.945265	0.945239	0.945215	0.945227	0.945276	0.945357	0.945471	0.945617	0.945756	0.945903	0.94604	0.946179	0.946317	0.946466	0.946624	0.94683	0.947044	0.947268	0.947494	0.947708	0.947932	0.948155	0.948391	0.948633	0.94888	0.949132	0.949413	0.949702	0.950001	0.950301
0.92601	0.937062	0.941368	0.943711	0.944881	0.945576	0.946038	0.946256	0.946274	0.946209	0.946117	0.946013	0.945894	0.945799	0.945732	0.945691	0.94569	0.945707	0.945726	0.945735	0.945729	0.94571	0.945727	0.945773	0.945853	0.94596	0.946104	0.946247	0.946399	0.946545	0.946682	0.946822	0.946971	0.94713	0.947325	0.947537	0.947763	0.947988	0.9482	0.948418	0.948637	0.948874	0.949113	0.949366	0.949619	0.949891	0.950176	0.950475	0.950776	0.951069
0.926007	0.937066	0.94153	0.943912	0.945089	0.945818	0.946239	0.946404	0.946458	0.946424	0.946373	0.946313	0.946237	0.946182	0.946131	0.946142	0.946172	0.946195	0.946204	0.946217	0.946217	0.94624	0.946292	0.946369	0.946474	0.946611	0.946751	0.946905	0.947055	0.9472	0.947337	0.947487	0.947645	0.947842	0.948044	0.948267	0.948493	0.948703	0.948918	0.94913	0.949363	0.949602	0.949851	0.950111	0.950384	0.950659	0.950956	0.951255	0.951548	0.951824
0.925854	0.93719	0.941707	0.9441	0.945319	0.945999	0.946361	0.946567	0.946654	0.946666	0.946661	0.946646	0.946612	0.946573	0.946576	0.946619	0.946654	0.946665	0.946678	0.946696	0.946739	0.946797	0.946881	0.946983	0.947119	0.94725	0.947401	0.947553	0.947702	0.947846	0.947993	0.948151	0.948348	0.948551	0.948763	0.948986	0.949196	0.949409	0.949618	0.949845	0.950079	0.950328	0.950584	0.950863	0.95114	0.951426	0.951722	0.952014	0.952289	0.952564
0.926116	0.937447	0.941943	0.944373	0.945517	0.946121	0.946528	0.94677	0.946905	0.946966	0.947009	0.947038	0.947018	0.947035	0.947069	0.947116	0.947135	0.947149	0.947165	0.947227	0.947306	0.947397	0.947506	0.947639	0.947767	0.947909	0.948056	0.948205	0.948352	0.948505	0.948661	0.948859	0.949061	0.949274	0.949484	0.94969	0.949903	0.95011	0.950332	0.95056	0.950804	0.951059	0.951334	0.951617	0.951905	0.95219	0.952478	0.952751	0.953026	0.953301
0.926145	0.937537	0.942115	0.944481	0.945557	0.946218	0.946671	0.946969	0.94716	0.947273	0.947363	0.947408	0.947447	0.947498	0.947535	0.947567	0.947589	0.947606	0.947668	0.947767	0.947879	0.947995	0.948137	0.948262	0.948401	0.948538	0.948682	0.948829	0.948985	0.949147	0.949343	0.949546	0.949758	0.94997	0.950163	0.950371	0.950578	0.950797	0.951021	0.951258	0.951508	0.951783	0.952062	0.952355	0.952643	0.952919	0.953188	0.953461	0.953735	0.954015
0.926095	0.93765	0.94216	0.944461	0.94561	0.946327	0.946843	0.947203	0.947451	0.947615	0.947721	0.947829	0.947903	0.947957	0.947976	0.94801	0.948035	0.948098	0.948199	0.948332	0.94847	0.948619	0.948751	0.948886	0.94902	0.949154	0.949295	0.949451	0.949616	0.949819	0.950019	0.950232	0.950442	0.950636	0.950831	0.951032	0.951252	0.951472	0.951706	0.951948	0.952218	0.952497	0.952786	0.953078	0.953357	0.953614	0.953882	0.954154	0.954434	0.954712
[truncated: 50 more columns]

## Sheet: Trained7RELAX
0.979749	0.970876	0.959649	0.948005	0.937628	0.928782	0.921222	0.914611	0.908863	0.903728	0.899373	0.895801	0.892848	0.890313	0.887853	0.885293	0.882246	0.878675	0.874888	0.87134	0.868012	0.864658	0.861407	0.8585	0.855957	0.853729	0.851853	0.850181	0.848642	0.847299	0.846395	0.845733	0.845162	0.844694	0.844141	0.843621	0.843184	0.842886	0.842599	0.842226	0.841803	0.84132	0.840834	0.840459	0.840226	0.840023	0.839823	0.839677	0.839595	0.839605
0.970893	0.960379	0.948401	0.937196	0.927672	0.919725	0.912946	0.907116	0.902027	0.897635	0.894024	0.891116	0.888714	0.886505	0.884265	0.881701	0.878548	0.874962	0.871362	0.86801	0.864744	0.861511	0.858509	0.855868	0.853581	0.85164	0.849982	0.84849	0.847146	0.846091	0.845409	0.844896	0.844477	0.844066	0.84362	0.84323	0.842949	0.842741	0.842488	0.842166	0.841783	0.841368	0.84101	0.840775	0.840627	0.840492	0.840387	0.84034	0.840372	0.84062
0.959539	0.948241	0.936684	0.926439	0.917957	0.910917	0.904994	0.899905	0.895566	0.891941	0.88904	0.886726	0.884719	0.882742	0.880569	0.877895	0.874653	0.87115	0.867734	0.864485	0.861311	0.858284	0.855543	0.853163	0.851156	0.849456	0.847988	0.846685	0.845572	0.844763	0.844255	0.843893	0.843562	0.84324	0.842918	0.842675	0.842506	0.842347	0.842137	0.841853	0.841525	0.84122	0.840996	0.840865	0.84079	0.840742	0.840734	0.840796	0.841017	0.841506
0.947583	0.936758	0.926177	0.917044	0.909549	0.903418	0.898276	0.893954	0.890377	0.887478	0.885203	0.883323	0.881577	0.879705	0.877458	0.874649	0.871393	0.868009	0.864714	0.86156	0.858552	0.855754	0.853269	0.851165	0.849405	0.84791	0.846633	0.845536	0.844647	0.844035	0.843686	0.843424	0.843188	0.842973	0.842788	0.842663	0.842561	0.842445	0.842267	0.84203	0.841796	0.841613	0.841499	0.841453	0.841462	0.841506	0.841602	0.841829	0.842259	0.843005
0.936914	0.926958	0.917423	0.909266	0.902693	0.897351	0.89297	0.889399	0.886536	0.884269	0.882454	0.880854	0.879232	0.87732	0.874934	0.872032	0.868812	0.865528	0.862339	0.85933	0.856515	0.85395	0.851733	0.849876	0.848326	0.847029	0.845949	0.845054	0.844357	0.843917	0.84368	0.843516	0.843384	0.843293	0.843223	0.843172	0.843122	0.843035	0.842894	0.842738	0.842616	0.84254	0.842517	0.842559	0.842655	0.842797	0.843042	0.843454	0.844114	0.845059
0.927763	0.918715	0.910078	0.902819	0.897023	0.892431	0.88879	0.885923	0.883685	0.881893	0.880376	0.878915	0.877272	0.875235	0.872722	0.869781	0.866617	0.86343	0.860382	0.857546	0.854936	0.852624	0.850648	0.849006	0.847659	0.846557	0.845669	0.844954	0.844427	0.844116	0.843983	0.843923	0.843908	0.843925	0.843934	0.843941	0.843923	0.843868	0.843797	0.843743	0.843721	0.843736	0.843803	0.843933	0.844123	0.844402	0.844814	0.845433	0.846284	0.847355
0.919885	0.911624	0.90383	0.897328	0.892279	0.888428	0.885487	0.883243	0.881486	0.880008	0.878645	0.877181	0.875426	0.873261	0.870667	0.867732	0.864643	0.861589	0.858707	0.856059	0.85368	0.851599	0.849839	0.848403	0.847255	0.84634	0.845623	0.845069	0.844676	0.844481	0.844456	0.844509	0.8446	0.844694	0.844762	0.844805	0.84482	0.844826	0.844847	0.844887	0.844953	0.845057	0.845214	0.845435	0.845753	0.846187	0.846787	0.847586	0.848569	0.849708
0.912951	0.90547	0.898384	0.892619	0.88832	0.885172	0.882857	0.881099	0.879662	0.878349	0.876997	0.875435	0.873554	0.871292	0.868668	0.865777	0.862802	0.85991	0.85721	0.854777	0.852614	0.850743	0.849194	0.847962	0.847001	0.846255	0.845692	0.845269	0.844998	0.844919	0.845008	0.845165	0.845334	0.845487	0.845595	0.845671	0.845744	0.845836	0.845945	0.846068	0.84622	0.846411	0.846659	0.847002	0.847465	0.848073	0.848842	0.849773	0.850837	0.851965
0.906897	0.900029	0.893654	0.888644	0.885056	0.882538	0.880705	0.879272	0.878003	0.87671	0.87527	0.873588	0.871601	0.869289	0.86668	0.86388	0.861056	0.858342	0.85585	0.853623	0.851661	0.85	0.84866	0.84762	0.846828	0.846233	0.845798	0.845496	0.845346	0.845388	0.845583	0.84582	0.846049	0.846242	0.846384	0.846517	0.846671	0.846845	0.847033	0.847239	0.847475	0.847756	0.848122	0.848603	0.849229	0.849996	0.850895	0.851912	0.852986	0.854063
0.901394	0.89524	0.889625	0.885336	0.882383	0.880343	0.878827	0.877563	0.876316	0.874941	0.873385	0.871597	0.869548	0.867232	0.864691	0.862026	0.859375	0.856865	0.854576	0.852541	0.850785	0.849338	0.848195	0.847328	0.846687	0.846219	0.845905	0.845724	0.845697	0.845852	0.846131	0.846431	0.846702	0.846929	0.847127	0.847339	0.847572	0.847821	0.848087	0.848374	0.848698	0.849094	0.84959	0.850226	0.851004	0.851897	0.852884	0.853924	0.854969	0.85596
0.896634	0.891211	0.886297	0.882631	0.88014	0.878398	0.877037	0.875788	0.874457	0.872967	0.871304	0.869449	0.867385	0.865121	0.862699	0.860199	0.857746	0.855438	0.85334	0.851508	0.849969	0.848725	0.84776	0.847049	0.846537	0.846189	0.845995	0.845938	0.846029	0.846278	0.846625	0.84697	0.847277	0.847557	0.847832	0.848121	0.848427	0.848751	0.849096	0.849468	0.849904	0.850426	0.851071	0.851851	0.852751	0.853732	0.854751	0.855776	0.856755	0.857647
0.892614	0.887848	0.883526	0.880288	0.878066	0.876457	0.8751	0.873758	0.872309	0.870712	0.868982	0.86711	0.865091	0.862937	0.86067	0.858363	0.85611	0.853997	0.852102	0.850489	0.849159	0.8481	0.847298	0.846719	0.84633	0.846104	0.846034	0.846098	0.846292	0.846618	0.847015	0.847399	0.847759	0.848116	0.848467	0.848828	0.849208	0.849608	0.850034	0.850516	0.851075	0.851741	0.852525	0.853424	0.854411	0.85543	0.856444	0.857417	0.858314	0.859127
0.889198	0.884976	0.881033	0.878021	0.875905	0.874286	0.87283	0.87137	0.869816	0.868158	0.866415	0.86459	0.862681	0.860676	0.858596	0.856488	0.854435	0.852526	0.850851	0.849451	0.848315	0.847425	0.846761	0.846311	0.846047	0.845946	0.845999	0.84617	0.846452	0.846839	0.847281	0.84772	0.848156	0.848587	0.84901	0.849444	0.849898	0.850377	0.850911	0.851515	0.852215	0.853016	0.853916	0.854902	0.85593	0.85695	0.857924	0.85883	0.859661	0.86041
0.886182	0.882272	0.878502	0.87556	0.873419	0.871696	0.870129	0.868571	0.866967	0.865308	0.863624	0.861916	0.860158	0.85834	0.856458	0.854554	0.852708	0.85102	0.849561	0.848362	0.847402	0.846658	0.846129	0.845809	0.845673	0.845698	0.845863	0.846129	0.846483	0.846926	0.847425	0.847941	0.848453	0.848955	0.849451	0.849959	0.85049	0.851076	0.851731	0.852473	0.853306	0.854221	0.855208	0.856237	0.857272	0.858259	0.859177	0.860027	0.860802	0.861483
0.883186	0.879404	0.875668	0.872688	0.870443	0.868625	0.866979	0.86539	0.863804	0.862221	0.860671	0.859125	0.85756	0.855941	0.854267	0.852573	0.850947	0.849476	0.848223	0.847207	0.8464	0.845799	0.845407	0.845221	0.845214	0.845357	0.845622	0.845968	0.846389	0.846897	0.847477	0.848071	0.848654	0.849229	0.849797	0.850381	0.851018	0.851725	0.852517	0.853391	0.854337	0.855338	0.85637	0.857412	0.85842	0.85936	0.86023	0.861032	0.861746	0.86238
0.879951	0.876165	0.872377	0.869297	0.866982	0.865113	0.863465	0.861918	0.860433	0.859007	0.857636	0.856295	0.854936	0.853529	0.852068	0.850593	0.849184	0.847921	0.846855	0.845998	0.845341	0.844884	0.844631	0.844579	0.844696	0.844944	0.845294	0.845716	0.846211	0.846807	0.847468	0.848134	0.84879	0.849436	0.85008	0.850769	0.851526	0.852371	0.853295	0.854281	0.855312	0.856361	0.857409	0.85843	0.859397	0.860296	0.861123	0.86187	0.862542	0.863133
0.876304	0.872456	0.868574	0.865456	0.863128	0.861291	0.859717	0.858301	0.857001	0.855776	0.854626	0.853501	0.852362	0.851172	0.84993	0.848669	0.847467	0.846392	0.845488	0.844787	0.84428	0.843969	0.843856	0.843932	0.844158	0.844497	0.844929	0.845431	0.846021	0.846703	0.847439	0.848179	0.848906	0.849626	0.850375	0.851183	0.852078	0.853053	0.854089	0.85516	0.85624	0.857307	0.858339	0.859326	0.860256	0.861117	0.861895	0.862604	0.863237	0.863799
0.872204	0.868253	0.86437	0.861282	0.859031	0.857308	0.855901	0.854703	0.853629	0.852644	0.851722	0.850828	0.849911	0.848945	0.847917	0.846859	0.845842	0.844928	0.844183	0.843636	0.843281	0.843114	0.843133	0.843322	0.843644	0.84407	0.844587	0.845189	0.845871	0.846634	0.847445	0.848255	0.849054	0.849878	0.850744	0.85169	0.852715	0.853802	0.854922	0.856041	0.85714	0.858194	0.859197	0.860152	0.861048	0.861863	0.862606	0.863278	0.863884	0.864432
0.867662	0.863748	0.859937	0.856975	0.854879	0.853363	0.852209	0.851263	0.850448	0.849704	0.849025	0.84836	0.847671	0.846918	0.846091	0.845212	0.84435	0.843594	0.843005	0.842612	0.842405	0.842373	0.842509	0.842796	0.843209	0.843722	0.844343	0.845041	0.84581	0.846651	0.847532	0.848413	0.849314	0.850254	0.851256	0.852331	0.853466	0.854636	0.855804	0.856943	0.85803	0.859059	0.860034	0.860957	0.86181	0.862592	0.863301	0.863948	0.86454	0.865098
0.862971	0.859153	0.855519	0.852752	0.850903	0.84968	0.848799	0.848128	0.847559	0.847069	0.846624	0.846192	0.845718	0.845165	0.844508	0.843775	0.843065	0.842461	0.842027	0.841782	0.841712	0.841797	0.842031	0.842411	0.842912	0.843532	0.844251	0.845039	0.845889	0.846802	0.847753	0.848733	0.849746	0.85082	0.85195	0.853133	0.85435	0.855566	0.856752	0.857878	0.85894	0.859942	0.860888	0.86177	0.862592	0.86334	0.864025	0.864658	0.86526	0.865834
0.858269	0.854687	0.85128	0.848801	0.847284	0.846351	0.845757	0.845336	0.845029	0.844776	0.844569	0.844351	0.844074	0.843685	0.843163	0.842572	0.842008	0.841555	0.841266	0.841159	0.841204	0.841387	0.841715	0.842183	0.842792	0.843513	0.844324	0.845195	0.846119	0.847101	0.848148	0.849238	0.850383	0.851581	0.852818	0.854081	0.855342	0.856574	0.857746	0.858847	0.859884	0.860858	0.861765	0.862616	0.863404	0.864129	0.8648	0.865443	0.866059	0.866648
0.853884	0.850523	0.847432	0.845318	0.844098	0.843455	0.843107	0.842952	0.842882	0.842869	0.842874	0.842852	0.84273	0.842465	0.842074	0.841618	0.841197	0.840885	0.840732	0.840738	0.840878	0.841153	0.841569	0.842146	0.842857	0.843671	0.844566	0.845511	0.846504	0.847581	0.848734	0.849953	0.85122	0.852523	0.853837	0.855142	0.856418	0.857634	0.85878	0.859856	0.860864	0.8618	0.862677	0.863496	0.86426	0.864971	0.865651	0.866306	0.866936	0.867539
0.849767	0.846771	0.844086	0.84227	0.841343	0.840939	0.840858	0.840941	0.841112	0.841309	0.841505	0.84163	0.841621	0.841477	0.841211	0.840889	0.840603	0.840424	0.840381	0.84048	0.84071	0.841072	0.841597	0.842277	0.843082	0.843981	0.84495	0.845964	0.847051	0.848231	0.849511	0.850849	0.852219	0.853597	0.854951	0.85627	0.857528	0.858717	0.859836	0.860883	0.861855	0.862761	0.863606	0.864403	0.865153	0.865872	0.866563	0.867231	0.867873	0.868484
0.846205	0.843642	0.84122	0.839681	0.838973	0.838834	0.838987	0.83931	0.839688	0.840071	0.840406	0.840632	0.840735	0.840707	0.840565	0.840368	0.840209	0.840136	0.840184	0.84037	0.840685	0.841156	0.841785	0.84256	0.84345	0.844423	0.84546	0.846566	0.847754	0.849057	0.850453	0.851892	0.853334	0.854751	0.856117	0.857417	0.858646	0.859809	0.860899	0.861909	0.86285	0.863725	0.864548	0.86533	0.866088	0.866818	0.867521	0.868199	0.868849	0.869466
0.84332	0.840924	0.838754	0.837409	0.836965	0.837057	0.837454	0.83798	0.838541	0.839055	0.83948	0.83981	0.84002	0.840109	0.840084	0.840009	0.839953	0.839968	0.840102	0.840371	0.840796	0.841371	0.842095	0.842957	0.84392	0.844961	0.846089	0.847294	0.848601	0.850018	0.851513	0.853022	0.854502	0.855929	0.857275	0.858546	0.859748	0.860881	0.861933	0.862913	0.863823	0.864676	0.865486	0.866274	0.867042	0.867783	0.868496	0.869182	0.869838	0.870458
0.840564	0.838457	0.83648	0.835411	0.835204	0.83555	0.836154	0.836863	0.837549	0.838145	0.838669	0.839102	0.839424	0.839625	0.839717	0.839741	0.839772	0.839874	0.840092	0.840471	0.840999	0.841672	0.842483	0.843419	0.844452	0.845583	0.846807	0.848129	0.849548	0.851063	0.852627	0.854173	0.855663	0.857069	0.858386	0.859629	0.860802	0.861896	0.862919	0.863867	0.864756	0.865596	0.866412	0.867211	0.867989	0.86874	0.86946	0.870152	0.870812	0.871438
0.838154	0.836195	0.834506	0.833677	0.833736	0.834293	0.83508	0.835906	0.836663	0.837351	0.837971	0.838511	0.83894	0.839254	0.839441	0.839548	0.839666	0.839851	0.840179	0.840662	0.841289	0.842049	0.842935	0.84394	0.845062	0.846289	0.847628	0.849059	0.850573	0.852156	0.853756	0.855311	0.856779	0.858155	0.859444	0.860657	0.861791	0.862855	0.863845	0.864773	0.865649	0.866495	0.867321	0.86813	0.868917	0.869675	0.870401	0.871098	0.871763	0.872393
0.835814	0.834204	0.832765	0.832224	0.8325	0.833244	0.83414	0.835024	0.835866	0.836645	0.837369	0.838012	0.838551	0.838954	0.83922	0.839414	0.839612	0.83991	0.840344	0.840926	0.84164	0.842474	0.84343	0.844524	0.845741	0.84708	0.848527	0.850051	0.851631	0.853249	0.854858	0.85639	0.857827	0.859175	0.860433	0.861607	0.86271	0.863742	0.864712	0.865626	0.866508	0.867364	0.868199	0.869017	0.869811	0.870575	0.871306	0.872009	0.872678	0.873302
0.833984	0.832561	0.831417	0.831081	0.831537	0.832368	0.833297	0.834253	0.835176	0.836053	0.836874	0.837622	0.838244	0.83872	0.839069	0.839341	0.839652	0.840056	0.84059	0.841259	0.842047	0.842949	0.843993	0.84518	0.846508	0.847952	0.84949	0.851078	0.852693	0.854319	0.855904	0.857404	0.858812	0.860128	0.861346	0.862488	0.863558	0.864568	0.865524	0.866445	0.867336	0.868201	0.869045	0.869869	0.870669	0.871438	0.872175	0.872882	0.873547	0.874155
0.832289	0.831219	0.830276	0.830119	0.830646	0.83149	0.832485	0.833517	0.834536	0.835508	0.836434	0.837262	0.837954	0.838512	0.838937	0.839324	0.839744	0.84025	0.840872	0.841615	0.84247	0.843462	0.844599	0.845898	0.84733	0.848864	0.850465	0.852087	0.853711	0.855315	0.856868	0.858339	0.859715	0.86099	0.862177	0.863285	0.864335	0.865331	0.866293	0.867223	0.868124	0.868997	0.869847	0.870678	0.871483	0.872258	0.873001	0.873704	0.874354	0.874945
0.831083	0.83013	0.82934	0.829219	0.829728	0.83063	0.831698	0.832824	0.833937	0.835013	0.836017	0.836914	0.837686	0.838318	0.83886	0.839356	0.839881	0.840478	0.841174	0.841984	0.84293	0.844016	0.845266	0.846668	0.84819	0.849787	0.851421	0.853054	0.854656	0.85623	0.857756	0.859194	0.860529	0.861772	0.862925	0.864013	0.865048	0.866051	0.867023	0.867963	0.868872	0.869752	0.870608	0.871445	0.872258	0.873038	0.873778	0.874466	0.8751	0.875674
0.829864	0.829087	0.82831	0.828157	0.828732	0.829716	0.830887	0.832113	0.833337	0.834495	0.83557	0.83655	0.837399	0.838151	0.838805	0.83941	0.840028	0.840702	0.841467	0.842371	0.843413	0.844613	0.845968	0.847462	0.849047	0.850678	0.852324	0.853937	0.855514	0.857062	0.858556	0.859954	0.861257	0.862467	0.863599	0.864674	0.865717	0.86673	0.867712	0.868661	0.869577	0.870464	0.871327	0.872171	0.87299	0.873768	0.874494	0.875168	0.875786	0.876358
0.828761	0.827922	0.827084	0.827012	0.827684	0.828785	0.830066	0.831411	0.832721	0.833954	0.835116	0.836176	0.837148	0.838015	0.838781	0.839482	0.84018	0.840925	0.841785	0.842787	0.843946	0.845254	0.846701	0.848258	0.849878	0.851522	0.853151	0.854742	0.856295	0.857813	0.859267	0.860634	0.861904	0.863094	0.864213	0.865296	0.86635	0.867374	0.868365	0.869321	0.870245	0.871139	0.872011	0.872861	0.873678	0.874443	0.875156	0.875814	0.876431	0.877017
0.827319	0.826436	0.825729	0.825789	0.826604	0.827833	0.829247	0.830686	0.832077	0.833404	0.834651	0.835839	0.836931	0.837913	0.838778	0.839561	0.840333	0.841174	0.842134	0.843256	0.844525	0.845927	0.847439	0.849033	0.850667	0.852296	0.853904	0.855473	0.857	0.85848	0.859904	0.861238	0.862488	0.863665	0.864793	0.865888	0.866953	0.867987	0.868986	0.86995	0.870881	0.871784	0.872663	0.873511	0.874316	0.875069	0.875767	0.876425	0.877056	0.877659
0.825596	0.824926	0.824386	0.824615	0.825573	0.826947	0.828459	0.829981	0.831469	0.832883	0.834263	0.835574	0.836783	0.837866	0.838813	0.83967	0.840538	0.841478	0.842559	0.843792	0.845157	0.846624	0.848173	0.84978	0.8514	0.85301	0.854599	0.856142	0.857633	0.859084	0.860475	0.861789	0.863027	0.864213	0.865353	0.866459	0.867534	0.868576	0.869584	0.870556	0.871495	0.872406	0.873283	0.874121	0.874913	0.875652	0.876351	0.877023	0.877671	0.878296
0.824116	0.823589	0.823219	0.823587	0.82469	0.826154	0.827742	0.829359	0.830931	0.832481	0.833986	0.835416	0.836725	0.837887	0.838906	0.839857	0.84082	0.841879	0.843071	0.844399	0.845829	0.847332	0.848894	0.850486	0.852087	0.853678	0.855241	0.85675	0.858213	0.859632	0.861002	0.862303	0.86355	0.864748	0.865899	0.867015	0.868099	0.869149	0.870164	0.871144	0.872092	0.873001	0.873868	0.874694	0.875474	0.876213	0.876926	0.877616	0.878285	0.878933
0.822731	0.822391	0.82216	0.82268	0.823867	0.825402	0.827086	0.828787	0.830501	0.832179	0.833806	0.835335	0.836723	0.837955	0.839066	0.84011	0.84119	0.842357	0.843644	0.845038	0.846503	0.848018	0.849565	0.851139	0.852722	0.854287	0.855817	0.857298	0.85873	0.860129	0.861487	0.862797	0.864056	0.865265	0.866427	0.867551	0.868642	0.869699	0.870723	0.871711	0.872658	0.873558	0.874414	0.875228	0.876009	0.876763	0.877494	0.878204	0.878897	0.879565
0.821531	0.821309	0.821232	0.821824	0.823075	0.824707	0.826474	0.828323	0.83017	0.831973	0.833701	0.835308	0.836764	0.838087	0.839288	0.840445	0.841631	0.842893	0.844244	0.845672	0.847149	0.848649	0.850177	0.851733	0.853291	0.854825	0.856327	0.857778	0.859191	0.860578	0.861945	0.863268	0.864538	0.865758	0.866928	0.86806	0.869158	0.870225	0.871256	0.872244	0.873181	0.874071	0.874916	0.875731	0.876526	0.877298	0.87805	0.878785	0.879498	0.880181
0.820381	0.820335	0.820317	0.820968	0.82232	0.824038	0.825964	0.827952	0.829929	0.831835	0.83364	0.835316	0.836863	0.838275	0.839587	0.840847	0.842125	0.843449	0.844834	0.846274	0.847734	0.849216	0.850727	0.852258	0.853785	0.855292	0.856765	0.858199	0.8596	0.860997	0.862377	0.863711	0.864992	0.866221	0.867399	0.868539	0.869646	0.87072	0.871751	0.872729	0.873657	0.874536	0.875383	0.876214	0.877027	0.87782	0.878597	0.879352	0.88008	0.880771
0.8194	0.819361	0.819389	0.820146	0.821588	0.823478	0.825551	0.827675	0.829757	0.831741	0.833613	0.83538	0.837014	0.838537	0.83995	0.841299	0.842637	0.843994	0.84539	0.846812	0.848253	0.849717	0.851204	0.852705	0.854206	0.855684	0.85714	0.858563	0.859974	0.861384	0.862776	0.864122	0.865411	0.866648	0.867835	0.868984	0.870099	0.871172	0.872193	0.873162	0.874079	0.874961	0.875824	0.876674	0.877508	0.878326	0.879123	0.879894	0.880631	0.881329
0.818266	0.818298	0.81846	0.819319	0.820955	0.823005	0.825224	0.827458	0.829619	0.831669	0.833633	0.835487	0.837233	0.838856	0.840356	0.841762	0.843131	0.844499	0.845876	0.847278	0.848701	0.850141	0.851597	0.853073	0.854546	0.856009	0.857454	0.858887	0.860312	0.861734	0.863138	0.864493	0.865792	0.867037	0.868233	0.86939	0.870505	0.871568	0.87258	0.873538	0.874459	0.875357	0.87624	0.877111	0.87797	0.87881	0.879623	0.880403	0.881146	0.881842
0.817106	0.817308	0.817573	0.818652	0.82046	0.822662	0.824991	0.8273	0.829523	0.831665	0.833714	0.835679	0.837523	0.839231	0.840784	0.842218	0.843596	0.844943	0.846299	0.847682	0.849079	0.850488	0.851919	0.853366	0.854824	0.856277	0.857733	0.859179	0.860616	0.862051	0.863465	0.864829	0.866137	0.867392	0.868596	0.869752	0.870857	0.871911	0.872912	0.873874	0.87481	0.875729	0.876633	0.87753	0.878411	0.879267	0.880089	0.880877	0.88162	0.882312
0.816125	0.816396	0.816914	0.818172	0.820133	0.82244	0.824834	0.827197	0.829507	0.83173	0.833889	0.83595	0.837876	0.839632	0.841208	0.842647	0.844001	0.845326	0.846662	0.848018	0.849382	0.850764	0.852166	0.853599	0.855046	0.856509	0.857978	0.859438	0.860888	0.862333	0.863756	0.86513	0.866447	0.867711	0.868914	0.870061	0.871156	0.872198	0.873202	0.874181	0.875138	0.876078	0.877009	0.877928	0.878826	0.879692	0.880523	0.88131	0.882049	0.882736
0.815123	0.815738	0.816445	0.817857	0.819914	0.822273	0.824711	0.827158	0.829546	0.831877	0.83413	0.836272	0.838242	0.840017	0.841594	0.843006	0.844338	0.845642	0.84695	0.848271	0.849608	0.85096	0.852348	0.85377	0.855228	0.856704	0.858187	0.859659	0.861121	0.862576	0.864009	0.865393	0.86672	0.867983	0.869177	0.870313	0.871397	0.872442	0.873463	0.874462	0.875441	0.876409	0.877362	0.878299	0.879207	0.880082	0.880913	0.881697	0.882432	0.883113
0.81469	0.815407	0.816227	0.817696	0.819773	0.822154	0.824668	0.827184	0.829678	0.8321	0.83443	0.836609	0.838593	0.840364	0.84191	0.843299	0.844609	0.845883	0.847155	0.848446	0.849753	0.85109	0.852467	0.853901	0.855372	0.856863	0.858358	0.859842	0.861315	0.862781	0.864225	0.865619	0.866946	0.868199	0.869383	0.870507	0.871593	0.872656	0.873697	0.874719	0.875726	0.876716	0.877688	0.878636	0.879554	0.880429	0.881258	0.882038	0.882768	0.883451
0.814296	0.815134	0.815998	0.817475	0.819569	0.822031	0.824618	0.827245	0.829832	0.832332	0.8347	0.836892	0.83887	0.840609	0.842132	0.8435	0.844779	0.846019	0.847262	0.848524	0.849815	0.851143	0.852533	0.853981	0.855468	0.856972	0.858481	0.859978	0.861462	0.862942	0.864396	0.865791	0.867108	0.868351	0.869523	0.87065	0.871754	0.872838	0.873903	0.874952	0.875983	0.876992	0.877976	0.878934	0.879853	0.880727	0.881552	0.882328	0.883059	0.883742
0.813986	0.814833	0.815683	0.817172	0.819357	0.821899	0.824605	0.827329	0.829997	0.832533	0.834912	0.837098	0.839043	0.840759	0.842261	0.843599	0.844845	0.846056	0.84727	0.848517	0.849801	0.851142	0.852548	0.854013	0.855515	0.857034	0.858557	0.860068	0.861567	0.863058	0.864514	0.8659	0.867207	0.868438	0.869613	0.870759	0.871884	0.872992	0.874085	0.875159	0.876209	0.877231	0.878226	0.879186	0.880104	0.880974	0.881795	0.882573	0.883305	0.883991
0.813543	0.814373	0.815245	0.816847	0.819125	0.8218	0.824611	0.827419	0.830123	0.832671	0.835042	0.837194	0.839116	0.840811	0.842283	0.843589	0.844808	0.845991	0.847191	0.848431	0.84973	0.851089	0.852513	0.853995	0.855514	0.857049	0.858588	0.860114	0.861626	0.86312	0.864569	0.865945	0.867241	0.868476	0.869669	0.870837	0.871987	0.873124	0.874242	0.875335	0.876398	0.877432	0.87843	0.879389	0.880304	0.881171	0.881995	0.882773	0.883507	0.8842
0.812926	0.813801	0.814818	0.816527	0.818954	0.821741	0.824639	0.827481	0.830193	0.832731	0.835066	0.837193	0.839093	0.840758	0.842199	0.843478	0.844669	0.84584	0.847034	0.84829	0.849608	0.850987	0.85243	0.85393	0.855466	0.857019	0.858575	0.860116	0.861633	0.863121	0.864561	0.865926	0.867226	0.86848	0.869696	0.87089	0.872069	0.873231	0.874369	0.875475	0.87655	0.877587	0.878585	0.879542	0.880454	0.881324	0.882149	0.88293	0.883672	0.884374
0.81225	0.813315	0.814443	0.816314	0.818856	0.821729	0.824653	0.827496	0.830192	0.832687	0.834995	0.837099	0.838968	0.8406	0.842013	0.843265	0.844445	0.845609	0.84682	0.848097	0.849437	0.850836	0.852298	0.853817	0.855372	0.856944	0.858516	0.860064	0.861577	0.863058	0.864488	0.865858	0.867177	0.868455	0.869697	0.870921	0.872126	0.873307	0.874459	0.875578	0.876656	0.877694	0.878691	0.879645	0.880561	0.881432	0.882261	0.88305	0.883801	0.884513
0.811798	0.81293	0.814227	0.816206	0.818824	0.821708	0.82462	0.827436	0.83008	0.832545	0.834827	0.836897	0.838732	0.840335	0.841721	0.842961	0.844135	0.845317	0.846551	0.847851	0.849211	0.850631	0.852114	0.853654	0.85523	0.85682	0.858401	0.859946	0.861455	0.862928	0.864363	0.865754	0.867098	0.868402	0.869675	0.870925	0.87215	0.873346	0.874509	0.875632	0.876712	0.877749	0.878745	0.879704	0.880621	0.881496	0.882333	0.883132	0.883894	0.884615
0.811315	0.812665	0.814069	0.81612	0.818735	0.821595	0.824472	0.827229	0.82984	0.832279	0.834526	0.836563	0.838369	0.839945	0.841321	0.842557	0.84375	0.844956	0.846214	0.847538	0.848921	0.850364	0.851869	0.853432	0.855029	0.85663	0.85821	0.859754	0.861257	0.862738	0.864196	0.865612	0.866983	0.868319	0.869619	0.87089	0.872129	0.873337	0.874505	0.875629	0.876709	0.877746	0.878747	0.879708	0.88063	0.881514	0.882362	0.883172	0.883943	0.884671
0.811107	0.812504	0.813952	0.815969	0.81854	0.821352	0.824159	0.826881	0.829466	0.831869	0.834084	0.836092	0.837872	0.839441	0.840814	0.842071	0.84329	0.844523	0.845806	0.847155	0.848563	0.850031	0.851561	0.853148	0.854758	0.85636	0.857942	0.859483	0.860997	0.862501	0.863986	0.865431	0.866835	0.868199	0.869521	0.870806	0.872059	0.873271	0.87444	0.875565	0.876645	0.877688	0.878692	0.879659	0.88059	0.881486	0.882345	0.883165	0.883944	0.884681
0.810825	0.81227	0.813665	0.815629	0.818149	0.820889	0.823663	0.826363	0.828915	0.831289	0.833479	0.835465	0.837242	0.838812	0.84021	0.841495	0.842744	0.844006	0.845318	0.846694	0.848131	0.849626	0.851184	0.852786	0.8544	0.856006	0.857588	0.859142	0.860683	0.862217	0.863732	0.865211	0.866645	0.868031	0.869368	0.870667	0.871924	0.873138	0.874308	0.875433	0.87652	0.877567	0.878578	0.879555	0.880499	0.881407	0.882276	0.883105	0.883893	0.884633
0.810473	0.811823	0.813156	0.815066	0.817511	0.820224	0.822983	0.825655	0.828184	0.830539	0.832711	0.8347	0.836482	0.838082	0.839512	0.840832	0.842113	0.843407	0.84475	0.846159	0.847626	0.849151	0.850727	0.852336	0.853957	0.855566	0.857165	0.858749	0.860321	0.861888	0.863439	0.864948	0.866406	0.867808	0.86916	0.870463	0.871723	0.872937	0.874107	0.87524	0.876332	0.877387	0.878408	0.879399	0.880356	0.881275	0.882154	0.882993	0.883784	0.884523
0.809788	0.811099	0.81239	0.814231	0.816659	0.819366	0.822106	0.824762	0.82728	0.829623	0.831805	0.833805	0.835624	0.837262	0.838731	0.840087	0.841404	0.842733	0.844113	0.845555	0.847056	0.848602	0.850187	0.851806	0.853433	0.855062	0.856693	0.858311	0.859919	0.861523	0.863107	0.864641	0.866116	0.867533	0.868891	0.870197	0.871457	0.872672	0.87385	0.874989	0.876089	0.877156	0.878192	0.879196	0.880166	0.881095	0.881985	0.882828	0.883618	0.884356
0.808882	0.810155	0.811371	0.813205	0.815638	0.818333	0.821064	0.823715	0.826227	0.828587	0.830787	0.83283	0.834693	0.836374	0.837883	0.839279	0.840635	0.842005	0.843422	0.844901	0.846426	0.847984	0.84958	0.851207	0.852857	0.854521	0.856189	0.857844	0.859492	0.861131	0.862742	0.864295	0.865786	0.867209	0.868569	0.869877	0.871137	0.872361	0.873546	0.874693	0.875806	0.876888	0.87794	0.878957	0.879938	0.880879	0.881773	0.882616	0.883407	0.884148
0.807767	0.808955	0.810181	0.812033	0.81446	0.817154	0.819885	0.822536	0.825073	0.827457	0.829707	0.831801	0.833712	0.835436	0.836989	0.838427	0.839828	0.841239	0.842697	0.844203	0.84574	0.847312	0.848919	0.850571	0.852259	0.853962	0.855667	0.857366	0.859051	0.860719	0.862349	0.86392	0.865417	0.866844	0.868205	0.869513	0.870783	0.872013	0.873208	0.874369	0.875499	0.876597	0.877662	0.878692	0.879685	0.880632	0.881527	0.88237	0.883165	0.883915
0.806372	0.807616	0.808881	0.810731	0.813162	0.81586	0.818596	0.82128	0.823846	0.826289	0.828595	0.830741	0.832699	0.83447	0.836068	0.837555	0.839002	0.840458	0.841946	0.843466	0.845017	0.8466	0.848235	0.849927	0.851655	0.853398	0.855149	0.856886	0.858603	0.860293	0.861943	0.86352	0.865021	0.866449	0.867811	0.869129	0.870406	0.871646	0.872855	0.874034	0.875181	0.876294	0.877372	0.878415	0.879414	0.880362	0.881258	0.882106	0.88291	0.883673
0.80501	0.806288	0.807526	0.809367	0.811797	0.814495	0.81727	0.819987	0.822618	0.825121	0.827483	0.829676	0.831681	0.8335	0.835151	0.836688	0.838184	0.839673	0.841175	0.84271	0.844273	0.845885	0.847562	0.849295	0.851064	0.852853	0.854645	0.856416	0.858158	0.85987	0.861526	0.863108	0.864609	0.866038	0.86741	0.868736	0.870023	0.871278	0.872506	0.873704	0.874866	0.875993	0.877085	0.878135	0.879136	0.880085	0.880985	0.881843	0.882661	0.883438
0.80363	0.804847	0.806072	0.807912	0.810342	0.81309	0.815902	0.818693	0.821391	0.823954	0.826365	0.828609	0.830665	0.832541	0.834245	0.835836	0.837367	0.838872	0.840391	0.841938	0.843531	0.845187	0.846906	0.848681	0.850498	0.85233	0.854158	0.855956	0.857721	0.859442	0.861103	0.862685	0.864187	0.865627	0.867006	0.868342	0.869645	0.87092	0.872168	0.873381	0.874557	0.875699	0.876799	0.877851	0.878854	0.879807	0.880719	0.881591	0.882423	0.883214
0.802048	0.803278	0.804512	0.806359	0.808852	0.811645	0.814544	0.817409	0.820173	0.822787	0.825254	0.827552	0.829669	0.831602	0.833364	0.834992	0.836542	0.838066	0.839598	0.841176	0.842814	0.844514	0.846276	0.8481	0.849961	0.851831	0.853688	0.855512	0.857287	0.859014	0.860676	0.862259	0.863773	0.865219	0.866609	0.867961	0.869285	0.87058	0.871844	0.873072	0.874264	0.875414	0.876516	0.87757	0.878577	0.879542	0.880468	0.881355	0.882202	0.883002
0.800415	0.801651	0.802887	0.804811	0.807356	0.810247	0.813227	0.816161	0.818977	0.821649	0.824171	0.826534	0.828712	0.830707	0.832509	0.834157	0.835727	0.837266	0.83883	0.840455	0.842137	0.843879	0.845691	0.847562	0.849462	0.851363	0.853247	0.855083	0.856866	0.858594	0.860257	0.861852	0.863372	0.864829	0.866236	0.867609	0.868953	0.870265	0.871544	0.872789	0.87399	0.875142	0.876246	0.877304	0.878324	0.879304	0.880245	0.881147	0.882004	0.882807
0.798712	0.799952	0.80129	0.803271	0.805929	0.808909	0.81196	0.814945	0.817819	0.820549	0.82314	0.825567	0.827811	0.829848	0.83167	0.83334	0.834927	0.836499	0.838111	0.83978	0.841505	0.843298	0.845157	0.847068	0.849001	0.85093	0.852827	0.854672	0.856458	0.858189	0.859864	0.861465	0.862995	0.864469	0.865897	0.867291	0.868653	0.869981	0.871278	0.872532	0.873734	0.874888	0.875997	0.877068	0.878103	0.879099	0.880056	0.880967	0.881826	0.882627
0.796941	0.798334	0.799729	0.801839	0.80459	0.80764	0.810739	0.813781	0.816713	0.819514	0.822173	0.82467	0.826957	0.829012	0.830858	0.832548	0.83417	0.835791	0.837447	0.839158	0.840934	0.842774	0.844674	0.846618	0.848581	0.850525	0.852431	0.854281	0.856071	0.857814	0.859496	0.861107	0.862654	0.86415	0.8656	0.867012	0.86839	0.869736	0.871042	0.872297	0.873501	0.87466	0.875782	0.876869	0.87792	0.878932	0.879898	0.880812	0.881669	0.882471
0.795428	0.796814	0.798347	0.800542	0.80335	0.806435	0.809585	0.812683	0.815689	0.81856	0.821292	0.823832	0.826136	0.828216	0.83008	0.831806	0.833479	0.835144	0.836841	0.838603	0.840426	0.842308	0.844242	0.846217	0.848194	0.850148	0.85206	0.853915	0.855719	0.85747	0.859161	0.860789	0.862358	0.863876	0.865344	0.866772	0.868169	0.869524	0.870831	0.872088	0.873298	0.87447	0.875608	0.876711	0.877779	0.878801	0.879769	0.88068	0.881537	0.882341
0.79383	0.795421	0.797045	0.799294	0.802132	0.805267	0.808473	0.811649	0.814729	0.817678	0.820454	0.823011	0.825339	0.827437	0.829341	0.83112	0.832837	0.834543	0.836292	0.838101	0.839966	0.841882	0.843848	0.845837	0.847826	0.849787	0.851705	0.853575	0.855387	0.857148	0.858856	0.860506	0.862098	0.863634	0.865119	0.866567	0.867973	0.869329	0.870638	0.8719	0.873123	0.874312	0.875466	0.876587	0.877664	0.878688	0.879653	0.880564	0.881423	0.882234
0.792576	0.794192	0.795835	0.798088	0.800967	0.804155	0.807442	0.810695	0.813858	0.816851	0.819641	0.822221	0.824567	0.826705	0.828663	0.830487	0.832246	0.834004	0.835801	0.837652	0.839552	0.8415	0.84348	0.845481	0.847477	0.849445	0.85138	0.853258	0.855081	0.856859	0.85859	0.860263	0.861874	0.863427	0.864932	0.866389	0.867795	0.869153	0.870467	0.871743	0.872984	0.87419	0.875362	0.876492	0.877571	0.878591	0.879556	0.880468	0.881334	0.882145
0.791293	0.792928	0.794571	0.796871	0.799808	0.803087	0.806458	0.809801	0.813011	0.816018	0.818833	0.821432	0.823821	0.826016	0.82802	0.829887	0.831699	0.833508	0.835348	0.837234	0.839166	0.841128	0.84312	0.84513	0.847134	0.849119	0.851064	0.852953	0.854794	0.856595	0.858349	0.860042	0.86167	0.863243	0.864757	0.866215	0.867623	0.868986	0.870315	0.87161	0.872868	0.874092	0.875274	0.876405	0.877481	0.8785	0.879466	0.880385	0.881251	0.882064
0.789965	0.791595	0.793296	0.795661	0.798701	0.802072	0.805544	0.808937	0.812159	0.815192	0.818026	0.82067	0.823119	0.825362	0.82741	0.829332	0.831197	0.833051	0.834928	0.836847	0.838792	0.840767	0.842767	0.844785	0.846808	0.848804	0.85076	0.852668	0.854533	0.856357	0.858131	0.859841	0.861491	0.863073	0.864588	0.866047	0.867461	0.86884	0.870188	0.871501	0.872778	0.874012	0.875195	0.876322	0.877396	0.878416	0.87939	0.880309	0.881177	0.881994
0.788542	0.790261	0.792037	0.794521	0.797665	0.80115	0.804672	0.808074	0.811321	0.814373	0.817255	0.819962	0.822459	0.824745	0.82685	0.828827	0.83074	0.832633	0.834544	0.836476	0.838432	0.840415	0.842425	0.844462	0.846496	0.848504	0.850478	0.852411	0.8543	0.856145	0.857937	0.859669	0.861328	0.862911	0.864427	0.865892	0.867322	0.868722	0.870088	0.87142	0.872707	0.873942	0.875121	0.876247	0.877321	0.878349	0.879322	0.880243	0.881115	0.881934
0.787205	0.788996	0.790913	0.793512	0.796782	0.800311	0.803828	0.80725	0.810512	0.813612	0.816558	0.819311	0.821849	0.824192	0.826354	0.828382	0.830336	0.832265	0.834188	0.83613	0.838093	0.840084	0.842113	0.844162	0.846208	0.848235	0.850235	0.852192	0.854101	0.855964	0.857779	0.85952	0.861179	0.862762	0.864285	0.865767	0.867219	0.868638	0.870025	0.871367	0.872655	0.873884	0.875061	0.876187	0.877269	0.878295	0.87927	0.880196	0.88107	0.881894
0.785926	0.787909	0.78995	0.792688	0.795987	0.79949	0.803019	0.806449	0.809758	0.812923	0.815913	0.818705	0.8213	0.823702	0.825916	0.827988	0.829981	0.831921	0.833855	0.835802	0.837773	0.839784	0.841824	0.843884	0.845949	0.848002	0.850026	0.852004	0.853931	0.855818	0.857642	0.859383	0.861042	0.862632	0.864172	0.865677	0.867149	0.868589	0.869986	0.871328	0.87261	0.873837	0.875013	0.876146	0.877226	0.878255	0.879234	0.880162	0.881042	0.881873
0.784988	0.787062	0.789242	0.791969	0.795205	0.798704	0.802229	0.805705	0.80908	0.812287	0.815311	0.81816	0.820815	0.823271	0.825532	0.827645	0.82965	0.831602	0.83354	0.835495	0.837484	0.839506	0.841557	0.843636	0.845727	0.847805	0.84985	0.851846	0.853797	0.855693	0.857515	0.859256	0.860922	0.862531	0.864095	0.86562	0.867114	0.868564	0.869961	0.871296	0.872574	0.8738	0.874983	0.876114	0.877196	0.878229	0.879211	0.880145	0.881031	0.881864
0.784165	0.786411	0.788534	0.79116	0.794383	0.797873	0.801449	0.804998	0.808416	0.811658	0.814743	0.817655	0.820368	0.822873	0.825178	0.827306	0.829324	0.831282	0.833228	0.835201	0.837201	0.839233	0.841304	0.84341	0.845526	0.847625	0.849688	0.851709	0.85367	0.855564	0.857387	0.859135	0.860819	0.862453	0.864038	0.865586	0.867091	0.86854	0.869929	0.87126	0.872536	0.873769	0.87495	0.876084	0.87717	0.878206	0.879194	0.880134	0.881023	0.881855
0.783633	0.785699	0.787668	0.790276	0.793489	0.797039	0.800698	0.804293	0.80775	0.811057	0.814211	0.817184	0.81995	0.822502	0.824824	0.826968	0.828995	0.830962	0.832928	0.834912	0.836922	0.838973	0.841072	0.843204	0.845342	0.847459	0.849548	0.851578	0.853538	0.855432	0.857261	0.859029	0.860739	0.862395	0.864003	0.865562	0.867065	0.868506	0.86989	0.871219	0.872503	0.873733	0.874917	0.876055	0.877144	0.878186	0.879181	0.880124	0.881011	0.881842
0.782695	0.78463	0.786625	0.789247	0.792546	0.7962	0.799919	0.803562	0.807093	0.810477	0.813698	0.81673	0.819547	0.822118	0.82446	0.826615	0.828655	0.830643	0.83262	0.834614	0.836644	0.838725	0.84085	0.843004	0.845161	0.847304	0.849404	0.851433	0.853392	0.855294	0.857143	0.858937	0.86067	0.86235	0.863969	0.865527	0.867021	0.868457	0.869839	0.871176	0.872457	0.87369	0.874879	0.876019	0.877115	0.878164	0.879161	0.880103	0.880989	0.88182
0.78145	0.783485	0.785515	0.788248	0.791669	0.79539	0.799159	0.802883	0.806496	0.809952	0.813236	0.816321	0.819158	0.82175	0.824104	0.826275	0.828338	0.830339	0.832325	0.834339	0.836399	0.838506	0.840653	0.842827	0.845011	0.847164	0.849262	0.851291	0.853257	0.855179	0.857056	0.858873	0.860631	0.862321	0.863939	0.865487	0.866975	0.868409	0.869798	0.871131	0.872415	0.873654	0.874845	0.875993	0.877095	0.878146	0.879143	0.880083	0.880969	0.881802
0.780357	0.782392	0.784544	0.787408	0.790886	0.794649	0.798499	0.802307	0.805995	0.809514	0.812853	0.815956	0.818812	0.821416	0.823787	0.825983	0.828058	0.830067	0.832072	0.834116	0.836201	0.838331	0.840497	0.842698	0.844891	0.847043	0.849139	0.851174	0.853161	0.85511	0.857011	0.858853	0.860621	0.862309	0.863916	0.865457	0.866942	0.868382	0.869767	0.871103	0.872391	0.873632	0.87483	0.875985	0.87709	0.878139	0.879134	0.880074	0.880962	0.881786
0.779218	0.781432	0.783734	0.786643	0.790154	0.793999	0.797935	0.80182	0.805574	0.809149	0.812503	0.815625	0.818493	0.821114	0.82351	0.825719	0.827801	0.829829	0.831863	0.833933	0.836041	0.838188	0.840382	0.842592	0.844782	0.846932	0.849034	0.851089	0.853103	0.855076	0.857003	0.858856	0.86062	0.862296	0.863895	0.865432	0.866923	0.868358	0.869744	0.871084	0.872375	0.873624	0.874829	0.875985	0.877088	0.878136	0.87913	0.880072	0.880951	0.88177
0.778388	0.780734	0.783033	0.785946	0.789535	0.793465	0.797478	0.801429	0.805238	0.808826	0.812197	0.815328	0.818212	0.820858	0.823267	0.825482	0.827582	0.829639	0.831699	0.83379	0.835915	0.838091	0.840293	0.842499	0.844686	0.84684	0.848962	0.851045	0.853084	0.855083	0.85702	0.858868	0.860619	0.862286	0.863879	0.865422	0.866907	0.868342	0.869733	0.871075	0.872373	0.873628	0.874835	0.87599	0.87709	0.878137	0.879133	0.880066	0.880939	0.88176
0.777762	0.780035	0.782317	0.785313	0.788992	0.793002	0.797083	0.801093	0.804912	0.808516	0.811896	0.815044	0.817954	0.820613	0.823028	0.825261	0.82739	0.829472	0.831554	0.833662	0.835816	0.838	0.840198	0.842399	0.844591	0.846766	0.848916	0.851024	0.853089	0.855099	0.85703	0.858864	0.860605	0.862266	0.863865	0.8654	0.866886	0.868324	0.869716	0.871065	0.87237	0.873627	0.874832	0.875984	0.877084	0.878133	0.87912	0.880046	0.880921	0.881742
0.776935	0.77922	0.781618	0.784721	0.78849	0.792576	0.796721	0.80074	0.804577	0.808191	0.811589	0.814765	0.81769	0.820355	0.822788	0.825052	0.827207	0.829311	0.831411	0.833549	0.835712	0.83789	0.840083	0.842289	0.844502	0.846706	0.848882	0.851017	0.853093	0.855097	0.857014	0.858837	0.860572	0.862237	0.863829	0.865364	0.866852	0.868292	0.869691	0.871047	0.872354	0.873609	0.874811	0.875963	0.877065	0.878104	0.879085	0.880013	0.880888	0.88171
0.776059	0.778511	0.781031	0.784228	0.788075	0.792225	0.796373	0.800407	0.804252	0.807884	0.811312	0.814502	0.81743	0.820113	0.822578	0.824868	0.827045	0.829166	0.831297	0.833443	0.835599	0.837772	0.839969	0.842197	0.84444	0.84667	0.848874	0.85102	0.85309	0.855078	0.856983	0.858799	0.860538	0.862195	0.863786	0.865324	0.866813	0.868259	0.869665	0.871022	0.872327	0.873579	0.874781	0.875935	0.877027	0.87806	0.879042	0.879971	0.880847	0.88166
0.775452	0.77801	0.780608	0.783872	0.787776	0.79191	0.796064	0.8001	0.803962	0.807623	0.811063	0.814253	0.817198	0.819912	0.822403	0.824713	0.826907	0.82906	0.831198	0.833335	0.835484	0.83766	0.83988	0.842139	0.844409	0.846668	0.848883	0.851022	0.853074	0.855049	0.856945	0.858765	0.860495	0.862151	0.863743	0.865281	0.866777	0.86823	0.869636	0.87099	0.872291	0.873543	0.874747	0.87589	0.876975	0.87801	0.878993	0.879923	0.88079	0.881593
0.774995	0.777621	0.780279	0.783592	0.787459	0.791593	0.795743	0.799797	0.803689	0.807362	0.8108	0.814006	0.816984	0.819725	0.822236	0.824563	0.82679	0.82895	0.831077	0.833207	0.835359	0.837558	0.83981	0.842097	0.844397	0.846667	0.848875	0.850995	0.853034	0.855	0.8569	0.858709	0.860437	0.862094	0.863686	0.86523	0.866732	0.868186	0.869589	0.870938	0.872239	0.873493	0.874686	0.875822	0.87691	0.877945	0.878929	0.87985	0.880708	0.881504
0.774615	0.777301	0.780004	0.783253	0.787111	0.791237	0.795406	0.799494	0.803399	0.807069	0.810523	0.813765	0.816771	0.819534	0.822062	0.824423	0.826657	0.828806	0.830925	0.833058	0.835235	0.837469	0.83975	0.842068	0.844379	0.846642	0.84883	0.850936	0.852965	0.854936	0.856825	0.858632	0.860361	0.862017	0.863616	0.865166	0.866668	0.868118	0.869516	0.870865	0.872168	0.87341	0.874597	0.875735	0.876823	0.87786	0.878835	0.879746	0.880598	0.88139
0.774303	0.777028	0.779624	0.782856	0.786703	0.79085	0.79506	0.799163	0.803064	0.806753	0.810247	0.813519	0.816548	0.819329	0.821894	0.824263	0.826486	0.828626	0.830748	0.832907	0.83512	0.837386	0.8397	0.842029	0.844333	0.846575	0.848748	0.850845	0.85288	0.854839	0.856726	0.858535	0.860263	0.861926	0.86353	0.865081	0.866578	0.868022	0.869419	0.870771	0.872061	0.873297	0.874486	0.875625	0.876715	0.877743	0.878709	0.879614	0.880461	0.881246
0.77402	0.776564	0.779147	0.78237	0.786247	0.790445	0.794674	0.798775	0.802699	0.806432	0.809959	0.813257	0.816306	0.819127	0.821701	0.824059	0.826272	0.828416	0.830566	0.832764	0.83501	0.83731	0.839636	0.841958	0.844241	0.846468	0.848632	0.850735	0.852759	0.854717	0.856606	0.858414	0.860148	0.861817	0.863422	0.864967	0.866459	0.867901	0.8693	0.87064	0.871923	0.873162	0.874352	0.875494	0.876574	0.877592	0.878552	0.879453	0.880293	0.881069
0.773341	0.775951	0.77855	0.781824	0.785768	0.789993	0.794223	0.798352	0.802327	0.806098	0.809654	0.812974	0.816067	0.818898	0.821461	0.82381	0.826027	0.8282	0.830391	0.832624	0.834907	0.837219	0.839538	0.841839	0.844106	0.846324	0.848495	0.850588	0.852612	0.854573	0.856461	0.858276	0.860017	0.861686	0.863285	0.864824	0.866314	0.867758	0.869144	0.870476	0.871763	0.873003	0.874196	0.875329	0.876399	0.877412	0.878368	0.879262	0.880093	0.880865
0.772758	0.775358	0.778011	0.781354	0.785319	0.789537	0.793794	0.797977	0.80199	0.80579	0.809368	0.812734	0.815836	0.818654	0.821206	0.823557	0.825804	0.828019	0.830247	0.832517	0.834813	0.837117	0.839412	0.841696	0.843954	0.846179	0.84834	0.850434	0.852461	0.854422	0.856317	0.858138	0.859879	0.861542	0.863134	0.86467	0.866161	0.867591	0.86897	0.870305	0.871592	0.872836	0.87402	0.875142	0.876207	0.877216	0.878165	0.879049	0.879877	0.880644
0.77212	0.774806	0.777541	0.780898	0.784847	0.789091	0.793406	0.797629	0.801672	0.805494	0.80912	0.812495	0.815582	0.818386	0.820939	0.823321	0.825612	0.827864	0.830131	0.832415	0.8347	0.836979	0.839257	0.841531	0.843796	0.846011	0.848174	0.850272	0.8523	0.854269	0.85617	0.85799	0.859724	0.861379	0.862968	0.864505	0.865981	0.867403	0.868784	0.87012	0.871412	0.872645	0.873819	0.874936	0.875997	0.876999	0.877938	0.878819	0.879642	0.880408
0.771623	0.774388	0.777109	0.780426	0.784397	0.788704	0.793059	0.797312	0.801375	0.805248	0.808881	0.812237	0.815308	0.818112	0.820697	0.823123	0.825452	0.827745	0.830024	0.832297	0.834555	0.836815	0.839081	0.841363	0.843618	0.845835	0.848002	0.850102	0.85214	0.854115	0.856016	0.857828	0.859554	0.861205	0.862794	0.864316	0.865782	0.867207	0.868588	0.869928	0.871209	0.872433	0.873601	0.874714	0.875768	0.87676	0.877695	0.878572	0.879393	0.880154
0.771247	0.77395	0.776605	0.779947	0.783989	0.788339	0.792725	0.796998	0.801116	0.804995	0.808607	0.811945	0.815015	0.817853	0.820483	0.822949	0.82532	0.827626	0.829893	0.832137	0.834375	0.836622	0.838897	0.841168	0.843425	0.845648	0.847819	0.849929	0.851974	0.853949	0.855842	0.857645	0.859366	0.861017	0.86259	0.864102	0.865571	0.866995	0.86838	0.869708	0.870979	0.872197	0.873362	0.874468	0.875512	0.876501	0.877432	0.878306	0.879122	0.879874
0.770711	0.773346	0.77605	0.779488	0.783584	0.787969	0.792378	0.796712	0.800837	0.804692	0.808284	0.811622	0.814729	0.817615	0.820287	0.822797	0.825181	0.827475	0.829712	0.831934	0.834159	0.836416	0.838679	0.840954	0.843218	0.845445	0.847627	0.849745	0.851791	0.853758	0.855642	0.857441	0.859161	0.860795	0.862358	0.863872	0.865341	0.866768	0.868141	0.869459	0.870724	0.871939	0.873096	0.874193	0.875234	0.876217	0.877147	0.878017	0.878824	0.879565
0.770001	0.77274	0.775573	0.77907	0.783203	0.78761	0.792086	0.796424	0.800521	0.804353	0.807944	0.811321	0.814478	0.817408	0.820126	0.822649	0.82502	0.827282	0.829496	0.831704	0.833939	0.836183	0.838451	0.840732	0.843002	0.845241	0.847432	0.849552	0.85159	0.853548	0.855428	0.857226	0.858928	0.860551	0.862116	0.86363	0.865101	0.866515	0.867877	0.869189	0.87045	0.871658	0.872806	0.873899	0.874935	0.875917	0.876843	0.877703	0.8785	0.879242
0.769458	0.772341	0.775213	0.778731	0.782873	0.78735	0.791821	0.79612	0.800187	0.804015	0.807645	0.811075	0.814278	0.817256	0.819986	0.822494	0.82483	0.827065	0.829264	0.831481	0.833702	0.835949	0.838224	0.840512	0.842794	0.845044	0.847235	0.849348	0.851377	0.853331	0.855209	0.856988	0.858679	0.860304	0.861868	0.863383	0.864841	0.866243	0.867597	0.868905	0.87016	0.871357	0.872502	0.873591	0.874625	0.875603	0.876519	0.877369	0.878166	0.878913
0.76916	0.772027	0.774897	0.77841	0.782627	0.787089	0.791511	0.795773	0.799833	0.803702	0.80739	0.810868	0.814121	0.81711	0.819823	0.822293	0.824602	0.826821	0.829028	0.831231	0.833454	0.83571	0.837991	0.840292	0.842585	0.844835	0.84702	0.849124	0.85115	0.853103	0.854962	0.856729	0.858422	0.860045	0.861609	0.863111	0.864555	0.865949	0.8673	0.8686	0.869844	0.871039	0.872179	0.873266	0.874297	0.875265	0.87617	0.877021	0.877823	0.878579
0.768781	0.771654	0.774522	0.77813	0.782329	0.786734	0.791114	0.795371	0.799478	0.803411	0.807152	0.810684	0.81395	0.816921	0.819595	0.822036	0.824329	0.826559	0.828751	0.830957	0.833188	0.835451	0.837746	0.840059	0.842353	0.844598	0.846775	0.848877	0.850903	0.852837	0.854684	0.856452	0.858143	0.859767	0.861317	0.862804	0.86424	0.86563	0.866973	0.868263	0.869504	0.870694	0.871834	0.872916	0.873937	0.874895	0.875801	0.876657	0.877469	0.878233
0.768367	0.771235	0.77423	0.777808	0.781934	0.786292	0.790669	0.79498	0.799158	0.803149	0.806949	0.810494	0.813739	0.816669	0.819313	0.821739	0.824043	0.826258	0.828455	0.830669	0.832908	0.835186	0.837494	0.839808	0.842097	0.844334	0.84651	0.848613	0.850621	0.852543	0.854391	0.856158	0.85785	0.859458	0.860993	0.862471	0.863902	0.865284	0.866617	0.867904	0.869141	0.87033	0.871465	0.872538	0.873549	0.874508	0.875419	0.876286	0.877106	0.877878
[truncated: 50 more columns]
