# Supplementary material for: Generalized Poincaré plots analysis of heart period dynamics in different physiological conditions: Trained vs. untrained men
Source: PLoS One. 2019 Jul 5;14(7):e0219281. doi: 10.1371/journal.pone.0219281 (PMC6611602; doi:10.1371/journal.pone.0219281)
Supplement: S2 Appendix — (ZIP) [file pone.0219281.s002.zip › Pearson matrices 100x100/Trained subjects 3 conditions/Trained 8.xlsx]

## Sheet: Trained8REST
0.759996	0.739543	0.727265	0.709835	0.702813	0.697837	0.696972	0.697915	0.695726	0.693185	0.687412	0.677705	0.668316	0.658057	0.646649	0.634406	0.622679	0.612887	0.604383	0.596069	0.588199	0.580214	0.571053	0.561317	0.552967	0.545866	0.54036	0.535433	0.528341	0.5213	0.51324	0.50511	0.497574	0.490556	0.483412	0.475802	0.468008	0.460293	0.452082	0.444649	0.437326	0.429093	0.420444	0.411728	0.403226	0.394704	0.386868	0.379252	0.372473	0.365535
0.739287	0.736032	0.727191	0.719232	0.717124	0.717581	0.720592	0.722181	0.721344	0.718109	0.710567	0.700955	0.690944	0.679692	0.667282	0.654648	0.643386	0.633948	0.625284	0.616938	0.608713	0.599781	0.589866	0.580398	0.572403	0.565953	0.560662	0.554491	0.547115	0.539146	0.530581	0.522318	0.514666	0.507269	0.49953	0.491454	0.483297	0.474909	0.466659	0.458856	0.450575	0.44162	0.432402	0.423241	0.414218	0.405549	0.397402	0.389822	0.382595	0.375636
0.72648	0.726578	0.725327	0.723282	0.72619	0.73058	0.734621	0.736922	0.735525	0.730537	0.722409	0.712322	0.701355	0.689086	0.676135	0.663873	0.65322	0.643899	0.635276	0.626745	0.617836	0.608181	0.598364	0.589425	0.58215	0.576159	0.570141	0.563454	0.555397	0.546878	0.538202	0.529973	0.522179	0.514361	0.506262	0.497904	0.48928	0.480819	0.472489	0.464026	0.455141	0.44573	0.436156	0.426699	0.417565	0.408841	0.400765	0.393021	0.385771	0.378488
0.708353	0.718175	0.723028	0.726616	0.733435	0.739189	0.743958	0.745522	0.742556	0.736622	0.727697	0.716727	0.704744	0.691797	0.679052	0.667426	0.657094	0.647931	0.639179	0.630139	0.620597	0.610902	0.601551	0.593387	0.586675	0.580306	0.57386	0.566426	0.557874	0.549189	0.540587	0.532352	0.52428	0.516179	0.507818	0.499078	0.490426	0.481923	0.473111	0.464159	0.45483	0.445093	0.435328	0.425807	0.416685	0.408092	0.39995	0.392261	0.384806	0.377363
0.701356	0.716902	0.726647	0.733983	0.741894	0.748277	0.752106	0.751953	0.747832	0.740725	0.730665	0.718634	0.705787	0.692816	0.6806	0.669332	0.659241	0.649984	0.64078	0.631165	0.621498	0.612144	0.603496	0.595949	0.589055	0.582382	0.575204	0.567166	0.558409	0.549734	0.54117	0.532743	0.524456	0.516092	0.507352	0.498595	0.489905	0.480952	0.471752	0.462387	0.452684	0.442768	0.432943	0.42347	0.41447	0.405867	0.397814	0.390022	0.382451	0.374762
0.698095	0.718563	0.731798	0.740249	0.748748	0.754199	0.756338	0.754845	0.74941	0.740976	0.729762	0.716826	0.703839	0.69129	0.679422	0.668455	0.658373	0.648765	0.639053	0.629315	0.619931	0.611194	0.603156	0.595579	0.588504	0.581212	0.57345	0.565141	0.556392	0.547754	0.53906	0.530491	0.521982	0.513272	0.504516	0.495731	0.48665	0.477367	0.467822	0.458108	0.44823	0.438256	0.428515	0.419176	0.410203	0.401733	0.393632	0.385789	0.378022	0.37016
0.697734	0.72177	0.735864	0.745005	0.752588	0.756339	0.757085	0.754131	0.747289	0.737578	0.725402	0.712272	0.6996	0.687356	0.675793	0.664921	0.654606	0.644576	0.634757	0.625276	0.616447	0.608275	0.600273	0.592623	0.585057	0.577268	0.569239	0.560888	0.55218	0.543431	0.534641	0.525903	0.517099	0.508365	0.499581	0.490456	0.481094	0.471504	0.46166	0.45178	0.441839	0.431942	0.422346	0.413063	0.404248	0.395782	0.38767	0.379689	0.371776	0.36381
0.698529	0.723153	0.737962	0.746324	0.752272	0.754727	0.754039	0.749617	0.741467	0.730734	0.718318	0.70549	0.693117	0.68119	0.669782	0.658782	0.648162	0.638079	0.628521	0.619584	0.611306	0.603206	0.595205	0.587178	0.5792	0.571182	0.563103	0.554765	0.545977	0.537155	0.528244	0.519266	0.510464	0.50171	0.492621	0.483251	0.47362	0.463758	0.453782	0.443844	0.433982	0.42423	0.414715	0.405611	0.396831	0.3884	0.380198	0.372112	0.364112	0.356004
0.696144	0.722164	0.736315	0.743286	0.748142	0.749315	0.747217	0.741488	0.732318	0.721321	0.709208	0.696718	0.68469	0.672972	0.661521	0.650321	0.639732	0.62995	0.620944	0.612566	0.604399	0.596341	0.588037	0.579684	0.571529	0.56349	0.555424	0.546999	0.538169	0.529249	0.520142	0.511201	0.502397	0.493366	0.484059	0.47445	0.464574	0.454602	0.444587	0.434731	0.425008	0.415347	0.406023	0.396981	0.388272	0.379799	0.37153	0.363384	0.355265	0.347
0.693583	0.718637	0.73143	0.737569	0.741274	0.741112	0.737736	0.730947	0.721508	0.710808	0.699036	0.686922	0.675122	0.66341	0.651826	0.640723	0.630496	0.621288	0.612848	0.604614	0.596521	0.588186	0.579599	0.57112	0.562974	0.55497	0.546819	0.538345	0.529434	0.520333	0.511289	0.502366	0.493309	0.484077	0.474546	0.464703	0.454733	0.444725	0.434809	0.42508	0.415443	0.405975	0.396734	0.387788	0.379067	0.370558	0.362253	0.354014	0.345747	0.337563
0.68736	0.711377	0.723721	0.729023	0.731544	0.730231	0.725837	0.718807	0.709704	0.699348	0.687965	0.676118	0.664366	0.65258	0.64115	0.630466	0.620857	0.612238	0.60397	0.595842	0.587498	0.578908	0.570234	0.561804	0.553722	0.545653	0.537457	0.528894	0.519821	0.510795	0.501785	0.492638	0.4834	0.473959	0.464203	0.454275	0.444273	0.434372	0.424585	0.414938	0.405482	0.396103	0.386973	0.378037	0.369307	0.360787	0.352411	0.344042	0.335857	0.327796
0.679272	0.703057	0.714543	0.718729	0.720161	0.717834	0.713233	0.706589	0.697845	0.687859	0.676715	0.664931	0.653124	0.641519	0.630551	0.620525	0.611532	0.603115	0.594971	0.586592	0.577995	0.569321	0.560714	0.552383	0.544256	0.536158	0.527864	0.519121	0.510133	0.50114	0.491915	0.482604	0.473169	0.463499	0.45366	0.443696	0.433805	0.424025	0.414318	0.404843	0.395474	0.386213	0.37711	0.368178	0.359453	0.350882	0.342385	0.334109	0.326045	0.318125
0.670673	0.693557	0.703923	0.707097	0.70758	0.705105	0.700873	0.694549	0.686144	0.676364	0.665262	0.653436	0.64182	0.63069	0.620385	0.61099	0.602218	0.593938	0.585568	0.576962	0.568295	0.55969	0.551188	0.542833	0.534684	0.526494	0.518019	0.509331	0.500371	0.491176	0.481798	0.472302	0.462652	0.452892	0.443009	0.43314	0.423359	0.413653	0.404106	0.394709	0.385445	0.376211	0.367119	0.358203	0.349439	0.340767	0.332359	0.3242	0.316266	0.308536
0.660688	0.682482	0.691863	0.694249	0.694684	0.692658	0.688765	0.68276	0.674539	0.664763	0.653599	0.641977	0.630844	0.62039	0.61073	0.601578	0.592966	0.584477	0.575893	0.567226	0.558629	0.550129	0.541616	0.533254	0.525025	0.51666	0.508222	0.499545	0.490389	0.481042	0.471489	0.461788	0.452046	0.442237	0.432436	0.422668	0.412955	0.403395	0.393927	0.384628	0.375388	0.366168	0.357096	0.348151	0.339302	0.33072	0.322428	0.314396	0.306642	0.299074
0.649368	0.670227	0.678881	0.68143	0.682448	0.680829	0.677252	0.671377	0.663114	0.653224	0.642235	0.63111	0.62066	0.610857	0.601453	0.592476	0.583663	0.574962	0.566314	0.557715	0.54922	0.540708	0.532198	0.523769	0.515371	0.507038	0.498598	0.489711	0.480402	0.47088	0.461125	0.451334	0.441538	0.4318	0.422088	0.412379	0.402801	0.393319	0.383946	0.374666	0.365435	0.356237	0.347141	0.338119	0.329363	0.320899	0.312732	0.30488	0.29728	0.28981
0.637415	0.657473	0.66647	0.669839	0.671311	0.670006	0.666486	0.660479	0.65203	0.642254	0.631738	0.621297	0.611491	0.601946	0.592714	0.583526	0.574495	0.565723	0.557133	0.54863	0.540117	0.531605	0.523029	0.514437	0.506072	0.497731	0.489064	0.480009	0.470521	0.460791	0.450945	0.441095	0.431362	0.4217	0.412034	0.402449	0.392943	0.383549	0.374195	0.364919	0.3557	0.346479	0.337306	0.328381	0.319742	0.311403	0.303414	0.295712	0.288206	0.280791
0.625349	0.645903	0.65581	0.659662	0.661386	0.660057	0.656303	0.650001	0.641596	0.63224	0.622375	0.612564	0.602997	0.593605	0.584149	0.574739	0.565637	0.556914	0.548407	0.539876	0.531353	0.522767	0.514028	0.505469	0.497092	0.488516	0.479669	0.470418	0.460716	0.450887	0.440977	0.431181	0.421512	0.411884	0.402328	0.392806	0.38338	0.374	0.364645	0.355376	0.34613	0.336833	0.327753	0.318941	0.310425	0.302259	0.294416	0.286808	0.279354	0.271947
0.615541	0.637167	0.647316	0.651238	0.652696	0.650962	0.646761	0.640381	0.632347	0.623597	0.614323	0.604724	0.595277	0.585605	0.575884	0.566383	0.557321	0.548677	0.540127	0.531578	0.522964	0.514199	0.505497	0.496926	0.488302	0.479538	0.470479	0.460992	0.451184	0.441279	0.431422	0.421681	0.412034	0.402504	0.393001	0.383553	0.374136	0.364748	0.355393	0.346091	0.336759	0.327556	0.31859	0.309898	0.301554	0.293533	0.285784	0.278232	0.270787	0.26341
0.608638	0.629888	0.639797	0.64325	0.644148	0.641857	0.637508	0.631454	0.624003	0.615811	0.606715	0.597215	0.587456	0.5775	0.567683	0.558225	0.549245	0.540553	0.531979	0.523332	0.514533	0.505801	0.497087	0.488275	0.479463	0.470482	0.461177	0.451572	0.441683	0.431823	0.422016	0.412294	0.402738	0.393255	0.383817	0.374376	0.364948	0.355555	0.346167	0.336779	0.327534	0.318442	0.309595	0.301073	0.292873	0.284947	0.277256	0.269717	0.262302	0.255006
0.601152	0.622184	0.631636	0.634528	0.634846	0.63243	0.628405	0.622928	0.616035	0.607993	0.598981	0.589191	0.579171	0.569136	0.559375	0.550003	0.540986	0.532265	0.523595	0.514774	0.505997	0.497253	0.488315	0.479325	0.470302	0.461083	0.451651	0.44196	0.432104	0.422291	0.412505	0.40287	0.393358	0.383932	0.374497	0.365044	0.355611	0.346187	0.336723	0.32741	0.318271	0.309296	0.300614	0.292236	0.284131	0.276265	0.26859	0.261083	0.253744	0.246549
0.593594	0.614065	0.622839	0.62513	0.625348	0.623281	0.619852	0.614931	0.60816	0.600174	0.59086	0.580814	0.57072	0.56075	0.551078	0.541677	0.532634	0.523822	0.51498	0.506174	0.497384	0.488425	0.479314	0.470121	0.460869	0.451518	0.441995	0.432322	0.422512	0.412718	0.403017	0.393425	0.383964	0.374537	0.36509	0.35563	0.346167	0.33667	0.327276	0.318064	0.309038	0.300224	0.291686	0.283404	0.27536	0.267515	0.259874	0.25244	0.245199	0.238091
0.585584	0.60516	0.613264	0.615547	0.616176	0.614763	0.61191	0.607072	0.600328	0.592007	0.582423	0.572302	0.562276	0.552398	0.542704	0.533283	0.524158	0.515178	0.506347	0.497526	0.488527	0.479395	0.470087	0.460675	0.451291	0.441848	0.432333	0.422698	0.412907	0.403192	0.393535	0.383992	0.374528	0.365087	0.355631	0.346142	0.336609	0.327176	0.317881	0.308779	0.299911	0.29124	0.282801	0.274582	0.266561	0.258754	0.251187	0.24385	0.236694	0.229669
0.576547	0.595418	0.60364	0.606517	0.607907	0.607109	0.604308	0.599447	0.592285	0.583633	0.573948	0.563893	0.55396	0.544064	0.534357	0.524859	0.515569	0.506605	0.497756	0.488722	0.479549	0.470219	0.460693	0.451154	0.441677	0.432244	0.42276	0.413136	0.403421	0.393747	0.38414	0.374594	0.365116	0.355663	0.346175	0.336615	0.327145	0.317811	0.308626	0.29968	0.290954	0.282381	0.27401	0.265819	0.257839	0.250109	0.24264	0.235389	0.228316	0.221323
0.567018	0.586168	0.59511	0.598852	0.600857	0.600039	0.597134	0.59174	0.584172	0.575371	0.565724	0.555752	0.545789	0.535877	0.52609	0.516426	0.507152	0.498166	0.489098	0.479884	0.470508	0.460957	0.451303	0.441673	0.432204	0.422796	0.413315	0.403757	0.394081	0.384451	0.37484	0.365278	0.355786	0.346299	0.336738	0.327236	0.317861	0.308633	0.299603	0.290795	0.282166	0.273661	0.26532	0.257171	0.249271	0.24164	0.234257	0.22709	0.22005	0.213069
0.558893	0.578739	0.588516	0.592803	0.594629	0.593574	0.589972	0.584057	0.576272	0.567461	0.557864	0.54784	0.537845	0.527845	0.517883	0.508233	0.498934	0.48972	0.480462	0.471038	0.461435	0.451748	0.442001	0.432378	0.422931	0.41352	0.404096	0.394567	0.38493	0.375291	0.36566	0.356083	0.346553	0.336989	0.32748	0.318069	0.308797	0.299721	0.290827	0.282113	0.273551	0.265076	0.256779	0.248711	0.24091	0.233365	0.226067	0.218936	0.211907	0.204958
0.55281	0.573336	0.583453	0.587337	0.58875	0.586804	0.582561	0.576357	0.568525	0.559731	0.550056	0.53999	0.529899	0.51972	0.509772	0.500099	0.490571	0.481163	0.47169	0.462035	0.452294	0.442512	0.432771	0.423174	0.413723	0.404364	0.394964	0.385467	0.375819	0.366159	0.356512	0.346897	0.33729	0.327774	0.318354	0.309043	0.299921	0.29098	0.28218	0.273532	0.265002	0.256572	0.248356	0.240389	0.232676	0.225218	0.217959	0.210842	0.203846	0.196964
0.548148	0.56878	0.578187	0.581526	0.58195	0.579337	0.574787	0.568512	0.560668	0.551776	0.542039	0.531885	0.521624	0.511454	0.501493	0.491608	0.481893	0.472274	0.462579	0.452785	0.442952	0.433172	0.423462	0.413868	0.40447	0.395138	0.385763	0.37625	0.366583	0.356909	0.347227	0.337543	0.327978	0.318548	0.309225	0.300062	0.291074	0.282227	0.273495	0.264879	0.256395	0.248047	0.239934	0.232056	0.224433	0.217021	0.209784	0.202701	0.195772	0.188962
0.543694	0.563201	0.571974	0.57431	0.574106	0.571222	0.566616	0.56031	0.552365	0.5434	0.533586	0.523286	0.513034	0.50287	0.492721	0.482664	0.472752	0.46293	0.453097	0.443221	0.433387	0.423645	0.413949	0.404415	0.395051	0.385744	0.376353	0.366822	0.357144	0.347438	0.337698	0.328053	0.318573	0.309242	0.300065	0.291037	0.282145	0.273369	0.264673	0.256105	0.247702	0.239461	0.231441	0.223655	0.216087	0.208707	0.201506	0.194491	0.187634	0.180893
0.537198	0.556235	0.564046	0.565897	0.565503	0.562616	0.557987	0.551586	0.54357	0.534543	0.5246	0.514318	0.504096	0.493768	0.483464	0.473227	0.463134	0.453183	0.44328	0.433405	0.423619	0.413902	0.404274	0.394786	0.385452	0.376132	0.366725	0.357185	0.34748	0.337725	0.328023	0.318467	0.309089	0.299902	0.290863	0.281933	0.273115	0.264381	0.255737	0.247254	0.238958	0.230813	0.22289	0.215168	0.207639	0.200298	0.193168	0.186227	0.179441	0.172796
0.530252	0.548277	0.555688	0.557375	0.556955	0.553988	0.549233	0.542715	0.534629	0.525467	0.515522	0.505278	0.494903	0.484426	0.473947	0.463546	0.453325	0.44331	0.433401	0.423578	0.413821	0.404172	0.394595	0.385138	0.375794	0.366459	0.357041	0.347471	0.337723	0.328	0.318386	0.308932	0.299695	0.290645	0.281703	0.272847	0.264073	0.255391	0.246831	0.238456	0.230256	0.222209	0.214356	0.206681	0.199191	0.191923	0.184868	0.178	0.17131	0.164801
0.522698	0.540311	0.547432	0.549025	0.548427	0.545293	0.540372	0.533762	0.525531	0.516337	0.506426	0.496036	0.485511	0.474861	0.464228	0.453701	0.443427	0.433401	0.423548	0.413758	0.40407	0.394475	0.384931	0.375467	0.36611	0.356763	0.347314	0.337701	0.32798	0.318343	0.308832	0.299518	0.290418	0.281465	0.272596	0.263785	0.255062	0.246464	0.238012	0.229732	0.221631	0.213658	0.205859	0.198224	0.190809	0.183618	0.176638	0.169868	0.163313	0.156884
0.514935	0.532198	0.539262	0.540743	0.539967	0.536677	0.531629	0.524816	0.516569	0.507398	0.4973	0.486754	0.476047	0.465226	0.454477	0.4439	0.433635	0.423668	0.413846	0.404132	0.394498	0.384942	0.375394	0.365919	0.356549	0.347169	0.337664	0.328084	0.318452	0.308919	0.299553	0.290378	0.281375	0.272498	0.263675	0.254918	0.246278	0.237786	0.229431	0.221251	0.213221	0.205298	0.197545	0.189988	0.182653	0.175539	0.168656	0.16202	0.155547	0.149152
0.507295	0.524524	0.531507	0.532757	0.531813	0.528323	0.522985	0.516162	0.507915	0.498487	0.488207	0.477461	0.466553	0.455623	0.444821	0.434275	0.424073	0.414134	0.404392	0.394729	0.385139	0.375581	0.366021	0.356532	0.347126	0.337678	0.328212	0.31872	0.309192	0.299808	0.290581	0.281505	0.272579	0.263748	0.25498	0.246304	0.237768	0.229373	0.22112	0.213005	0.205021	0.197149	0.189476	0.182001	0.174743	0.167726	0.160977	0.154424	0.147986	0.141598
0.500406	0.517433	0.523994	0.525034	0.523795	0.519922	0.514574	0.507716	0.499145	0.489504	0.479001	0.468032	0.457017	0.446034	0.435279	0.424802	0.414632	0.40478	0.395086	0.385472	0.37588	0.366307	0.356733	0.34721	0.337731	0.328325	0.318947	0.309555	0.300178	0.290933	0.281806	0.272808	0.263928	0.255152	0.246463	0.23789	0.229451	0.221159	0.212971	0.2049	0.196969	0.189179	0.181589	0.174192	0.167033	0.160149	0.153485	0.14697	0.140539	0.134187
0.493861	0.510145	0.516435	0.51712	0.515432	0.511559	0.506166	0.498934	0.490127	0.480242	0.469504	0.458431	0.447369	0.436452	0.425779	0.415345	0.405272	0.395472	0.38583	0.376215	0.36661	0.357025	0.347419	0.337826	0.328391	0.319074	0.309795	0.300553	0.291316	0.282171	0.273125	0.264173	0.255349	0.246651	0.238064	0.229589	0.221254	0.213029	0.204886	0.19687	0.189022	0.181316	0.173806	0.16651	0.159485	0.15269	0.146065	0.13956	0.133165	0.126835
0.486514	0.502506	0.508438	0.508687	0.506984	0.50308	0.4973	0.489809	0.480743	0.470624	0.459776	0.448671	0.43768	0.426863	0.416248	0.405921	0.395911	0.386164	0.376523	0.366899	0.357285	0.347671	0.338004	0.328453	0.319108	0.30989	0.300758	0.291654	0.282517	0.273451	0.264452	0.255557	0.246811	0.238216	0.229726	0.221355	0.213093	0.204918	0.19683	0.188896	0.181132	0.173509	0.166102	0.158943	0.152008	0.145255	0.138644	0.132175	0.1258	0.119504
0.479339	0.494744	0.500124	0.500364	0.498626	0.494286	0.488211	0.480426	0.471108	0.460865	0.449986	0.43896	0.428083	0.417337	0.406838	0.396584	0.386632	0.376887	0.367237	0.357606	0.347963	0.33829	0.328664	0.319207	0.309963	0.300893	0.291896	0.28289	0.273832	0.264811	0.255869	0.247054	0.238411	0.229911	0.221525	0.213229	0.205019	0.196899	0.188895	0.181045	0.173363	0.165844	0.158576	0.151508	0.144617	0.13788	0.131307	0.124857	0.118517	0.112282
0.471913	0.48665	0.491881	0.492107	0.489907	0.485236	0.478833	0.470785	0.461317	0.451041	0.44023	0.429334	0.41854	0.407918	0.397504	0.387311	0.377363	0.367614	0.357959	0.3483	0.338605	0.328966	0.319434	0.31008	0.300983	0.292049	0.283147	0.274214	0.265202	0.256237	0.247374	0.238661	0.230113	0.221716	0.213409	0.205169	0.197013	0.188976	0.181054	0.173288	0.165712	0.158333	0.151158	0.144136	0.137263	0.130565	0.124009	0.117597	0.111318	0.105153
0.464041	0.478641	0.483857	0.483516	0.480937	0.475898	0.469201	0.460983	0.451478	0.441274	0.430603	0.419803	0.409144	0.398622	0.388277	0.378095	0.368148	0.358396	0.348712	0.338999	0.32934	0.319796	0.310372	0.30117	0.292212	0.283372	0.274544	0.265655	0.256697	0.24781	0.23905	0.230433	0.221988	0.21367	0.205418	0.197232	0.189158	0.181203	0.173366	0.165705	0.158269	0.150984	0.143856	0.136854	0.130022	0.123343	0.116826	0.110474	0.104264	0.09812
0.45735	0.471435	0.475639	0.474822	0.471793	0.466394	0.459507	0.45123	0.44181	0.431744	0.421168	0.410513	0.399961	0.38952	0.379191	0.369009	0.35906	0.349277	0.339533	0.32986	0.320298	0.310862	0.301594	0.292534	0.283672	0.274907	0.266119	0.257282	0.2484	0.239615	0.23095	0.222436	0.214066	0.2058	0.197603	0.189499	0.181506	0.173633	0.1659	0.158379	0.151038	0.143801	0.136694	0.129733	0.122923	0.116283	0.109826	0.103541	0.0973525	0.0912089
0.450399	0.463361	0.466964	0.465658	0.462299	0.456661	0.449723	0.441487	0.43222	0.422259	0.41183	0.401301	0.390828	0.380407	0.370087	0.359913	0.349938	0.340108	0.33039	0.320812	0.311358	0.302076	0.292952	0.28399	0.275202	0.266476	0.257737	0.248973	0.240193	0.231501	0.222939	0.214506	0.206195	0.19798	0.189863	0.181838	0.173929	0.166162	0.158571	0.151145	0.143853	0.136639	0.129574	0.122631	0.115861	0.109286	0.102891	0.0966286	0.0904372	0.0843669
0.442356	0.454548	0.457631	0.456057	0.452441	0.446784	0.439891	0.431826	0.422677	0.412872	0.402582	0.39214	0.381696	0.371293	0.360987	0.350793	0.34078	0.330976	0.321356	0.311889	0.30259	0.293455	0.284432	0.275547	0.266801	0.258124	0.249456	0.240791	0.232104	0.223516	0.215039	0.206668	0.198406	0.190269	0.182231	0.174291	0.166488	0.158865	0.15137	0.143994	0.136727	0.129556	0.122509	0.115608	0.108906	0.102392	0.0960203	0.0897564	0.0836364	0.0776186
0.433927	0.445437	0.448151	0.446356	0.442724	0.437164	0.430445	0.422482	0.413492	0.403816	0.393618	0.383206	0.372773	0.362378	0.352049	0.341806	0.331831	0.322127	0.312619	0.303311	0.29416	0.285126	0.276181	0.26734	0.258642	0.250032	0.241458	0.232883	0.224299	0.215789	0.207368	0.199047	0.190864	0.182804	0.174848	0.167012	0.15935	0.151823	0.144379	0.137026	0.1298	0.122649	0.115645	0.10881	0.102171	0.095682	0.0893121	0.0831178	0.0770484	0.0710203
0.425145	0.436245	0.438657	0.43687	0.433338	0.427962	0.421334	0.413515	0.404642	0.395045	0.384864	0.374456	0.364025	0.353603	0.34322	0.333014	0.32314	0.313549	0.304199	0.295037	0.285983	0.277025	0.268122	0.259329	0.250695	0.242176	0.233689	0.225211	0.216704	0.208249	0.199876	0.191632	0.183524	0.175545	0.167691	0.159994	0.152428	0.144951	0.13753	0.130218	0.12301	0.115902	0.108963	0.102191	0.0955761	0.0890891	0.0827877	0.0766414	0.0705609	0.0644996
0.416712	0.427182	0.429575	0.427889	0.424533	0.41922	0.41271	0.404978	0.396159	0.386552	0.376355	0.365936	0.355467	0.344982	0.334632	0.324528	0.314765	0.30533	0.296123	0.287056	0.278072	0.269152	0.260293	0.251562	0.243017	0.23458	0.226186	0.217781	0.209325	0.200915	0.192617	0.184446	0.176416	0.168537	0.160819	0.153218	0.1457	0.138246	0.130863	0.123567	0.116401	0.109357	0.102479	0.0957305	0.089117	0.0826974	0.0764426	0.0702853	0.0641724	0.0581686
0.408438	0.418687	0.421266	0.419696	0.416323	0.411097	0.404628	0.396919	0.388052	0.378388	0.368149	0.357672	0.347109	0.336663	0.326417	0.316424	0.306822	0.297527	0.28841	0.279408	0.270455	0.261575	0.252774	0.244128	0.235662	0.227316	0.218985	0.210621	0.202209	0.193871	0.185643	0.177546	0.169612	0.161866	0.154242	0.146686	0.139188	0.131769	0.124404	0.117147	0.110042	0.103059	0.096204	0.0894592	0.0829129	0.0765388	0.0702739	0.0640861	0.0580289	0.0521192
0.40074	0.410971	0.413598	0.411953	0.408609	0.403386	0.396889	0.389083	0.380126	0.370392	0.360076	0.349495	0.338956	0.328613	0.318476	0.308644	0.299182	0.289971	0.280913	0.271936	0.263017	0.254191	0.245473	0.236905	0.228527	0.220245	0.211954	0.203627	0.195284	0.187012	0.178858	0.170856	0.163054	0.1554	0.147821	0.140284	0.132818	0.125412	0.118086	0.11089	0.103841	0.0968797	0.0900264	0.0833477	0.0768461	0.0704607	0.0641658	0.0580303	0.0520626	0.046251
0.394153	0.404014	0.406373	0.4047	0.401303	0.396008	0.389362	0.381414	0.37235	0.362508	0.352062	0.341504	0.33107	0.320838	0.310868	0.301177	0.291799	0.282644	0.273604	0.264657	0.255789	0.247043	0.238401	0.229921	0.221605	0.213358	0.205101	0.196839	0.18856	0.180359	0.172298	0.164428	0.156716	0.149104	0.141541	0.134035	0.126582	0.119214	0.111947	0.104806	0.0977772	0.0908176	0.084029	0.0773946	0.0708814	0.064467	0.0582234	0.0521741	0.0463016	0.0405796
0.387713	0.397164	0.399374	0.397634	0.394084	0.388595	0.381782	0.373705	0.364515	0.354549	0.344093	0.333639	0.323321	0.313258	0.303436	0.293831	0.284506	0.275365	0.266351	0.257455	0.248668	0.239996	0.231443	0.223033	0.214761	0.206543	0.198346	0.190145	0.181936	0.173831	0.165903	0.158123	0.150453	0.142858	0.135324	0.127824	0.120409	0.113102	0.105883	0.0987619	0.0917317	0.0848354	0.0780896	0.0714417	0.0648995	0.0585342	0.0523739	0.0464166	0.0406297	0.0349633
0.381146	0.390386	0.392503	0.390577	0.386793	0.381104	0.374134	0.365905	0.356572	0.346589	0.336244	0.325916	0.31578	0.305877	0.296145	0.286597	0.277288	0.268171	0.259209	0.250395	0.241682	0.2331	0.224618	0.216255	0.208011	0.199852	0.191714	0.183582	0.175468	0.167496	0.15966	0.151921	0.144267	0.136701	0.129172	0.12171	0.114355	0.107094	0.0998947	0.092771	0.0858026	0.078949	0.0721902	0.0655144	0.0590217	0.0527389	0.0466701	0.0407963	0.0350649	0.0294463
0.374891	0.383888	0.385727	0.383501	0.379458	0.373574	0.366421	0.358016	0.348659	0.338789	0.328575	0.318444	0.308478	0.298671	0.289001	0.279469	0.270185	0.261121	0.25224	0.2435	0.234875	0.226364	0.217928	0.209594	0.201409	0.193306	0.185235	0.177195	0.169216	0.161334	0.153538	0.145815	0.138189	0.130626	0.123134	0.115732	0.10842	0.101178	0.0939786	0.0869162	0.0799884	0.0731217	0.0663367	0.0597104	0.0533005	0.0471087	0.0411226	0.0353046	0.0296215	0.0240619
0.368809	0.377295	0.378738	0.376223	0.371959	0.365872	0.358538	0.350083	0.340842	0.331108	0.3211	0.311152	0.30129	0.291552	0.281901	0.272397	0.263168	0.254188	0.245382	0.23673	0.22818	0.219718	0.211309	0.203034	0.194906	0.18687	0.178892	0.170986	0.163097	0.155256	0.147476	0.13978	0.132154	0.124628	0.117197	0.109833	0.102541	0.0952978	0.0881575	0.0811351	0.0741937	0.067301	0.0605642	0.05402	0.0477015	0.0415913	0.0356617	0.0298932	0.0242695	0.0187544
0.362438	0.370382	0.371473	0.368724	0.364243	0.357965	0.350575	0.342246	0.333152	0.323638	0.313824	0.30399	0.294205	0.284494	0.274874	0.265428	0.256288	0.247384	0.238667	0.23009	0.22159	0.213154	0.204805	0.196587	0.188527	0.180584	0.172739	0.164924	0.157075	0.149249	0.141496	0.133798	0.126209	0.118743	0.111349	0.104004	0.0967111	0.0895253	0.0824235	0.0753871	0.0684219	0.0615772	0.0549213	0.0484688	0.0422322	0.0361793	0.0303002	0.0245925	0.0190138	0.0135345
0.355636	0.363208	0.364046	0.361067	0.356418	0.350022	0.34276	0.334579	0.325706	0.316392	0.306694	0.29694	0.287184	0.277506	0.267946	0.258594	0.249531	0.240717	0.232081	0.22356	0.215079	0.206701	0.198409	0.190261	0.182295	0.174488	0.166733	0.158955	0.151122	0.143321	0.135561	0.1279	0.120373	0.112939	0.105562	0.0982129	0.0909746	0.0838245	0.0767072	0.0696468	0.0627265	0.0559609	0.0493954	0.0430235	0.0368445	0.0308431	0.0250253	0.0193632	0.0138208	0.00835793
0.348867	0.356056	0.356579	0.353442	0.348594	0.342328	0.335215	0.32725	0.31858	0.309373	0.29975	0.290023	0.280297	0.270678	0.261212	0.251938	0.242965	0.234234	0.225656	0.217149	0.208722	0.2004	0.192178	0.184125	0.176296	0.168578	0.160857	0.153092	0.145282	0.13747	0.129745	0.122148	0.114648	0.107229	0.0998447	0.0925486	0.0853432	0.078176	0.0710358	0.0640186	0.0571738	0.0504979	0.0440108	0.0376969	0.0315696	0.0256299	0.0198577	0.0142327	0.00870648	0.00327661
0.342089	0.348818	0.349152	0.345761	0.341065	0.334958	0.328072	0.320305	0.311731	0.302587	0.29298	0.283281	0.273608	0.26408	0.254692	0.245508	0.236619	0.227943	0.219373	0.210917	0.202543	0.194289	0.186162	0.178247	0.170506	0.162822	0.155111	0.147364	0.139539	0.13176	0.124098	0.116525	0.109039	0.101611	0.094277	0.0870113	0.0797875	0.0725985	0.0654992	0.0585561	0.0517982	0.0452	0.0387709	0.032509	0.0264434	0.0205498	0.014815	0.00920698	0.00371332	-0.00165675
0.335162	0.341678	0.341643	0.338453	0.333926	0.328061	0.321367	0.313676	0.305148	0.296	0.286408	0.276752	0.267167	0.257715	0.248417	0.239315	0.230477	0.221804	0.213282	0.204875	0.196567	0.188406	0.180417	0.172591	0.164881	0.157203	0.149506	0.14174	0.133945	0.126228	0.118587	0.111026	0.103529	0.0961482	0.0888414	0.0815558	0.0743102	0.0671591	0.0601308	0.0532736	0.0465909	0.0400502	0.0336736	0.0274737	0.0214541	0.0155982	0.00988063	0.00430494	-0.00112987	-0.00641188
0.328779	0.334464	0.334671	0.331655	0.327378	0.321691	0.315041	0.307362	0.2988	0.289644	0.28008	0.270504	0.260989	0.251626	0.242406	0.233352	0.224511	0.21588	0.207403	0.199057	0.190839	0.182815	0.174912	0.167115	0.159409	0.15174	0.144018	0.136278	0.128542	0.120842	0.113211	0.105635	0.0981832	0.0908271	0.0834977	0.0761896	0.0689788	0.0618945	0.0549492	0.0481655	0.0415397	0.0350511	0.0287366	0.0225825	0.0166003	0.0107616	0.00507616	-0.000441621	-0.00578951	-0.010973
0.322648	0.328364	0.328573	0.325798	0.321618	0.315905	0.309213	0.301438	0.292828	0.28366	0.274152	0.26463	0.255195	0.245888	0.236694	0.227634	0.218831	0.210238	0.201813	0.193551	0.185464	0.177522	0.169644	0.161844	0.154141	0.146446	0.138745	0.131056	0.123336	0.115642	0.107997	0.100465	0.0930343	0.0856543	0.0783008	0.0710255	0.0638791	0.0568737	0.0500003	0.0432722	0.0366979	0.0302709	0.0240026	0.0178852	0.0119203	0.00611294	0.000484976	-0.00494815	-0.0102005	-0.0152928
0.317104	0.322703	0.323069	0.320364	0.3161	0.310293	0.303464	0.295602	0.286964	0.27784	0.268377	0.258932	0.249571	0.240306	0.231091	0.222062	0.213292	0.204751	0.196411	0.188282	0.180274	0.172353	0.164471	0.156672	0.148931	0.141254	0.133606	0.125921	0.118203	0.110486	0.10288	0.0953663	0.0879065	0.0805009	0.0731752	0.0659591	0.0588885	0.0519498	0.0451316	0.0384547	0.031942	0.0255598	0.0193289	0.0132271	0.00729389	0.00154313	-0.00399901	-0.00933236	-0.0144915	-0.0195017
0.311825	0.317532	0.31792	0.315068	0.310663	0.304678	0.297731	0.28982	0.281216	0.272128	0.262738	0.253379	0.244068	0.234776	0.225589	0.216593	0.207877	0.199421	0.191218	0.183167	0.175177	0.16725	0.159367	0.151523	0.1438	0.136177	0.128525	0.120838	0.113093	0.105414	0.0978245	0.0902777	0.0827909	0.0754102	0.0681404	0.0609983	0.0539915	0.047108	0.0403421	0.0337268	0.0272594	0.0209151	0.0147	0.00863048	0.00275387	-0.00290996	-0.00834936	-0.0135877	-0.0186646	-0.0235828
0.307215	0.312768	0.312879	0.309822	0.305189	0.299051	0.29203	0.284142	0.275564	0.266545	0.257245	0.247941	0.238597	0.229333	0.220179	0.211238	0.202611	0.194296	0.186169	0.178134	0.170136	0.162206	0.154273	0.146447	0.138779	0.131146	0.12349	0.115771	0.108061	0.100397	0.0927729	0.0851983	0.0777349	0.0704077	0.0632105	0.0561301	0.0491786	0.0423485	0.0356454	0.0290754	0.0226469	0.016318	0.0101359	0.00412343	-0.001665	-0.00722354	-0.0125663	-0.0177217	-0.0227044	-0.0275009
0.302718	0.307804	0.30764	0.304325	0.299519	0.293307	0.286313	0.278447	0.269941	0.261033	0.251809	0.242464	0.233146	0.223916	0.214824	0.20598	0.197504	0.189266	0.181154	0.173111	0.16511	0.157121	0.149206	0.141441	0.133755	0.126116	0.118422	0.110736	0.103039	0.095337	0.0876859	0.080133	0.0727215	0.065466	0.0583279	0.0513037	0.044407	0.037641	0.0309841	0.0244542	0.0180415	0.0117466	0.00562173	-0.000300294	-0.00597887	-0.011438	-0.0166966	-0.0217537	-0.0266111	-0.0312783
0.297714	0.302509	0.302066	0.298585	0.293708	0.287539	0.280573	0.272784	0.264405	0.255584	0.24631	0.236994	0.227714	0.218554	0.209567	0.200885	0.192489	0.184267	0.176147	0.168099	0.160034	0.152065	0.144214	0.136429	0.128736	0.121057	0.113394	0.105719	0.0979827	0.0902529	0.0826225	0.0751211	0.067782	0.0605845	0.0535034	0.0465355	0.0397044	0.032986	0.0263707	0.0198569	0.0134791	0.00724217	0.00120898	-0.00459998	-0.010177	-0.0155506	-0.0207082	-0.0256374	-0.0303631	-0.0349111
0.292577	0.296997	0.296357	0.292806	0.287981	0.28184	0.274953	0.267304	0.259021	0.250129	0.240879	0.231601	0.222394	0.213346	0.204529	0.195931	0.187549	0.179317	0.171191	0.163071	0.155023	0.147121	0.139245	0.131451	0.123716	0.116065	0.10841	0.100692	0.0929273	0.0852165	0.0776356	0.0702066	0.0629243	0.055784	0.0487599	0.0418584	0.0350753	0.0283996	0.0218009	0.0153224	0.0090024	0.00285846	-0.00305867	-0.00876399	-0.0142547	-0.0195243	-0.0245513	-0.0293461	-0.0339493	-0.0384204
0.287185	0.291359	0.290648	0.28717	0.282369	0.276308	0.269584	0.262038	0.253652	0.244769	0.235552	0.22635	0.217261	0.208392	0.19966	0.191075	0.182682	0.17444	0.16623	0.158125	0.150148	0.142212	0.134325	0.126484	0.118774	0.111127	0.103424	0.0956764	0.0879277	0.0802645	0.0727549	0.065381	0.058156	0.0510732	0.0441157	0.0372623	0.0305225	0.0238635	0.0173006	0.0108796	0.00465307	-0.0013716	-0.00718297	-0.0128009	-0.018185	-0.0233211	-0.0282106	-0.032879	-0.0374017	-0.0418908
0.281817	0.285881	0.285235	0.281759	0.277029	0.271146	0.264526	0.256828	0.248429	0.239564	0.230418	0.221336	0.212431	0.203649	0.194927	0.186327	0.17792	0.169581	0.161382	0.153349	0.145331	0.13738	0.129439	0.121621	0.113911	0.106212	0.0984776	0.0907413	0.0830364	0.0754438	0.0679868	0.0606698	0.0535021	0.0464858	0.0395759	0.032766	0.0260424	0.0194189	0.0129129	0.00658604	0.000480956	-0.00543658	-0.01116	-0.0166691	-0.0219173	-0.0269135	-0.0316736	-0.0362578	-0.0408008	-0.0452453
0.276771	0.280836	0.280111	0.27668	0.272154	0.266378	0.259534	0.251783	0.24338	0.234576	0.225548	0.216654	0.207834	0.199057	0.190315	0.181694	0.173176	0.164844	0.156719	0.148634	0.140594	0.132582	0.12466	0.116839	0.109072	0.10134	0.0936119	0.0859146	0.0782777	0.0707351	0.0633347	0.0560748	0.048973	0.0420036	0.0351371	0.0283423	0.0216539	0.0150862	0.00867455	0.00247193	-0.00352437	-0.00935362	-0.0149654	-0.0203358	-0.0254414	-0.0303047	-0.0349774	-0.0395844	-0.0440837	-0.0485082
0.272212	0.276038	0.275312	0.272106	0.267678	0.261598	0.254664	0.246884	0.238529	0.229837	0.221001	0.212191	0.203369	0.194568	0.185799	0.177055	0.16854	0.160283	0.152097	0.143987	0.135878	0.127882	0.119955	0.112073	0.104272	0.0965421	0.0888494	0.0812175	0.0736279	0.0661416	0.0587986	0.0516047	0.0445492	0.037623	0.0307711	0.0240113	0.017378	0.0109044	0.00461883	-0.00147384	-0.00738132	-0.0130971	-0.0185681	-0.0237938	-0.0287643	-0.0335376	-0.0382348	-0.0427985	-0.047278	-0.0516472
0.267621	0.271443	0.271004	0.267907	0.263068	0.256858	0.249869	0.242127	0.233882	0.225388	0.216632	0.207815	0.198965	0.19013	0.181227	0.172485	0.164049	0.155724	0.147509	0.139322	0.131228	0.123224	0.115233	0.107318	0.0995169	0.0918179	0.0841886	0.0766016	0.0690685	0.0616401	0.0543641	0.0472166	0.0402047	0.0332929	0.026476	0.0197712	0.0132325	0.00688717	0.000713501	-0.00528956	-0.0110808	-0.0166535	-0.0219771	-0.0270647	-0.031943	-0.0367422	-0.0413961	-0.0459397	-0.0503637	-0.0546703
0.26343	0.267648	0.267284	0.263554	0.258511	0.252211	0.245245	0.237606	0.229563	0.221137	0.212363	0.203512	0.194619	0.185634	0.176731	0.168072	0.159559	0.1512	0.142898	0.134724	0.12662	0.118547	0.110522	0.102604	0.0948307	0.0871928	0.0796052	0.0720742	0.0645998	0.0572387	0.0500094	0.0429062	0.0359077	0.029031	0.0222686	0.0156592	0.00925166	0.0030203	-0.00306278	-0.00894705	-0.0145923	-0.0200146	-0.0251964	-0.0301887	-0.0350953	-0.0398512	-0.0444847	-0.0489725	-0.053333	-0.057577
0.26068	0.264683	0.263186	0.259145	0.253969	0.247683	0.24082	0.23339	0.225407	0.216948	0.20813	0.199227	0.190166	0.181182	0.172368	0.163622	0.155071	0.146618	0.138328	0.130141	0.121964	0.113856	0.105825	0.0979339	0.0902217	0.0826228	0.0750916	0.0676199	0.0602141	0.0529	0.0457162	0.038626	0.0316632	0.0248411	0.0181753	0.0117005	0.00540925	-0.000730334	-0.00669099	-0.0124261	-0.0179176	-0.0231946	-0.028277	-0.0332997	-0.0381628	-0.0428979	-0.047475	-0.0518978	-0.0561946	-0.0603616
0.257706	0.260245	0.258537	0.254424	0.249305	0.243158	0.236536	0.229179	0.221164	0.212658	0.20379	0.194724	0.185671	0.176779	0.167884	0.159106	0.150467	0.14203	0.133731	0.125473	0.117261	0.109151	0.101151	0.0933232	0.085653	0.0781125	0.0706426	0.0632419	0.0558861	0.0486188	0.0414507	0.0343974	0.0274909	0.0207661	0.0142349	0.00787773	0.00167987	-0.00433582	-0.0101464	-0.0157273	-0.0210726	-0.0262501	-0.0313602	-0.0363381	-0.0411796	-0.0458575	-0.0503689	-0.054727	-0.0589462	-0.0630803
0.252835	0.255432	0.253711	0.2497	0.244751	0.238877	0.232343	0.224945	0.216871	0.208308	0.199279	0.190226	0.181265	0.172296	0.163372	0.154513	0.145895	0.137451	0.129081	0.120788	0.112577	0.104501	0.0965666	0.0887836	0.0811738	0.0736966	0.0662997	0.0589504	0.0516422	0.0443923	0.0372616	0.0302659	0.0234571	0.0168659	0.0104529	0.00419045	-0.00188302	-0.0077485	-0.0134049	-0.01884	-0.0240853	-0.0292881	-0.0343526	-0.0393083	-0.0440922	-0.0487039	-0.05315	-0.0574301	-0.0616159	-0.0657263
0.248483	0.250949	0.249311	0.245471	0.240805	0.234982	0.228363	0.220871	0.212708	0.203936	0.194908	0.185951	0.176887	0.167882	0.158863	0.150021	0.141391	0.132867	0.124457	0.11616	0.10798	0.0999678	0.0920755	0.0843536	0.076808	0.0694039	0.062057	0.0547548	0.0474621	0.0402493	0.0331754	0.026279	0.0196084	0.0131378	0.00681989	0.00068555	-0.0052339	-0.0109411	-0.0164465	-0.0217776	-0.0270525	-0.0322107	-0.0372533	-0.0421509	-0.0468677	-0.0514131	-0.0557802	-0.0600256	-0.0641874	-0.0682607
0.244288	0.246843	0.24538	0.241846	0.237188	0.231229	0.224478	0.216861	0.20844	0.199655	0.190729	0.181645	0.172538	0.163429	0.154424	0.145567	0.13685	0.128281	0.119865	0.111597	0.103482	0.0955099	0.0876799	0.0800243	0.0725532	0.0651993	0.0578996	0.0506111	0.0433555	0.0361993	0.0292261	0.0224721	0.0159244	0.00954957	0.00336314	-0.00261368	-0.00837139	-0.013923	-0.0193198	-0.0246842	-0.029915	-0.0350516	-0.0400359	-0.0448653	-0.049515	-0.0539801	-0.0583117	-0.0625325	-0.0666572	-0.0707051
0.240672	0.243339	0.242173	0.238568	0.233699	0.227556	0.220635	0.2127	0.204252	0.195569	0.186493	0.177359	0.16814	0.15904	0.150016	0.141067	0.132303	0.123727	0.115339	0.107137	0.0990615	0.0911527	0.0833906	0.0758117	0.0683917	0.0610855	0.0537986	0.0465464	0.039347	0.0322929	0.0254653	0.0188363	0.0123852	0.00614459	0.000118411	-0.00569385	-0.0112925	-0.0167319	-0.0221642	-0.0274849	-0.0326942	-0.0377722	-0.0426874	-0.0474489	-0.0520176	-0.0564465	-0.0607532	-0.0649368	-0.0690359	-0.0730418
0.237608	0.240565	0.239197	0.235284	0.230172	0.223814	0.216521	0.208547	0.200205	0.191352	0.182219	0.17297	0.163759	0.154637	0.145518	0.136524	0.127754	0.119208	0.11089	0.102729	0.0947187	0.0868803	0.0791977	0.0716723	0.0643018	0.0570092	0.0497586	0.0425625	0.0354664	0.0285609	0.0218608	0.0153298	0.00901536	0.00293771	-0.00292133	-0.00857148	-0.014055	-0.019531	-0.0249195	-0.0302188	-0.035369	-0.0403772	-0.0452234	-0.0499029	-0.0544348	-0.0588384	-0.0631076	-0.067265	-0.0713222	-0.0752741
0.235366	0.237829	0.236012	0.231799	0.226431	0.219656	0.212325	0.204467	0.195939	0.187027	0.177777	0.168539	0.159307	0.150093	0.140935	0.131939	0.123204	0.114734	0.10646	0.0983682	0.090432	0.0826771	0.0750513	0.0675786	0.0602241	0.0529691	0.0457755	0.0386842	0.0317399	0.0249648	0.018365	0.0119737	0.00582526	-8.22735e-05	-0.00577598	-0.0113079	-0.0168286	-0.0222605	-0.0276269	-0.0328663	-0.0379452	-0.0428834	-0.0476463	-0.052288	-0.0567941	-0.0611596	-0.0654019	-0.0695172	-0.0735203	-0.0774102
0.2324	0.234373	0.232272	0.22782	0.222025	0.215248	0.208067	0.200025	0.191449	0.182427	0.173201	0.16395	0.154635	0.145396	0.136243	0.127292	0.118643	0.110226	0.102028	0.0940158	0.086169	0.0784763	0.070908	0.0634557	0.056142	0.0489468	0.0418608	0.0349251	0.0281153	0.0214438	0.0149879	0.00876663	0.002792	-0.00294635	-0.00851843	-0.014087	-0.0195625	-0.0249711	-0.0302762	-0.0354426	-0.0404495	-0.0453028	-0.0500261	-0.0546409	-0.059108	-0.0634454	-0.0676448	-0.0717055	-0.0756455	-0.0794921
0.22877	0.23049	0.228147	0.223218	0.217469	0.210893	0.203508	0.195421	0.186732	0.177743	0.168511	0.159181	0.149851	0.140622	0.13152	0.122664	0.114074	0.105739	0.0976274	0.0897105	0.0819295	0.0742984	0.0667531	0.0593452	0.0520941	0.0450096	0.0380845	0.0312873	0.024584	0.0180611	0.0117804	0.0057378	-6.28327e-05	-0.00567506	-0.0112855	-0.0168084	-0.02226	-0.0276062	-0.0328364	-0.0379292	-0.0428492	-0.0476618	-0.0523571	-0.0569319	-0.0613701	-0.065664	-0.0698082	-0.0738046	-0.0777003	-0.0814474
0.225024	0.226409	0.223466	0.218637	0.213137	0.206324	0.19889	0.190676	0.182023	0.173026	0.163711	0.154374	0.145056	0.135879	0.126878	0.118085	0.109584	0.10134	0.0933267	0.0854782	0.0777611	0.0701542	0.0626552	0.055312	0.0481743	0.041255	0.0344715	0.0277822	0.0212315	0.0148877	0.00878955	0.00292493	-0.00274676	-0.00839957	-0.0139646	-0.0194636	-0.0248525	-0.0301225	-0.0352777	-0.0402825	-0.0451606	-0.0499448	-0.0545998	-0.0591453	-0.0635397	-0.0677783	-0.0718576	-0.0758087	-0.0796048	-0.0832453
0.221022	0.221644	0.218891	0.214375	0.208594	0.20173	0.194161	0.185983	0.177317	0.168229	0.158906	0.149581	0.140318	0.131243	0.12231	0.113612	0.105206	0.0970651	0.0891225	0.0813396	0.0736469	0.0660872	0.0586547	0.0514274	0.0444585	0.0376835	0.0310092	0.024475	0.0181064	0.011948	0.00603098	0.000297376	-0.00541683	-0.0110246	-0.0165661	-0.0220023	-0.0273143	-0.0325083	-0.0375747	-0.0425373	-0.0473867	-0.0521308	-0.0567562	-0.0612578	-0.0655968	-0.06977	-0.0738036	-0.0776552	-0.0813442	-0.084911
0.216105	0.217133	0.214788	0.209915	0.204072	0.197056	0.189517	0.181315	0.172545	0.163445	0.154134	0.144863	0.135706	0.126699	0.117866	0.109269	0.100971	0.0929021	0.0850262	0.0772672	0.0696222	0.0621298	0.0548159	0.0477621	0.0409409	0.0342764	0.0277603	0.0214111	0.0152312	0.00925722	0.00347413	-0.0023051	-0.00797501	-0.01356	-0.019039	-0.0243978	-0.0296332	-0.0347376	-0.039761	-0.0446952	-0.0495047	-0.0542192	-0.0588012	-0.0632475	-0.067521	-0.0716481	-0.075582	-0.0793259	-0.0829413	-0.0864466
0.212557	0.213977	0.210793	0.205755	0.19965	0.192629	0.185032	0.176681	0.167885	0.158779	0.149512	0.140344	0.131246	0.122343	0.113615	0.105128	0.0969003	0.088898	0.0810401	0.0733279	0.0657484	0.0583773	0.0512455	0.0443438	0.0376335	0.0311327	0.0248068	0.0186517	0.0126629	0.00682768	0.000989604	-0.00474801	-0.0103977	-0.0159211	-0.0213223	-0.0266043	-0.0317496	-0.0368108	-0.0418062	-0.0467012	-0.0514813	-0.0561538	-0.0606817	-0.0650627	-0.0692911	-0.0733182	-0.077143	-0.0808137	-0.0843674	-0.0878215
0.210193	0.210029	0.206652	0.201321	0.195216	0.188131	0.18037	0.171991	0.163187	0.154128	0.144974	0.135869	0.126885	0.118098	0.109487	0.101076	0.0929187	0.0849343	0.0771247	0.0694797	0.0620256	0.0548428	0.0478677	0.0410798	0.0345382	0.0282322	0.0221043	0.0161445	0.0102983	0.00440397	-0.00139319	-0.00711139	-0.0126995	-0.0181445	-0.0234683	-0.0286593	-0.0337607	-0.0387939	-0.0437503	-0.048616	-0.0533544	-0.0579731	-0.0624353	-0.066771	-0.0708988	-0.0748159	-0.0785673	-0.0821756	-0.0856782	-0.0890158
0.205507	0.20548	0.20196	0.196701	0.190551	0.183321	0.17555	0.167179	0.158439	0.149506	0.140429	0.131452	0.122597	0.113941	0.105416	0.0970815	0.0889475	0.0810142	0.0732759	0.0657602	0.0584984	0.0514766	0.044619	0.038004	0.0316607	0.0255554	0.0196252	0.0138092	0.00790428	0.00205132	-0.00372621	-0.00938239	-0.0148915	-0.0202582	-0.0254902	-0.0306367	-0.0357101	-0.0407043	-0.0456311	-0.050455	-0.0551394	-0.0596918	-0.0641076	-0.0683423	-0.0723597	-0.0762029	-0.0798916	-0.0834478	-0.0868336	-0.0900357
0.201549	0.201049	0.197578	0.192232	0.185879	0.17863	0.170843	0.162523	0.153908	0.145044	0.136098	0.127256	0.118538	0.10997	0.101523	0.093207	0.085124	0.0772603	0.069655	0.0623413	0.0552447	0.0483405	0.041662	0.0352523	0.0291164	0.0232161	0.017435	0.0115486	0.0056813	-0.000155333	-0.00587223	-0.0114496	-0.0168808	-0.0221557	-0.0273437	-0.0324632	-0.037499	-0.0424643	-0.047351	-0.0521225	-0.056741	-0.0612484	-0.0655632	-0.0696861	-0.0736302	-0.0774106	-0.0810484	-0.0844871	-0.0877347	-0.0907991
0.197082	0.196738	0.193159	0.18758	0.181224	0.173952	0.166211	0.158024	0.149476	0.140749	0.131947	0.123251	0.114626	0.106141	0.0977119	0.0894478	0.0814352	0.073709	0.0663136	0.0591695	0.0521917	0.0454717	0.0390041	0.0328074	0.0268823	0.0211354	0.0152763	0.00942456	0.00357118	-0.00220591	-0.0078439	-0.0133435	-0.0186828	-0.0239141	-0.0290762	-0.0341593	-0.0391668	-0.0440934	-0.048929	-0.053635	-0.0582084	-0.0626146	-0.0668169	-0.0708668	-0.074748	-0.0784782	-0.0819979	-0.0852963	-0.0884039	-0.0912629
0.193352	0.192678	0.188698	0.183111	0.176689	0.169439	0.161829	0.153692	0.145285	0.136705	0.128051	0.119446	0.110906	0.102435	0.0940578	0.0858623	0.0779919	0.0704874	0.0632664	0.0562404	0.0494529	0.0429511	0.0367038	0.0307262	0.0249609	0.0191227	0.0132933	0.00745117	0.00165515	-0.00404371	-0.00960438	-0.0150122	-0.0203093	-0.0255164	-0.0306437	-0.0356997	-0.0406708	-0.0455485	-0.0503192	-0.0549816	-0.0594543	-0.0637468	-0.0678767	-0.071864	-0.0756967	-0.0793079	-0.0826847	-0.0858389	-0.0887379	-0.0913463
0.18934	0.188139	0.184223	0.178573	0.172173	0.165075	0.157512	0.149527	0.141277	0.132852	0.124292	0.115779	0.107252	0.0988351	0.0905279	0.082481	0.0748436	0.0675193	0.0604179	0.0535882	0.0470254	0.0407501	0.0347284	0.0289158	0.0230504	0.0172388	0.0114159	0.00562942	-8.8475e-05	-0.00571036	-0.0111789	-0.0165453	-0.0218197	-0.0269932	-0.0320943	-0.0371154	-0.0420391	-0.0468521	-0.0515793	-0.0561408	-0.0604989	-0.0647195	-0.0687867	-0.0727261	-0.0764393	-0.0799056	-0.0831359	-0.0860797	-0.0887265	-0.091102
0.184717	0.18375	0.179759	0.174134	0.167897	0.16084	0.153438	0.145614	0.137524	0.129191	0.120721	0.112218	0.103745	0.0953965	0.0872417	0.079438	0.0719858	0.0647814	0.0578807	0.0512812	0.0449499	0.0389055	0.0330521	0.0271298	0.0212872	0.0154784	0.00970876	0.00399928	-0.00164246	-0.00717283	-0.0126012	-0.0179468	-0.0231894	-0.0283382	-0.0334064	-0.0383819	-0.0432415	-0.0480115	-0.0526386	-0.0570852	-0.061372	-0.0655303	-0.0695505	-0.0733701	-0.0769372	-0.0802551	-0.0832733	-0.0859641	-0.0883771	-0.0905183
0.181007	0.17968	0.175618	0.170141	0.163895	0.156993	0.149747	0.142073	0.13406	0.125806	0.11733	0.108873	0.100462	0.0922664	0.0843656	0.0767511	0.0694167	0.0624173	0.055752	0.049389	0.0432939	0.037421	0.0314424	0.0255368	0.0196915	0.0139321	0.00823727	0.00260175	-0.00294987	-0.00844276	-0.0138532	-0.0191697	-0.0243902	-0.0295092	-0.0345347	-0.0394476	-0.044266	-0.0489371	-0.0534488	-0.0578255	-0.0620507	-0.066164	-0.0700642	-0.073736	-0.0771526	-0.080256	-0.0830187	-0.0854743	-0.0876503	-0.0895902
0.176971	0.17561	0.171741	0.166239	0.160168	0.153433	0.14634	0.138732	0.130793	0.12252	0.114084	0.105686	0.0974318	0.0895022	0.0817966	0.0743005	0.0671771	0.0604191	0.0539956	0.0478741	0.0419525	0.0359421	0.0299755	0.0240628	0.0182643	0.0125786	0.00695634	0.00140987	-0.00410588	-0.00958342	-0.0149669	-0.0202633	-0.0254562	-0.0305346	-0.0354986	-0.0403713	-0.0450916	-0.049647	-0.0540898	-0.0584054	-0.0625864	-0.0665796	-0.0703304	-0.0738501	-0.0770504	-0.0798967	-0.0824228	-0.0846397	-0.0866129	-0.0883725
0.173214	0.172069	0.168078	0.162758	0.156853	0.150261	0.143213	0.135662	0.127677	0.119433	0.111047	0.102806	0.0948306	0.0871016	0.0795119	0.0722331	0.0653578	0.0588475	0.052671	0.0467257	0.0406481	0.0346422	0.0286618	0.0227922	0.0170653	0.0114502	0.00591519	0.000401669	-0.00510207	-0.0105559	-0.0159218	-0.0211939	-0.0263492	-0.0313677	-0.0362935	-0.0410692	-0.0456736	-0.0501616	-0.0545439	-0.0588175	-0.0628783	-0.0667205	-0.0703165	-0.0736174	-0.0765576	-0.0791653	-0.08145	-0.0834616	-0.0852533	-0.0868548
0.170222	0.168688	0.16488	0.159722	0.153945	0.147366	0.140355	0.132724	0.124752	0.116543	0.108316	0.10037	0.0926001	0.0849842	0.0776192	0.0705963	0.0639753	0.0577182	0.05172	0.045598	0.0395167	0.0334895	0.0275477	0.0217475	0.0160891	0.0105597	0.00505463	-0.000450726	-0.00593418	-0.0113734	-0.0167186	-0.0219562	-0.0270536	-0.032036	-0.0368658	-0.0415254	-0.046064	-0.0504922	-0.0548343	-0.0589875	-0.062895	-0.0665802	-0.069955	-0.0729928	-0.0756919	-0.0780552	-0.0801322	-0.0819611	-0.0835931	-0.0850235
0.166767	0.165597	0.161995	0.156978	0.151196	0.144642	0.137524	0.129893	0.121948	0.113902	0.105987	0.0982558	0.090599	0.0832185	0.0761184	0.0693578	0.0629975	0.056921	0.0507278	0.044595	0.0384856	0.0324933	0.0266193	0.0208862	0.0153126	0.00981124	0.00431122	-0.00117688	-0.0066481	-0.0120694	-0.0173825	-0.0225635	-0.0276265	-0.0325137	-0.0372271	-0.0418219	-0.0463013	-0.0506903	-0.0549117	-0.0589102	-0.0626579	-0.0661198	-0.0692297	-0.0720245	-0.0744769	-0.0766307	-0.078524	-0.0801916	-0.0816512	-0.0828658
0.164348	0.163229	0.159671	0.154563	0.148761	0.14204	0.134893	0.127264	0.119482	0.111767	0.10407	0.0964443	0.0890315	0.081925	0.0750947	0.0686025	0.0624255	0.0561266	0.0499114	0.0437404	0.0376597	0.0317316	0.0259214	0.020271	0.0147221	0.00922134	0.00373423	-0.00174538	-0.00720312	-0.0125962	-0.0178548	-0.0230042	-0.0279732	-0.0327438	-0.0373942	-0.041931	-0.0463734	-0.0506419	-0.0547061	-0.0585423	-0.0620641	-0.0652579	-0.0681226	-0.0706673	-0.0729076	-0.0748763	-0.0766069	-0.0781003	-0.0793442	-0.0803428
0.162243	0.161109	0.157391	0.152242	0.146232	0.13947	0.132316	0.12486	0.117434	0.109947	0.102355	0.0949865	0.0878601	0.0810339	0.0744821	0.0681775	0.0617562	0.0554271	0.0491657	0.0430192	0.0370005	0.0311345	0.025406	0.0197782	0.0142269	0.00873607	0.00325489	-0.00221432	-0.00764635	-0.0129862	-0.0182146	-0.0232703	-0.028122	-0.0328307	-0.0374236	-0.0419246	-0.0462461	-0.0503549	-0.054254	-0.057862	-0.0611141	-0.0640606	-0.0666729	-0.0690037	-0.0710579	-0.0728627	-0.074418	-0.0756961	-0.0767239	-0.077498
0.160292	0.158888	0.155117	0.14972	0.143667	0.136896	0.129933	0.122869	0.115687	0.108304	0.100985	0.0939183	0.0870851	0.080551	0.0741932	0.0676204	0.0611602	0.0547768	0.0485359	0.0424496	0.0364911	0.0307062	0.024998	0.0193649	0.0138208	0.00833379	0.00286012	-0.00258583	-0.00796546	-0.0132766	-0.0184114	-0.0233491	-0.0281397	-0.0327912	-0.0373494	-0.0417288	-0.0458883	-0.0498287	-0.0534973	-0.0568328	-0.0598362	-0.0625277	-0.064924	-0.0670675	-0.0689569	-0.0705851	-0.0719248	-0.0729869	-0.0737902	-0.0743614
[truncated: 50 more columns]

## Sheet: Trained8RUN
0.844905	0.895238	0.9136	0.924189	0.931172	0.931376	0.930688	0.932043	0.935885	0.935776	0.935506	0.934626	0.936676	0.937029	0.936913	0.936222	0.935987	0.937064	0.937038	0.936506	0.935917	0.936748	0.936564	0.936525	0.935945	0.935937	0.936162	0.935974	0.935604	0.935363	0.935539	0.935259	0.934979	0.934954	0.934829	0.934714	0.934398	0.934317	0.935151	0.934979	0.934767	0.934442	0.934543	0.935216	0.934887	0.934597	0.934419	0.934381	0.934329	0.934153
0.894386	0.942509	0.959936	0.969774	0.973154	0.971986	0.971916	0.974626	0.976571	0.976233	0.975309	0.975785	0.977069	0.977147	0.976677	0.976154	0.976596	0.977149	0.976884	0.97622	0.976344	0.976685	0.976604	0.976304	0.976015	0.976147	0.976148	0.975886	0.975602	0.975619	0.975616	0.97536	0.975246	0.97522	0.975146	0.97498	0.974912	0.974875	0.975051	0.974914	0.974687	0.974554	0.974635	0.974727	0.974468	0.97429	0.974256	0.974279	0.974229	0.974048
0.912626	0.959712	0.976475	0.983203	0.984567	0.983811	0.985098	0.986811	0.987984	0.987079	0.987156	0.987555	0.988367	0.988098	0.987631	0.987637	0.987917	0.988083	0.987604	0.987425	0.987417	0.987653	0.987402	0.987197	0.987055	0.987068	0.986951	0.986703	0.986599	0.986534	0.986453	0.986292	0.986194	0.986166	0.98603	0.985929	0.98582	0.985775	0.985834	0.985656	0.985498	0.985473	0.985466	0.985452	0.985264	0.985174	0.985174	0.985171	0.98507	0.984923
0.923158	0.969519	0.983124	0.987704	0.98899	0.989589	0.99035	0.99151	0.991891	0.991778	0.991879	0.992096	0.992486	0.992162	0.99209	0.992069	0.992107	0.992017	0.991861	0.991668	0.991654	0.991667	0.991469	0.991356	0.991208	0.991124	0.990981	0.99086	0.990716	0.990602	0.990551	0.990411	0.990328	0.990236	0.990116	0.990025	0.989934	0.989864	0.989837	0.989712	0.989659	0.989585	0.989524	0.989485	0.989363	0.989309	0.989293	0.989238	0.989141	0.989078
0.930076	0.972826	0.984433	0.988917	0.991377	0.991669	0.992124	0.992676	0.993596	0.993548	0.99356	0.993524	0.993773	0.993767	0.993691	0.993528	0.993379	0.993503	0.993335	0.993174	0.993011	0.993029	0.992903	0.992778	0.992576	0.992465	0.992409	0.992256	0.992084	0.992002	0.991948	0.991828	0.991714	0.991614	0.991527	0.991446	0.991339	0.991229	0.99115	0.991099	0.991009	0.990903	0.990845	0.990831	0.990742	0.990684	0.990628	0.990567	0.990528	0.990468
0.930312	0.971753	0.983719	0.989573	0.991711	0.991867	0.99193	0.993033	0.993937	0.99385	0.993687	0.993601	0.994078	0.994071	0.993885	0.993591	0.993646	0.993728	0.993588	0.993333	0.993206	0.993267	0.993139	0.992968	0.992761	0.992723	0.992635	0.992469	0.992334	0.992256	0.99221	0.992067	0.99196	0.991898	0.99182	0.991725	0.991588	0.991491	0.991509	0.991428	0.991314	0.991217	0.991185	0.991184	0.991097	0.991012	0.990952	0.990935	0.990896	0.990812
0.929278	0.971482	0.984951	0.990323	0.992152	0.991898	0.992537	0.993621	0.994399	0.994146	0.993941	0.994103	0.994533	0.994411	0.994103	0.994005	0.99403	0.994108	0.993881	0.993664	0.993596	0.993628	0.993455	0.993275	0.993145	0.993075	0.992963	0.992826	0.992702	0.992636	0.992559	0.992419	0.992336	0.99228	0.992189	0.992068	0.991958	0.991926	0.9919	0.991797	0.991691	0.991623	0.991604	0.991594	0.991487	0.991402	0.991382	0.991364	0.991302	0.991217
0.930454	0.974142	0.986675	0.991451	0.99268	0.992983	0.993604	0.994534	0.995066	0.994755	0.994774	0.994904	0.995183	0.994931	0.994796	0.994677	0.994698	0.994667	0.994466	0.994304	0.994213	0.994186	0.994003	0.993888	0.993733	0.993637	0.993545	0.993414	0.993305	0.993213	0.993128	0.993019	0.992946	0.992875	0.992761	0.992659	0.992601	0.992541	0.992491	0.992393	0.992316	0.992263	0.992237	0.992201	0.992097	0.992052	0.99203	0.991989	0.991923	0.991873
0.934333	0.976065	0.987794	0.991816	0.99358	0.993874	0.994367	0.995052	0.995476	0.995386	0.995383	0.995382	0.995507	0.995413	0.995259	0.995147	0.995069	0.995047	0.994892	0.99472	0.994586	0.994536	0.994411	0.994272	0.994103	0.994025	0.993935	0.993817	0.993686	0.993584	0.993526	0.993428	0.993342	0.993248	0.993146	0.993094	0.993014	0.992934	0.992881	0.992808	0.992745	0.99269	0.992643	0.992599	0.992532	0.992488	0.992446	0.9924	0.992364	0.992322
0.93432	0.975656	0.98686	0.991682	0.993514	0.993774	0.994099	0.994726	0.995369	0.995293	0.995198	0.99509	0.995362	0.995261	0.995127	0.994942	0.994885	0.994907	0.994749	0.994546	0.994406	0.994408	0.994265	0.994116	0.993971	0.993897	0.993822	0.993691	0.993554	0.993484	0.993436	0.993329	0.993225	0.993141	0.993092	0.993019	0.992923	0.992847	0.992815	0.992756	0.992693	0.992621	0.992572	0.99256	0.992496	0.992436	0.99239	0.992372	0.992341	0.992303
0.93468	0.974973	0.987065	0.991878	0.993588	0.993671	0.993939	0.994785	0.995397	0.995226	0.99502	0.995065	0.995309	0.995221	0.995011	0.994849	0.99483	0.994836	0.994648	0.994439	0.994349	0.994328	0.994173	0.994045	0.993908	0.993843	0.993748	0.993614	0.993511	0.993448	0.99339	0.993266	0.993175	0.99314	0.993071	0.992982	0.992892	0.992836	0.992815	0.992755	0.992677	0.992606	0.992585	0.992574	0.992497	0.992435	0.992414	0.9924	0.992372	0.99232
0.933469	0.975373	0.987415	0.992056	0.993527	0.993561	0.994078	0.994897	0.995389	0.995106	0.995059	0.995084	0.995326	0.995162	0.994975	0.994861	0.994827	0.994793	0.9946	0.994447	0.994338	0.9943	0.994164	0.994042	0.993922	0.993838	0.993735	0.993629	0.99354	0.993466	0.993391	0.993281	0.993235	0.993179	0.993096	0.993012	0.992943	0.992898	0.992874	0.992801	0.992723	0.992682	0.99266	0.992634	0.992556	0.992521	0.992503	0.99249	0.992449	0.992407
0.93548	0.97665	0.988222	0.992444	0.993773	0.994036	0.994505	0.995173	0.995509	0.995374	0.995302	0.995325	0.995473	0.995321	0.995178	0.995048	0.994971	0.994923	0.994781	0.994607	0.994482	0.994454	0.994321	0.994215	0.99408	0.993985	0.993911	0.993819	0.993719	0.99363	0.993564	0.9935	0.993434	0.993363	0.993283	0.993218	0.99316	0.993113	0.993074	0.993	0.992951	0.992911	0.992875	0.992842	0.992791	0.992758	0.992741	0.992716	0.992684	0.992647
0.935782	0.976699	0.987945	0.99211	0.993756	0.994025	0.994377	0.994914	0.995409	0.995268	0.995211	0.995156	0.995318	0.995219	0.995067	0.994905	0.994822	0.994824	0.994665	0.994485	0.994378	0.994352	0.994239	0.99412	0.993982	0.993918	0.993858	0.993757	0.993646	0.993568	0.993547	0.993465	0.993387	0.993318	0.993259	0.993206	0.993146	0.993087	0.993045	0.992999	0.992953	0.992901	0.992863	0.992854	0.992805	0.992775	0.992747	0.992729	0.992702	0.992671
0.935577	0.976202	0.98746	0.992021	0.993672	0.993833	0.994067	0.99478	0.99526	0.995139	0.995011	0.99498	0.995189	0.995079	0.994896	0.994733	0.994704	0.994684	0.99452	0.99436	0.994259	0.994251	0.994126	0.994003	0.993895	0.993846	0.993777	0.993666	0.993566	0.993533	0.993493	0.9934	0.993325	0.993278	0.993228	0.993174	0.993104	0.993044	0.993028	0.992985	0.992929	0.992874	0.99286	0.992854	0.992808	0.992768	0.992747	0.992732	0.99271	0.992673
0.934893	0.975662	0.987456	0.991996	0.993505	0.993537	0.993973	0.994667	0.995154	0.994961	0.994859	0.994883	0.995074	0.99493	0.994747	0.994639	0.994589	0.994559	0.994413	0.994259	0.994179	0.994156	0.994028	0.993934	0.993844	0.993785	0.993705	0.993607	0.993554	0.993503	0.993451	0.993362	0.993307	0.993269	0.993218	0.993153	0.993083	0.99305	0.993038	0.992985	0.992925	0.992896	0.992881	0.992876	0.992822	0.99279	0.992772	0.992762	0.992734	0.992694
0.934566	0.976062	0.98773	0.992041	0.993362	0.993603	0.994009	0.9947	0.995095	0.994922	0.994875	0.994877	0.995021	0.994874	0.994745	0.994615	0.994554	0.994536	0.994394	0.994263	0.994168	0.994134	0.994034	0.993958	0.993856	0.993788	0.993717	0.993663	0.99359	0.993528	0.993477	0.993408	0.993362	0.993321	0.99326	0.993195	0.993151	0.99312	0.993098	0.993041	0.993007	0.992977	0.992963	0.992947	0.9929	0.99287	0.992856	0.99284	0.992808	0.992785
0.935529	0.976583	0.987886	0.991943	0.993486	0.99369	0.994092	0.99468	0.995083	0.994967	0.994896	0.994853	0.994987	0.994893	0.994741	0.994602	0.994553	0.994535	0.994415	0.994271	0.994164	0.994158	0.994076	0.993988	0.993878	0.993816	0.993791	0.993717	0.993635	0.993573	0.993541	0.993481	0.993431	0.993381	0.993318	0.993278	0.993237	0.993196	0.993167	0.993135	0.9931	0.993071	0.993049	0.993041	0.992997	0.992972	0.992952	0.992932	0.992917	0.992894
0.935443	0.976272	0.987398	0.991799	0.993331	0.993562	0.993878	0.994491	0.994962	0.994831	0.994721	0.994681	0.994872	0.994757	0.994601	0.994479	0.994434	0.994441	0.994311	0.994161	0.994089	0.994102	0.994008	0.993913	0.993816	0.993802	0.993756	0.993673	0.993592	0.993551	0.993526	0.993465	0.993407	0.993354	0.993318	0.993281	0.99323	0.993186	0.993181	0.993147	0.993114	0.993078	0.993061	0.993051	0.993012	0.992981	0.992959	0.992955	0.992939	0.992919
0.934812	0.975585	0.987219	0.991616	0.993179	0.993323	0.993677	0.994364	0.994816	0.994646	0.99454	0.994562	0.994727	0.994608	0.99447	0.994354	0.994335	0.994328	0.994192	0.994076	0.994023	0.994023	0.993923	0.99384	0.993788	0.993754	0.993699	0.993618	0.993558	0.993525	0.993498	0.993428	0.993369	0.993342	0.993309	0.993263	0.993209	0.993189	0.993183	0.993152	0.993111	0.99308	0.993066	0.99306	0.993017	0.992984	0.992977	0.992972	0.992959	0.992928
0.93402	0.975609	0.98719	0.991593	0.99303	0.993207	0.993643	0.994299	0.994697	0.994528	0.994486	0.994482	0.994637	0.994532	0.994398	0.994309	0.994275	0.994257	0.994153	0.994058	0.993993	0.993984	0.993895	0.993858	0.993786	0.993742	0.993687	0.993627	0.993575	0.993539	0.993502	0.993431	0.993397	0.993373	0.993331	0.993281	0.993252	0.993229	0.993224	0.993185	0.99315	0.993122	0.99311	0.993099	0.993054	0.993037	0.993029	0.993026	0.993002	0.992987
0.934658	0.975926	0.98742	0.991622	0.993064	0.993316	0.993701	0.994287	0.994674	0.994568	0.994491	0.994474	0.994636	0.994531	0.994424	0.994318	0.994271	0.994283	0.9942	0.99409	0.994017	0.994015	0.993972	0.993912	0.99383	0.993785	0.993749	0.993695	0.99364	0.993594	0.993555	0.993509	0.993477	0.993444	0.993397	0.99337	0.993337	0.993315	0.993301	0.993267	0.993233	0.993207	0.993191	0.993176	0.993145	0.993127	0.99312	0.993106	0.993098	0.99308
0.934397	0.975816	0.987147	0.991417	0.992976	0.993201	0.993533	0.99412	0.994579	0.994445	0.994364	0.994362	0.994526	0.994452	0.994332	0.994217	0.994204	0.994238	0.994141	0.994026	0.993961	0.994006	0.993942	0.993873	0.993792	0.993767	0.993738	0.993682	0.993618	0.993571	0.993556	0.993513	0.993473	0.993435	0.993412	0.993383	0.993351	0.993321	0.993315	0.993283	0.993252	0.993222	0.993204	0.993205	0.993174	0.993157	0.993141	0.993142	0.993131	0.993115
0.934259	0.975476	0.986929	0.991349	0.992867	0.993031	0.993369	0.994036	0.99446	0.994322	0.994258	0.99426	0.994454	0.994366	0.994236	0.994157	0.994167	0.994185	0.994083	0.993978	0.993964	0.993985	0.993912	0.993843	0.993782	0.993764	0.993732	0.993668	0.993602	0.99358	0.993568	0.993516	0.993471	0.993457	0.993431	0.993403	0.993364	0.99334	0.993332	0.993302	0.993268	0.993236	0.993231	0.99323	0.993201	0.993175	0.993174	0.993172	0.993162	0.993147
0.933561	0.975161	0.98686	0.991229	0.992673	0.992851	0.993284	0.993912	0.994331	0.994212	0.994152	0.99419	0.994367	0.994268	0.994174	0.994122	0.994116	0.994127	0.994036	0.993982	0.993944	0.993954	0.993881	0.993833	0.99378	0.993757	0.993717	0.993651	0.99361	0.993591	0.99357	0.993514	0.993494	0.993475	0.99345	0.993415	0.993381	0.993357	0.993352	0.993318	0.993281	0.993264	0.993257	0.993258	0.993221	0.99321	0.993205	0.993205	0.993195	0.993187
0.933435	0.975306	0.986888	0.991143	0.992581	0.992853	0.993237	0.993852	0.994282	0.994162	0.994137	0.994154	0.994316	0.994252	0.994185	0.994114	0.9941	0.994119	0.994078	0.993999	0.99395	0.993958	0.993905	0.993863	0.993805	0.993774	0.99373	0.993689	0.993652	0.993623	0.993597	0.993564	0.993539	0.993521	0.993488	0.993458	0.993424	0.993403	0.993393	0.993357	0.993335	0.993316	0.993311	0.9933	0.993278	0.993264	0.99326	0.993259	0.993257	0.993255
0.933599	0.975303	0.986754	0.991015	0.992571	0.992786	0.993159	0.993787	0.994214	0.994135	0.994089	0.99409	0.994287	0.994252	0.994164	0.994087	0.994081	0.994152	0.994084	0.993995	0.993944	0.993973	0.993925	0.993878	0.993812	0.993777	0.993759	0.99372	0.993674	0.993639	0.993637	0.993599	0.993574	0.993549	0.993521	0.99349	0.993459	0.993433	0.99342	0.993398	0.993374	0.993357	0.993343	0.993348	0.993322	0.993309	0.993305	0.993312	0.993315	0.993299
0.933356	0.975035	0.986481	0.990896	0.992413	0.992622	0.993023	0.993658	0.994122	0.994026	0.993968	0.994013	0.994236	0.994184	0.99409	0.994023	0.994071	0.994116	0.994038	0.993949	0.993919	0.993954	0.993902	0.993848	0.993779	0.993769	0.993754	0.993707	0.993656	0.993645	0.993638	0.993602	0.99357	0.99355	0.993522	0.993494	0.993459	0.993431	0.993433	0.993411	0.993389	0.993363	0.993363	0.993365	0.99334	0.993328	0.993331	0.993342	0.993332	0.993327
0.932947	0.97471	0.986402	0.990755	0.992269	0.992506	0.992913	0.993595	0.994038	0.993928	0.993914	0.99399	0.99419	0.994132	0.994049	0.994038	0.994057	0.99409	0.994011	0.993943	0.99392	0.993949	0.993889	0.993831	0.993788	0.993781	0.993757	0.993704	0.993678	0.993661	0.993655	0.993612	0.993584	0.993563	0.993538	0.993505	0.993469	0.993455	0.993454	0.993433	0.993403	0.993391	0.993388	0.99339	0.993367	0.993361	0.993369	0.993368	0.993368	0.99336
0.932635	0.974841	0.986373	0.990716	0.992238	0.992466	0.992932	0.993582	0.994004	0.993936	0.993957	0.994003	0.994194	0.994144	0.994119	0.994073	0.994079	0.994106	0.99405	0.993986	0.993956	0.993974	0.99391	0.993878	0.993837	0.993821	0.993788	0.993761	0.993727	0.993711	0.993696	0.993657	0.993627	0.993608	0.993579	0.993544	0.993521	0.993505	0.993505	0.993475	0.993459	0.993444	0.99344	0.993442	0.993426	0.993424	0.993418	0.993427	0.993424	0.993423
0.932756	0.974807	0.986322	0.990685	0.992199	0.992485	0.992914	0.99354	0.994004	0.993972	0.993961	0.993998	0.994197	0.994208	0.994147	0.994088	0.994088	0.994138	0.994085	0.994015	0.993974	0.993987	0.993948	0.993918	0.993869	0.993844	0.993837	0.993802	0.993768	0.993744	0.993733	0.993693	0.993665	0.993641	0.993609	0.993588	0.993563	0.993547	0.993536	0.993521	0.993502	0.993487	0.993484	0.993495	0.993482	0.993467	0.993471	0.993477	0.993481	0.993479
0.932413	0.9745	0.986137	0.990529	0.992112	0.992372	0.992782	0.993464	0.99397	0.99391	0.993893	0.993939	0.994202	0.994179	0.994106	0.994045	0.994069	0.994124	0.994065	0.993986	0.993941	0.993981	0.993945	0.993906	0.99385	0.993851	0.993837	0.993802	0.993762	0.993742	0.99373	0.993692	0.99366	0.993634	0.993616	0.993593	0.99357	0.993546	0.99355	0.993532	0.993513	0.993499	0.993501	0.993516	0.993492	0.993487	0.993488	0.9935	0.993504	0.9935
0.932033	0.974362	0.986033	0.990532	0.992069	0.992301	0.992771	0.993501	0.993964	0.993895	0.993888	0.994004	0.994224	0.994185	0.994106	0.994069	0.994096	0.994142	0.994073	0.993989	0.993971	0.994012	0.993966	0.993919	0.993889	0.993882	0.993868	0.993825	0.993789	0.993767	0.993757	0.993714	0.99368	0.993668	0.993647	0.993625	0.993593	0.993584	0.993584	0.993566	0.993548	0.993539	0.993544	0.993546	0.993531	0.993524	0.993531	0.993543	0.993544	0.993542
0.931889	0.974284	0.986051	0.990496	0.991999	0.992295	0.992814	0.993498	0.993949	0.99389	0.993955	0.994025	0.994228	0.994182	0.994129	0.994094	0.994113	0.994147	0.994073	0.994016	0.994	0.994031	0.993977	0.993956	0.993918	0.99391	0.993888	0.993849	0.99381	0.99379	0.993775	0.99373	0.993709	0.993694	0.993674	0.993645	0.993627	0.993614	0.993614	0.993596	0.993584	0.993579	0.993573	0.993584	0.993567	0.993566	0.993573	0.993582	0.993585	0.993591
0.931629	0.974303	0.986008	0.99042	0.992	0.99236	0.992818	0.993491	0.993954	0.993974	0.993985	0.994036	0.99423	0.994211	0.994159	0.994114	0.994121	0.994148	0.994102	0.994047	0.994021	0.994042	0.994015	0.993984	0.993945	0.993929	0.993911	0.993869	0.993833	0.993807	0.99379	0.993759	0.993735	0.993721	0.993692	0.993677	0.993655	0.993642	0.993642	0.993629	0.99362	0.993604	0.993606	0.993615	0.993604	0.993603	0.993607	0.993617	0.993629	0.993624
0.931721	0.974294	0.985948	0.990449	0.992114	0.992383	0.992828	0.993512	0.99406	0.994015	0.994004	0.994044	0.994265	0.994246	0.994182	0.994125	0.994124	0.99418	0.994136	0.99407	0.994033	0.994082	0.994043	0.994012	0.993964	0.993952	0.99393	0.99389	0.993848	0.99382	0.993816	0.993782	0.993758	0.993736	0.993722	0.993702	0.99368	0.993667	0.993676	0.993666	0.993645	0.993637	0.993637	0.993652	0.99364	0.993636	0.993642	0.993661	0.993661	0.993657
0.931243	0.973976	0.985842	0.990449	0.992049	0.992309	0.992769	0.993551	0.994041	0.993978	0.993961	0.994031	0.994256	0.994228	0.994152	0.99409	0.994118	0.994177	0.994122	0.994048	0.994038	0.994079	0.994041	0.994001	0.993958	0.993943	0.993923	0.993878	0.993835	0.99382	0.993814	0.993781	0.99375	0.993742	0.993725	0.993705	0.993684	0.993676	0.993689	0.993669	0.993657	0.993647	0.993652	0.993667	0.993654	0.993652	0.993666	0.993675	0.993676	0.993673
0.930782	0.973925	0.985926	0.990436	0.992019	0.992294	0.992861	0.993572	0.994038	0.993965	0.993978	0.99405	0.994263	0.994221	0.994139	0.994106	0.994137	0.994183	0.994119	0.994072	0.994054	0.994094	0.994047	0.994011	0.993966	0.993953	0.993928	0.993881	0.993851	0.993834	0.993829	0.993788	0.993771	0.993759	0.993742	0.993723	0.993705	0.993701	0.993702	0.99369	0.993676	0.993672	0.993678	0.99369	0.993679	0.993685	0.993689	0.993699	0.993701	0.993704
0.930745	0.974103	0.985954	0.99044	0.992037	0.992427	0.992905	0.993587	0.99404	0.993997	0.994011	0.994069	0.994266	0.994216	0.994164	0.994134	0.994151	0.994187	0.994151	0.994094	0.994075	0.994105	0.994062	0.994023	0.99398	0.993962	0.993934	0.9939	0.993867	0.993851	0.993838	0.99381	0.99379	0.993778	0.993761	0.993746	0.993732	0.993718	0.993728	0.993714	0.993705	0.993701	0.993705	0.993719	0.993715	0.993712	0.993717	0.993728	0.993735	0.993733
0.930716	0.973977	0.985859	0.990395	0.992144	0.992429	0.99288	0.993551	0.994041	0.994	0.994	0.994044	0.994234	0.994216	0.994167	0.994124	0.994131	0.994196	0.99415	0.994093	0.994065	0.994099	0.994054	0.994017	0.993968	0.993948	0.993934	0.993898	0.993867	0.993842	0.993843	0.993812	0.993792	0.99378	0.993768	0.993757	0.993733	0.993727	0.993735	0.993727	0.993719	0.993712	0.993718	0.99374	0.993727	0.993725	0.993731	0.993747	0.99375	0.993745
0.930434	0.973689	0.985676	0.990413	0.992077	0.992339	0.992789	0.993501	0.994001	0.993951	0.993937	0.993977	0.9942	0.994187	0.994126	0.994075	0.994112	0.99417	0.994125	0.994059	0.994036	0.994071	0.994028	0.993987	0.993937	0.99393	0.993915	0.993881	0.993841	0.99383	0.993828	0.993799	0.99378	0.993772	0.993765	0.993745	0.993729	0.993722	0.993735	0.993728	0.993718	0.993714	0.993727	0.993741	0.993729	0.993729	0.993739	0.993753	0.993752	0.993752
0.929975	0.973533	0.985825	0.990405	0.992034	0.992283	0.992779	0.993496	0.993981	0.993914	0.993892	0.993968	0.994195	0.994168	0.994096	0.994077	0.994103	0.994161	0.994106	0.994045	0.99402	0.994057	0.994009	0.993966	0.993929	0.99392	0.993906	0.993865	0.993839	0.993825	0.993824	0.993796	0.993779	0.993776	0.993759	0.993747	0.99373	0.993727	0.993741	0.993732	0.993725	0.993728	0.993733	0.993748	0.993738	0.993742	0.99375	0.99376	0.993765	0.993763
0.929652	0.973756	0.985848	0.990384	0.991999	0.992294	0.992793	0.993494	0.993958	0.993882	0.993898	0.993976	0.994187	0.994148	0.994108	0.994079	0.994104	0.994152	0.9941	0.994039	0.994016	0.994047	0.993997	0.993966	0.993928	0.993921	0.993898	0.99387	0.993842	0.993829	0.993828	0.993802	0.99379	0.993778	0.993769	0.993755	0.993743	0.993741	0.993754	0.993747	0.993746	0.993742	0.993748	0.993764	0.993759	0.993761	0.993765	0.99378	0.993784	0.993786
0.929821	0.973734	0.985791	0.990328	0.991999	0.992298	0.992781	0.99346	0.993917	0.993879	0.993896	0.993958	0.994159	0.994152	0.994103	0.994073	0.994088	0.99414	0.994089	0.99403	0.994002	0.99403	0.993992	0.993961	0.993924	0.993908	0.993899	0.993868	0.993841	0.993829	0.99383	0.99381	0.993789	0.993785	0.993775	0.993766	0.993755	0.993751	0.993766	0.993765	0.993758	0.993755	0.993763	0.993783	0.993777	0.993775	0.993785	0.993799	0.993806	0.993806
0.929482	0.973416	0.985565	0.990189	0.991896	0.992196	0.992661	0.993342	0.993844	0.993812	0.993816	0.993872	0.994106	0.994096	0.994049	0.99401	0.994031	0.994087	0.99404	0.993977	0.993946	0.993987	0.99395	0.993922	0.993878	0.993875	0.993865	0.993837	0.993811	0.9938	0.993809	0.993781	0.993769	0.993763	0.993758	0.99375	0.993739	0.993738	0.993759	0.993753	0.993747	0.993747	0.993758	0.993778	0.993768	0.993773	0.993782	0.993799	0.993804	0.993809
0.928993	0.973179	0.985483	0.990141	0.991837	0.992112	0.992574	0.993306	0.993813	0.993763	0.993756	0.99385	0.994075	0.994066	0.994008	0.993974	0.993996	0.994056	0.994004	0.993938	0.993922	0.993962	0.993928	0.993891	0.993861	0.993855	0.993847	0.993821	0.993797	0.993792	0.993792	0.993773	0.993759	0.993758	0.993754	0.993746	0.993736	0.993742	0.993756	0.993752	0.993749	0.993752	0.993763	0.993779	0.993776	0.99378	0.993793	0.993807	0.993817	0.99382
0.928684	0.973117	0.985474	0.990116	0.99178	0.992047	0.992562	0.993296	0.993783	0.993721	0.993752	0.993836	0.994061	0.994039	0.993986	0.993954	0.993979	0.994032	0.993977	0.993925	0.993908	0.99395	0.993907	0.993884	0.993851	0.993848	0.99384	0.993814	0.993797	0.993784	0.993792	0.99377	0.993762	0.993762	0.993757	0.993751	0.993747	0.993748	0.993762	0.993761	0.993761	0.993765	0.993771	0.993794	0.99379	0.993797	0.993807	0.993826	0.993835	0.993838
0.928516	0.97311	0.985456	0.990064	0.991719	0.992047	0.992564	0.993275	0.993747	0.993726	0.993744	0.993827	0.994038	0.994021	0.993968	0.993939	0.993957	0.994007	0.993966	0.993913	0.993898	0.99393	0.993901	0.993875	0.993844	0.993841	0.993835	0.993815	0.993789	0.993784	0.99379	0.993774	0.993766	0.993765	0.993762	0.993762	0.993754	0.993755	0.993772	0.993774	0.993774	0.993774	0.993787	0.993808	0.993808	0.993812	0.993827	0.993845	0.993854	0.99386
0.928297	0.972998	0.98532	0.989944	0.991676	0.992008	0.992502	0.993204	0.993722	0.993693	0.993711	0.99378	0.993997	0.993984	0.993935	0.9939	0.993915	0.993978	0.993938	0.993888	0.993862	0.993908	0.993877	0.993855	0.993825	0.993823	0.993825	0.993797	0.99378	0.993773	0.993784	0.993769	0.99376	0.993762	0.993765	0.99376	0.993752	0.993757	0.993777	0.99378	0.993777	0.993783	0.993795	0.99382	0.993817	0.993827	0.993841	0.993858	0.99387	0.993878
0.927979	0.972749	0.985139	0.989879	0.991624	0.991931	0.992414	0.993171	0.993678	0.99365	0.993654	0.993732	0.993953	0.993945	0.993889	0.99385	0.993881	0.993945	0.993907	0.993847	0.993837	0.993881	0.993853	0.993831	0.993801	0.993808	0.993801	0.993782	0.993763	0.993761	0.993773	0.993757	0.993752	0.993759	0.993757	0.993754	0.993749	0.993756	0.993777	0.993776	0.993779	0.993785	0.993801	0.993823	0.993825	0.993834	0.993848	0.993868	0.993882	0.99389
0.927476	0.972495	0.98508	0.989845	0.991561	0.991848	0.992395	0.993136	0.993643	0.993599	0.993611	0.99369	0.993916	0.9939	0.993841	0.993819	0.993849	0.993916	0.993868	0.993823	0.99381	0.993858	0.993831	0.993809	0.993787	0.993784	0.993786	0.993765	0.993752	0.993751	0.993762	0.993749	0.993749	0.993752	0.993751	0.993751	0.993749	0.993758	0.993775	0.993781	0.993784	0.993793	0.993806	0.993834	0.993835	0.993844	0.99386	0.993883	0.993896	0.993907
0.927126	0.972462	0.985083	0.98981	0.991503	0.991858	0.992383	0.993123	0.993612	0.993574	0.993588	0.99367	0.993888	0.993867	0.993824	0.993801	0.993834	0.993889	0.993856	0.993808	0.993799	0.993846	0.993818	0.993805	0.993774	0.99378	0.99378	0.993764	0.993751	0.99375	0.993764	0.993756	0.993752	0.993755	0.993758	0.99376	0.993761	0.993765	0.993789	0.993795	0.993801	0.993807	0.993826	0.993852	0.993853	0.993864	0.993883	0.993905	0.993921	0.993932
0.927023	0.972493	0.98507	0.989764	0.991545	0.991861	0.992383	0.9931	0.993596	0.993557	0.993574	0.993647	0.993859	0.993855	0.993811	0.99379	0.99381	0.993881	0.993845	0.9938	0.99379	0.993838	0.993818	0.993795	0.993773	0.993777	0.993781	0.993766	0.993753	0.993754	0.993773	0.993761	0.993757	0.993764	0.993769	0.993774	0.99377	0.993781	0.993805	0.993813	0.993817	0.993828	0.993846	0.993871	0.993875	0.993888	0.993908	0.993933	0.993948	0.993959
0.926655	0.972273	0.984902	0.989723	0.991489	0.991808	0.992309	0.993039	0.993546	0.993513	0.993521	0.99359	0.993819	0.993817	0.993776	0.993744	0.993779	0.993849	0.993818	0.993773	0.993764	0.993821	0.993793	0.99378	0.993755	0.993764	0.99377	0.993754	0.993744	0.99375	0.993766	0.993755	0.993755	0.993764	0.993772	0.993773	0.993776	0.993788	0.993814	0.993821	0.993829	0.99384	0.993857	0.993885	0.993892	0.993906	0.993928	0.993953	0.993968	0.993979
0.926148	0.972025	0.984831	0.989657	0.991431	0.991728	0.992242	0.99299	0.993504	0.993461	0.993464	0.99355	0.993783	0.993785	0.993732	0.993713	0.993748	0.993824	0.993792	0.993746	0.993747	0.993796	0.993778	0.993762	0.993742	0.993753	0.993759	0.993746	0.99374	0.993744	0.993761	0.993754	0.993756	0.993769	0.993773	0.993781	0.993785	0.993799	0.993823	0.993835	0.993842	0.993853	0.993872	0.993904	0.993913	0.993929	0.99395	0.993975	0.993991	0.994002
0.925886	0.971975	0.984807	0.989638	0.99138	0.991683	0.992217	0.99297	0.993471	0.993421	0.993439	0.993527	0.993765	0.993752	0.993713	0.993694	0.993735	0.993809	0.993774	0.993739	0.993732	0.993791	0.993769	0.993758	0.99374	0.99375	0.993759	0.99375	0.993742	0.993746	0.993767	0.993762	0.993769	0.993778	0.99379	0.993798	0.993804	0.993816	0.993846	0.993856	0.993864	0.993876	0.9939	0.993933	0.993944	0.99396	0.993981	0.994005	0.994022	0.994036
0.925831	0.971951	0.984803	0.9896	0.991355	0.99167	0.992207	0.992946	0.99344	0.993407	0.993426	0.993517	0.993739	0.993742	0.9937	0.993687	0.993726	0.993798	0.993774	0.99373	0.993733	0.993788	0.993771	0.993761	0.993742	0.993755	0.993768	0.993757	0.993749	0.993757	0.99378	0.993779	0.993782	0.993798	0.99381	0.993821	0.993824	0.993842	0.99387	0.99388	0.993889	0.993906	0.993931	0.993967	0.993977	0.993992	0.994014	0.994039	0.994058	0.994073
0.925851	0.971894	0.984697	0.989508	0.991323	0.99164	0.992159	0.992889	0.993396	0.99337	0.993396	0.99347	0.993705	0.99371	0.993677	0.993661	0.993696	0.993783	0.993751	0.993718	0.993717	0.993777	0.993762	0.993752	0.993737	0.993752	0.993765	0.993754	0.993752	0.99376	0.99379	0.993785	0.993795	0.993813	0.993826	0.993835	0.993845	0.993861	0.993888	0.9939	0.993915	0.993934	0.993961	0.993995	0.994005	0.994021	0.994043	0.99407	0.994091	0.994105
0.92553	0.971677	0.98457	0.989445	0.991274	0.991574	0.992087	0.99284	0.993353	0.993334	0.993342	0.993434	0.99367	0.993682	0.993648	0.99363	0.993678	0.993756	0.993735	0.993698	0.993703	0.993764	0.993749	0.993743	0.993731	0.993745	0.993758	0.993752	0.993751	0.993765	0.993791	0.993794	0.993805	0.993824	0.993836	0.993851	0.993859	0.993874	0.993903	0.993921	0.993938	0.993958	0.993985	0.994019	0.994029	0.994046	0.99407	0.9941	0.99412	0.994137
0.925054	0.971479	0.984498	0.989395	0.991206	0.991499	0.992037	0.992799	0.99332	0.993281	0.993308	0.9934	0.993644	0.993655	0.993617	0.993613	0.993652	0.993742	0.993717	0.993685	0.993691	0.993753	0.993741	0.993738	0.993725	0.99374	0.993758	0.993753	0.993757	0.993768	0.993801	0.993805	0.993818	0.993835	0.993853	0.993866	0.993874	0.993891	0.993927	0.993946	0.993965	0.993985	0.994011	0.994045	0.994056	0.994075	0.994102	0.99413	0.994153	0.994168
0.924701	0.971457	0.984488	0.989355	0.991153	0.991466	0.992011	0.99278	0.993281	0.99326	0.993286	0.993386	0.993628	0.993634	0.993611	0.993597	0.993648	0.993733	0.993713	0.993682	0.993689	0.993753	0.993744	0.99374	0.993728	0.993747	0.993766	0.993768	0.993768	0.993787	0.993821	0.993826	0.993837	0.99386	0.993876	0.993889	0.993898	0.993922	0.993959	0.99398	0.993998	0.994018	0.994044	0.994079	0.994092	0.994114	0.994139	0.99417	0.99419	0.994207
0.925029	0.971531	0.984473	0.989314	0.991126	0.991449	0.992002	0.992745	0.993261	0.993241	0.993277	0.993374	0.993608	0.993631	0.993598	0.993596	0.993641	0.99373	0.993712	0.993682	0.993691	0.993757	0.993749	0.993745	0.993738	0.993757	0.993783	0.993781	0.99379	0.99381	0.993844	0.993848	0.993865	0.993886	0.993901	0.993915	0.993932	0.993957	0.993996	0.994016	0.994034	0.994054	0.994081	0.994118	0.994134	0.994154	0.994182	0.99421	0.994233	0.994252
0.924747	0.971358	0.984345	0.989263	0.991077	0.991409	0.991935	0.992711	0.993224	0.993211	0.993246	0.993343	0.993591	0.993602	0.993583	0.993576	0.993627	0.993718	0.993699	0.993672	0.993685	0.99375	0.993742	0.993743	0.993737	0.993762	0.993784	0.99379	0.9938	0.993821	0.993854	0.993863	0.993879	0.993899	0.993916	0.993937	0.993955	0.993982	0.99402	0.994039	0.994057	0.994078	0.994107	0.994147	0.994161	0.994184	0.99421	0.99424	0.994265	0.994281
0.924322	0.971134	0.984269	0.989199	0.991029	0.991332	0.991896	0.992669	0.993192	0.993178	0.993212	0.993324	0.99356	0.993585	0.99356	0.99356	0.993612	0.993703	0.993688	0.993665	0.993676	0.993741	0.993738	0.99374	0.993741	0.993762	0.993792	0.993799	0.99381	0.99383	0.993868	0.993876	0.993891	0.993914	0.993937	0.99396	0.99398	0.994007	0.994044	0.994064	0.994083	0.994105	0.994138	0.994175	0.994193	0.994213	0.994242	0.994274	0.994296	0.994314
0.923933	0.971059	0.984222	0.989175	0.99097	0.991311	0.991868	0.992652	0.993173	0.993155	0.993204	0.993301	0.993552	0.993571	0.993552	0.993553	0.993605	0.993699	0.993687	0.993663	0.993674	0.993744	0.993742	0.993751	0.993747	0.993776	0.993808	0.993816	0.993825	0.993851	0.993887	0.993895	0.993911	0.993941	0.993966	0.99399	0.99401	0.994036	0.994073	0.994094	0.994114	0.994141	0.994171	0.994212	0.994226	0.994249	0.994279	0.994308	0.994333	0.994351
0.923716	0.97099	0.984204	0.989119	0.990962	0.991292	0.991859	0.992639	0.993155	0.993153	0.993186	0.9933	0.993544	0.993568	0.99355	0.993551	0.993606	0.993703	0.99369	0.993665	0.993682	0.993752	0.993757	0.993762	0.993766	0.993798	0.993829	0.993835	0.99385	0.993874	0.99391	0.993918	0.993943	0.993974	0.994001	0.994024	0.994043	0.994069	0.994108	0.99413	0.994154	0.994178	0.994212	0.994249	0.994266	0.994291	0.994319	0.994349	0.994374	0.994389
0.923653	0.970976	0.984122	0.989071	0.990924	0.991277	0.991836	0.992602	0.993146	0.993131	0.993181	0.993286	0.993535	0.993562	0.993545	0.993547	0.993603	0.993703	0.993689	0.993671	0.993686	0.993767	0.993768	0.993782	0.993789	0.993818	0.993849	0.993861	0.993875	0.993896	0.993933	0.993951	0.993978	0.994011	0.994037	0.994059	0.994078	0.994105	0.994144	0.994171	0.994193	0.994221	0.99425	0.994291	0.99431	0.994332	0.994361	0.994392	0.994413	0.99443
0.923437	0.97078	0.98405	0.989011	0.990892	0.991239	0.991795	0.992587	0.993117	0.993121	0.993162	0.993273	0.993525	0.993552	0.993537	0.993543	0.993599	0.993699	0.993692	0.993673	0.993697	0.993773	0.993783	0.9938	0.993805	0.993834	0.993871	0.993882	0.993893	0.993916	0.993962	0.993983	0.994011	0.994043	0.994067	0.99409	0.99411	0.994138	0.994181	0.994206	0.994231	0.994254	0.994287	0.99433	0.994346	0.99437	0.994399	0.994426	0.994448	0.994463
0.922954	0.970662	0.983962	0.988967	0.990847	0.991191	0.991773	0.99255	0.993101	0.993095	0.993144	0.993257	0.993509	0.99354	0.993529	0.993534	0.99359	0.993697	0.993689	0.99368	0.9937	0.993786	0.993799	0.993814	0.993818	0.993853	0.993889	0.993897	0.99391	0.993943	0.993991	0.994013	0.99404	0.994071	0.994097	0.99412	0.994141	0.994174	0.994215	0.994243	0.994264	0.994291	0.994325	0.994365	0.994383	0.994407	0.994433	0.994461	0.994481	0.994494
0.922768	0.97059	0.98396	0.988958	0.990832	0.991199	0.991757	0.992556	0.993096	0.993096	0.993145	0.993258	0.993513	0.993545	0.993534	0.993539	0.993602	0.993706	0.993709	0.993695	0.993725	0.993813	0.993823	0.993838	0.993848	0.993881	0.993914	0.993924	0.993947	0.993982	0.994031	0.994052	0.994078	0.994109	0.994135	0.994159	0.994185	0.994215	0.99426	0.994283	0.994308	0.994336	0.994368	0.994409	0.994427	0.994447	0.994474	0.994499	0.994517	0.994526
0.922652	0.970645	0.983946	0.988894	0.990831	0.991182	0.991764	0.992547	0.99309	0.993092	0.993143	0.993258	0.993511	0.993549	0.993537	0.993549	0.993608	0.993728	0.993725	0.993722	0.993755	0.993839	0.99385	0.99387	0.993878	0.993907	0.993941	0.993963	0.993989	0.994025	0.994073	0.994092	0.994118	0.99415	0.994176	0.994206	0.994229	0.994263	0.994301	0.99433	0.994356	0.994382	0.994415	0.994455	0.994469	0.99449	0.994514	0.994537	0.99455	0.994563
0.922645	0.970568	0.983866	0.988884	0.990802	0.99118	0.991746	0.992536	0.993083	0.993085	0.993139	0.993254	0.993511	0.993549	0.993544	0.993553	0.993626	0.99374	0.993749	0.993749	0.993778	0.993862	0.993879	0.993897	0.993902	0.993932	0.993978	0.994003	0.994029	0.994063	0.99411	0.99413	0.994156	0.994188	0.99422	0.994247	0.994274	0.994302	0.994345	0.994375	0.994399	0.994426	0.994457	0.994494	0.994509	0.994527	0.994548	0.994567	0.994584	0.994595
0.922278	0.970461	0.983823	0.988825	0.990785	0.991147	0.991725	0.992519	0.993067	0.993073	0.993131	0.993246	0.993503	0.993548	0.993542	0.993564	0.993631	0.993757	0.993769	0.993765	0.993794	0.993884	0.993899	0.993914	0.99392	0.993962	0.994011	0.994037	0.994062	0.994095	0.994142	0.994162	0.994189	0.994227	0.994255	0.994287	0.994308	0.994341	0.994385	0.994412	0.994437	0.994463	0.994491	0.994529	0.994542	0.994557	0.994574	0.994596	0.994612	0.994624
0.921929	0.970378	0.983752	0.988811	0.990752	0.991125	0.991706	0.992503	0.993057	0.993065	0.993125	0.993239	0.993505	0.993547	0.993556	0.993572	0.993651	0.993781	0.993788	0.993785	0.993821	0.993908	0.993919	0.993935	0.993954	0.993999	0.994049	0.994073	0.994097	0.99413	0.994177	0.994197	0.994231	0.994266	0.994299	0.994323	0.99435	0.994384	0.994425	0.994454	0.994477	0.9945	0.994529	0.994564	0.994573	0.994585	0.994605	0.994626	0.994642	0.994654
0.922234	0.970511	0.983861	0.988843	0.990772	0.991142	0.991725	0.992523	0.993065	0.993086	0.993142	0.993266	0.993522	0.993586	0.993588	0.993616	0.993701	0.993821	0.993829	0.993831	0.993863	0.993944	0.993956	0.993988	0.99401	0.994055	0.994101	0.994124	0.994147	0.99418	0.994226	0.994255	0.994284	0.994323	0.994347	0.994378	0.994406	0.994437	0.99448	0.994505	0.994525	0.994549	0.994574	0.994605	0.994609	0.994625	0.994644	0.994664	0.994681	0.994693
0.92202	0.970461	0.983789	0.988798	0.99074	0.991115	0.991705	0.992504	0.993054	0.993074	0.993141	0.993259	0.993537	0.993594	0.99361	0.993643	0.99372	0.993841	0.993856	0.993855	0.993882	0.993964	0.993991	0.994026	0.994049	0.994091	0.994136	0.994159	0.994183	0.994215	0.994269	0.994293	0.994328	0.994359	0.994389	0.994422	0.994446	0.994478	0.994519	0.994541	0.994562	0.994582	0.994604	0.99463	0.994638	0.994653	0.994672	0.994693	0.994709	0.994717
0.921874	0.970366	0.983761	0.988785	0.990728	0.991107	0.991704	0.992503	0.993052	0.993082	0.993144	0.993279	0.993549	0.993621	0.993641	0.993667	0.993744	0.993872	0.993883	0.993878	0.993905	0.994002	0.994032	0.994068	0.994089	0.994129	0.994174	0.994196	0.99422	0.994261	0.99431	0.994339	0.994365	0.994402	0.994434	0.994463	0.994489	0.994519	0.994556	0.994579	0.994596	0.994613	0.994631	0.99466	0.994668	0.994682	0.994702	0.994722	0.994734	0.994741
0.921468	0.970233	0.983691	0.988735	0.990694	0.991086	0.99168	0.99248	0.993043	0.993069	0.993151	0.99328	0.993566	0.993643	0.993655	0.993682	0.993767	0.993891	0.993898	0.993893	0.993937	0.994038	0.994067	0.994101	0.99412	0.99416	0.994206	0.994228	0.99426	0.994295	0.99435	0.99437	0.994403	0.994442	0.99447	0.994501	0.994524	0.994551	0.994589	0.994608	0.994623	0.994635	0.994656	0.994685	0.994692	0.994707	0.994726	0.994743	0.994753	0.994759
0.921178	0.970141	0.983651	0.988717	0.990686	0.991078	0.991671	0.992487	0.993042	0.993093	0.993166	0.993311	0.993604	0.993669	0.993682	0.993716	0.993796	0.993914	0.993922	0.993935	0.993982	0.994082	0.994109	0.994141	0.994159	0.9942	0.994245	0.994276	0.994302	0.994343	0.994388	0.994416	0.99445	0.994485	0.994514	0.994542	0.994562	0.99459	0.994623	0.994639	0.994648	0.994665	0.994685	0.994713	0.994721	0.994735	0.994751	0.994766	0.994776	0.994783
0.92093	0.970071	0.983618	0.988688	0.990681	0.991067	0.991678	0.992481	0.993072	0.993112	0.993203	0.993356	0.993633	0.9937	0.993721	0.993749	0.993821	0.99394	0.993967	0.993984	0.99403	0.994127	0.994152	0.994183	0.994201	0.99424	0.994294	0.994319	0.994352	0.994382	0.994435	0.994463	0.994494	0.99453	0.994556	0.99458	0.994601	0.994624	0.994654	0.994664	0.994678	0.994693	0.994713	0.994741	0.994748	0.994759	0.994772	0.994786	0.994798	0.994802
0.920762	0.969997	0.983572	0.988678	0.990667	0.991075	0.99167	0.992513	0.993093	0.993152	0.993252	0.993386	0.993665	0.99374	0.993754	0.993774	0.993846	0.993986	0.994018	0.994034	0.994076	0.99417	0.994194	0.994225	0.994242	0.994291	0.994339	0.99437	0.994391	0.994429	0.994483	0.994507	0.994539	0.994572	0.994594	0.994619	0.994635	0.994654	0.994677	0.994693	0.994706	0.99472	0.99474	0.994768	0.994771	0.994779	0.994792	0.994808	0.994816	0.994818
0.920501	0.969942	0.983541	0.988653	0.990671	0.991063	0.991697	0.992529	0.993132	0.993199	0.993279	0.993415	0.993703	0.993771	0.993776	0.993796	0.993891	0.994036	0.994065	0.994077	0.994116	0.99421	0.994234	0.994263	0.99429	0.994333	0.994387	0.994407	0.994436	0.994475	0.994525	0.994551	0.994579	0.994607	0.99463	0.99465	0.994662	0.994676	0.994704	0.994719	0.99473	0.994745	0.994765	0.994788	0.99479	0.994797	0.994812	0.994824	0.99483	0.994831
0.920273	0.969867	0.983491	0.988653	0.990653	0.991095	0.991717	0.992573	0.993186	0.993229	0.993311	0.993456	0.993737	0.993795	0.9938	0.993844	0.993943	0.994086	0.994111	0.994119	0.994158	0.994252	0.994273	0.994314	0.994334	0.994383	0.994424	0.994452	0.994483	0.994518	0.994569	0.994591	0.994615	0.994644	0.994662	0.994678	0.994684	0.994702	0.99473	0.994743	0.994755	0.99477	0.994785	0.994806	0.994807	0.994816	0.994827	0.994837	0.994842	0.994847
0.920969	0.970003	0.983627	0.98867	0.990772	0.991184	0.991822	0.99269	0.993253	0.993299	0.993387	0.993519	0.993782	0.993837	0.993874	0.993923	0.994016	0.994152	0.994172	0.994179	0.994217	0.994306	0.994341	0.994373	0.9944	0.994433	0.994484	0.994513	0.994538	0.994574	0.994619	0.994637	0.994661	0.994684	0.994697	0.994705	0.994717	0.994735	0.99476	0.994774	0.994785	0.994794	0.994808	0.994827	0.99483	0.994835	0.994843	0.994851	0.994861	0.994864
0.920664	0.969952	0.983582	0.98871	0.990795	0.991235	0.991887	0.992721	0.993288	0.993343	0.993421	0.99354	0.993804	0.993886	0.993928	0.993974	0.994062	0.994194	0.994214	0.99422	0.994255	0.994356	0.994383	0.994422	0.994435	0.994477	0.99453	0.994554	0.99458	0.994612	0.994653	0.994671	0.99469	0.994709	0.994715	0.994729	0.99474	0.994756	0.994782	0.994795	0.994802	0.99481	0.994822	0.994844	0.994842	0.994845	0.994853	0.994865	0.994873	0.994873
0.920596	0.969865	0.983652	0.988753	0.990871	0.991324	0.991926	0.992765	0.993343	0.993385	0.993448	0.993566	0.99386	0.993948	0.993986	0.994025	0.994109	0.99424	0.994259	0.994262	0.994309	0.994401	0.994436	0.994459	0.994482	0.994525	0.994574	0.994599	0.99462	0.994647	0.994689	0.994701	0.994716	0.994728	0.99474	0.994753	0.994762	0.994779	0.994804	0.994812	0.994818	0.994824	0.994839	0.994856	0.994853	0.994855	0.994866	0.994876	0.994881	0.994881
0.920271	0.969874	0.983653	0.988808	0.990947	0.991346	0.991954	0.992806	0.993372	0.9934	0.993462	0.993613	0.993914	0.993998	0.994028	0.994063	0.994146	0.994277	0.994293	0.994309	0.994348	0.994448	0.994467	0.994501	0.994525	0.994563	0.994612	0.994633	0.99465	0.994677	0.994713	0.994722	0.99473	0.994747	0.994758	0.994769	0.99478	0.994796	0.994817	0.994823	0.994828	0.994836	0.994847	0.994862	0.994858	0.994864	0.994874	0.994881	0.994885	0.994887
0.921043	0.970143	0.98388	0.98903	0.991031	0.991433	0.992046	0.992875	0.993414	0.993437	0.993542	0.993699	0.993991	0.994064	0.994088	0.994121	0.994203	0.994327	0.994358	0.994363	0.99441	0.994491	0.994522	0.994556	0.994575	0.994614	0.994656	0.994672	0.994689	0.994711	0.994741	0.994741	0.994756	0.994772	0.994781	0.994793	0.994802	0.994813	0.994832	0.994836	0.994844	0.994847	0.994855	0.994869	0.99487	0.994874	0.99488	0.994887	0.994893	0.994893
0.920789	0.970131	0.98394	0.989018	0.991032	0.991454	0.992053	0.992869	0.993411	0.99347	0.993584	0.993736	0.994022	0.994091	0.994114	0.994147	0.994226	0.994364	0.994386	0.9944	0.994432	0.994523	0.994556	0.994585	0.994604	0.994639	0.994677	0.994693	0.994705	0.994722	0.994746	0.994752	0.994766	0.994781	0.994791	0.994802	0.994807	0.994816	0.994835	0.994841	0.994844	0.994846	0.994854	0.994872	0.994871	0.994872	0.994878	0.994887	0.994892	0.994892
0.920769	0.970241	0.983942	0.989035	0.991072	0.991475	0.992058	0.992877	0.993456	0.993523	0.99363	0.993775	0.994055	0.994123	0.994146	0.994176	0.994268	0.994397	0.994428	0.994426	0.994467	0.99456	0.994587	0.994618	0.994633	0.994662	0.994701	0.994712	0.99472	0.994731	0.99476	0.994765	0.994777	0.994794	0.994802	0.994809	0.994813	0.994822	0.994842	0.994845	0.994846	0.994848	0.99486	0.994876	0.994872	0.994873	0.994881	0.994889	0.994894	0.994893
0.920798	0.970131	0.983891	0.989032	0.991059	0.991451	0.992041	0.992901	0.993491	0.993552	0.993652	0.993793	0.994074	0.994142	0.994162	0.994206	0.99429	0.994428	0.994443	0.994451	0.994495	0.994582	0.994611	0.994637	0.994648	0.994678	0.994712	0.994719	0.994721	0.994737	0.994765	0.994769	0.994783	0.994798	0.994803	0.994808	0.994812	0.994823	0.99484	0.994841	0.994842	0.994848	0.994858	0.994872	0.994867	0.994871	0.994878	0.994886	0.99489	0.994891
0.920542	0.969998	0.983855	0.989001	0.991032	0.991431	0.992052	0.992923	0.993511	0.993567	0.993663	0.993803	0.994085	0.994152	0.994186	0.994221	0.994314	0.994438	0.994463	0.994473	0.994511	0.994601	0.994626	0.994647	0.994659	0.994685	0.994716	0.994717	0.994724	0.994739	0.994767	0.994772	0.994784	0.994796	0.994799	0.994806	0.994811	0.994818	0.994834	0.994836	0.99484	0.994845	0.994852	0.994866	0.994864	0.994867	0.994874	0.994882	0.994888	0.994889
0.920522	0.970034	0.983853	0.988973	0.991014	0.991481	0.992115	0.992973	0.99355	0.993597	0.993692	0.993831	0.994108	0.994194	0.994216	0.994261	0.994333	0.99447	0.994497	0.9945	0.99454	0.994623	0.994644	0.994666	0.994671	0.994692	0.994716	0.994724	0.99473	0.994743	0.994772	0.994776	0.994784	0.994795	0.994797	0.994806	0.994807	0.994813	0.994828	0.994834	0.994837	0.994838	0.994846	0.994862	0.99486	0.994862	0.994869	0.994878	0.994884	0.994886
0.920405	0.969966	0.983806	0.988951	0.991055	0.991535	0.992156	0.993005	0.993574	0.99362	0.993714	0.99385	0.994144	0.994219	0.994251	0.994277	0.994361	0.9945	0.99452	0.994525	0.99456	0.994638	0.994659	0.994676	0.994677	0.994692	0.994721	0.994728	0.994732	0.994747	0.994775	0.994775	0.994782	0.994792	0.994797	0.994802	0.994801	0.994807	0.994826	0.99483	0.994831	0.994832	0.994843	0.994858	0.994855	0.994858	0.994866	0.994876	0.994883	0.994884
0.920085	0.969825	0.983741	0.98897	0.991097	0.991563	0.992172	0.993014	0.993585	0.993631	0.993721	0.993876	0.994159	0.994245	0.994258	0.994296	0.994383	0.994516	0.994537	0.994538	0.994567	0.994646	0.994662	0.994674	0.99467	0.99469	0.994718	0.994724	0.99473	0.994744	0.994768	0.994766	0.994774	0.994786	0.994787	0.99479	0.994791	0.994801	0.994818	0.99482	0.99482	0.994825	0.994834	0.99485	0.994847	0.994851	0.99486	0.99487	0.994877	0.994878
0.919737	0.969719	0.983796	0.989054	0.991151	0.991596	0.992195	0.993037	0.993607	0.993647	0.99376	0.993901	0.994196	0.994259	0.994285	0.994326	0.994405	0.994539	0.994555	0.99455	0.99458	0.994653	0.994664	0.99467	0.994671	0.99469	0.994718	0.994725	0.99473	0.994739	0.994761	0.994761	0.99477	0.994779	0.994778	0.994782	0.994786	0.994794	0.994809	0.994811	0.994815	0.994818	0.994828	0.994843	0.994842	0.994847	0.994856	0.994866	0.994873	0.994878
0.91947	0.969988	0.984035	0.989187	0.991234	0.991653	0.992246	0.993084	0.99364	0.993708	0.993801	0.993955	0.994219	0.994299	0.994326	0.994358	0.994438	0.994564	0.994573	0.994568	0.99459	0.994658	0.994662	0.994674	0.994674	0.994691	0.99472	0.994726	0.994726	0.994734	0.994756	0.994758	0.994763	0.994769	0.994769	0.994777	0.99478	0.994785	0.9948	0.994804	0.994807	0.99481	0.994819	0.994836	0.994836	0.994841	0.99485	0.99486	0.99487	0.994874
0.920542	0.970518	0.98426	0.989311	0.991316	0.991722	0.992305	0.993122	0.993714	0.993757	0.993864	0.99398	0.994265	0.994345	0.994362	0.994395	0.994464	0.994583	0.994592	0.994579	0.994595	0.994654	0.994665	0.994677	0.994674	0.994693	0.994721	0.994721	0.994719	0.994727	0.994752	0.994749	0.994751	0.994759	0.994762	0.994769	0.994768	0.994773	0.994791	0.994795	0.994798	0.994801	0.994811	0.994829	0.994829	0.994834	0.994843	0.994857	0.994866	0.99487
0.920542	0.970477	0.984231	0.989286	0.991299	0.991708	0.992293	0.993137	0.993714	0.993773	0.993857	0.993988	0.994276	0.994349	0.994369	0.994397	0.99446	0.994581	0.994585	0.994569	0.994579	0.994643	0.994653	0.994665	0.994664	0.994682	0.994706	0.994705	0.994706	0.994715	0.994736	0.994732	0.994737	0.994747	0.99475	0.994754	0.994754	0.994763	0.994781	0.994784	0.994787	0.994792	0.994804	0.994822	0.994822	0.994828	0.99484	0.994853	0.994863	0.994867
0.920272	0.970378	0.984172	0.989247	0.99127	0.991689	0.992295	0.993125	0.99372	0.993761	0.993857	0.993992	0.994273	0.994349	0.994366	0.994388	0.994453	0.99457	0.994573	0.994553	0.994566	0.994628	0.99464	0.994653	0.994651	0.994666	0.994688	0.994691	0.994693	0.994699	0.994719	0.994718	0.994726	0.994735	0.994735	0.99474	0.994744	0.994753	0.99477	0.994774	0.99478	0.994786	0.994798	0.994816	0.994818	0.994827	0.994838	0.994851	0.994861	0.994868
[truncated: 50 more columns]

## Sheet: Trained8RELAX
0.922203	0.929637	0.92485	0.907392	0.891114	0.876164	0.861237	0.846842	0.834114	0.822595	0.811928	0.802192	0.793511	0.785074	0.777052	0.769001	0.76104	0.753286	0.746455	0.740021	0.734641	0.730266	0.726976	0.724462	0.72249	0.720474	0.718431	0.716505	0.714862	0.712629	0.710437	0.708049	0.705269	0.702599	0.699724	0.696904	0.693951	0.690938	0.687897	0.68451	0.680872	0.67747	0.673755	0.670111	0.66681	0.663473	0.660414	0.65798	0.655411	0.653296
0.92933	0.934685	0.92229	0.903677	0.887123	0.871502	0.856341	0.842443	0.830135	0.818995	0.808816	0.79964	0.791193	0.783016	0.775086	0.767086	0.759243	0.752037	0.745443	0.739604	0.734904	0.731279	0.728664	0.726717	0.724908	0.723112	0.721314	0.719662	0.717872	0.715812	0.713633	0.711164	0.708516	0.705814	0.703027	0.700187	0.697277	0.694326	0.69115	0.687655	0.68413	0.680573	0.676878	0.673385	0.670049	0.666796	0.664062	0.66158	0.659256	0.657311
0.923955	0.921847	0.907133	0.888682	0.872023	0.856444	0.841904	0.828786	0.817167	0.806694	0.79722	0.788586	0.780545	0.772666	0.764862	0.757096	0.749799	0.74301	0.736966	0.731895	0.727988	0.725127	0.723147	0.72147	0.719928	0.718386	0.716847	0.715268	0.713588	0.711606	0.709418	0.707031	0.704441	0.701812	0.699067	0.696303	0.693478	0.690466	0.6872	0.683779	0.680234	0.676673	0.673126	0.66971	0.666468	0.663504	0.660877	0.658578	0.656483	0.654578
0.905623	0.902505	0.88803	0.870013	0.853823	0.83902	0.825411	0.813215	0.802445	0.792745	0.783976	0.775866	0.76821	0.76058	0.753025	0.745811	0.738985	0.732747	0.727451	0.723203	0.720109	0.717965	0.716342	0.714981	0.713687	0.712381	0.711	0.709568	0.707946	0.706001	0.703879	0.701546	0.699036	0.696443	0.693798	0.691127	0.688272	0.685192	0.681957	0.678529	0.674999	0.67154	0.66809	0.66477	0.661775	0.658964	0.65653	0.654427	0.652416	0.650718
0.888392	0.885157	0.870541	0.85304	0.837595	0.823638	0.810948	0.79964	0.789645	0.780679	0.772443	0.764762	0.757352	0.749956	0.742906	0.736118	0.729799	0.724274	0.719745	0.716321	0.713971	0.712258	0.710987	0.709871	0.708765	0.707634	0.706414	0.70504	0.703445	0.701554	0.699472	0.697193	0.694712	0.692207	0.689655	0.686957	0.684043	0.680968	0.677708	0.674276	0.670827	0.667436	0.664064	0.660964	0.658106	0.655484	0.653252	0.651223	0.64942	0.647863
0.872587	0.86856	0.854157	0.837424	0.822806	0.809761	0.797966	0.787447	0.77822	0.769787	0.76201	0.754616	0.747425	0.740513	0.733847	0.727505	0.721869	0.717078	0.713349	0.710691	0.708822	0.70751	0.706499	0.705549	0.70463	0.703662	0.702504	0.70117	0.699606	0.697751	0.695705	0.693435	0.691041	0.688621	0.686048	0.683297	0.680372	0.677264	0.67398	0.670605	0.667219	0.663883	0.660709	0.657743	0.655056	0.652645	0.650501	0.648666	0.647007	0.645567
0.856302	0.852431	0.838666	0.822831	0.809175	0.797044	0.786037	0.776333	0.767663	0.759714	0.752261	0.745101	0.73838	0.731842	0.725568	0.719867	0.714937	0.710928	0.707964	0.705833	0.704407	0.703389	0.702543	0.701792	0.701039	0.700133	0.699027	0.697722	0.696186	0.694357	0.692306	0.690112	0.6878	0.68536	0.682741	0.679969	0.677009	0.673864	0.670616	0.66729	0.663948	0.660791	0.657744	0.654941	0.652453	0.650146	0.648197	0.646498	0.644961	0.643684
0.841382	0.837734	0.824618	0.809778	0.797039	0.785647	0.775468	0.766317	0.758143	0.750535	0.743316	0.736628	0.730256	0.724074	0.718394	0.713353	0.709184	0.705934	0.703524	0.701874	0.700768	0.699928	0.699293	0.698709	0.698012	0.697162	0.696082	0.694798	0.693275	0.691427	0.689444	0.687321	0.684988	0.682504	0.679855	0.677044	0.674037	0.670909	0.667692	0.664391	0.661211	0.658165	0.655267	0.652656	0.650268	0.648158	0.646346	0.64476	0.643385	0.642252
0.827406	0.824201	0.811947	0.798038	0.78602	0.775447	0.765799	0.757153	0.749329	0.741959	0.735215	0.728874	0.722824	0.71721	0.712141	0.707827	0.704402	0.701722	0.69982	0.698523	0.697619	0.697008	0.696546	0.696019	0.695382	0.694555	0.693494	0.692216	0.690665	0.688874	0.68695	0.6848	0.682425	0.679905	0.677217	0.674353	0.67135	0.668239	0.665033	0.66188	0.658803	0.655893	0.653181	0.650672	0.648475	0.64651	0.644815	0.643389	0.64216	0.641156
0.814457	0.812003	0.800561	0.78734	0.77615	0.76607	0.756919	0.748634	0.74104	0.734155	0.727764	0.721731	0.716222	0.711195	0.706817	0.703226	0.700372	0.698216	0.696695	0.695626	0.69497	0.694545	0.694139	0.693677	0.693061	0.692249	0.691186	0.689869	0.688369	0.686631	0.684671	0.682475	0.680059	0.677498	0.674752	0.671879	0.668883	0.66577	0.662696	0.659635	0.656682	0.653945	0.651332	0.649011	0.646954	0.64511	0.643574	0.642291	0.641193	0.640321
0.803118	0.80119	0.790173	0.7778	0.767045	0.757441	0.748643	0.740576	0.733483	0.726961	0.720865	0.71537	0.710419	0.706066	0.702387	0.699361	0.697037	0.695277	0.694009	0.69321	0.692753	0.692389	0.692054	0.691609	0.691002	0.690178	0.689066	0.687796	0.686342	0.684561	0.682551	0.680302	0.677845	0.675221	0.672456	0.669581	0.666567	0.663574	0.660577	0.657628	0.654838	0.652189	0.649759	0.647576	0.645637	0.643951	0.642554	0.6414	0.640434	0.639658
0.792688	0.790899	0.780699	0.768731	0.758451	0.749195	0.740609	0.733069	0.726352	0.720134	0.714586	0.709646	0.705348	0.701681	0.698561	0.69607	0.694152	0.692669	0.691692	0.691111	0.690727	0.690444	0.690128	0.689689	0.689063	0.688184	0.687112	0.685881	0.684377	0.682542	0.680472	0.678179	0.675658	0.673008	0.670235	0.667333	0.664427	0.661502	0.658607	0.65581	0.653104	0.650632	0.648339	0.646274	0.644491	0.642944	0.641679	0.640656	0.639789	0.639098
0.782374	0.781473	0.771544	0.760073	0.750143	0.741091	0.733063	0.725927	0.71952	0.713874	0.708891	0.704605	0.70098	0.697867	0.695283	0.693206	0.691576	0.690402	0.689662	0.689169	0.688878	0.688621	0.688311	0.687846	0.687158	0.686314	0.685275	0.683989	0.682425	0.680525	0.678406	0.676044	0.673491	0.67083	0.668024	0.665219	0.662372	0.659539	0.656786	0.654068	0.651533	0.649193	0.647017	0.645109	0.643463	0.642051	0.64092	0.639996	0.639217	0.638604
0.773764	0.772556	0.763	0.751844	0.74207	0.733609	0.726005	0.719177	0.713361	0.708297	0.70398	0.700366	0.697281	0.694697	0.692525	0.690742	0.689429	0.688504	0.687863	0.687475	0.687213	0.686965	0.686622	0.686085	0.685423	0.684606	0.683507	0.682156	0.680517	0.678564	0.67637	0.673967	0.671399	0.668693	0.665973	0.663217	0.660451	0.65775	0.655065	0.65251	0.650102	0.647873	0.64585	0.644075	0.642564	0.641287	0.640254	0.639418	0.638719	0.638141
0.764356	0.763644	0.754424	0.743458	0.734359	0.726366	0.719106	0.712916	0.707709	0.703339	0.699707	0.696637	0.694081	0.691911	0.690045	0.68859	0.687536	0.686723	0.686203	0.685856	0.68561	0.685331	0.684914	0.684395	0.683752	0.682871	0.681704	0.680274	0.678576	0.676545	0.674304	0.671881	0.669264	0.666635	0.663958	0.661275	0.658633	0.655995	0.653466	0.651033	0.648735	0.646656	0.644767	0.643128	0.641753	0.640579	0.639638	0.638884	0.638224	0.637705
0.755815	0.755184	0.745999	0.7358	0.727189	0.71953	0.712951	0.707397	0.702902	0.699231	0.696135	0.693589	0.691436	0.689564	0.688025	0.686834	0.685891	0.685208	0.684734	0.684409	0.684134	0.683776	0.68337	0.682863	0.682148	0.681195	0.67994	0.678446	0.676662	0.674575	0.672309	0.669826	0.667277	0.664682	0.662069	0.659501	0.656913	0.654422	0.652008	0.64968	0.647527	0.645577	0.643823	0.64232	0.641048	0.63997	0.639113	0.638397	0.637799	0.637341
0.747295	0.746542	0.73825	0.728593	0.720326	0.7134	0.707497	0.702689	0.698907	0.695772	0.693202	0.691053	0.689194	0.687646	0.686371	0.685293	0.684484	0.683853	0.68341	0.683061	0.682706	0.682358	0.681958	0.681371	0.680579	0.679531	0.67821	0.676623	0.674776	0.672659	0.670325	0.667902	0.66538	0.66284	0.660334	0.657814	0.655367	0.652984	0.650669	0.648482	0.646457	0.64464	0.643022	0.641624	0.640449	0.639458	0.638643	0.63799	0.637455	0.637042
0.738444	0.738885	0.731129	0.721793	0.714316	0.708097	0.702977	0.698901	0.695646	0.693032	0.690846	0.688977	0.687434	0.686143	0.684976	0.684031	0.683272	0.682677	0.682216	0.681788	0.681442	0.681097	0.68061	0.67994	0.679044	0.677924	0.676505	0.674848	0.672961	0.670769	0.668485	0.66608	0.663605	0.661165	0.658701	0.656314	0.653968	0.651678	0.649498	0.647435	0.645541	0.643858	0.642345	0.641046	0.639959	0.639014	0.638264	0.637675	0.637187	0.63683
0.732004	0.732437	0.724714	0.716188	0.709408	0.703981	0.699594	0.696012	0.693258	0.690998	0.689059	0.687488	0.686186	0.684981	0.68394	0.683036	0.682309	0.681694	0.681151	0.680735	0.680389	0.67995	0.679373	0.678588	0.677613	0.676387	0.674888	0.673184	0.671211	0.669057	0.666782	0.664414	0.66203	0.659623	0.657284	0.65499	0.652729	0.650569	0.648506	0.64657	0.644806	0.643224	0.641809	0.640598	0.639557	0.638679	0.637993	0.63745	0.637019	0.636709
0.725344	0.725748	0.718997	0.71125	0.705322	0.700661	0.696772	0.693695	0.691288	0.689264	0.687618	0.686282	0.685059	0.683975	0.682972	0.682103	0.681359	0.680668	0.680144	0.67973	0.679289	0.678758	0.678061	0.677194	0.676111	0.674799	0.67325	0.671455	0.669514	0.667364	0.665119	0.662837	0.660483	0.658196	0.655947	0.653735	0.6516	0.649555	0.647616	0.645809	0.644148	0.642665	0.641341	0.64018	0.639208	0.638399	0.637764	0.637277	0.636896	0.636624
0.718535	0.720164	0.714235	0.707388	0.702239	0.698047	0.69465	0.691896	0.6897	0.687955	0.68653	0.685256	0.684143	0.683086	0.682116	0.68123	0.680408	0.67974	0.679223	0.678713	0.678178	0.677522	0.676739	0.675759	0.674583	0.673217	0.67157	0.6698	0.667855	0.665729	0.663563	0.661305	0.659067	0.656865	0.654694	0.652603	0.65058	0.648656	0.646843	0.645137	0.643574	0.642183	0.640911	0.639822	0.638922	0.638166	0.63759	0.637155	0.636813	0.636567
0.714092	0.716156	0.711036	0.704887	0.700084	0.69632	0.693179	0.690573	0.688626	0.687074	0.685675	0.684493	0.683385	0.682349	0.681353	0.68038	0.679583	0.678925	0.678311	0.677704	0.677036	0.676291	0.675387	0.674305	0.67307	0.671595	0.669964	0.668182	0.666252	0.664197	0.662048	0.659899	0.65774	0.655609	0.653553	0.651567	0.649659	0.647857	0.646141	0.644531	0.643058	0.641716	0.640516	0.639499	0.638651	0.637957	0.637433	0.637036	0.636721	0.636471
0.710162	0.713101	0.708667	0.702793	0.698395	0.694853	0.691828	0.689463	0.687699	0.686158	0.684843	0.683658	0.682567	0.681503	0.680422	0.679482	0.678697	0.677946	0.67724	0.676502	0.675745	0.674879	0.67387	0.672729	0.671381	0.669916	0.66827	0.666498	0.664635	0.662595	0.66055	0.658479	0.65639	0.654372	0.652419	0.650547	0.64876	0.647054	0.645433	0.643913	0.642492	0.641224	0.6401	0.63914	0.638355	0.637717	0.637234	0.636868	0.636553	0.636301
0.707587	0.711017	0.70666	0.701146	0.696916	0.693447	0.69065	0.688457	0.686687	0.685222	0.683896	0.682723	0.681604	0.680452	0.679412	0.67849	0.677615	0.676775	0.675942	0.675118	0.674242	0.67327	0.672202	0.670944	0.6696	0.668117	0.666477	0.664769	0.662918	0.66098	0.65901	0.657006	0.655028	0.653112	0.651272	0.649519	0.647828	0.646216	0.644686	0.643219	0.641875	0.640683	0.639619	0.638726	0.638001	0.637408	0.636959	0.636597	0.636284	0.63602
0.705515	0.708802	0.704801	0.699439	0.695272	0.692034	0.689413	0.687212	0.685519	0.684043	0.682732	0.681534	0.680333	0.679227	0.678215	0.677211	0.676253	0.675295	0.674381	0.673444	0.672464	0.671437	0.670253	0.668996	0.667631	0.666154	0.664577	0.662882	0.661132	0.659268	0.657367	0.655474	0.653598	0.651795	0.650074	0.648418	0.646822	0.645303	0.643829	0.642442	0.641177	0.640049	0.639056	0.638227	0.637551	0.636997	0.636559	0.636203	0.635885	0.635594
0.702783	0.70656	0.70272	0.697438	0.693525	0.690477	0.687851	0.685736	0.684038	0.682583	0.681254	0.679981	0.678837	0.677768	0.676684	0.675607	0.674537	0.673507	0.672487	0.671453	0.670424	0.669283	0.668099	0.666821	0.665462	0.664048	0.662486	0.660891	0.659216	0.657422	0.655632	0.653841	0.652079	0.650396	0.648775	0.647215	0.645713	0.644252	0.642859	0.641554	0.640358	0.639304	0.638379	0.637603	0.63697	0.636433	0.636005	0.63565	0.635312	0.634997
0.700634	0.704337	0.700475	0.695463	0.691745	0.68867	0.686133	0.684009	0.682336	0.680862	0.679456	0.678253	0.677159	0.676021	0.67487	0.673687	0.672552	0.671421	0.67031	0.669232	0.66809	0.666949	0.665743	0.664466	0.66317	0.661769	0.660307	0.658786	0.657179	0.655495	0.653804	0.652127	0.650485	0.648901	0.647376	0.64591	0.644466	0.643086	0.641775	0.64054	0.639418	0.638434	0.637565	0.636835	0.636222	0.635699	0.635275	0.634904	0.634545	0.634198
0.697971	0.701676	0.698133	0.693351	0.689604	0.686631	0.684092	0.682005	0.680322	0.678777	0.677453	0.676312	0.675157	0.673961	0.672713	0.671473	0.670244	0.66903	0.667884	0.666697	0.665558	0.664399	0.663193	0.661981	0.660699	0.6594	0.658014	0.656562	0.655065	0.65348	0.651903	0.650347	0.648805	0.647318	0.645888	0.644482	0.64312	0.641824	0.640585	0.639426	0.638377	0.637451	0.636632	0.635926	0.63533	0.634816	0.634382	0.633993	0.633605	0.633221
0.694955	0.699079	0.695785	0.690937	0.687306	0.684326	0.681831	0.679738	0.677983	0.676535	0.675288	0.674091	0.672883	0.671592	0.670296	0.668968	0.667662	0.666419	0.665169	0.663991	0.662836	0.661676	0.660537	0.659339	0.65816	0.656937	0.655619	0.654276	0.652877	0.651406	0.64995	0.648493	0.647049	0.645658	0.644287	0.642963	0.641686	0.64046	0.639298	0.638213	0.637223	0.636349	0.635556	0.63487	0.634287	0.633764	0.633314	0.632898	0.632476	0.632057
0.692614	0.696796	0.693232	0.688497	0.684822	0.681883	0.679371	0.677194	0.67556	0.674203	0.672899	0.671652	0.670349	0.669015	0.667633	0.66623	0.664901	0.663553	0.66232	0.661128	0.659971	0.658879	0.657752	0.656657	0.655553	0.654395	0.653185	0.651936	0.650648	0.649296	0.647936	0.646576	0.645226	0.643892	0.642603	0.641362	0.640154	0.639004	0.637914	0.636889	0.635952	0.635103	0.634331	0.633659	0.633068	0.632532	0.632057	0.631607	0.631151	0.630704
0.690079	0.693833	0.690428	0.685667	0.682058	0.679118	0.676529	0.674498	0.672976	0.67157	0.670225	0.668889	0.667553	0.66614	0.664692	0.663276	0.661848	0.660528	0.659289	0.658102	0.657018	0.655943	0.654921	0.653905	0.652868	0.65182	0.650702	0.649566	0.648398	0.647144	0.645883	0.644618	0.643327	0.642077	0.640872	0.639701	0.63857	0.637494	0.636466	0.635494	0.634586	0.633762	0.633007	0.632331	0.63173	0.631172	0.630667	0.630185	0.629703	0.629239
0.686507	0.690606	0.687206	0.68256	0.678975	0.675969	0.673558	0.671665	0.670105	0.668667	0.66724	0.665881	0.664472	0.663001	0.66155	0.660042	0.658652	0.657335	0.65611	0.655003	0.65394	0.652973	0.652034	0.651087	0.650161	0.649205	0.648202	0.647187	0.646117	0.644963	0.643797	0.642593	0.641387	0.640222	0.639089	0.637996	0.63694	0.635926	0.634953	0.634013	0.633132	0.632328	0.631573	0.63089	0.63027	0.629685	0.629149	0.628644	0.628147	0.627668
0.683536	0.687332	0.684016	0.679365	0.67568	0.672888	0.670638	0.6687	0.667108	0.665578	0.664132	0.662699	0.661231	0.659761	0.658216	0.656755	0.655371	0.654071	0.652931	0.651845	0.650895	0.650012	0.64914	0.648303	0.647462	0.646619	0.645737	0.644815	0.643844	0.642783	0.641676	0.640555	0.639435	0.63834	0.637284	0.636266	0.63527	0.63431	0.633368	0.632455	0.631594	0.63079	0.63003	0.629329	0.628684	0.628071	0.627513	0.626994	0.626485	0.625986
0.679846	0.683828	0.680527	0.67579	0.672371	0.669773	0.667482	0.665523	0.663843	0.662304	0.660789	0.659303	0.657845	0.656287	0.654802	0.653358	0.651998	0.650793	0.64968	0.648713	0.647851	0.647039	0.646278	0.645525	0.644799	0.644077	0.64329	0.642469	0.641592	0.640591	0.639568	0.638533	0.637484	0.636468	0.635488	0.634531	0.63359	0.632663	0.631749	0.63086	0.630002	0.629195	0.62842	0.627696	0.627024	0.626392	0.625822	0.625293	0.624765	0.624251
0.676397	0.680246	0.676776	0.672387	0.6692	0.666544	0.664227	0.662168	0.660484	0.658872	0.657304	0.655833	0.654282	0.652792	0.651329	0.649914	0.648656	0.64748	0.646493	0.645617	0.644827	0.644126	0.643444	0.642805	0.6422	0.641572	0.640885	0.640156	0.639336	0.638419	0.637481	0.636516	0.635546	0.634605	0.633686	0.632783	0.631875	0.630976	0.630086	0.629199	0.628339	0.627518	0.626721	0.625972	0.625282	0.62464	0.624062	0.623516	0.622974	0.62245
0.672555	0.676194	0.673193	0.669101	0.665843	0.663163	0.660737	0.658685	0.656931	0.655268	0.653723	0.65216	0.650691	0.649229	0.647805	0.646501	0.645276	0.644235	0.643345	0.642544	0.641868	0.641246	0.64068	0.640162	0.63965	0.639124	0.638529	0.637858	0.63712	0.636288	0.63542	0.634535	0.633641	0.632762	0.631897	0.631027	0.630147	0.629274	0.628388	0.627501	0.626628	0.625786	0.624965	0.624201	0.623502	0.622853	0.622259	0.621701	0.621152	0.620602
0.668193	0.672598	0.669946	0.665724	0.662424	0.659604	0.657189	0.655061	0.653252	0.65162	0.649976	0.648504	0.647069	0.645649	0.644344	0.643077	0.641994	0.641054	0.640241	0.639558	0.638958	0.638453	0.638009	0.637583	0.637174	0.636738	0.6362	0.63561	0.634956	0.634193	0.633405	0.632595	0.631762	0.630938	0.630105	0.629263	0.628408	0.62754	0.626653	0.625753	0.62486	0.623995	0.623159	0.622387	0.621683	0.62102	0.620416	0.619853	0.619279	0.618707
0.665657	0.670015	0.666873	0.662495	0.658956	0.656128	0.653606	0.651401	0.649622	0.647868	0.64632	0.64488	0.643485	0.64219	0.64092	0.639801	0.63882	0.637956	0.637263	0.636652	0.63617	0.635785	0.635429	0.635106	0.634784	0.634401	0.633942	0.633433	0.632845	0.63216	0.631445	0.630694	0.629915	0.629119	0.628313	0.627494	0.626643	0.625772	0.624872	0.623951	0.623035	0.622155	0.621313	0.620537	0.619819	0.619147	0.61854	0.617953	0.617359	0.616752
0.662889	0.666547	0.663278	0.658689	0.655188	0.652278	0.649706	0.647561	0.645679	0.644043	0.642545	0.641164	0.639911	0.638664	0.637555	0.636551	0.635657	0.634924	0.634314	0.633827	0.633471	0.63318	0.632931	0.632699	0.632435	0.632134	0.631759	0.63132	0.63081	0.630201	0.629547	0.628852	0.628105	0.627338	0.626557	0.625745	0.624894	0.62401	0.62309	0.622147	0.621217	0.620331	0.619485	0.618698	0.617972	0.617298	0.616669	0.616064	0.615438	0.614784
0.658732	0.662455	0.659045	0.654579	0.651041	0.64812	0.645644	0.643419	0.641684	0.640118	0.638699	0.637477	0.636287	0.635216	0.634234	0.633328	0.632574	0.631935	0.631457	0.631103	0.630846	0.630667	0.630512	0.630343	0.630164	0.62995	0.629647	0.629288	0.628855	0.628309	0.627713	0.627052	0.626335	0.625596	0.624825	0.624014	0.623151	0.622248	0.621305	0.620348	0.619412	0.618523	0.617667	0.616872	0.616145	0.61545	0.614806	0.614171	0.613501	0.612797
0.654686	0.658104	0.654855	0.650349	0.646804	0.644001	0.641437	0.63938	0.637725	0.636244	0.634997	0.633842	0.632839	0.631899	0.631021	0.630261	0.629604	0.6291	0.628759	0.628506	0.628362	0.628277	0.628186	0.628102	0.628009	0.627866	0.627644	0.627361	0.62699	0.6265	0.625937	0.625306	0.624616	0.623885	0.623114	0.622291	0.621408	0.620481	0.619524	0.618561	0.617622	0.616722	0.615859	0.615063	0.614317	0.613607	0.612933	0.612255	0.611534	0.610778
0.650074	0.653778	0.650488	0.645998	0.642606	0.639715	0.637345	0.635382	0.633825	0.63253	0.631357	0.630399	0.629535	0.628704	0.627979	0.627322	0.626806	0.626442	0.626205	0.626067	0.626018	0.625999	0.625992	0.625995	0.625974	0.625912	0.625765	0.625544	0.625228	0.624771	0.624237	0.623632	0.62295	0.622219	0.621435	0.620591	0.619683	0.618742	0.617777	0.61681	0.61586	0.614953	0.61409	0.613275	0.612515	0.611776	0.61106	0.610332	0.60956	0.608746
0.646122	0.649502	0.646155	0.641843	0.63832	0.635645	0.63337	0.631507	0.630149	0.628924	0.627958	0.627143	0.626387	0.625712	0.625091	0.624577	0.624201	0.623941	0.623819	0.623775	0.623789	0.623852	0.623931	0.624003	0.624063	0.624074	0.623987	0.623819	0.623533	0.623102	0.622591	0.621992	0.621308	0.620562	0.619756	0.618885	0.617961	0.617011	0.616042	0.615064	0.614107	0.6132	0.612318	0.611489	0.610699	0.609918	0.609151	0.60837	0.60754	0.606668
0.641569	0.644969	0.641881	0.637445	0.634189	0.63163	0.62947	0.627828	0.626548	0.625544	0.624729	0.624027	0.623435	0.62287	0.622397	0.622028	0.621759	0.621617	0.62159	0.621611	0.621708	0.621857	0.622006	0.62216	0.622293	0.622364	0.62233	0.622191	0.62193	0.621522	0.621016	0.620413	0.619714	0.618946	0.618111	0.617222	0.616287	0.615331	0.614351	0.613365	0.612408	0.611483	0.610586	0.609728	0.608898	0.608067	0.607248	0.60641	0.605522	0.604588
0.637061	0.640782	0.63747	0.633353	0.630218	0.627776	0.625853	0.624287	0.62324	0.622389	0.621687	0.621151	0.62067	0.620254	0.619928	0.619665	0.619513	0.619465	0.619502	0.619604	0.619785	0.620002	0.620233	0.620458	0.620651	0.620772	0.620764	0.620648	0.620407	0.620002	0.61949	0.61887	0.618147	0.617347	0.616493	0.615592	0.61465	0.613682	0.612693	0.611706	0.610731	0.609791	0.608865	0.607967	0.607085	0.606203	0.605326	0.604429	0.603479	0.602483
0.633252	0.636362	0.633437	0.62944	0.626419	0.624231	0.622375	0.621055	0.620161	0.61942	0.618885	0.618457	0.618125	0.617857	0.617634	0.617488	0.617428	0.617439	0.617555	0.617739	0.617986	0.618284	0.618584	0.618867	0.619107	0.619251	0.619264	0.619164	0.618923	0.618509	0.617978	0.617331	0.616575	0.615755	0.614887	0.613977	0.613021	0.612044	0.611054	0.610048	0.609058	0.608088	0.607121	0.606171	0.605237	0.604295	0.60336	0.6024	0.601386	0.600324
0.628444	0.632208	0.629447	0.625602	0.622875	0.620761	0.619169	0.618014	0.617234	0.616667	0.616243	0.615967	0.615787	0.615623	0.615518	0.615464	0.615464	0.615555	0.615753	0.616003	0.616331	0.616697	0.617056	0.617386	0.617648	0.61781	0.617837	0.617736	0.617485	0.61705	0.61649	0.615809	0.61503	0.614194	0.613315	0.61239	0.611424	0.610445	0.609436	0.608415	0.607395	0.606384	0.605365	0.604363	0.603371	0.602371	0.601372	0.600348	0.59927	0.59815
0.625077	0.628622	0.625869	0.62231	0.619595	0.617749	0.616303	0.61524	0.614625	0.614147	0.61387	0.61374	0.613653	0.613601	0.613581	0.613576	0.613649	0.613817	0.614074	0.614402	0.614794	0.615215	0.615616	0.61596	0.616236	0.616406	0.616424	0.616308	0.616032	0.615565	0.614969	0.614263	0.613466	0.612618	0.611723	0.610786	0.609818	0.608819	0.607793	0.606741	0.605677	0.604612	0.603539	0.602476	0.601424	0.600359	0.599294	0.598203	0.597064	0.595881
0.621252	0.624885	0.622514	0.618974	0.616567	0.61488	0.61353	0.612642	0.61212	0.611794	0.611666	0.611632	0.611656	0.61169	0.611718	0.611787	0.611938	0.612165	0.612499	0.61289	0.613337	0.6138	0.614214	0.61457	0.61485	0.61501	0.615012	0.61487	0.614559	0.614055	0.613431	0.612705	0.611896	0.611029	0.610121	0.609182	0.608192	0.607178	0.606121	0.605025	0.603906	0.602787	0.601653	0.600531	0.599413	0.598282	0.597151	0.596001	0.5948	0.593561
0.617543	0.621667	0.619235	0.61604	0.613786	0.61218	0.611005	0.610199	0.609828	0.60965	0.609613	0.609687	0.609796	0.60987	0.609969	0.610113	0.61032	0.610622	0.611018	0.611463	0.611949	0.61242	0.612843	0.613199	0.613463	0.613605	0.613578	0.613399	0.613048	0.612514	0.61187	0.611129	0.610299	0.609418	0.608507	0.607546	0.60654	0.605492	0.60439	0.603238	0.602064	0.600883	0.59969	0.598501	0.597316	0.596119	0.594928	0.593715	0.592457	0.591167
0.614775	0.618493	0.616446	0.613375	0.611171	0.609734	0.608619	0.607962	0.607738	0.607641	0.607709	0.607861	0.608001	0.608143	0.608314	0.608509	0.608789	0.60915	0.609596	0.610078	0.610567	0.611044	0.61146	0.611795	0.612038	0.612147	0.612082	0.611861	0.611478	0.610922	0.610261	0.609499	0.608654	0.607769	0.606834	0.605856	0.604816	0.603722	0.602562	0.601353	0.600116	0.598873	0.597612	0.596355	0.595103	0.593844	0.592589	0.591319	0.59001	0.588666
0.611192	0.615589	0.613701	0.610688	0.608678	0.607303	0.606348	0.605846	0.605705	0.605717	0.605863	0.606046	0.606254	0.606468	0.60669	0.606959	0.607297	0.607709	0.608192	0.608675	0.609169	0.609637	0.610029	0.61034	0.610551	0.610621	0.610512	0.610258	0.609852	0.609278	0.608595	0.607816	0.606966	0.606056	0.605104	0.604091	0.603004	0.601851	0.600634	0.599361	0.598062	0.596751	0.595422	0.594098	0.592785	0.591463	0.590152	0.588831	0.587468	0.586072
0.608995	0.613182	0.611194	0.608346	0.606343	0.605118	0.604309	0.603872	0.603832	0.603912	0.604074	0.604317	0.604592	0.60485	0.605142	0.605465	0.605851	0.606295	0.606773	0.607257	0.607736	0.608173	0.608538	0.608814	0.608982	0.609008	0.608865	0.608586	0.608161	0.607564	0.606864	0.606079	0.605202	0.604273	0.603284	0.602222	0.601074	0.599861	0.598577	0.59724	0.595872	0.594491	0.593093	0.591706	0.590328	0.588949	0.587585	0.58621	0.584795	0.583352
0.606317	0.610448	0.608705	0.605889	0.604063	0.603003	0.602266	0.601939	0.601971	0.602069	0.602295	0.602608	0.602929	0.603259	0.603607	0.603978	0.604396	0.604837	0.605316	0.605785	0.606231	0.60664	0.60697	0.607203	0.607328	0.607317	0.607148	0.60685	0.606401	0.605785	0.605077	0.604265	0.603368	0.602403	0.601365	0.600241	0.599033	0.597753	0.596405	0.594999	0.593561	0.592112	0.590652	0.589201	0.587766	0.586335	0.584918	0.58349	0.582028	0.580536
0.603417	0.607918	0.606182	0.603565	0.601917	0.600925	0.6003	0.600043	0.600086	0.600246	0.600542	0.600899	0.601291	0.601676	0.60207	0.602473	0.602886	0.603325	0.603787	0.60422	0.604636	0.605009	0.605294	0.605484	0.605572	0.605535	0.605346	0.605022	0.604554	0.60393	0.603194	0.602361	0.601427	0.600411	0.59931	0.598125	0.596849	0.595504	0.594086	0.592609	0.591101	0.58959	0.588065	0.586556	0.58507	0.583585	0.582115	0.58064	0.579129	0.577598
0.601134	0.605426	0.603894	0.601455	0.599848	0.598962	0.598395	0.598132	0.598233	0.598459	0.598793	0.59922	0.599665	0.600093	0.600515	0.600907	0.601314	0.601733	0.602155	0.602555	0.602932	0.603259	0.603501	0.603653	0.603714	0.603657	0.603441	0.603099	0.602623	0.601969	0.601211	0.600339	0.599352	0.598272	0.597107	0.595852	0.594509	0.593092	0.5916	0.590052	0.588481	0.586903	0.58532	0.583759	0.582218	0.580679	0.579163	0.577638	0.576087	0.574523
0.598363	0.602996	0.60169	0.599293	0.597803	0.596976	0.596398	0.596194	0.596364	0.596628	0.597033	0.597515	0.598002	0.598459	0.598869	0.599254	0.599639	0.600016	0.600404	0.600763	0.601093	0.601377	0.601581	0.601707	0.601747	0.601663	0.601428	0.601077	0.600571	0.599895	0.599097	0.598171	0.59712	0.595975	0.594739	0.593417	0.592	0.590508	0.588945	0.587333	0.585694	0.584058	0.582423	0.580807	0.579212	0.577627	0.57606	0.574496	0.572912	0.571319
0.596217	0.600973	0.599579	0.59728	0.595818	0.594939	0.59441	0.594269	0.594464	0.5948	0.595256	0.595776	0.596287	0.596721	0.59712	0.597476	0.597813	0.598152	0.598496	0.598805	0.599093	0.599338	0.599518	0.599624	0.599637	0.599535	0.599291	0.598909	0.598381	0.597663	0.596808	0.595814	0.594696	0.593477	0.592171	0.590771	0.589276	0.58771	0.586079	0.584398	0.5827	0.581012	0.57932	0.57765	0.576008	0.574373	0.572767	0.571169	0.569556	0.567947
0.594173	0.598745	0.59747	0.595196	0.59367	0.592845	0.592384	0.592269	0.592542	0.59293	0.593425	0.593969	0.594456	0.594878	0.595249	0.595556	0.595852	0.596147	0.596439	0.596707	0.596955	0.597176	0.597336	0.597415	0.59741	0.597299	0.597024	0.596619	0.596048	0.595271	0.594348	0.593288	0.592094	0.590803	0.589419	0.587941	0.586371	0.584736	0.583037	0.581295	0.579545	0.5778	0.576054	0.574338	0.572646	0.570972	0.569333	0.567706	0.566078	0.564457
0.591649	0.59646	0.595227	0.592884	0.591425	0.590681	0.590251	0.590223	0.590553	0.590985	0.591506	0.592024	0.592498	0.592891	0.593212	0.593479	0.593729	0.593971	0.594221	0.59445	0.594676	0.594879	0.595011	0.595072	0.595056	0.594913	0.594615	0.594167	0.593538	0.592692	0.591702	0.590564	0.589299	0.58793	0.586466	0.584911	0.583273	0.581569	0.579809	0.578016	0.576209	0.57441	0.572618	0.570851	0.569121	0.567414	0.565746	0.564105	0.562466	0.560837
0.589498	0.594211	0.592817	0.590542	0.589168	0.588444	0.588108	0.588136	0.588509	0.588963	0.589447	0.589949	0.59039	0.590726	0.591004	0.591222	0.591418	0.591617	0.591829	0.592039	0.592249	0.592425	0.59254	0.59259	0.592541	0.592375	0.592031	0.591522	0.590821	0.589906	0.588835	0.587624	0.586277	0.584826	0.583283	0.581657	0.579947	0.578182	0.576371	0.57452	0.572658	0.570814	0.568971	0.567167	0.565405	0.563669	0.561988	0.560338	0.558692	0.557069
0.58702	0.591568	0.59029	0.58813	0.586786	0.586172	0.5859	0.585976	0.586373	0.586787	0.587254	0.587721	0.588104	0.588396	0.588624	0.588787	0.58894	0.589102	0.589297	0.589493	0.589678	0.589838	0.589942	0.589957	0.589883	0.589671	0.589264	0.588683	0.587911	0.586916	0.58577	0.584477	0.583046	0.581515	0.579901	0.578203	0.576432	0.574616	0.572746	0.570841	0.568935	0.56704	0.56516	0.563324	0.561533	0.559786	0.558096	0.55644	0.554802	0.553178
0.584084	0.588869	0.587749	0.585621	0.584405	0.583859	0.583638	0.583738	0.584084	0.584477	0.584904	0.585307	0.585644	0.585884	0.586055	0.586174	0.586292	0.586441	0.586626	0.586798	0.586969	0.587118	0.587185	0.587174	0.587052	0.586774	0.586296	0.585642	0.584787	0.583714	0.582485	0.581106	0.579593	0.577988	0.5763	0.574541	0.572719	0.570844	0.56892	0.56697	0.565014	0.563082	0.561172	0.559308	0.557506	0.555751	0.554057	0.552411	0.550772	0.549158
0.581498	0.586393	0.585222	0.583229	0.582062	0.581556	0.581345	0.581364	0.581679	0.582017	0.582365	0.582717	0.582997	0.583176	0.583303	0.583387	0.583498	0.583643	0.583806	0.583967	0.584129	0.584239	0.584278	0.584215	0.584023	0.583669	0.583114	0.582372	0.581435	0.580275	0.578955	0.577489	0.575898	0.574216	0.572465	0.570655	0.568772	0.566842	0.564874	0.562874	0.560883	0.55892	0.556983	0.555109	0.553301	0.551543	0.549862	0.548216	0.546589	0.544983
0.578985	0.583753	0.582755	0.580807	0.579679	0.579175	0.578863	0.578845	0.579097	0.579346	0.57964	0.579933	0.58015	0.580286	0.58038	0.580464	0.580575	0.580699	0.580857	0.581011	0.581134	0.581215	0.5812	0.581062	0.580794	0.580361	0.579715	0.578889	0.577863	0.576609	0.575199	0.573653	0.571983	0.570238	0.568435	0.566563	0.564626	0.562653	0.560635	0.558601	0.556579	0.55459	0.552644	0.550766	0.548956	0.547213	0.545531	0.5439	0.542282	0.540679
0.576084	0.581167	0.580223	0.578317	0.577187	0.576561	0.576207	0.576117	0.576272	0.576466	0.5767	0.576929	0.577105	0.577211	0.577312	0.577402	0.577497	0.577621	0.577776	0.577892	0.577985	0.578011	0.577918	0.577704	0.577354	0.576829	0.576096	0.575178	0.574055	0.572708	0.571216	0.569589	0.567856	0.566059	0.564194	0.562268	0.560288	0.558265	0.556214	0.55415	0.552102	0.550106	0.548156	0.546279	0.544486	0.542743	0.541079	0.539457	0.537844	0.536237
0.573752	0.578703	0.577748	0.575798	0.574482	0.573797	0.573349	0.573142	0.573238	0.573368	0.573538	0.573729	0.573878	0.574002	0.574118	0.574196	0.574297	0.574424	0.574541	0.574627	0.574661	0.574602	0.57443	0.574131	0.573684	0.573066	0.572238	0.571218	0.569997	0.568563	0.566987	0.565295	0.56351	0.561648	0.559729	0.557761	0.555732	0.553677	0.551597	0.549508	0.547455	0.545458	0.54351	0.541652	0.539861	0.538138	0.536485	0.534868	0.53325	0.531647
0.571043	0.576042	0.575054	0.572894	0.571524	0.570744	0.570175	0.569913	0.569949	0.570019	0.570157	0.570328	0.570506	0.570654	0.570763	0.570856	0.570965	0.571057	0.571148	0.571174	0.571122	0.570984	0.570726	0.570327	0.569786	0.569072	0.568139	0.56702	0.565711	0.564192	0.562551	0.560807	0.558956	0.557042	0.555082	0.553066	0.551005	0.548923	0.546818	0.544726	0.542673	0.54068	0.538754	0.536898	0.535129	0.533418	0.531771	0.53015	0.528537	0.526918
0.568303	0.573228	0.571953	0.569744	0.568273	0.567362	0.566742	0.566425	0.566405	0.566452	0.566578	0.566792	0.567007	0.567155	0.56729	0.567398	0.567474	0.567542	0.567572	0.567508	0.567374	0.567148	0.566787	0.56629	0.56565	0.564828	0.563792	0.562581	0.561185	0.5596	0.557907	0.556097	0.554194	0.55224	0.550233	0.548186	0.5461	0.543994	0.541888	0.539797	0.537751	0.535782	0.533859	0.532028	0.530273	0.52857	0.526918	0.525303	0.523673	0.522035
0.565293	0.569845	0.568558	0.566255	0.564652	0.563703	0.563038	0.562673	0.562641	0.562689	0.562875	0.56314	0.563362	0.563547	0.563707	0.563785	0.56384	0.563846	0.563782	0.563636	0.56341	0.563078	0.562615	0.562018	0.561267	0.560338	0.559207	0.557906	0.556444	0.554808	0.553048	0.551186	0.549245	0.547244	0.545209	0.543137	0.541028	0.538923	0.536821	0.534739	0.53272	0.530755	0.528861	0.527044	0.525298	0.52359	0.521946	0.520313	0.518663	0.517001
0.561465	0.56615	0.564798	0.562371	0.56075	0.55977	0.559069	0.55871	0.558693	0.558822	0.559077	0.559358	0.55963	0.559849	0.559983	0.560044	0.560035	0.559943	0.559793	0.55955	0.559214	0.558776	0.558209	0.557498	0.556634	0.555606	0.554383	0.553015	0.551502	0.549797	0.547987	0.546088	0.544101	0.542074	0.540015	0.537922	0.535816	0.533717	0.531627	0.529575	0.527561	0.525628	0.52375	0.521944	0.520192	0.518494	0.51683	0.515176	0.513502	0.511806
0.55782	0.562295	0.560747	0.558314	0.556668	0.555657	0.554981	0.554651	0.554745	0.554961	0.555236	0.55558	0.555894	0.556082	0.556199	0.556188	0.556067	0.555878	0.555622	0.555258	0.554806	0.554255	0.553564	0.552728	0.551757	0.55063	0.549337	0.547917	0.546332	0.544578	0.542731	0.540787	0.538777	0.536726	0.534647	0.53256	0.530463	0.528378	0.526322	0.524277	0.522298	0.520383	0.518516	0.516705	0.514964	0.513244	0.511558	0.509878	0.508166	0.506439
0.55365	0.55795	0.556454	0.554025	0.552367	0.551409	0.550783	0.550597	0.5508	0.551045	0.551396	0.551789	0.552071	0.552244	0.552282	0.55215	0.551926	0.551625	0.551237	0.55075	0.550179	0.549497	0.548675	0.547725	0.54665	0.545452	0.544106	0.542612	0.540977	0.539188	0.537297	0.535332	0.533299	0.53123	0.529159	0.527083	0.525003	0.522957	0.520907	0.518901	0.516942	0.515039	0.513167	0.511367	0.509604	0.507861	0.506148	0.504427	0.502684	0.50092
0.548981	0.553479	0.552024	0.549602	0.54803	0.547144	0.546702	0.546649	0.546883	0.547215	0.547619	0.547972	0.548236	0.548316	0.548218	0.547969	0.54762	0.547174	0.546652	0.546037	0.545325	0.5445	0.543554	0.542493	0.541343	0.54009	0.538666	0.537123	0.535454	0.533621	0.531712	0.529725	0.527675	0.525618	0.523559	0.521503	0.519466	0.517427	0.515422	0.513436	0.511491	0.509582	0.507723	0.505899	0.504111	0.502338	0.500582	0.498829	0.497046	0.495233
0.544698	0.549137	0.547647	0.545329	0.543835	0.543175	0.542882	0.542847	0.543173	0.543552	0.543897	0.544219	0.544368	0.544286	0.54405	0.543659	0.543146	0.542549	0.541886	0.541114	0.540244	0.539282	0.538216	0.537075	0.535867	0.53453	0.533057	0.531481	0.529768	0.527919	0.525988	0.523986	0.521949	0.519906	0.517872	0.515863	0.513832	0.511843	0.509859	0.507888	0.505936	0.504041	0.502155	0.500305	0.498484	0.496666	0.494875	0.493078	0.491242	0.489384
0.540266	0.54467	0.543346	0.541132	0.539924	0.539434	0.539149	0.539214	0.539585	0.539887	0.540191	0.540379	0.540345	0.54011	0.539717	0.539146	0.538471	0.537723	0.536892	0.535952	0.534936	0.533848	0.532698	0.531497	0.530202	0.528816	0.52731	0.525691	0.523965	0.522095	0.52015	0.518163	0.516144	0.514127	0.512143	0.510142	0.508165	0.506198	0.504231	0.502252	0.500315	0.498392	0.496479	0.494595	0.492726	0.490872	0.489036	0.487183	0.4853	0.483383
0.535758	0.540428	0.539218	0.537364	0.536343	0.535835	0.535651	0.535751	0.536019	0.536262	0.536406	0.536385	0.536178	0.535769	0.535178	0.534432	0.533595	0.532667	0.531657	0.530562	0.529413	0.528238	0.527026	0.525734	0.524389	0.522973	0.521425	0.519794	0.518048	0.516166	0.514239	0.512271	0.510281	0.508318	0.506342	0.504399	0.502446	0.500496	0.498521	0.49656	0.494593	0.492641	0.490692	0.488758	0.486852	0.484951	0.483055	0.481153	0.479207	0.477223
0.531849	0.536512	0.535738	0.534059	0.53296	0.532541	0.532367	0.532324	0.532511	0.532561	0.532462	0.532245	0.531844	0.531217	0.530437	0.529516	0.528486	0.527368	0.526195	0.52496	0.523722	0.522483	0.521175	0.519834	0.518459	0.517001	0.515445	0.513795	0.512037	0.510175	0.50827	0.506334	0.504401	0.502447	0.500533	0.498615	0.496681	0.494723	0.492765	0.490773	0.488776	0.486787	0.484786	0.482814	0.48086	0.478897	0.47695	0.474981	0.472963	0.470925
0.527965	0.533273	0.532651	0.530818	0.529801	0.52937	0.529014	0.528871	0.528835	0.528614	0.528302	0.527876	0.527242	0.526416	0.525453	0.524332	0.523104	0.521818	0.520502	0.519177	0.517875	0.516538	0.515183	0.513813	0.5124	0.510936	0.509361	0.507702	0.505968	0.50413	0.502259	0.500384	0.498461	0.496572	0.494685	0.492787	0.490844	0.488906	0.486917	0.484893	0.482859	0.480817	0.478778	0.476756	0.474739	0.472724	0.470708	0.468663	0.466589	0.464494
0.525507	0.530644	0.529641	0.527858	0.526788	0.526115	0.525628	0.525226	0.524884	0.52443	0.523893	0.523218	0.522375	0.521357	0.520185	0.51886	0.51746	0.516029	0.514622	0.513234	0.511833	0.510451	0.509069	0.507662	0.506246	0.504766	0.503185	0.501551	0.499844	0.498044	0.496237	0.494373	0.492519	0.49066	0.488794	0.486889	0.484967	0.482996	0.480975	0.478914	0.476826	0.474744	0.472655	0.470568	0.468498	0.466413	0.464318	0.462213	0.46008	0.457938
0.522738	0.527377	0.526512	0.524706	0.523382	0.522586	0.521832	0.521117	0.520544	0.519867	0.519084	0.518202	0.517172	0.515948	0.514577	0.513084	0.511543	0.510026	0.508562	0.507078	0.505635	0.50423	0.502815	0.50141	0.499979	0.498496	0.496944	0.495341	0.493674	0.491941	0.490148	0.488357	0.486535	0.484699	0.482828	0.480945	0.478992	0.47699	0.474933	0.472818	0.470691	0.468561	0.466406	0.464267	0.462126	0.459962	0.457807	0.455641	0.45346	0.451286
0.519046	0.524075	0.523226	0.521144	0.519707	0.518633	0.517555	0.516612	0.515818	0.514896	0.51391	0.512845	0.511611	0.510192	0.508657	0.507028	0.505406	0.503835	0.502279	0.500758	0.499296	0.497861	0.496453	0.495037	0.493608	0.492157	0.490638	0.48908	0.487485	0.485768	0.484051	0.482294	0.480498	0.478659	0.476813	0.474899	0.472916	0.470879	0.468768	0.466615	0.464439	0.462243	0.460037	0.457826	0.455605	0.453382	0.451163	0.448949	0.446734	0.444539
0.516216	0.521014	0.519706	0.517473	0.515704	0.514263	0.512944	0.51177	0.510721	0.509591	0.508419	0.507148	0.505716	0.504134	0.502464	0.500757	0.499086	0.497425	0.495836	0.4943	0.492812	0.491389	0.489972	0.488562	0.487169	0.485756	0.484285	0.482803	0.481227	0.47959	0.477911	0.476183	0.474384	0.472572	0.470696	0.468752	0.466733	0.464641	0.462492	0.46029	0.458047	0.455798	0.453519	0.451227	0.448944	0.446655	0.444387	0.442136	0.439899	0.437694
0.512968	0.517185	0.515775	0.513212	0.511078	0.509413	0.507878	0.506459	0.505214	0.50391	0.502539	0.501077	0.499491	0.49778	0.49604	0.494291	0.492535	0.490848	0.489248	0.487691	0.48622	0.484793	0.483387	0.482017	0.480666	0.479305	0.477915	0.476455	0.474963	0.473368	0.47172	0.469991	0.468223	0.466381	0.464476	0.462498	0.460425	0.458295	0.456097	0.453827	0.451531	0.449209	0.446847	0.444493	0.442144	0.439805	0.4375	0.435227	0.43298	0.430768
0.50864	0.512942	0.511208	0.508286	0.505956	0.504095	0.502329	0.500728	0.499319	0.497825	0.496272	0.494663	0.492955	0.491182	0.489409	0.487581	0.485804	0.484113	0.482498	0.480965	0.479494	0.478084	0.476723	0.475399	0.474105	0.47283	0.471466	0.470095	0.468649	0.467088	0.465441	0.463746	0.461949	0.46008	0.45814	0.456108	0.453998	0.451819	0.449552	0.447229	0.444859	0.442452	0.440027	0.437606	0.435205	0.43283	0.430501	0.428217	0.425962	0.423763
0.504531	0.508267	0.506092	0.502979	0.500456	0.498362	0.496416	0.494656	0.493058	0.491381	0.489683	0.487956	0.486193	0.484394	0.482546	0.480703	0.478929	0.477228	0.475644	0.474117	0.472669	0.471309	0.47	0.468738	0.467535	0.466288	0.46502	0.463698	0.46229	0.460731	0.459121	0.457397	0.455572	0.453668	0.451673	0.449603	0.447443	0.445193	0.442871	0.440471	0.438013	0.435541	0.433046	0.430571	0.428132	0.425731	0.423391	0.421098	0.418857	0.416667
0.499396	0.502729	0.500447	0.497186	0.494454	0.4922	0.490113	0.488174	0.4864	0.484587	0.482778	0.481006	0.479227	0.47736	0.475505	0.473674	0.471897	0.470236	0.468664	0.467166	0.465775	0.464474	0.463233	0.462068	0.460897	0.459752	0.458537	0.457256	0.455851	0.454332	0.452693	0.450942	0.449083	0.447122	0.44509	0.442968	0.440735	0.438428	0.436027	0.433536	0.431011	0.428466	0.425916	0.423401	0.420936	0.418524	0.416174	0.413894	0.411662	0.409467
0.493493	0.496835	0.494432	0.490964	0.488081	0.485694	0.483428	0.481312	0.479404	0.477484	0.475639	0.473862	0.47202	0.470155	0.468323	0.466497	0.46477	0.463127	0.461593	0.46016	0.458836	0.45761	0.456473	0.455342	0.454281	0.453193	0.452022	0.450746	0.449383	0.447835	0.446167	0.444379	0.442461	0.440462	0.438376	0.436179	0.433887	0.431496	0.428999	0.426436	0.423834	0.42123	0.418638	0.416095	0.413617	0.411194	0.408858	0.406586	0.404347	0.402159
0.487641	0.490761	0.488086	0.484453	0.481432	0.478852	0.476396	0.47414	0.472126	0.470176	0.468339	0.466501	0.464671	0.46284	0.461021	0.459258	0.457557	0.455959	0.454499	0.453141	0.4519	0.450788	0.449686	0.448674	0.447673	0.446632	0.445465	0.444234	0.442838	0.441259	0.439551	0.4377	0.435741	0.433686	0.43152	0.42926	0.426879	0.424384	0.42181	0.419165	0.416499	0.413849	0.411226	0.408669	0.406178	0.403769	0.40144	0.39916	0.396928	0.394728
0.481381	0.484174	0.481351	0.477597	0.474381	0.471607	0.469014	0.466657	0.464628	0.462703	0.460808	0.458996	0.457216	0.455409	0.453666	0.451937	0.45029	0.448778	0.447403	0.446138	0.445021	0.443945	0.442972	0.442023	0.441071	0.440034	0.438914	0.437647	0.436218	0.434595	0.43282	0.430926	0.428908	0.426769	0.424538	0.422184	0.419691	0.417115	0.414452	0.411737	0.409022	0.406339	0.403701	0.401129	0.398652	0.39625	0.39391	0.391636	0.389392	0.38716
0.4745	0.477202	0.474288	0.470335	0.466921	0.464014	0.461327	0.458974	0.45699	0.455012	0.453161	0.451414	0.449669	0.447955	0.446256	0.444592	0.443042	0.441625	0.440354	0.439224	0.438145	0.437208	0.436301	0.435405	0.434455	0.433468	0.432308	0.431004	0.429527	0.427831	0.426011	0.424054	0.421947	0.419739	0.417407	0.414934	0.412354	0.409682	0.406944	0.404176	0.401425	0.398724	0.396069	0.393512	0.391041	0.388627	0.386293	0.384005	0.381725	0.379479
0.467445	0.470032	0.466869	0.462693	0.459142	0.456145	0.453484	0.451201	0.449167	0.447252	0.445486	0.443788	0.442155	0.440493	0.438869	0.437314	0.435871	0.434569	0.433446	0.432354	0.431426	0.430558	0.429704	0.428807	0.427909	0.426875	0.425673	0.424315	0.422757	0.421012	0.419123	0.417069	0.41489	0.412573	0.410113	0.407545	0.404861	0.402106	0.39931	0.396503	0.393731	0.391011	0.38837	0.385818	0.383333	0.380925	0.378576	0.376249	0.373954	0.371675
0.460197	0.462424	0.459009	0.454705	0.45108	0.448143	0.445584	0.443257	0.44131	0.439502	0.4378	0.436234	0.434663	0.433086	0.431586	0.430149	0.428832	0.427693	0.426609	0.425679	0.424822	0.424008	0.42315	0.422305	0.421354	0.420271	0.419008	0.417559	0.415947	0.414127	0.412134	0.410003	0.407707	0.405253	0.40269	0.40001	0.397237	0.394417	0.391577	0.388747	0.385953	0.383247	0.380611	0.378043	0.375563	0.373138	0.370746	0.368403	0.366074	0.363738
0.452267	0.454263	0.450763	0.446423	0.442911	0.440123	0.437526	0.435318	0.433506	0.43178	0.430233	0.42874	0.427264	0.425826	0.424456	0.423157	0.422016	0.420915	0.420006	0.41915	0.418346	0.417523	0.416718	0.415811	0.414804	0.413651	0.412288	0.41078	0.409085	0.407153	0.405078	0.402821	0.400377	0.397813	0.395129	0.392352	0.389508	0.386641	0.383774	0.380919	0.378139	0.375437	0.372782	0.370218	0.36772	0.36525	0.362841	0.360462	0.358072	0.355631
0.443861	0.445823	0.442326	0.438173	0.43487	0.43204	0.429595	0.427552	0.425836	0.424291	0.422822	0.421432	0.420108	0.418809	0.417588	0.416479	0.415371	0.414458	0.413621	0.412815	0.411993	0.411221	0.410342	0.40937	0.408281	0.407015	0.405585	0.403984	0.402165	0.400142	0.397929	0.395511	0.392948	0.390253	0.387463	0.384608	0.381711	0.378812	0.375916	0.373074	0.370297	0.367572	0.364922	0.362338	0.35979	0.357302	0.354856	0.352411	0.34991	0.347343
0.43539	0.437361	0.434137	0.430258	0.426882	0.424234	0.421981	0.420043	0.41853	0.417059	0.415697	0.414467	0.413287	0.412144	0.411125	0.41004	0.40913	0.408284	0.407492	0.406656	0.405881	0.405019	0.404061	0.402992	0.401774	0.400431	0.398895	0.397157	0.395238	0.393064	0.390674	0.388126	0.38542	0.382608	0.379732	0.376817	0.373884	0.370952	0.368068	0.365227	0.362423	0.359701	0.357029	0.354391	0.351825	0.349296	0.34678	0.344218	0.341582	0.338905
0.427001	0.42938	0.426488	0.422454	0.41929	0.416857	0.414709	0.412994	0.411546	0.41018	0.408982	0.407897	0.406878	0.405946	0.404936	0.40406	0.403209	0.4024	0.401562	0.400767	0.399884	0.398927	0.397856	0.39664	0.395333	0.393872	0.392185	0.390336	0.388248	0.385882	0.383351	0.380646	0.377812	0.374907	0.371964	0.369008	0.366037	0.363115	0.36023	0.357358	0.354556	0.351809	0.349079	0.346421	0.343812	0.34121	0.338569	0.335864	0.333114	0.330317
0.419619	0.422245	0.418964	0.415164	0.41223	0.409889	0.40798	0.406311	0.404958	0.403757	0.402702	0.40178	0.400979	0.400036	0.399244	0.398417	0.397593	0.39672	0.395916	0.394992	0.393998	0.392911	0.391675	0.390358	0.38892	0.387292	0.385484	0.383451	0.381154	0.378634	0.375933	0.37309	0.370154	0.367176	0.364187	0.361188	0.358226	0.3553	0.35238	0.349509	0.34668	0.343871	0.341119	0.338417	0.33573	0.332996	0.330205	0.327381	0.324507	0.321588
0.412924	0.41474	0.411787	0.408275	0.405443	0.403373	0.401499	0.399926	0.398747	0.397692	0.396805	0.396111	0.395285	0.39457	0.393819	0.393011	0.392108	0.391264	0.390314	0.389265	0.388126	0.386858	0.385511	0.384053	0.382437	0.380679	0.378675	0.376419	0.373957	0.371258	0.368409	0.365458	0.362444	0.359416	0.35638	0.35339	0.350422	0.347459	0.344538	0.341638	0.338744	0.335912	0.333114	0.330331	0.327507	0.324617	0.321702	0.31875	0.315751	0.312768
0.40483	0.40743	0.404922	0.401556	0.399061	0.397025	0.395257	0.393875	0.392851	0.391974	0.391329	0.390595	0.39001	0.38933	0.388591	0.387689	0.386811	0.385805	0.384716	0.38351	0.382174	0.380788	0.37929	0.377644	0.375892	0.373928	0.371689	0.369259	0.366607	0.363752	0.36079	0.357756	0.354689	0.351612	0.348586	0.345588	0.34258	0.339615	0.336665	0.333696	0.330778	0.327899	0.325017	0.322092	0.319107	0.31609	0.313045	0.309965	0.306902	0.303874
[truncated: 50 more columns]
