# Supplementary material for: Generalized Poincaré plots analysis of heart period dynamics in different physiological conditions: Trained vs. untrained men
Source: PLoS One. 2019 Jul 5;14(7):e0219281. doi: 10.1371/journal.pone.0219281 (PMC6611602; doi:10.1371/journal.pone.0219281)
Supplement: S2 Appendix — (ZIP) [file pone.0219281.s002.zip › Pearson matrices 100x100/Trained subjects 3 conditions/Trained 9.xlsx]

## Sheet: Trained9REST
0.826888	0.789533	0.772918	0.767062	0.749189	0.730678	0.719842	0.710778	0.699784	0.689068	0.68113	0.673273	0.664348	0.656888	0.64906	0.640004	0.629419	0.621081	0.611504	0.600685	0.589065	0.577836	0.567315	0.556126	0.543996	0.531354	0.518811	0.506541	0.493023	0.47828	0.463408	0.449845	0.436681	0.423658	0.412176	0.400632	0.388957	0.377122	0.365458	0.353291	0.341077	0.329031	0.320328	0.307524	0.294456	0.281984	0.271328	0.26048	0.249987	0.240773
0.789031	0.772332	0.769425	0.761463	0.744552	0.731279	0.722981	0.714158	0.704104	0.695571	0.688569	0.680782	0.672757	0.665409	0.657104	0.647219	0.637614	0.628526	0.618061	0.606517	0.594734	0.583525	0.572288	0.560203	0.547372	0.534301	0.521414	0.508004	0.4934	0.478066	0.463239	0.449321	0.435665	0.422836	0.410816	0.398696	0.38642	0.374156	0.361702	0.34896	0.336277	0.325337	0.313435	0.300129	0.286984	0.274832	0.263616	0.252468	0.242181	0.233209
0.772359	0.769484	0.765271	0.755606	0.742245	0.731956	0.724025	0.715545	0.707176	0.69981	0.692892	0.685412	0.677688	0.66992	0.660773	0.651259	0.64145	0.631409	0.620129	0.608272	0.596472	0.5848	0.572712	0.559914	0.546619	0.533237	0.519511	0.505069	0.489789	0.474343	0.4594	0.445116	0.431496	0.418486	0.405989	0.39336	0.3807	0.367837	0.354828	0.34168	0.329688	0.31714	0.304045	0.290615	0.277603	0.265295	0.253778	0.242773	0.232812	0.223077
0.766976	0.761754	0.75576	0.748334	0.73785	0.728532	0.720993	0.713843	0.70666	0.699652	0.692888	0.685576	0.677628	0.669115	0.660087	0.650378	0.639952	0.629066	0.617422	0.60549	0.593396	0.581068	0.568324	0.55506	0.541479	0.527455	0.512881	0.497764	0.482263	0.466742	0.451615	0.437361	0.423669	0.410413	0.397514	0.384576	0.371445	0.358141	0.344776	0.332153	0.319115	0.305666	0.292252	0.278893	0.265817	0.25341	0.242003	0.231334	0.220957	0.210529
0.749408	0.745032	0.74258	0.737976	0.728975	0.720652	0.714543	0.708557	0.701918	0.695263	0.688646	0.68113	0.672643	0.664197	0.654988	0.644781	0.633728	0.622459	0.610715	0.598555	0.585995	0.573133	0.559957	0.546425	0.532337	0.517619	0.502458	0.487098	0.471497	0.455861	0.440811	0.426565	0.412751	0.399264	0.386125	0.372821	0.359343	0.345767	0.332843	0.31947	0.305745	0.292048	0.278733	0.265336	0.252243	0.240028	0.228938	0.218051	0.207212	0.196258
0.731068	0.73189	0.732408	0.728805	0.720816	0.714045	0.709019	0.703503	0.697192	0.690704	0.683807	0.675733	0.667237	0.65855	0.648826	0.638	0.626593	0.615149	0.603125	0.59052	0.57748	0.564199	0.550709	0.536665	0.521936	0.506665	0.491239	0.475711	0.459946	0.444344	0.429335	0.414997	0.401001	0.387344	0.373868	0.360239	0.3465	0.333289	0.319714	0.305754	0.291802	0.278196	0.26484	0.251402	0.238482	0.226579	0.215334	0.204104	0.192846	0.181793
0.720383	0.723796	0.724652	0.721447	0.714892	0.709213	0.704557	0.699245	0.693029	0.686246	0.67872	0.670486	0.661735	0.652492	0.64211	0.630894	0.619296	0.607495	0.594983	0.581898	0.56845	0.554834	0.540799	0.526115	0.510845	0.495291	0.479667	0.463928	0.448121	0.432542	0.417469	0.402972	0.38884	0.374907	0.361115	0.347226	0.333785	0.319981	0.305853	0.291675	0.277798	0.264156	0.250751	0.237437	0.22479	0.212826	0.201302	0.18973	0.17839	0.167503
0.71193	0.715284	0.716414	0.714493	0.709129	0.703933	0.699494	0.694245	0.687738	0.680357	0.672578	0.664068	0.654828	0.644927	0.634137	0.622712	0.610776	0.598451	0.585459	0.571979	0.558216	0.544078	0.529411	0.514197	0.49864	0.482889	0.467058	0.451246	0.435432	0.419806	0.404622	0.390029	0.375682	0.361493	0.347458	0.33383	0.319857	0.30554	0.291202	0.277099	0.263201	0.249529	0.236241	0.223164	0.210525	0.198398	0.186595	0.174969	0.163792	0.15291
0.701399	0.705597	0.708343	0.70757	0.702784	0.697946	0.693601	0.688041	0.680946	0.673312	0.665244	0.65629	0.64647	0.636148	0.625125	0.613361	0.600932	0.588115	0.574727	0.560945	0.546703	0.531961	0.516767	0.501265	0.485512	0.469563	0.453651	0.437812	0.421941	0.40623	0.390997	0.37624	0.361688	0.347304	0.333511	0.319405	0.304959	0.290443	0.276178	0.262069	0.248161	0.234615	0.221557	0.208515	0.195805	0.183507	0.171671	0.16021	0.149057	0.138206
0.691208	0.697518	0.701413	0.701027	0.696579	0.69188	0.687202	0.681003	0.673599	0.665663	0.657145	0.647634	0.63741	0.626825	0.615435	0.603166	0.590257	0.577021	0.563312	0.549058	0.534242	0.518981	0.50349	0.487779	0.471819	0.455784	0.439831	0.423913	0.407945	0.392203	0.376856	0.361927	0.347208	0.333051	0.31881	0.304262	0.289619	0.275172	0.260902	0.246788	0.233002	0.219678	0.20664	0.193565	0.180769	0.168477	0.156796	0.145372	0.134261	0.123411
0.683948	0.691201	0.695185	0.694904	0.690531	0.685503	0.680128	0.673535	0.665787	0.657395	0.648316	0.638398	0.627907	0.616928	0.605008	0.592248	0.578924	0.565334	0.551135	0.536318	0.521002	0.50544	0.489729	0.473806	0.457744	0.441657	0.425616	0.409585	0.393582	0.377755	0.362276	0.347203	0.332694	0.318149	0.303481	0.28874	0.274159	0.259707	0.245432	0.231434	0.21786	0.204562	0.191473	0.178357	0.165599	0.153468	0.14183	0.130461	0.119362	0.108333
0.677426	0.68453	0.688536	0.688251	0.683556	0.67786	0.672077	0.665115	0.656928	0.648003	0.638528	0.628345	0.617485	0.605971	0.593559	0.580384	0.566713	0.55261	0.537851	0.52255	0.506944	0.49117	0.475255	0.45923	0.443109	0.426936	0.410785	0.394716	0.378642	0.362716	0.347131	0.332261	0.317427	0.302509	0.287655	0.272974	0.258392	0.243942	0.229783	0.215992	0.202455	0.189122	0.175979	0.162918	0.150328	0.138274	0.126704	0.115364	0.104112	0.0930262
0.66962	0.677056	0.681137	0.68047	0.675115	0.669095	0.662979	0.655602	0.64693	0.637632	0.627896	0.617375	0.606029	0.594023	0.581195	0.567681	0.553514	0.538838	0.523596	0.508018	0.492214	0.476247	0.460238	0.444154	0.427949	0.411675	0.395489	0.379352	0.363198	0.347197	0.331811	0.316677	0.301531	0.286459	0.271666	0.25699	0.242418	0.228091	0.21414	0.200397	0.186844	0.173476	0.160385	0.147495	0.135016	0.123064	0.111537	0.100071	0.0887796	0.0776207
0.661731	0.66932	0.672931	0.671484	0.665833	0.659546	0.653032	0.645182	0.636155	0.626616	0.616559	0.605587	0.593774	0.581347	0.568175	0.554162	0.53943	0.524256	0.508739	0.492969	0.476979	0.460926	0.444862	0.428693	0.412384	0.396077	0.37983	0.363617	0.347399	0.331586	0.316009	0.300615	0.285347	0.270344	0.255558	0.240895	0.226446	0.212326	0.198427	0.184681	0.171106	0.1578	0.144876	0.132111	0.119765	0.107884	0.0962502	0.0847591	0.0734091	0.0622755
0.653605	0.660705	0.663431	0.661659	0.655784	0.64916	0.642188	0.634001	0.624757	0.614925	0.604443	0.593024	0.580814	0.568037	0.554361	0.53978	0.524557	0.509103	0.493395	0.477446	0.461376	0.445273	0.429127	0.412853	0.396511	0.380149	0.36383	0.347554	0.331507	0.315561	0.299792	0.284305	0.269113	0.254125	0.239353	0.224809	0.210561	0.196497	0.182598	0.168841	0.155334	0.142196	0.129387	0.11677	0.104521	0.0925694	0.0809212	0.0693847	0.0580672	0.0470403
0.644282	0.650497	0.653017	0.651059	0.644926	0.637914	0.630633	0.622248	0.612746	0.602525	0.591616	0.579818	0.567281	0.553997	0.539747	0.524672	0.509178	0.493531	0.477649	0.461623	0.445506	0.429328	0.413082	0.396774	0.380379	0.363952	0.347575	0.331456	0.315315	0.299234	0.283417	0.268014	0.252843	0.237876	0.223222	0.208872	0.194682	0.180622	0.166717	0.153034	0.139695	0.126676	0.114005	0.101501	0.0892172	0.0772731	0.0655897	0.054092	0.0428842	0.031989
0.633339	0.639803	0.642262	0.640037	0.633559	0.62626	0.618788	0.610157	0.6003	0.589661	0.578378	0.566272	0.553254	0.539379	0.52462	0.50927	0.493586	0.47776	0.4618	0.445727	0.429536	0.41326	0.396975	0.38061	0.364151	0.347671	0.33144	0.315241	0.299004	0.282909	0.267188	0.251814	0.236669	0.22182	0.207358	0.193065	0.178881	0.164817	0.150988	0.137471	0.124257	0.111379	0.0988121	0.0862955	0.0740398	0.0620805	0.0504387	0.0390513	0.0279756	0.0172645
0.623189	0.62954	0.6316	0.628898	0.622085	0.614606	0.606878	0.597878	0.587597	0.576582	0.564994	0.552421	0.538817	0.524409	0.509358	0.493804	0.477937	0.462031	0.44602	0.429867	0.413571	0.397252	0.380903	0.364468	0.347951	0.331604	0.315301	0.299017	0.282787	0.266794	0.251112	0.235765	0.220734	0.206072	0.191664	0.177377	0.163188	0.149199	0.135533	0.122141	0.109067	0.0962962	0.0837107	0.0712329	0.0589813	0.0470713	0.0355373	0.0242813	0.0133875	0.00286456
0.613045	0.618931	0.620431	0.617348	0.610396	0.602692	0.594586	0.585156	0.57451	0.563199	0.551159	0.538015	0.52389	0.509175	0.493908	0.478166	0.462225	0.446267	0.430172	0.413911	0.397569	0.381185	0.364761	0.348261	0.331864	0.315454	0.299076	0.282805	0.266678	0.250731	0.235081	0.219846	0.204995	0.190388	0.175984	0.161693	0.147577	0.13375	0.120206	0.106956	0.0939917	0.0812083	0.0686584	0.0561977	0.0440034	0.0322042	0.0208008	0.00972469	-0.000982371	-0.0113265
0.602374	0.607678	0.608838	0.605622	0.598465	0.590398	0.581857	0.572058	0.561125	0.549375	0.536777	0.523124	0.508693	0.49375	0.478288	0.462474	0.446481	0.430438	0.414232	0.397924	0.381516	0.365052	0.348558	0.33217	0.315718	0.299243	0.282883	0.266712	0.25063	0.234716	0.219178	0.204117	0.189323	0.174725	0.160316	0.146095	0.132136	0.118428	0.105026	0.0918858	0.0789147	0.0661731	0.0536373	0.0412376	0.0291568	0.0174919	0.00626479	-0.00462624	-0.0151538	-0.0253731
0.591132	0.596258	0.597304	0.593798	0.586263	0.577771	0.568849	0.558749	0.547387	0.535086	0.521986	0.508023	0.493363	0.478216	0.462675	0.446802	0.430722	0.414567	0.398312	0.381932	0.365441	0.348903	0.332518	0.316074	0.299567	0.283113	0.266852	0.250719	0.234666	0.218862	0.203493	0.188491	0.17371	0.159114	0.144771	0.130701	0.116859	0.103291	0.0899969	0.0768539	0.0639295	0.0512073	0.0387305	0.0264435	0.0145	0.00301061	-0.00803485	-0.0187462	-0.0291477	-0.0391484
0.580433	0.585313	0.585863	0.58182	0.573836	0.56496	0.555708	0.545161	0.533253	0.520452	0.507034	0.492837	0.477969	0.462734	0.44712	0.431152	0.414959	0.398752	0.382419	0.365948	0.349377	0.332944	0.316495	0.299995	0.283515	0.267159	0.250933	0.234822	0.218872	0.203232	0.187927	0.172943	0.158172	0.143644	0.129448	0.11549	0.101785	0.0883241	0.0750278	0.0619353	0.0490349	0.0363739	0.0240084	0.0118585	8.94137e-05	-0.0112181	-0.0220851	-0.0326689	-0.0428535	-0.0526026
0.569855	0.574164	0.574089	0.569485	0.561119	0.551949	0.54224	0.531126	0.518724	0.505616	0.491966	0.477551	0.462584	0.447271	0.431556	0.41547	0.399224	0.382935	0.366509	0.349958	0.333486	0.31699	0.300481	0.284009	0.267626	0.251308	0.235106	0.219095	0.203304	0.187737	0.172467	0.157504	0.142806	0.128426	0.114342	0.100521	0.0869236	0.0734637	0.0602196	0.0471553	0.0343196	0.0217719	0.00954173	-0.00243481	-0.0140199	-0.0251453	-0.0358827	-0.0462496	-0.0561833	-0.0656793
0.558924	0.562534	0.561793	0.556755	0.548139	0.538531	0.528233	0.516619	0.503927	0.4906	0.476729	0.462205	0.447159	0.43174	0.415902	0.399762	0.383436	0.367052	0.350545	0.33409	0.317562	0.301008	0.284524	0.268149	0.251805	0.235513	0.21941	0.203554	0.187839	0.172321	0.157092	0.142207	0.127657	0.113393	0.0994445	0.0857309	0.072137	0.0587315	0.0455185	0.0325216	0.0198009	0.00739027	-0.00466804	-0.0164608	-0.0278593	-0.038847	-0.0493686	-0.0594855	-0.0691665	-0.0784119
0.547403	0.550305	0.549113	0.54379	0.534751	0.524558	0.513753	0.50185	0.488956	0.475418	0.461434	0.446825	0.431668	0.416119	0.400222	0.383999	0.367577	0.351108	0.334701	0.318191	0.301613	0.285085	0.268696	0.252357	0.236035	0.21984	0.203888	0.188106	0.172447	0.156985	0.141841	0.127104	0.112672	0.0985469	0.0847042	0.0709944	0.0574565	0.0440845	0.03094	0.018059	0.00547662	-0.00676226	-0.0186398	-0.0302445	-0.0414969	-0.0522662	-0.0625405	-0.0724043	-0.081835	-0.0908085
0.535488	0.537914	0.536361	0.530518	0.520884	0.510191	0.49909	0.486987	0.473894	0.460247	0.446168	0.431434	0.416137	0.400524	0.384535	0.368208	0.351698	0.335337	0.318866	0.302307	0.285759	0.269326	0.252968	0.236645	0.220415	0.204366	0.188486	0.172759	0.157167	0.141797	0.126799	0.112183	0.097894	0.083876	0.0700353	0.0563824	0.0428788	0.0295761	0.0165478	0.00380559	-0.00860622	-0.0206651	-0.0323574	-0.0438119	-0.0548432	-0.0653643	-0.075386	-0.0849998	-0.0941616	-0.102849
0.523598	0.525626	0.523415	0.516833	0.506687	0.495719	0.484417	0.472107	0.4589	0.44516	0.430942	0.416052	0.400684	0.384969	0.368866	0.352445	0.336046	0.319605	0.303076	0.286548	0.270097	0.253695	0.237352	0.221117	0.205027	0.189051	0.173228	0.157572	0.142074	0.126851	0.111984	0.0975152	0.0833369	0.0693257	0.0555415	0.041923	0.0284886	0.0153026	0.00241286	-0.0101596	-0.0223918	-0.034265	-0.0458111	-0.0570438	-0.0678247	-0.0780896	-0.0878627	-0.0972093	-0.106086	-0.114505
0.511956	0.513065	0.509925	0.50274	0.492351	0.481214	0.469703	0.457276	0.443977	0.430093	0.415703	0.400734	0.385259	0.369419	0.353212	0.336903	0.32042	0.303902	0.2874	0.270969	0.254549	0.23816	0.221904	0.205806	0.189789	0.173872	0.158123	0.142561	0.127209	0.112123	0.0974133	0.0830598	0.0688938	0.0549421	0.0411923	0.0276423	0.0143241	0.00127698	-0.011444	-0.0238377	-0.0358839	-0.0476096	-0.0589376	-0.0699198	-0.0804398	-0.0904541	-0.0999627	-0.109026	-0.117636	-0.125891
0.499539	0.499632	0.495871	0.488428	0.477925	0.466625	0.455014	0.442488	0.42904	0.414977	0.400503	0.385421	0.369812	0.353856	0.337759	0.321356	0.304791	0.288287	0.271881	0.255478	0.239068	0.222764	0.206643	0.190613	0.174654	0.158816	0.143162	0.127741	0.112529	0.0976101	0.0830237	0.0686874	0.0545855	0.0406719	0.0269899	0.0135552	0.000375661	-0.0125036	-0.0250472	-0.0372546	-0.0491526	-0.0606604	-0.0717423	-0.0824607	-0.0927272	-0.102478	-0.111708	-0.120506	-0.128952	-0.137029
0.48639	0.485853	0.481816	0.474239	0.463601	0.452227	0.440503	0.427804	0.414158	0.400007	0.385407	0.370175	0.354437	0.338584	0.32238	0.305881	0.289324	0.272913	0.256528	0.240128	0.223798	0.207627	0.191567	0.175592	0.159716	0.14397	0.128453	0.11317	0.0981302	0.0833409	0.0687809	0.0545124	0.0404511	0.026605	0.0130368	-0.00026133	-0.0132757	-0.0259795	-0.0383379	-0.0503975	-0.0620788	-0.0733423	-0.0841642	-0.0946289	-0.104634	-0.114108	-0.123074	-0.13171	-0.13998	-0.147831
0.473276	0.472439	0.468204	0.460401	0.44967	0.438172	0.426239	0.413303	0.399549	0.385254	0.370483	0.355101	0.339446	0.323468	0.307152	0.290649	0.274181	0.257782	0.241394	0.225068	0.208865	0.19275	0.17674	0.160844	0.145058	0.129445	0.114065	0.0989533	0.0840458	0.0692909	0.0548039	0.0405777	0.0265822	0.0128477	-0.000586699	-0.0137235	-0.0265654	-0.039086	-0.0512984	-0.0631433	-0.0745822	-0.085587	-0.0961594	-0.106365	-0.116094	-0.125305	-0.13411	-0.14257	-0.150615	-0.158315
0.460799	0.459613	0.454996	0.447005	0.436114	0.424373	0.412155	0.399078	0.38516	0.370673	0.355727	0.340401	0.324621	0.308512	0.292178	0.275755	0.259294	0.242883	0.226562	0.210356	0.194204	0.178135	0.162198	0.146387	0.130727	0.11525	0.10004	0.0850592	0.0701906	0.0555127	0.0410732	0.0269114	0.0130243	-0.000578587	-0.0138548	-0.0268229	-0.0394845	-0.051861	-0.0638613	-0.0754661	-0.0866476	-0.0974042	-0.107722	-0.117654	-0.127121	-0.136168	-0.144798	-0.153034	-0.160928	-0.168471
0.448714	0.447014	0.442136	0.433873	0.422688	0.410629	0.398247	0.38498	0.370845	0.356163	0.341249	0.325804	0.3099	0.293759	0.277496	0.261068	0.244585	0.228237	0.21203	0.195868	0.179758	0.163758	0.1479	0.132209	0.116682	0.101376	0.086295	0.0713521	0.0565636	0.0419385	0.0275643	0.0135091	-0.000248052	-0.0136953	-0.0268058	-0.0395958	-0.0521157	-0.0642818	-0.0760446	-0.0873924	-0.0983264	-0.10883	-0.118879	-0.128551	-0.137852	-0.146724	-0.155132	-0.163217	-0.170953	-0.178302
0.436717	0.434713	0.429429	0.420762	0.409218	0.396997	0.3844	0.370887	0.356541	0.341881	0.326856	0.3113	0.29537	0.279291	0.263009	0.246549	0.230125	0.213888	0.197718	0.181592	0.165551	0.149627	0.133884	0.118322	0.102966	0.0877887	0.0727454	0.057882	0.0431489	0.0285896	0.0143215	0.00039514	-0.0132092	-0.0264925	-0.0394267	-0.0520772	-0.0643888	-0.0763193	-0.0878259	-0.0989271	-0.10961	-0.119848	-0.129639	-0.139145	-0.148269	-0.156919	-0.165175	-0.173102	-0.180644	-0.187819
0.425087	0.422525	0.416709	0.407579	0.395861	0.383417	0.37055	0.356805	0.342466	0.327704	0.312585	0.297014	0.281143	0.265033	0.248707	0.2323	0.215986	0.199778	0.183637	0.167578	0.15161	0.135798	0.120181	0.104788	0.0895614	0.0744215	0.0594565	0.0446473	0.0299783	0.0155235	0.00138426	-0.0123912	-0.0258334	-0.0389413	-0.0517377	-0.0641821	-0.0762599	-0.0879354	-0.0991968	-0.110049	-0.120467	-0.130447	-0.140075	-0.149402	-0.158303	-0.166797	-0.174896	-0.182628	-0.189995	-0.197041
0.413418	0.410189	0.403794	0.394438	0.382495	0.369779	0.356663	0.342911	0.32849	0.313649	0.298529	0.283013	0.267104	0.250938	0.234657	0.218357	0.202069	0.185882	0.169802	0.153813	0.137954	0.122267	0.106816	0.091551	0.0763628	0.0613005	0.0463892	0.0316412	0.0170735	0.00274724	-0.0112412	-0.0248555	-0.038123	-0.0510924	-0.0636841	-0.0758963	-0.0877204	-0.0991513	-0.110164	-0.120752	-0.130913	-0.140729	-0.150181	-0.159285	-0.168024	-0.176358	-0.184261	-0.191818	-0.199054	-0.205901
0.40138	0.3975	0.39089	0.38126	0.369029	0.356057	0.342936	0.329109	0.314633	0.299805	0.284738	0.269173	0.253193	0.237061	0.220878	0.204595	0.188322	0.172186	0.156171	0.140287	0.124553	0.109031	0.0937048	0.0784763	0.0633665	0.0483585	0.0335065	0.018857	0.00441672	-0.00975968	-0.0235866	-0.0370252	-0.0501534	-0.062918	-0.0752789	-0.0872376	-0.0988176	-0.110001	-0.120752	-0.131084	-0.141082	-0.150724	-0.159954	-0.168894	-0.177469	-0.185604	-0.193333	-0.200758	-0.207796	-0.21444
0.389062	0.385053	0.37808	0.368062	0.355549	0.342587	0.329386	0.31551	0.301063	0.286286	0.271151	0.255494	0.239534	0.22349	0.207311	0.191031	0.174805	0.158725	0.14281	0.127047	0.111479	0.0960793	0.0807837	0.0656315	0.0505754	0.0356241	0.0208679	0.00634303	-0.00795095	-0.0219667	-0.035616	-0.0489143	-0.0618382	-0.0743727	-0.0864806	-0.0981964	-0.109532	-0.120455	-0.130951	-0.141121	-0.150946	-0.160367	-0.169436	-0.178211	-0.186586	-0.194545	-0.202142	-0.209368	-0.216203	-0.222646
0.377538	0.372893	0.365348	0.354934	0.342427	0.329386	0.316124	0.302278	0.287877	0.273013	0.257761	0.242104	0.226216	0.210158	0.193968	0.177725	0.161549	0.145564	0.129763	0.114165	0.0987173	0.0833431	0.0681196	0.0530176	0.0380138	0.0231546	0.00852032	-0.00586255	-0.0199989	-0.0338362	-0.0473422	-0.0604366	-0.0731316	-0.0854127	-0.097279	-0.108753	-0.11983	-0.1305	-0.140837	-0.150835	-0.16044	-0.1697	-0.178607	-0.18718	-0.195377	-0.203201	-0.2106	-0.217623	-0.224258	-0.230532
0.365789	0.360476	0.35247	0.34205	0.329494	0.316413	0.303183	0.289377	0.274878	0.25988	0.244611	0.229009	0.2131	0.19702	0.180857	0.164658	0.148573	0.132697	0.117058	0.101579	0.0861554	0.0708501	0.0556724	0.0406185	0.0257026	0.0109632	-0.00353138	-0.0177593	-0.0317177	-0.0454081	-0.0587082	-0.0715734	-0.0840142	-0.0960536	-0.107679	-0.118896	-0.129721	-0.140232	-0.150398	-0.160177	-0.169621	-0.178718	-0.187426	-0.195819	-0.203877	-0.2115	-0.218696	-0.225519	-0.231984	-0.238071
0.353765	0.347929	0.339934	0.329428	0.316855	0.303822	0.29062	0.276687	0.262029	0.246996	0.231762	0.216125	0.200186	0.184121	0.167991	0.151876	0.135896	0.120176	0.10465	0.0891911	0.0738348	0.058572	0.0434375	0.0284671	0.0136676	-0.000935181	-0.0152772	-0.0293288	-0.0431391	-0.0566224	-0.0696918	-0.0823013	-0.0945006	-0.106301	-0.117671	-0.128638	-0.139306	-0.149648	-0.159596	-0.169214	-0.178495	-0.187393	-0.195922	-0.204175	-0.21203	-0.21945	-0.226446	-0.233098	-0.239376	-0.245265
0.341717	0.335997	0.327832	0.317236	0.304714	0.291696	0.278317	0.264176	0.249456	0.234438	0.219145	0.203466	0.187539	0.171491	0.155431	0.139412	0.123586	0.107968	0.092452	0.0770564	0.0617396	0.0465144	0.0314589	0.0166007	0.0019327	-0.0125211	-0.0266882	-0.0405933	-0.0541974	-0.0674499	-0.08026	-0.0926279	-0.104591	-0.116138	-0.127261	-0.138074	-0.148577	-0.158702	-0.16849	-0.177948	-0.18703	-0.19575	-0.204143	-0.212192	-0.219843	-0.227063	-0.233888	-0.240353	-0.246433	-0.252075
0.33085	0.32468	0.316277	0.305642	0.293102	0.279847	0.266193	0.251951	0.237218	0.222116	0.206765	0.191096	0.175173	0.15918	0.143203	0.127331	0.111599	0.0959761	0.0805172	0.065156	0.0498706	0.0347195	0.0197723	0.00504004	-0.00948378	-0.0237641	-0.0377863	-0.0514876	-0.0648622	-0.0778522	-0.0904194	-0.102553	-0.114267	-0.125568	-0.136541	-0.147193	-0.15748	-0.167449	-0.177078	-0.186337	-0.195243	-0.203828	-0.212018	-0.219863	-0.227313	-0.23436	-0.240998	-0.247267	-0.2531	-0.258524
0.32019	0.31368	0.305179	0.294453	0.281621	0.268047	0.254263	0.239982	0.225151	0.209983	0.194642	0.178966	0.163086	0.147167	0.13133	0.115546	0.0998012	0.0842265	0.0687952	0.0534597	0.0382437	0.023198	0.00837351	-0.00621774	-0.0205697	-0.0347053	-0.0485241	-0.0619969	-0.0751071	-0.0878526	-0.100186	-0.112071	-0.123538	-0.134691	-0.145504	-0.155942	-0.166074	-0.175884	-0.185315	-0.194398	-0.203168	-0.21155	-0.219539	-0.227183	-0.234455	-0.241313	-0.247755	-0.253776	-0.259391	-0.264562
0.309933	0.303217	0.294512	0.283348	0.270124	0.256396	0.242548	0.228144	0.213239	0.198083	0.182724	0.167077	0.151267	0.135483	0.119727	0.103918	0.0882174	0.0726619	0.0572502	0.0419799	0.0268669	0.0119413	-0.00274478	-0.0171653	-0.0313729	-0.0453051	-0.0588957	-0.0721025	-0.0849673	-0.0974795	-0.109565	-0.121204	-0.132524	-0.143518	-0.154119	-0.164402	-0.174377	-0.183989	-0.193245	-0.202193	-0.210761	-0.218941	-0.22673	-0.234194	-0.241275	-0.247936	-0.25413	-0.259932	-0.265293	-0.270186
0.30025	0.293135	0.283778	0.272089	0.258686	0.244889	0.230895	0.216408	0.201525	0.186345	0.171002	0.155423	0.139754	0.124042	0.10825	0.0924801	0.0767946	0.0612527	0.0459028	0.0307334	0.0157379	0.000949213	-0.0135664	-0.0278433	-0.0418474	-0.0555509	-0.0688728	-0.0818337	-0.0944667	-0.106731	-0.11857	-0.130063	-0.141226	-0.152007	-0.162455	-0.172583	-0.18236	-0.191798	-0.200919	-0.209664	-0.21803	-0.226011	-0.233621	-0.240893	-0.247775	-0.254186	-0.260161	-0.26571	-0.270793	-0.275384
0.290617	0.28259	0.272595	0.260707	0.247256	0.233319	0.219241	0.204792	0.189891	0.174724	0.159454	0.144027	0.128434	0.112676	0.0969191	0.0811601	0.0654855	0.0500044	0.0347551	0.0197021	0.00484323	-0.00977322	-0.0241452	-0.0382177	-0.0519918	-0.0654226	-0.0784964	-0.0912263	-0.103612	-0.115629	-0.127319	-0.138656	-0.149607	-0.160234	-0.170527	-0.180457	-0.19006	-0.199364	-0.208282	-0.216825	-0.224991	-0.232792	-0.240211	-0.247283	-0.253913	-0.260102	-0.265824	-0.271095	-0.275875	-0.280224
0.28007	0.2714	0.261254	0.249336	0.235763	0.221764	0.20774	0.193274	0.178384	0.1633	0.148194	0.132847	0.117207	0.101478	0.0857249	0.0699711	0.0543559	0.0389746	0.0238404	0.00892296	-0.00576223	-0.0202345	-0.0344013	-0.0482431	-0.061741	-0.0749219	-0.0877649	-0.100249	-0.112386	-0.124254	-0.135787	-0.146911	-0.157707	-0.16818	-0.178274	-0.188032	-0.197501	-0.206601	-0.215317	-0.223661	-0.231647	-0.239256	-0.246477	-0.253294	-0.2597	-0.265635	-0.271079	-0.276047	-0.280585	-0.284665
0.269119	0.260386	0.250199	0.238093	0.224454	0.210527	0.196469	0.181994	0.167188	0.152276	0.137246	0.121845	0.106229	0.0904912	0.0747303	0.0590288	0.0435102	0.0282392	0.013236	-0.00150919	-0.0160519	-0.0303203	-0.0442583	-0.0578226	-0.0710709	-0.084024	-0.0966242	-0.108862	-0.120854	-0.132567	-0.143888	-0.154858	-0.165501	-0.175776	-0.1857	-0.195327	-0.204594	-0.213493	-0.222012	-0.230175	-0.23797	-0.245382	-0.25235	-0.258942	-0.265094	-0.270751	-0.275893	-0.28062	-0.284891	-0.288697
0.2589	0.249991	0.239445	0.227181	0.213619	0.19963	0.185526	0.171118	0.156489	0.141643	0.126541	0.111155	0.0955194	0.0797556	0.0640338	0.0484208	0.0330048	0.0178577	0.00302281	-0.011585	-0.025927	-0.0399699	-0.0536303	-0.0669467	-0.0799729	-0.0926881	-0.105046	-0.117144	-0.128986	-0.140489	-0.151657	-0.162476	-0.172923	-0.183031	-0.192828	-0.202254	-0.211323	-0.220028	-0.228367	-0.236341	-0.24394	-0.2511	-0.257845	-0.264185	-0.27006	-0.275418	-0.280321	-0.284781	-0.288778	-0.292387
0.249107	0.239638	0.228861	0.216657	0.203014	0.188959	0.174914	0.160691	0.146124	0.13119	0.116097	0.100683	0.085006	0.0692691	0.0536275	0.0381098	0.0228133	0.00783215	-0.00686989	-0.0212788	-0.0353967	-0.0491598	-0.0625728	-0.0756712	-0.0884633	-0.100938	-0.11316	-0.125113	-0.136748	-0.148097	-0.159115	-0.169738	-0.18002	-0.190002	-0.1996	-0.20883	-0.217707	-0.226232	-0.234384	-0.242164	-0.249511	-0.256448	-0.262942	-0.269007	-0.274584	-0.279703	-0.284342	-0.288529	-0.29233	-0.29574
0.239035	0.229352	0.218666	0.206322	0.192592	0.178603	0.164752	0.150583	0.135917	0.120986	0.105856	0.0903831	0.0747206	0.0590554	0.0435003	0.0280965	0.0129656	-0.00188785	-0.0163924	-0.0305783	-0.0444129	-0.057928	-0.0711261	-0.0839938	-0.0965471	-0.10889	-0.120972	-0.132719	-0.1442	-0.1554	-0.166221	-0.176682	-0.186839	-0.196622	-0.206026	-0.215065	-0.223763	-0.232103	-0.240063	-0.24759	-0.254715	-0.261402	-0.267622	-0.273389	-0.27873	-0.283587	-0.287953	-0.291945	-0.295548	-0.298768
0.229406	0.219818	0.208836	0.196297	0.182615	0.168833	0.155007	0.140703	0.12603	0.111047	0.0958334	0.0803555	0.0647531	0.0491607	0.0337085	0.0184664	0.00345769	-0.0112021	-0.0254871	-0.0393876	-0.0529748	-0.0662799	-0.0792522	-0.0918849	-0.104313	-0.116522	-0.128401	-0.139999	-0.151333	-0.162336	-0.172996	-0.183334	-0.193293	-0.202885	-0.212101	-0.220964	-0.229479	-0.237628	-0.245336	-0.252642	-0.259518	-0.265931	-0.271854	-0.277388	-0.28247	-0.287057	-0.291229	-0.295024	-0.298437	-0.301484
0.220871	0.210607	0.199258	0.186706	0.173249	0.159466	0.145459	0.13113	0.116388	0.101296	0.0860569	0.0706258	0.0550819	0.0395814	0.0242861	0.00915942	-0.00565738	-0.0201004	-0.034098	-0.0477513	-0.0611331	-0.0742165	-0.0869565	-0.0994709	-0.111771	-0.12378	-0.135512	-0.146966	-0.158105	-0.168948	-0.179486	-0.189627	-0.199397	-0.208803	-0.217843	-0.226525	-0.234852	-0.24275	-0.250237	-0.257296	-0.263899	-0.270016	-0.275706	-0.280985	-0.2858	-0.290194	-0.29417	-0.297775	-0.301015	-0.304019
0.211777	0.201153	0.18984	0.177555	0.164105	0.150118	0.136077	0.121668	0.106801	0.0916726	0.0764728	0.0610912	0.0456348	0.0302911	0.0151087	0.000175669	-0.0144212	-0.0285719	-0.0423196	-0.0557685	-0.0689292	-0.0817797	-0.0944051	-0.106795	-0.118896	-0.130758	-0.142347	-0.153606	-0.164585	-0.175306	-0.185645	-0.195597	-0.205182	-0.214412	-0.223272	-0.231766	-0.239841	-0.247518	-0.254759	-0.261545	-0.267851	-0.273736	-0.279172	-0.284184	-0.288806	-0.293005	-0.296792	-0.300223	-0.303418	-0.306391
0.2027	0.19218	0.181168	0.16881	0.155094	0.141057	0.126906	0.112337	0.0974132	0.0823137	0.0671468	0.0518409	0.0365393	0.0213016	0.00630999	-0.00840448	-0.0227039	-0.0366039	-0.0501509	-0.0633824	-0.0763121	-0.0890541	-0.101561	-0.113755	-0.125712	-0.137434	-0.148828	-0.15993	-0.170788	-0.18131	-0.19146	-0.201229	-0.210637	-0.219688	-0.228363	-0.236606	-0.244461	-0.251892	-0.25886	-0.265351	-0.271426	-0.277058	-0.282226	-0.287048	-0.291476	-0.295486	-0.299098	-0.302485	-0.30565	-0.308612
0.194589	0.184332	0.173045	0.160246	0.146441	0.132256	0.117892	0.103234	0.0883233	0.0732378	0.0581303	0.0429743	0.0277728	0.0127207	-0.00205679	-0.0164706	-0.0305186	-0.044223	-0.0575577	-0.0705616	-0.0833906	-0.096022	-0.108336	-0.12039	-0.132211	-0.14374	-0.154981	-0.165965	-0.176625	-0.186959	-0.19693	-0.206522	-0.215752	-0.22462	-0.233044	-0.241068	-0.248679	-0.255839	-0.262512	-0.268773	-0.274597	-0.279962	-0.284941	-0.289572	-0.293811	-0.297645	-0.301212	-0.304569	-0.307723	-0.310707
0.187721	0.176782	0.164819	0.151873	0.13789	0.123453	0.108977	0.0943215	0.0794126	0.0643795	0.0494231	0.0343666	0.0193519	0.00451342	-0.00995694	-0.0241166	-0.037971	-0.0514649	-0.0645728	-0.0774825	-0.0902066	-0.102647	-0.114824	-0.126745	-0.138373	-0.149751	-0.160877	-0.171664	-0.182137	-0.192292	-0.202083	-0.211498	-0.220547	-0.229164	-0.23737	-0.245151	-0.25249	-0.259355	-0.265799	-0.27181	-0.277369	-0.282546	-0.287335	-0.291777	-0.295839	-0.299623	-0.303159	-0.306504	-0.309681	-0.312628
0.180176	0.168456	0.156412	0.143288	0.129055	0.114524	0.100067	0.0854186	0.0705724	0.055708	0.0408623	0.0260031	0.0112119	-0.00330626	-0.0175149	-0.0314777	-0.0451174	-0.0583801	-0.0713964	-0.0842029	-0.0967342	-0.109037	-0.121082	-0.132809	-0.144286	-0.155548	-0.166474	-0.177075	-0.187368	-0.19734	-0.206953	-0.216186	-0.224981	-0.233378	-0.24134	-0.248849	-0.255892	-0.262528	-0.268723	-0.274468	-0.279838	-0.284826	-0.289427	-0.293689	-0.297694	-0.301442	-0.304966	-0.308334	-0.311475	-0.314375
0.17183	0.160234	0.147993	0.134556	0.120231	0.105736	0.0912819	0.0766946	0.0620309	0.0472833	0.0326403	0.0180085	0.00355132	-0.0107011	-0.0247163	-0.0384662	-0.0518737	-0.0650525	-0.0779721	-0.0905872	-0.102982	-0.115156	-0.127008	-0.138585	-0.149949	-0.161012	-0.171753	-0.182175	-0.192284	-0.202077	-0.211507	-0.220486	-0.229061	-0.237215	-0.244905	-0.252118	-0.258933	-0.26532	-0.271249	-0.276807	-0.28199	-0.286789	-0.291212	-0.295413	-0.299376	-0.303107	-0.306655	-0.309988	-0.313083	-0.31597
0.16455	0.152444	0.139679	0.126067	0.111764	0.0972475	0.0828329	0.0684266	0.0538747	0.0393275	0.0249069	0.0106169	-0.0035758	-0.0176455	-0.031457	-0.0449797	-0.0583155	-0.0714091	-0.0841423	-0.0966275	-0.1089	-0.120882	-0.13259	-0.14406	-0.155227	-0.166107	-0.176674	-0.186913	-0.196845	-0.206458	-0.215633	-0.224392	-0.232726	-0.240609	-0.248004	-0.254992	-0.26156	-0.267682	-0.273426	-0.278799	-0.283795	-0.288417	-0.292783	-0.29694	-0.300879	-0.304633	-0.308149	-0.311437	-0.314521	-0.317403
0.156984	0.144225	0.131288	0.117713	0.103399	0.0889384	0.0747228	0.0604353	0.0460952	0.0317791	0.017715	0.00369302	-0.0103211	-0.0241897	-0.0377752	-0.0512339	-0.0644901	-0.0773989	-0.0900059	-0.102372	-0.114453	-0.126295	-0.137899	-0.149173	-0.160158	-0.170866	-0.181249	-0.191312	-0.201064	-0.210421	-0.219376	-0.227894	-0.235958	-0.243545	-0.250716	-0.257457	-0.263762	-0.2697	-0.27526	-0.280447	-0.285265	-0.289831	-0.294158	-0.298285	-0.302245	-0.305967	-0.309438	-0.312717	-0.315797	-0.318666
0.148835	0.136008	0.12315	0.109543	0.0952936	0.0810587	0.0669626	0.0528918	0.0387883	0.024844	0.0110485	-0.0028048	-0.016625	-0.0302722	-0.0438062	-0.0571953	-0.0702698	-0.0830592	-0.0955525	-0.10773	-0.119675	-0.131416	-0.142826	-0.153922	-0.164738	-0.175262	-0.185471	-0.195356	-0.204853	-0.213988	-0.222703	-0.230952	-0.238722	-0.246086	-0.253012	-0.25949	-0.265612	-0.271368	-0.276744	-0.281754	-0.286518	-0.291044	-0.295346	-0.299492	-0.303421	-0.307099	-0.310562	-0.313839	-0.316906	-0.319742
0.141249	0.128454	0.11545	0.101842	0.0878202	0.0736892	0.0597981	0.0459527	0.0322294	0.0185468	0.00489909	-0.00877785	-0.0223883	-0.0360043	-0.0494863	-0.0627024	-0.0756673	-0.0883532	-0.100664	-0.112712	-0.124564	-0.136116	-0.147352	-0.158284	-0.168918	-0.179272	-0.189308	-0.198938	-0.208214	-0.217112	-0.225559	-0.233516	-0.241067	-0.24819	-0.254853	-0.261153	-0.267096	-0.272668	-0.277869	-0.282826	-0.287552	-0.292056	-0.296381	-0.300499	-0.304384	-0.308055	-0.311519	-0.314786	-0.317821	-0.320603
0.134372	0.121238	0.108159	0.0947645	0.0808294	0.0669004	0.0532248	0.0397678	0.0262992	0.0127446	-0.000744851	-0.014225	-0.0278239	-0.0414058	-0.0547243	-0.0678416	-0.0807124	-0.0932217	-0.105411	-0.117373	-0.129039	-0.140422	-0.151499	-0.162252	-0.172719	-0.182903	-0.192684	-0.202096	-0.211137	-0.21977	-0.227928	-0.235668	-0.24298	-0.249844	-0.256331	-0.262453	-0.268215	-0.273615	-0.278765	-0.283686	-0.28839	-0.29292	-0.29722	-0.301295	-0.305175	-0.308849	-0.312305	-0.315541	-0.318523	-0.321164
0.127421	0.114239	0.101417	0.0880798	0.0743566	0.0606488	0.0473789	0.0341709	0.0208108	0.00739978	-0.00590444	-0.0193927	-0.0329744	-0.0464014	-0.0596313	-0.0726639	-0.0853621	-0.0977565	-0.109867	-0.121647	-0.133147	-0.144374	-0.155275	-0.165864	-0.176164	-0.186094	-0.195658	-0.204836	-0.213613	-0.221959	-0.229903	-0.237408	-0.244463	-0.251152	-0.257464	-0.263407	-0.268997	-0.274349	-0.279466	-0.284366	-0.289098	-0.293605	-0.297866	-0.301937	-0.305822	-0.30949	-0.312917	-0.316101	-0.318943	-0.321452
0.120946	0.10807	0.0952108	0.0820458	0.0685266	0.0552427	0.0422044	0.0290681	0.0158246	0.00258157	-0.0107603	-0.0242563	-0.0376956	-0.0510485	-0.0642071	-0.0770738	-0.0896659	-0.101993	-0.113925	-0.125544	-0.136894	-0.147948	-0.15869	-0.169115	-0.179162	-0.188876	-0.198208	-0.207126	-0.215619	-0.223754	-0.231468	-0.238718	-0.245602	-0.252119	-0.258254	-0.264027	-0.269573	-0.274894	-0.279992	-0.284924	-0.289637	-0.294106	-0.298366	-0.302446	-0.306328	-0.309968	-0.313344	-0.316388	-0.319099	-0.321578
0.115619	0.102445	0.0896863	0.0766712	0.0635957	0.050522	0.0375072	0.0244521	0.0113551	-0.00195965	-0.0153379	-0.0287061	-0.0420842	-0.0553806	-0.0683807	-0.0811514	-0.0936862	-0.105839	-0.117616	-0.129091	-0.14027	-0.151169	-0.161751	-0.171924	-0.181756	-0.191241	-0.200315	-0.208949	-0.217236	-0.225146	-0.232609	-0.239692	-0.246407	-0.252749	-0.258716	-0.264447	-0.269966	-0.275271	-0.280405	-0.28532	-0.289998	-0.29447	-0.298742	-0.302822	-0.306677	-0.310269	-0.313505	-0.316419	-0.319101	-0.321534
0.110214	0.0972246	0.0846194	0.0720938	0.0592196	0.0461329	0.0331736	0.0202499	0.00705254	-0.00632095	-0.0195808	-0.0328958	-0.0462268	-0.0593688	-0.0722803	-0.0850016	-0.0973631	-0.109364	-0.121	-0.132304	-0.14333	-0.154071	-0.1644	-0.174358	-0.183962	-0.193189	-0.20198	-0.210411	-0.218476	-0.226138	-0.233435	-0.240352	-0.246893	-0.253068	-0.258996	-0.264703	-0.270208	-0.275552	-0.280673	-0.285555	-0.290237	-0.294724	-0.298999	-0.303053	-0.30686	-0.310313	-0.313421	-0.316307	-0.318944	-0.321289
0.105616	0.0926784	0.0805982	0.0682059	0.0552361	0.0421586	0.0293027	0.0162319	0.00294228	-0.0103257	-0.0235449	-0.0368263	-0.0500083	-0.063072	-0.0759448	-0.0884959	-0.10071	-0.112573	-0.124041	-0.135195	-0.146066	-0.156553	-0.166668	-0.1764	-0.185746	-0.194691	-0.203281	-0.211495	-0.219316	-0.226815	-0.23395	-0.240695	-0.247069	-0.253206	-0.259113	-0.264809	-0.270357	-0.275692	-0.280781	-0.285672	-0.290372	-0.294865	-0.299115	-0.303122	-0.306794	-0.310122	-0.313204	-0.316046	-0.318597	-0.320932
0.101492	0.0892306	0.0771818	0.0645694	0.0515546	0.0385591	0.0255057	0.0123083	-0.000884302	-0.0141205	-0.0273166	-0.0404508	-0.0535611	-0.0665949	-0.0792982	-0.0917036	-0.103782	-0.115479	-0.126798	-0.137798	-0.148413	-0.158685	-0.168573	-0.178047	-0.187112	-0.195858	-0.204233	-0.212204	-0.219865	-0.227205	-0.234169	-0.240747	-0.247084	-0.253201	-0.2591	-0.264842	-0.270384	-0.27569	-0.280791	-0.285702	-0.290411	-0.294881	-0.299087	-0.30296	-0.306509	-0.309813	-0.312853	-0.31561	-0.318152	-0.32054
0.0990434	0.0864328	0.073921	0.0611683	0.0482064	0.0349525	0.0217326	0.00862531	-0.00454199	-0.0177641	-0.0308121	-0.0438805	-0.0569666	-0.06983	-0.0823891	-0.0946611	-0.106572	-0.11812	-0.129287	-0.140028	-0.150426	-0.160469	-0.170098	-0.179289	-0.188157	-0.19669	-0.204824	-0.212637	-0.220142	-0.227312	-0.234109	-0.240648	-0.246965	-0.253075	-0.259025	-0.264764	-0.27028	-0.275602	-0.280726	-0.28565	-0.290338	-0.294764	-0.298836	-0.302589	-0.306116	-0.309382	-0.312338	-0.315088	-0.317684	-0.32016
0.0961135	0.0829672	0.0703685	0.0577237	0.0444933	0.0310785	0.0179763	0.00491162	-0.00822973	-0.0212856	-0.0342593	-0.0472968	-0.0602011	-0.0729124	-0.085332	-0.0974287	-0.109185	-0.120577	-0.131475	-0.141992	-0.152156	-0.161935	-0.171276	-0.180267	-0.188922	-0.197212	-0.205188	-0.212844	-0.220179	-0.227179	-0.233933	-0.24045	-0.246758	-0.252919	-0.258869	-0.264584	-0.270116	-0.275464	-0.280602	-0.285506	-0.290151	-0.294444	-0.298394	-0.302128	-0.305621	-0.308805	-0.311755	-0.314561	-0.317246	-0.319744
0.0923941	0.0793262	0.0669208	0.0539616	0.0405663	0.027303	0.0142578	0.00122627	-0.0117308	-0.024706	-0.0376448	-0.0504905	-0.0632366	-0.0758043	-0.0880425	-0.0999812	-0.111577	-0.122692	-0.133362	-0.14364	-0.153535	-0.163021	-0.172161	-0.18094	-0.189352	-0.197484	-0.205304	-0.21279	-0.219953	-0.226907	-0.233634	-0.240141	-0.246502	-0.252666	-0.258593	-0.264328	-0.269889	-0.275253	-0.280373	-0.285235	-0.289748	-0.29392	-0.297852	-0.301555	-0.30497	-0.308151	-0.311158	-0.314055	-0.316764	-0.319277
0.0890706	0.0762075	0.0633104	0.0501165	0.036894	0.02369	0.0106708	-0.00216543	-0.0150446	-0.0279895	-0.0407305	-0.0534176	-0.0660215	-0.0784048	-0.0904853	-0.102264	-0.113577	-0.124461	-0.13489	-0.144898	-0.154498	-0.163785	-0.172713	-0.181249	-0.189506	-0.197486	-0.205137	-0.212452	-0.219566	-0.226492	-0.233205	-0.239769	-0.246137	-0.252282	-0.258233	-0.264001	-0.269583	-0.274931	-0.280013	-0.284742	-0.289135	-0.293292	-0.297194	-0.300821	-0.304238	-0.30748	-0.310582	-0.313505	-0.316229	-0.31884
0.0863736	0.0726488	0.0594488	0.0464766	0.0333311	0.0201568	0.00735402	-0.00540468	-0.018255	-0.0309911	-0.0435707	-0.0561157	-0.0685273	-0.0807522	-0.0926724	-0.104161	-0.115239	-0.12588	-0.136035	-0.145744	-0.155147	-0.164224	-0.172908	-0.181292	-0.1894	-0.197212	-0.204692	-0.211958	-0.219042	-0.22595	-0.232723	-0.239299	-0.245651	-0.251825	-0.257814	-0.263607	-0.269176	-0.274488	-0.279436	-0.284048	-0.288428	-0.292557	-0.296383	-0.300018	-0.303499	-0.30684	-0.30997	-0.312909	-0.315734	-0.318418
0.0822472	0.0684313	0.0556561	0.0428223	0.0297408	0.0168323	0.00411999	-0.00860385	-0.0212248	-0.033789	-0.0462214	-0.0585611	-0.0708088	-0.0828703	-0.0944901	-0.105737	-0.116567	-0.126927	-0.136778	-0.14629	-0.155483	-0.164315	-0.172849	-0.181087	-0.189028	-0.196669	-0.204099	-0.211334	-0.218397	-0.225366	-0.232156	-0.238718	-0.245103	-0.25132	-0.257338	-0.26312	-0.268655	-0.273834	-0.278665	-0.283265	-0.28762	-0.291675	-0.295509	-0.299212	-0.302798	-0.306171	-0.30932	-0.312361	-0.315261	-0.317997
0.0782398	0.065033	0.0523445	0.0395158	0.0267091	0.0138645	0.0011584	-0.0113365	-0.0237947	-0.0362231	-0.0484489	-0.0606314	-0.0727231	-0.0844812	-0.0958612	-0.106863	-0.117412	-0.127467	-0.137126	-0.146435	-0.155387	-0.164075	-0.172469	-0.180544	-0.188316	-0.19591	-0.203313	-0.210529	-0.217658	-0.224651	-0.231431	-0.238033	-0.244469	-0.25072	-0.256732	-0.262484	-0.267886	-0.272949	-0.277773	-0.282352	-0.286634	-0.290701	-0.294607	-0.298421	-0.302044	-0.30544	-0.308694	-0.311814	-0.314768	-0.317621
0.0757092	0.0622873	0.0494514	0.0368743	0.024076	0.0111927	-0.00129075	-0.0136399	-0.0259798	-0.0382032	-0.050282	-0.0623189	-0.074105	-0.0856264	-0.0967653	-0.107488	-0.117732	-0.1276	-0.137062	-0.146135	-0.154951	-0.163506	-0.171742	-0.179651	-0.18738	-0.194952	-0.202339	-0.209627	-0.216789	-0.223777	-0.230605	-0.237265	-0.243743	-0.249993	-0.255977	-0.261598	-0.266886	-0.271945	-0.276752	-0.28126	-0.285559	-0.289702	-0.293723	-0.297579	-0.30123	-0.304735	-0.308072	-0.311249	-0.314324	-0.317298
0.0729875	0.0594014	0.046914	0.0343271	0.0214776	0.00884496	-0.00348757	-0.0157195	-0.0278405	-0.0399152	-0.0518486	-0.0635689	-0.0751123	-0.08639	-0.0972458	-0.107658	-0.117717	-0.127389	-0.136614	-0.145556	-0.154244	-0.162644	-0.170715	-0.178584	-0.186291	-0.193848	-0.201313	-0.208642	-0.215802	-0.222844	-0.229736	-0.236445	-0.242923	-0.249149	-0.255003	-0.260511	-0.265798	-0.270843	-0.27558	-0.280108	-0.284487	-0.288749	-0.292814	-0.296701	-0.300466	-0.304058	-0.307454	-0.310754	-0.313952	-0.316995
0.0701695	0.0571249	0.0445595	0.0318696	0.0192978	0.00681547	-0.00540857	-0.0174121	-0.0293871	-0.0413207	-0.0529275	-0.064401	-0.0757013	-0.0866936	-0.0972359	-0.107468	-0.117335	-0.126769	-0.135869	-0.144689	-0.153226	-0.161463	-0.1695	-0.177351	-0.185044	-0.192686	-0.2002	-0.207532	-0.214752	-0.221866	-0.228813	-0.235527	-0.241985	-0.248081	-0.253823	-0.259334	-0.26461	-0.269587	-0.274347	-0.27896	-0.283463	-0.287772	-0.291869	-0.295874	-0.29973	-0.303386	-0.306907	-0.310333	-0.313602	-0.316683
0.0686234	0.0551608	0.0423573	0.0299545	0.0175142	0.00511967	-0.00687323	-0.0187414	-0.0305853	-0.042184	-0.0535427	-0.064777	-0.0757938	-0.0864712	-0.0968403	-0.106885	-0.116516	-0.125833	-0.134819	-0.143493	-0.151871	-0.16008	-0.168107	-0.175947	-0.183732	-0.191432	-0.198954	-0.206355	-0.213656	-0.220833	-0.227789	-0.234486	-0.240817	-0.246803	-0.252552	-0.258055	-0.263265	-0.268269	-0.273118	-0.27786	-0.282413	-0.286757	-0.290975	-0.295077	-0.299002	-0.302785	-0.306436	-0.309936	-0.313243	-0.316444
0.0664021	0.0527658	0.0404113	0.0281797	0.0158446	0.00371705	-0.00813084	-0.0198622	-0.0313477	-0.0426858	-0.0537997	-0.0647451	-0.0754419	-0.0859473	-0.0961307	-0.105938	-0.115455	-0.124661	-0.133503	-0.142018	-0.150369	-0.158572	-0.166592	-0.174531	-0.182381	-0.190094	-0.197691	-0.205179	-0.212549	-0.219738	-0.22668	-0.233251	-0.239474	-0.245471	-0.251215	-0.256653	-0.261893	-0.266989	-0.271972	-0.276767	-0.281357	-0.285825	-0.290142	-0.294316	-0.29837	-0.302286	-0.306013	-0.309552	-0.312981	-0.316223
0.0640391	0.0510938	0.0388867	0.0267245	0.014673	0.00267726	-0.00904761	-0.0204058	-0.0316277	-0.0427248	-0.0535525	-0.0641801	-0.0747155	-0.0850426	-0.0949906	-0.104693	-0.114108	-0.123174	-0.131861	-0.140356	-0.148706	-0.156908	-0.165038	-0.173052	-0.180921	-0.188716	-0.196409	-0.203974	-0.21136	-0.21854	-0.22536	-0.231826	-0.238064	-0.244059	-0.24974	-0.255212	-0.260549	-0.265783	-0.270822	-0.275658	-0.280376	-0.284946	-0.289336	-0.293643	-0.297834	-0.30183	-0.305597	-0.30926	-0.312733	-0.315984
0.0631922	0.0500944	0.0378177	0.0259178	0.0139547	0.00204886	-0.00929471	-0.0203955	-0.0313883	-0.0422066	-0.0527233	-0.0632063	-0.0735796	-0.0836766	-0.0935318	-0.103143	-0.112426	-0.121343	-0.13002	-0.138521	-0.146875	-0.155199	-0.163415	-0.171455	-0.179417	-0.187319	-0.195098	-0.202684	-0.210066	-0.217126	-0.223845	-0.230331	-0.236573	-0.242509	-0.248227	-0.253801	-0.259282	-0.264576	-0.269657	-0.274625	-0.279449	-0.284096	-0.288623	-0.293071	-0.297346	-0.301385	-0.305279	-0.308986	-0.312468	-0.315752
0.0621041	0.0489642	0.0370546	0.025252	0.0133852	0.00190627	-0.00916247	-0.0200276	-0.0307352	-0.0412361	-0.0516163	-0.0619473	-0.0720929	-0.0821026	-0.0918718	-0.101353	-0.110488	-0.119404	-0.128093	-0.136601	-0.145084	-0.153503	-0.16175	-0.16989	-0.177966	-0.18596	-0.193764	-0.201348	-0.208612	-0.215574	-0.222317	-0.228811	-0.234996	-0.240973	-0.246796	-0.252518	-0.258061	-0.263399	-0.268615	-0.273692	-0.278595	-0.28338	-0.28805	-0.292585	-0.296906	-0.301072	-0.305011	-0.308728	-0.312243	-0.315538
0.0609893	0.0483992	0.0365537	0.0248256	0.0134335	0.00223808	-0.00859783	-0.0191768	-0.0295673	-0.0399466	-0.0501914	-0.0603022	-0.0703722	-0.0803048	-0.0899491	-0.0992839	-0.108427	-0.117368	-0.12607	-0.134716	-0.143305	-0.151761	-0.160118	-0.16838	-0.176556	-0.184578	-0.192383	-0.19985	-0.20702	-0.214011	-0.220768	-0.227208	-0.233438	-0.239524	-0.2455	-0.251287	-0.256875	-0.262351	-0.26768	-0.272838	-0.277882	-0.282813	-0.287571	-0.292153	-0.296602	-0.300815	-0.304764	-0.308514	-0.31204	-0.315313
0.0610401	0.0482472	0.0363823	0.0251736	0.0140562	0.00307425	-0.00748347	-0.0177512	-0.0280457	-0.0383121	-0.0483491	-0.0584016	-0.0684099	-0.0782243	-0.0877257	-0.0970804	-0.106259	-0.115225	-0.124081	-0.132845	-0.141478	-0.150053	-0.158542	-0.166913	-0.175122	-0.183149	-0.190837	-0.198212	-0.205416	-0.212428	-0.219134	-0.225624	-0.231969	-0.238214	-0.244257	-0.250091	-0.255821	-0.261413	-0.266825	-0.272127	-0.277321	-0.282342	-0.287147	-0.29186	-0.296358	-0.300582	-0.304564	-0.308326	-0.311829	-0.315083
0.0606885	0.0479582	0.0367971	0.0259032	0.0150079	0.00431703	-0.00591709	-0.0161036	-0.026302	-0.0363641	-0.046354	-0.0563549	-0.0662477	-0.0759183	-0.0854458	-0.0948442	-0.104053	-0.113186	-0.122169	-0.130983	-0.139742	-0.148457	-0.157061	-0.165468	-0.173683	-0.181594	-0.189191	-0.196603	-0.203833	-0.210797	-0.217558	-0.224167	-0.230676	-0.236991	-0.243083	-0.249061	-0.254909	-0.260585	-0.266143	-0.271597	-0.276882	-0.281951	-0.286888	-0.291651	-0.296161	-0.300417	-0.30441	-0.308148	-0.311633	-0.314904
0.0604546	0.048713	0.0378425	0.0271345	0.0165149	0.00614053	-0.00404744	-0.0141678	-0.0241764	-0.0342124	-0.0441692	-0.0540625	-0.063813	-0.0735205	-0.0831021	-0.0925396	-0.101932	-0.111206	-0.120246	-0.129196	-0.138106	-0.146945	-0.155588	-0.164005	-0.172103	-0.179924	-0.187562	-0.195006	-0.202192	-0.209217	-0.216103	-0.222882	-0.229464	-0.23583	-0.24207	-0.248169	-0.254103	-0.259928	-0.265641	-0.271187	-0.276521	-0.281723	-0.286711	-0.291486	-0.296027	-0.300295	-0.304265	-0.307986	-0.311486	-0.3147
0.0621114	0.0503246	0.0394915	0.0290083	0.018673	0.00828249	-0.00188269	-0.0118327	-0.0218456	-0.0318729	-0.041733	-0.0514865	-0.0612798	-0.0710545	-0.0806847	-0.0903253	-0.0998746	-0.109214	-0.118403	-0.127516	-0.136561	-0.145443	-0.1541	-0.162399	-0.170409	-0.178276	-0.185951	-0.193352	-0.200605	-0.207762	-0.214827	-0.221684	-0.22832	-0.234837	-0.2412	-0.247389	-0.253474	-0.259456	-0.265263	-0.27086	-0.276329	-0.281583	-0.286581	-0.291387	-0.295941	-0.300188	-0.304142	-0.307878	-0.31132	-0.314547
0.0635208	0.0518253	0.0412988	0.0311598	0.0207854	0.010406	0.000423465	-0.00953792	-0.0195488	-0.0294743	-0.039183	-0.04897	-0.0588259	-0.0686506	-0.0784949	-0.088301	-0.0979197	-0.107415	-0.116774	-0.126027	-0.135115	-0.144011	-0.152545	-0.160753	-0.168812	-0.176718	-0.184351	-0.191823	-0.199211	-0.206552	-0.213699	-0.220611	-0.227401	-0.234043	-0.240496	-0.246836	-0.25308	-0.259157	-0.265014	-0.270745	-0.276266	-0.281529	-0.286557	-0.291375	-0.295911	-0.300144	-0.304112	-0.307789	-0.311244	-0.31451
0.0649249	0.0536547	0.0435316	0.0333045	0.0229092	0.0127192	0.00271062	-0.00725979	-0.0171663	-0.0269301	-0.0366644	-0.0465088	-0.0564095	-0.0664631	-0.0764848	-0.0863654	-0.0961497	-0.105823	-0.115328	-0.124625	-0.133727	-0.142497	-0.150938	-0.159198	-0.167299	-0.175163	-0.18287	-0.190481	-0.198061	-0.205488	-0.212692	-0.219761	-0.226679	-0.233412	-0.240018	-0.246518	-0.252857	-0.258982	-0.264975	-0.270757	-0.276285	-0.281577	-0.286616	-0.291419	-0.295943	-0.300191	-0.304099	-0.307787	-0.31128	-0.314556
0.0669387	0.0560878	0.0457432	0.0354489	0.0252457	0.015003	0.00496996	-0.00489247	-0.0146251	-0.0244115	-0.0341982	-0.0440791	-0.0542216	-0.0644674	-0.0745692	-0.084626	-0.0945986	-0.104425	-0.113976	-0.123288	-0.132259	-0.140932	-0.149427	-0.157732	-0.165792	-0.173734	-0.181585	-0.189394	-0.197064	-0.204552	-0.211916	-0.219116	-0.226126	-0.233014	-0.239782	-0.246378	-0.252765	-0.259027	-0.26507	-0.270858	-0.276413	-0.281715	-0.286735	-0.291528	-0.296069	-0.300257	-0.304175	-0.3079	-0.311401	-0.314633
0.069479	0.0581609	0.0477258	0.0376803	0.0274108	0.017139	0.00723197	-0.00243195	-0.0121734	-0.022005	-0.0318139	-0.0419447	-0.0522919	-0.0626204	-0.0729068	-0.0831601	-0.0932916	-0.103164	-0.112727	-0.121901	-0.130772	-0.1395	-0.14804	-0.156303	-0.164444	-0.172533	-0.180587	-0.188489	-0.196222	-0.203872	-0.211372	-0.218665	-0.22583	-0.232882	-0.239744	-0.246387	-0.252911	-0.259222	-0.265269	-0.271082	-0.276645	-0.281926	-0.286933	-0.291743	-0.296225	-0.300423	-0.304376	-0.308107	-0.311562	-0.314794
0.0708192	0.0596296	0.0496333	0.0395591	0.0292845	0.0191809	0.00951655	-0.000132868	-0.00990006	-0.0197361	-0.0297987	-0.0401434	-0.0505706	-0.0610891	-0.0715775	-0.0819926	-0.0921661	-0.102046	-0.111461	-0.120529	-0.129454	-0.138227	-0.146721	-0.155065	-0.163356	-0.171653	-0.179801	-0.187766	-0.195663	-0.203451	-0.211045	-0.218493	-0.225823	-0.232969	-0.239876	-0.246654	-0.253225	-0.259537	-0.265607	-0.271425	-0.276966	-0.282232	-0.287253	-0.292004	-0.296496	-0.300726	-0.304682	-0.308364	-0.311817	-0.3151
0.0721538	0.0615917	0.0514992	0.0413972	0.0313072	0.0214722	0.0118208	0.00214573	-0.00761633	-0.0177282	-0.0280265	-0.0384556	-0.0490867	-0.0598202	-0.0704794	-0.0809369	-0.0911169	-0.100839	-0.110142	-0.119266	-0.12824	-0.136964	-0.145542	-0.154042	-0.162549	-0.170942	-0.179155	-0.187288	-0.195328	-0.203212	-0.210962	-0.218578	-0.226003	-0.233192	-0.240236	-0.247061	-0.25363	-0.259963	-0.266035	-0.27183	-0.277355	-0.282633	-0.287591	-0.292351	-0.296873	-0.301102	-0.305008	-0.308685	-0.312187	-0.315425
0.0744556	0.0635041	0.0533178	0.0434256	0.0336357	0.0238031	0.014117	0.00445201	-0.00561247	-0.0159869	-0.026375	-0.0370239	-0.0478854	-0.0587995	-0.0695008	-0.0799629	-0.0899747	-0.0995762	-0.108937	-0.118113	-0.127038	-0.135849	-0.144588	-0.15331	-0.161918	-0.170377	-0.178761	-0.18704	-0.19518	-0.203222	-0.211143	-0.218854	-0.226323	-0.233649	-0.240737	-0.247558	-0.254146	-0.260479	-0.266526	-0.272304	-0.277839	-0.283052	-0.288017	-0.292804	-0.297321	-0.301497	-0.305395	-0.30912	-0.312575	-0.315701
0.0757362	0.0648704	0.0550587	0.04558	0.0358219	0.0259666	0.0163095	0.00632368	-0.00402133	-0.0144822	-0.0250983	-0.0359864	-0.0470333	-0.0579832	-0.0686816	-0.0789602	-0.0888408	-0.0984978	-0.107909	-0.117031	-0.126044	-0.135019	-0.143984	-0.152808	-0.16148	-0.170113	-0.178645	-0.187023	-0.195321	-0.203535	-0.211551	-0.219304	-0.226907	-0.234276	-0.241358	-0.248194	-0.254779	-0.261083	-0.26711	-0.272897	-0.278364	-0.283581	-0.288571	-0.293349	-0.29781	-0.301975	-0.305918	-0.309595	-0.312934	-0.315871
0.076966	0.0666427	0.0573266	0.0478443	0.0380405	0.0282069	0.0181771	0.00787163	-0.00256702	-0.0132767	-0.0241511	-0.0352375	-0.0463174	-0.0572603	-0.0677611	-0.077899	-0.0878363	-0.0975423	-0.106895	-0.11611	-0.125292	-0.134501	-0.143569	-0.152459	-0.16131	-0.170093	-0.178726	-0.187264	-0.195736	-0.204048	-0.212105	-0.219993	-0.227638	-0.234996	-0.24209	-0.248922	-0.255475	-0.261756	-0.26779	-0.273506	-0.278975	-0.284215	-0.289194	-0.293914	-0.298358	-0.302566	-0.306458	-0.310016	-0.313163	-0.315966
[truncated: 50 more columns]

## Sheet: Trained9RUN
0.960453	0.976144	0.978864	0.980379	0.980864	0.98105	0.981563	0.98167	0.981912	0.981927	0.981906	0.981816	0.981694	0.981551	0.981449	0.981306	0.981164	0.981095	0.980958	0.980807	0.980539	0.980355	0.980051	0.979924	0.979635	0.979472	0.97931	0.979136	0.978904	0.978742	0.978462	0.978262	0.978037	0.977842	0.977657	0.977444	0.977281	0.977088	0.976916	0.976691	0.976485	0.976301	0.9761	0.97598	0.975725	0.975698	0.975515	0.975355	0.975169	0.974991
0.976055	0.988043	0.99023	0.991152	0.991324	0.991567	0.99184	0.991994	0.992095	0.992067	0.991975	0.99181	0.991676	0.991558	0.991422	0.991273	0.991181	0.991079	0.990939	0.990741	0.990527	0.990275	0.990058	0.989856	0.989634	0.989492	0.98933	0.989137	0.98894	0.988719	0.988483	0.988283	0.988081	0.987916	0.987725	0.987545	0.987392	0.987215	0.987033	0.986832	0.986652	0.986476	0.986327	0.986151	0.985986	0.985881	0.985724	0.985558	0.985388	0.985242
0.978757	0.990208	0.992165	0.992904	0.993245	0.993463	0.993769	0.993877	0.993947	0.993862	0.99374	0.993572	0.993456	0.993319	0.993188	0.993071	0.992965	0.992857	0.992677	0.992491	0.992234	0.992029	0.991788	0.991607	0.991414	0.991258	0.991076	0.990889	0.990665	0.99046	0.990234	0.990044	0.989859	0.989674	0.989503	0.989327	0.989167	0.988981	0.988796	0.988609	0.988434	0.988284	0.98811	0.987972	0.98781	0.987676	0.987514	0.987358	0.987205	0.987054
0.980221	0.991103	0.992884	0.993743	0.994079	0.994364	0.99463	0.994727	0.994739	0.994643	0.994512	0.994356	0.994224	0.994095	0.993989	0.993869	0.99376	0.993615	0.993436	0.993208	0.992984	0.992754	0.992536	0.992366	0.992177	0.992	0.991826	0.991615	0.991402	0.991195	0.990978	0.990799	0.990606	0.990437	0.990268	0.990096	0.989924	0.989741	0.989561	0.989379	0.989222	0.989052	0.9889	0.988757	0.988596	0.988456	0.988299	0.988151	0.987993	0.987844
0.980688	0.991277	0.993221	0.994073	0.994488	0.994755	0.995005	0.995059	0.995053	0.994953	0.994827	0.994672	0.994549	0.994442	0.994331	0.994212	0.994073	0.993923	0.993709	0.993502	0.993259	0.993048	0.992843	0.992672	0.992472	0.992304	0.992106	0.9919	0.991687	0.991486	0.991282	0.991094	0.990914	0.990747	0.990579	0.9904	0.990229	0.99005	0.989871	0.989705	0.989534	0.989382	0.989229	0.989082	0.988921	0.988777	0.988627	0.988475	0.988322	0.988188
0.980748	0.991492	0.993435	0.994352	0.994754	0.995023	0.995217	0.995255	0.995237	0.99514	0.99501	0.994864	0.99476	0.994649	0.994537	0.994392	0.994246	0.994061	0.99386	0.993631	0.993406	0.993205	0.993005	0.992821	0.99263	0.992439	0.992244	0.992037	0.991828	0.991636	0.991429	0.991252	0.991075	0.990908	0.990732	0.990554	0.990383	0.990206	0.990041	0.989864	0.989706	0.989553	0.989401	0.989252	0.989092	0.988952	0.988799	0.988649	0.988507	0.988377
0.981202	0.991787	0.993755	0.994624	0.995022	0.995239	0.99541	0.995432	0.995404	0.995295	0.995171	0.99504	0.994929	0.994815	0.994679	0.994524	0.994345	0.994164	0.993942	0.993728	0.993512	0.993312	0.993104	0.992926	0.992717	0.992528	0.992331	0.992125	0.991924	0.991726	0.99153	0.991354	0.99118	0.991005	0.99083	0.990653	0.990483	0.990317	0.990142	0.989978	0.989819	0.989667	0.989513	0.989363	0.989208	0.989063	0.98891	0.98877	0.988635	0.988515
0.981321	0.991943	0.993868	0.994742	0.995089	0.995291	0.995449	0.995462	0.995422	0.995322	0.99521	0.995077	0.994965	0.99483	0.994684	0.994502	0.994326	0.994123	0.993913	0.993706	0.993492	0.993284	0.993084	0.992887	0.992682	0.992489	0.992292	0.992093	0.991888	0.9917	0.991506	0.991333	0.991152	0.990979	0.990804	0.990628	0.990467	0.990292	0.99013	0.989966	0.989809	0.989655	0.989502	0.989356	0.989199	0.989054	0.988911	0.988774	0.988648	0.988528
0.981513	0.992019	0.993936	0.994751	0.995086	0.995276	0.995425	0.995427	0.995391	0.995303	0.995189	0.995057	0.994924	0.994782	0.994609	0.994431	0.994234	0.99404	0.993836	0.99363	0.99341	0.993209	0.992994	0.9928	0.992592	0.992401	0.992209	0.992007	0.991811	0.991624	0.991434	0.991255	0.991076	0.990903	0.990729	0.990563	0.990393	0.990228	0.990066	0.989904	0.989747	0.989593	0.989444	0.989294	0.989139	0.989002	0.988863	0.988736	0.988611	0.988499
0.981461	0.991998	0.993859	0.994672	0.995005	0.995188	0.995325	0.995335	0.99531	0.99522	0.995106	0.994955	0.994816	0.994647	0.994478	0.99428	0.994093	0.993905	0.993702	0.993489	0.993276	0.993061	0.992849	0.992653	0.992447	0.992261	0.992065	0.991871	0.991677	0.991493	0.991299	0.991122	0.990943	0.990771	0.990606	0.990432	0.99027	0.990106	0.989945	0.989783	0.989627	0.989477	0.989326	0.989177	0.98903	0.988898	0.988769	0.988643	0.988526	0.988418
0.981461	0.991896	0.993762	0.994573	0.9949	0.995075	0.99522	0.995239	0.99521	0.99512	0.994987	0.994828	0.994664	0.994498	0.994309	0.994121	0.993938	0.99375	0.99354	0.993334	0.993108	0.992897	0.992684	0.992488	0.992288	0.992097	0.991909	0.991715	0.991525	0.991337	0.991146	0.990968	0.990791	0.990626	0.990454	0.990289	0.990128	0.989966	0.989805	0.989644	0.989492	0.98934	0.98919	0.989048	0.988906	0.988781	0.988653	0.988535	0.988422	0.988314
0.981234	0.991714	0.993598	0.994414	0.994739	0.994926	0.995085	0.995103	0.995074	0.994965	0.994826	0.994646	0.994487	0.994303	0.994122	0.99394	0.993757	0.993561	0.993358	0.993139	0.992917	0.992704	0.992493	0.992302	0.992099	0.991915	0.991728	0.991538	0.991345	0.991159	0.990969	0.990794	0.990624	0.990453	0.990289	0.990124	0.989966	0.989803	0.989644	0.989487	0.989334	0.989184	0.989041	0.988904	0.98877	0.988647	0.988527	0.988413	0.988301	0.988198
0.981083	0.991586	0.993462	0.994269	0.99461	0.994808	0.994961	0.994978	0.994927	0.994811	0.994649	0.994473	0.994296	0.99412	0.993944	0.993762	0.993571	0.993382	0.993166	0.99295	0.992727	0.992516	0.99231	0.992116	0.99192	0.991737	0.991552	0.99136	0.991168	0.990983	0.990796	0.990627	0.990452	0.990287	0.990123	0.989961	0.989802	0.989642	0.989486	0.989329	0.989177	0.989034	0.988895	0.988766	0.988634	0.988518	0.988402	0.98829	0.988184	0.988085
0.980904	0.991429	0.993304	0.994126	0.994483	0.994678	0.99483	0.994823	0.994765	0.994625	0.994469	0.994277	0.994107	0.993937	0.993761	0.993571	0.993386	0.993184	0.992971	0.992753	0.992533	0.992327	0.992118	0.99193	0.991736	0.991555	0.991368	0.991176	0.990986	0.990803	0.990623	0.990449	0.99028	0.990117	0.989956	0.989794	0.989636	0.98948	0.989323	0.989168	0.989024	0.988885	0.988754	0.988627	0.988503	0.988392	0.988278	0.988171	0.98807	0.987978
0.980725	0.991264	0.993153	0.993995	0.99435	0.994544	0.99467	0.994658	0.994573	0.994443	0.994271	0.994084	0.993921	0.99375	0.993566	0.993382	0.993185	0.992984	0.992769	0.992554	0.992338	0.992129	0.991927	0.991741	0.991549	0.991365	0.991179	0.99099	0.990801	0.990625	0.99044	0.990272	0.990105	0.989944	0.989783	0.989623	0.989469	0.989312	0.989159	0.989011	0.98887	0.988739	0.98861	0.988492	0.988373	0.988263	0.988155	0.988054	0.987959	0.987872
0.980513	0.991103	0.993017	0.993858	0.994212	0.994379	0.994498	0.994458	0.994384	0.994236	0.99407	0.99389	0.993726	0.993547	0.993369	0.993173	0.992977	0.992774	0.992561	0.992351	0.992133	0.991931	0.99173	0.991546	0.991352	0.991169	0.990984	0.990796	0.990615	0.990435	0.990256	0.99009	0.989925	0.989765	0.989605	0.989449	0.989295	0.989141	0.988995	0.988851	0.988718	0.988589	0.988469	0.988355	0.988238	0.988135	0.988032	0.987937	0.987848	0.987766
0.980354	0.990981	0.992887	0.993723	0.994046	0.994205	0.994294	0.994265	0.994173	0.994031	0.993871	0.993692	0.99352	0.993347	0.993157	0.992963	0.992764	0.992563	0.992354	0.992142	0.99193	0.99173	0.991532	0.991345	0.991152	0.990971	0.990788	0.990607	0.990422	0.990247	0.99007	0.989907	0.989743	0.989584	0.989429	0.989272	0.989121	0.988974	0.988832	0.988696	0.988565	0.988445	0.988329	0.988217	0.988107	0.988008	0.987912	0.987823	0.987739	0.987664
0.980208	0.990848	0.992749	0.993547	0.993868	0.993994	0.994102	0.994056	0.993965	0.993831	0.993672	0.993486	0.993319	0.993135	0.992946	0.992748	0.992552	0.992354	0.992144	0.991937	0.991728	0.991529	0.99133	0.991143	0.990953	0.990773	0.990597	0.990412	0.990232	0.990059	0.989886	0.989723	0.98956	0.989406	0.98925	0.989098	0.988954	0.98881	0.988676	0.988543	0.988421	0.988305	0.988193	0.988087	0.987982	0.987891	0.987801	0.987717	0.98764	0.98757
0.980011	0.990677	0.992539	0.993342	0.99363	0.993782	0.993873	0.993829	0.993748	0.993615	0.99345	0.993269	0.993091	0.992908	0.992716	0.992521	0.992329	0.992129	0.991925	0.991721	0.991514	0.991314	0.991115	0.990931	0.990742	0.990569	0.990389	0.99021	0.990033	0.989863	0.989691	0.989529	0.989372	0.989217	0.989066	0.98892	0.988779	0.988644	0.988512	0.988388	0.988271	0.988158	0.988052	0.987952	0.987855	0.98777	0.987685	0.987608	0.987536	0.987472
0.979792	0.990434	0.992313	0.993082	0.993406	0.993544	0.993637	0.993604	0.993525	0.993386	0.993226	0.993036	0.992859	0.992674	0.992485	0.992293	0.992099	0.991905	0.991703	0.991501	0.991293	0.991094	0.990899	0.990716	0.990534	0.990357	0.990182	0.990006	0.989832	0.989663	0.989493	0.989336	0.989179	0.989028	0.988884	0.988742	0.988609	0.988477	0.988354	0.988234	0.988121	0.988015	0.987914	0.987821	0.98773	0.98765	0.987572	0.987501	0.987435	0.987379
0.979452	0.990179	0.992025	0.992849	0.993159	0.993297	0.993406	0.993375	0.99329	0.993157	0.992987	0.992798	0.992619	0.992437	0.992252	0.992059	0.991871	0.99168	0.99148	0.991277	0.99107	0.990875	0.99068	0.990505	0.990319	0.990147	0.989975	0.989802	0.989629	0.989462	0.989297	0.98914	0.988987	0.988844	0.988703	0.988568	0.988439	0.988315	0.988197	0.988082	0.987974	0.987874	0.987781	0.987694	0.987609	0.987535	0.987463	0.987398	0.987341	0.98729
0.97924	0.989896	0.991824	0.992626	0.992929	0.993084	0.993191	0.993153	0.993073	0.992929	0.99276	0.992568	0.992393	0.992213	0.992027	0.991839	0.991654	0.991465	0.991263	0.991061	0.990857	0.990663	0.990476	0.990297	0.990116	0.989947	0.989778	0.989606	0.989435	0.989273	0.989108	0.988956	0.98881	0.988669	0.988536	0.988405	0.988284	0.988165	0.988051	0.987942	0.98784	0.987747	0.987661	0.987579	0.987501	0.987433	0.987368	0.987311	0.987259	0.987215
0.97885	0.989676	0.991583	0.992383	0.992707	0.992864	0.992964	0.992932	0.99284	0.992698	0.992526	0.992338	0.992166	0.991985	0.991805	0.99162	0.991436	0.991245	0.991045	0.990845	0.990644	0.990456	0.990266	0.990092	0.989914	0.989748	0.98958	0.989409	0.989243	0.989082	0.988921	0.988776	0.988633	0.988501	0.98837	0.988248	0.988132	0.988017	0.987909	0.987806	0.987712	0.987625	0.987544	0.987469	0.987397	0.987335	0.987278	0.987226	0.987181	0.987144
0.978871	0.989535	0.991383	0.992203	0.99252	0.992665	0.992768	0.992722	0.992629	0.992482	0.992312	0.992126	0.991953	0.991777	0.991599	0.991415	0.991229	0.991039	0.990842	0.990643	0.990448	0.990257	0.990072	0.989901	0.989726	0.98956	0.989394	0.989228	0.989063	0.988906	0.988752	0.988609	0.988475	0.988345	0.988224	0.988106	0.987994	0.987886	0.987784	0.987688	0.987601	0.987519	0.987445	0.987376	0.98731	0.987257	0.987205	0.98716	0.987122	0.987092
0.978546	0.989276	0.991157	0.991985	0.992294	0.992449	0.992536	0.992493	0.992397	0.992253	0.992088	0.9919	0.991734	0.991561	0.991384	0.991199	0.991014	0.990826	0.99063	0.990439	0.99024	0.990055	0.989872	0.989704	0.98953	0.989366	0.989204	0.989039	0.988877	0.988727	0.988577	0.988442	0.98831	0.988189	0.988072	0.987958	0.987852	0.987749	0.987654	0.987565	0.987483	0.987409	0.98734	0.987277	0.987219	0.987172	0.987126	0.987088	0.987057	0.987034
0.978353	0.989087	0.990972	0.991783	0.992099	0.992233	0.992322	0.992276	0.992182	0.992042	0.991875	0.991693	0.991528	0.991357	0.991178	0.990994	0.990811	0.990624	0.990435	0.990239	0.990047	0.989863	0.989683	0.989515	0.989343	0.989184	0.989022	0.98886	0.988705	0.988557	0.988415	0.988283	0.988159	0.988042	0.987929	0.987821	0.987721	0.987625	0.987537	0.987452	0.987377	0.987308	0.987246	0.987191	0.987139	0.987098	0.98706	0.987028	0.987005	0.986987
0.97818	0.988896	0.990764	0.991582	0.991879	0.992013	0.992098	0.992055	0.991965	0.991823	0.991661	0.991483	0.991319	0.991146	0.990967	0.990786	0.990604	0.990424	0.990231	0.990041	0.98985	0.98967	0.98949	0.989325	0.989157	0.988998	0.98884	0.988686	0.988533	0.988395	0.988255	0.988132	0.988013	0.9879	0.987793	0.987691	0.987599	0.98751	0.987426	0.98735	0.98728	0.987218	0.987163	0.987115	0.987069	0.987036	0.987004	0.986981	0.986962	0.98695
0.97792	0.988653	0.990546	0.991341	0.991645	0.991779	0.991867	0.991831	0.991738	0.991604	0.991445	0.991269	0.991103	0.990931	0.990754	0.990574	0.990399	0.990215	0.990028	0.98984	0.989653	0.989474	0.989296	0.989135	0.988968	0.988813	0.988662	0.988511	0.988366	0.98823	0.9881	0.987981	0.987866	0.98776	0.987659	0.987564	0.987478	0.987395	0.987319	0.987248	0.987185	0.987131	0.987082	0.987041	0.987003	0.986976	0.986952	0.986934	0.986921	0.986918
0.977617	0.988417	0.990292	0.991097	0.991402	0.991541	0.991637	0.991599	0.991514	0.991384	0.991227	0.991049	0.990885	0.990716	0.990541	0.990368	0.990189	0.99001	0.989826	0.989641	0.989455	0.989278	0.989106	0.988945	0.988782	0.988634	0.988486	0.988343	0.988202	0.988075	0.987949	0.987835	0.987727	0.987626	0.987533	0.987446	0.987365	0.987289	0.987219	0.987154	0.9871	0.987052	0.98701	0.986976	0.986945	0.986927	0.986909	0.986896	0.986892	0.986893
0.977373	0.98816	0.990051	0.990858	0.991169	0.991317	0.99141	0.991381	0.991299	0.991171	0.991012	0.990835	0.990673	0.990505	0.990338	0.99016	0.989987	0.98981	0.989629	0.989445	0.989262	0.989089	0.988917	0.98876	0.988605	0.988459	0.98832	0.98818	0.988048	0.987926	0.987805	0.987697	0.987595	0.987502	0.987416	0.987334	0.98726	0.98719	0.987127	0.987072	0.987023	0.986982	0.986948	0.986921	0.986899	0.986886	0.986874	0.98687	0.986871	0.986876
0.977051	0.987886	0.989788	0.99061	0.990932	0.99108	0.991185	0.991159	0.99108	0.99095	0.990792	0.990619	0.990458	0.990298	0.990127	0.989955	0.989784	0.989611	0.989431	0.989249	0.989071	0.988899	0.988731	0.988582	0.988429	0.988293	0.988156	0.988026	0.987899	0.987782	0.987667	0.987566	0.987472	0.987387	0.987306	0.987231	0.987164	0.987101	0.987047	0.986997	0.986956	0.986923	0.986897	0.986878	0.986861	0.986854	0.986851	0.986852	0.986858	0.986872
0.976777	0.98765	0.989559	0.990395	0.990711	0.990871	0.990977	0.990954	0.990871	0.990743	0.990586	0.990414	0.990261	0.990096	0.98993	0.98976	0.989593	0.98942	0.989242	0.989065	0.988886	0.988718	0.988559	0.988412	0.988268	0.988134	0.988007	0.987881	0.987759	0.987649	0.987541	0.987447	0.98736	0.98728	0.987207	0.987139	0.987079	0.987025	0.986976	0.986934	0.986901	0.986875	0.986857	0.986845	0.986834	0.986836	0.986837	0.986843	0.986857	0.986875
0.976471	0.987405	0.989336	0.990169	0.990499	0.990661	0.99077	0.990743	0.990661	0.990535	0.99038	0.990216	0.990057	0.989898	0.989734	0.989568	0.9894	0.98923	0.989057	0.98888	0.988706	0.988546	0.988389	0.988251	0.98811	0.987986	0.987864	0.987744	0.987628	0.987524	0.987424	0.987339	0.987257	0.987185	0.987118	0.987057	0.987006	0.986958	0.986917	0.986884	0.986858	0.986841	0.986829	0.986822	0.986821	0.986827	0.986834	0.986849	0.986867	0.986886
0.976215	0.987182	0.989114	0.989962	0.990294	0.990458	0.990563	0.990537	0.990458	0.990332	0.990185	0.990016	0.989862	0.989705	0.989544	0.989378	0.989213	0.989048	0.988875	0.988703	0.988538	0.98838	0.988232	0.988097	0.987966	0.987847	0.987731	0.987617	0.987509	0.987413	0.987321	0.987241	0.987167	0.987102	0.987043	0.986991	0.986946	0.986905	0.986873	0.986847	0.986831	0.98682	0.986814	0.986817	0.98682	0.986832	0.986848	0.986866	0.986886	0.986911
0.975961	0.986948	0.988906	0.989755	0.990093	0.990251	0.990357	0.990332	0.990254	0.990137	0.989984	0.989821	0.989669	0.989516	0.989355	0.989191	0.989031	0.988866	0.988698	0.988534	0.988371	0.988223	0.988078	0.987953	0.987827	0.987714	0.987604	0.987498	0.987398	0.98731	0.987224	0.987152	0.987085	0.987027	0.986977	0.986932	0.986894	0.986862	0.986838	0.986821	0.986811	0.986806	0.98681	0.986818	0.986826	0.986847	0.986867	0.986887	0.986912	0.986939
0.975696	0.986725	0.988693	0.989547	0.989881	0.990039	0.99015	0.990126	0.990057	0.989934	0.989787	0.989627	0.989479	0.989326	0.989167	0.989009	0.988849	0.988689	0.98853	0.988369	0.988215	0.98807	0.987936	0.987817	0.987698	0.987591	0.987489	0.987391	0.9873	0.987217	0.98714	0.987075	0.987016	0.986967	0.986924	0.986886	0.986858	0.986834	0.986819	0.986809	0.986805	0.98681	0.986819	0.986832	0.98685	0.986875	0.986896	0.986922	0.986949	0.986983
0.975455	0.986515	0.988494	0.989339	0.989674	0.989835	0.989947	0.989933	0.989857	0.98974	0.989596	0.989439	0.989291	0.98914	0.988987	0.988828	0.988673	0.988523	0.988365	0.988214	0.988064	0.98793	0.987801	0.987688	0.987576	0.987477	0.987383	0.987294	0.987208	0.987135	0.987064	0.987006	0.986957	0.986915	0.986879	0.986851	0.986831	0.986817	0.986808	0.986804	0.98681	0.98682	0.986834	0.986857	0.986879	0.986905	0.986932	0.98696	0.986994	0.987031
0.975194	0.986292	0.988271	0.989118	0.989463	0.989624	0.989749	0.989727	0.989658	0.989545	0.989404	0.989248	0.989102	0.988957	0.988804	0.988652	0.988507	0.988357	0.98821	0.988062	0.987924	0.987795	0.987674	0.987568	0.987463	0.987374	0.987289	0.987205	0.987128	0.987062	0.986999	0.986952	0.986909	0.986875	0.986849	0.986829	0.986819	0.986811	0.986809	0.986815	0.986826	0.986842	0.986866	0.986892	0.986916	0.986948	0.986977	0.987011	0.987049	0.987088
0.974928	0.986055	0.988046	0.988902	0.989249	0.989425	0.989541	0.989529	0.989463	0.989354	0.989213	0.989059	0.988919	0.988774	0.988627	0.988485	0.988342	0.988203	0.988059	0.987924	0.987791	0.987669	0.987554	0.987457	0.987362	0.987281	0.987202	0.987127	0.987058	0.987	0.986947	0.986906	0.986871	0.986848	0.98683	0.98682	0.986816	0.986815	0.986824	0.986835	0.986851	0.986877	0.986905	0.986933	0.986961	0.986996	0.987031	0.987069	0.987109	0.987154
0.974652	0.985804	0.987826	0.988683	0.989049	0.989215	0.98934	0.989333	0.989272	0.989162	0.989024	0.988876	0.988737	0.988599	0.988464	0.988322	0.98819	0.988055	0.987925	0.987794	0.987669	0.987555	0.987449	0.987361	0.987275	0.9872	0.98713	0.987063	0.987002	0.986954	0.986909	0.986876	0.986852	0.986837	0.986829	0.986826	0.986829	0.986839	0.986852	0.986869	0.986896	0.986925	0.986954	0.986987	0.987019	0.98706	0.987099	0.987139	0.987184	0.987228
0.974375	0.985582	0.987608	0.988489	0.988841	0.98902	0.989149	0.989145	0.989083	0.988976	0.988844	0.988697	0.988565	0.988438	0.988303	0.988173	0.988044	0.987923	0.987797	0.987675	0.987557	0.987452	0.987356	0.987278	0.987197	0.987132	0.987069	0.987011	0.98696	0.98692	0.986882	0.98686	0.986845	0.98684	0.986839	0.986842	0.986856	0.986871	0.98689	0.986917	0.986947	0.986978	0.987012	0.987048	0.987086	0.987131	0.987172	0.987218	0.987263	0.987311
0.974223	0.985372	0.987427	0.988289	0.98865	0.988837	0.988968	0.988963	0.988903	0.988804	0.988671	0.988533	0.988413	0.988285	0.988162	0.988036	0.987922	0.987805	0.987689	0.987574	0.987465	0.98737	0.987284	0.987211	0.987141	0.987082	0.987029	0.986981	0.986938	0.986905	0.986879	0.986866	0.986861	0.986863	0.986869	0.986883	0.986902	0.986923	0.986952	0.986983	0.987014	0.98705	0.987087	0.98713	0.987171	0.987217	0.987265	0.98731	0.987359	0.987407
0.973936	0.985175	0.98721	0.988093	0.988459	0.988649	0.98878	0.988777	0.988725	0.988625	0.988501	0.988375	0.988254	0.98814	0.98802	0.987908	0.987799	0.987692	0.987583	0.987477	0.987379	0.987294	0.987213	0.98715	0.987088	0.987038	0.986996	0.986955	0.986919	0.986899	0.986881	0.986879	0.986881	0.986889	0.986907	0.986927	0.986951	0.986982	0.987015	0.987046	0.987083	0.987121	0.987165	0.987211	0.987255	0.987307	0.987353	0.987403	0.987451	0.9875
0.973733	0.984956	0.987016	0.987909	0.988277	0.988466	0.988599	0.988605	0.988551	0.988462	0.988351	0.988224	0.988117	0.988006	0.987902	0.987795	0.987696	0.987595	0.987496	0.987401	0.987314	0.987234	0.987163	0.987108	0.987054	0.987016	0.986981	0.986948	0.986925	0.986913	0.986907	0.986911	0.986919	0.98694	0.986962	0.986987	0.987022	0.987057	0.98709	0.987127	0.987166	0.987211	0.987258	0.987306	0.987356	0.987407	0.987457	0.987507	0.987556	0.987607
0.9734	0.984728	0.986811	0.987711	0.98808	0.988273	0.988417	0.988423	0.988381	0.988307	0.988195	0.988082	0.987979	0.987884	0.987786	0.98769	0.987598	0.987507	0.98742	0.987336	0.987253	0.987184	0.987121	0.987075	0.987033	0.987002	0.986975	0.986955	0.986941	0.98694	0.98694	0.986952	0.986972	0.986998	0.987025	0.987061	0.9871	0.987134	0.987173	0.987212	0.987258	0.987306	0.987355	0.987409	0.987457	0.987513	0.987564	0.987614	0.987665	0.987715
0.973186	0.984547	0.986632	0.98753	0.9879	0.988104	0.988246	0.988265	0.988239	0.988162	0.988064	0.987954	0.987868	0.987779	0.987691	0.987602	0.98752	0.987442	0.987365	0.987286	0.987214	0.987152	0.9871	0.987065	0.98703	0.987006	0.986993	0.986982	0.986979	0.986984	0.986992	0.987015	0.987041	0.987071	0.987109	0.987149	0.987187	0.987227	0.987268	0.987314	0.987363	0.987413	0.987468	0.98752	0.987573	0.987628	0.98768	0.987732	0.987782	0.987832
0.973056	0.984369	0.986449	0.987347	0.987734	0.987933	0.988095	0.988132	0.988099	0.988038	0.987943	0.987854	0.987772	0.987695	0.987614	0.987536	0.987467	0.9874	0.987326	0.987258	0.987195	0.987143	0.987102	0.987074	0.987047	0.987038	0.987033	0.987033	0.987037	0.987049	0.98707	0.987097	0.987128	0.987169	0.987211	0.987249	0.987293	0.987334	0.987383	0.987432	0.987482	0.987539	0.987591	0.987649	0.987701	0.987757	0.98781	0.98786	0.98791	0.987955
0.972796	0.984155	0.986247	0.987167	0.987551	0.987772	0.987954	0.987985	0.987969	0.987912	0.987838	0.987753	0.987684	0.987614	0.987544	0.98748	0.987422	0.987358	0.987296	0.987236	0.987183	0.987142	0.987108	0.987088	0.987076	0.987075	0.987082	0.987089	0.9871	0.987125	0.987149	0.987182	0.987223	0.987268	0.987309	0.987352	0.987397	0.987446	0.987498	0.987548	0.987605	0.987659	0.987717	0.987774	0.987827	0.987884	0.987935	0.987986	0.98803	0.988075
0.972529	0.983939	0.986069	0.986983	0.987398	0.987641	0.987813	0.987863	0.98785	0.987816	0.987746	0.987675	0.987613	0.987554	0.987498	0.987444	0.98739	0.987338	0.987284	0.987234	0.987192	0.987159	0.987133	0.987128	0.987124	0.987136	0.987149	0.987163	0.987186	0.987215	0.987244	0.987289	0.987333	0.987376	0.987422	0.987467	0.98752	0.987571	0.987623	0.987681	0.987735	0.987794	0.987851	0.987908	0.987962	0.988018	0.988069	0.988114	0.988159	0.988204
0.972267	0.983768	0.985888	0.986842	0.98728	0.987509	0.987701	0.987754	0.987766	0.987735	0.987679	0.987614	0.987563	0.987519	0.987475	0.987423	0.98738	0.987336	0.987293	0.987254	0.987219	0.987194	0.987183	0.987187	0.987195	0.987212	0.987232	0.987259	0.987286	0.98732	0.987361	0.987407	0.98745	0.987498	0.987545	0.987597	0.987652	0.987705	0.987764	0.987818	0.987877	0.987936	0.987993	0.988051	0.988104	0.988159	0.988204	0.988249	0.988294	0.988334
0.972118	0.983591	0.985772	0.986751	0.987162	0.987412	0.987605	0.987685	0.987699	0.987682	0.987632	0.987578	0.987543	0.98751	0.987466	0.987426	0.987391	0.987357	0.987325	0.987294	0.987266	0.987257	0.987254	0.987269	0.987284	0.987308	0.987341	0.987371	0.987403	0.987448	0.987491	0.987535	0.987582	0.987631	0.987686	0.98774	0.987796	0.987855	0.987911	0.98797	0.988028	0.988087	0.988145	0.988201	0.988253	0.988302	0.988347	0.988392	0.988431	0.98847
0.971839	0.983458	0.985676	0.986623	0.98706	0.98731	0.987534	0.987616	0.987646	0.987635	0.987597	0.987559	0.987534	0.987502	0.987471	0.987439	0.987414	0.987391	0.987366	0.987341	0.98733	0.987329	0.987339	0.98736	0.98738	0.987418	0.987454	0.987489	0.987532	0.98758	0.98762	0.987669	0.987717	0.987773	0.987829	0.987884	0.987947	0.988002	0.988063	0.988121	0.988179	0.988239	0.988295	0.98835	0.988396	0.988444	0.98849	0.988528	0.988567	0.9886
0.971846	0.983445	0.985578	0.986549	0.986981	0.987266	0.987488	0.987586	0.987619	0.987619	0.987597	0.98757	0.987544	0.987524	0.987499	0.987477	0.987464	0.987447	0.987429	0.987421	0.987418	0.987429	0.987444	0.987471	0.987506	0.987546	0.987586	0.987632	0.987677	0.987721	0.987766	0.987815	0.98787	0.987927	0.987984	0.988046	0.988104	0.988165	0.988224	0.988282	0.988341	0.988398	0.988453	0.988501	0.988547	0.988595	0.988634	0.988672	0.988704	0.988736
0.971755	0.983302	0.985476	0.986447	0.986919	0.987204	0.987443	0.987546	0.987592	0.987609	0.987598	0.987569	0.987556	0.987543	0.987529	0.987519	0.987511	0.987502	0.987501	0.987501	0.98751	0.987527	0.987548	0.987589	0.987626	0.98767	0.987722	0.98777	0.987811	0.987859	0.987904	0.987961	0.988017	0.988075	0.988139	0.988196	0.98826	0.988319	0.988377	0.988436	0.988493	0.988549	0.988597	0.988645	0.98869	0.988732	0.98877	0.988802	0.988833	0.98886
0.971516	0.983167	0.985349	0.986372	0.986845	0.98715	0.987396	0.987513	0.987577	0.987606	0.987593	0.987578	0.987573	0.987571	0.987569	0.987565	0.987564	0.987573	0.98758	0.987593	0.987607	0.98763	0.987665	0.987709	0.987749	0.987805	0.987858	0.987903	0.987948	0.987996	0.988048	0.988106	0.988163	0.988228	0.988286	0.988349	0.988411	0.98847	0.98853	0.988586	0.988641	0.98869	0.988738	0.988786	0.988824	0.988865	0.988897	0.988927	0.988953	0.988977
0.97144	0.983082	0.985336	0.986341	0.986836	0.987139	0.987398	0.987533	0.987608	0.98763	0.98763	0.987622	0.987626	0.987635	0.987638	0.98764	0.987659	0.987675	0.987694	0.987711	0.987731	0.987768	0.987805	0.987852	0.987904	0.987961	0.988009	0.988057	0.988102	0.988157	0.98821	0.988267	0.988331	0.988391	0.988455	0.988516	0.988577	0.988636	0.988692	0.988747	0.988794	0.988843	0.98889	0.988931	0.988968	0.989002	0.989033	0.989058	0.98908	0.989098
0.971263	0.983065	0.985294	0.986329	0.98682	0.987139	0.987418	0.987564	0.98763	0.987666	0.987672	0.987674	0.987691	0.987704	0.987713	0.987735	0.98776	0.987789	0.987813	0.987836	0.98787	0.987908	0.987948	0.988007	0.988059	0.98811	0.988162	0.988209	0.988261	0.988317	0.98837	0.988434	0.988492	0.988557	0.988619	0.988679	0.98874	0.988796	0.988851	0.988897	0.988944	0.988992	0.989032	0.989072	0.989102	0.989135	0.989159	0.989181	0.989198	0.989209
0.971369	0.983061	0.985319	0.986337	0.986842	0.987181	0.987468	0.987601	0.98768	0.987722	0.987738	0.987751	0.987771	0.98779	0.98782	0.987848	0.987885	0.987918	0.987946	0.987984	0.988019	0.988059	0.988111	0.98817	0.988216	0.98827	0.98832	0.988375	0.988427	0.988482	0.988542	0.9886	0.988663	0.988726	0.988787	0.988847	0.988905	0.988959	0.989005	0.989051	0.989097	0.989137	0.989176	0.989208	0.989237	0.989264	0.989284	0.9893	0.98931	0.989323
0.971217	0.983019	0.985278	0.986322	0.986855	0.987207	0.987482	0.987631	0.987717	0.98777	0.987799	0.987816	0.987842	0.987883	0.987919	0.987961	0.988002	0.98804	0.988084	0.988122	0.988159	0.988212	0.988264	0.988316	0.988365	0.988418	0.988476	0.98853	0.988582	0.988645	0.988698	0.988761	0.988822	0.988883	0.988944	0.989001	0.989057	0.989103	0.989148	0.989193	0.989232	0.989271	0.989302	0.989333	0.989356	0.989379	0.989394	0.989403	0.989415	0.989418
0.97125	0.983006	0.985291	0.986364	0.986907	0.987237	0.987529	0.987682	0.987779	0.987845	0.987876	0.987899	0.987948	0.987995	0.988044	0.988089	0.988135	0.988188	0.988232	0.988271	0.988321	0.988373	0.988417	0.988472	0.98852	0.98858	0.988637	0.98869	0.98875	0.988805	0.988863	0.988924	0.988984	0.989045	0.989102	0.989156	0.989204	0.989248	0.989294	0.98933	0.989368	0.989399	0.989429	0.989453	0.989472	0.989489	0.989497	0.989508	0.98951	0.989507
0.971144	0.982986	0.985316	0.986404	0.986923	0.987272	0.98757	0.987736	0.987846	0.987915	0.987953	0.987999	0.988054	0.988114	0.988167	0.988216	0.988278	0.988331	0.988375	0.988428	0.988477	0.988521	0.988567	0.98862	0.988676	0.988735	0.988791	0.988852	0.988904	0.988965	0.98902	0.98908	0.989139	0.989196	0.989251	0.989297	0.989343	0.989387	0.989424	0.989459	0.989489	0.989519	0.989542	0.989563	0.989576	0.989586	0.989596	0.989597	0.989593	0.989584
0.971146	0.983052	0.985386	0.986432	0.986972	0.987325	0.987635	0.987814	0.987926	0.987999	0.988062	0.988114	0.988182	0.988245	0.988302	0.988367	0.988428	0.98848	0.988538	0.988589	0.988629	0.988675	0.98872	0.98878	0.988834	0.988892	0.988956	0.989008	0.989066	0.989123	0.989177	0.989236	0.989292	0.989346	0.989392	0.989437	0.989482	0.989518	0.989553	0.98958	0.989608	0.989632	0.989651	0.989666	0.989672	0.989684	0.989683	0.989678	0.989668	0.989653
0.971211	0.983123	0.9854	0.986474	0.987018	0.987385	0.987709	0.98789	0.988007	0.988107	0.988175	0.988241	0.988311	0.988378	0.988451	0.988514	0.988575	0.988642	0.988697	0.988738	0.98878	0.988824	0.988876	0.988935	0.988987	0.989053	0.989108	0.989166	0.98922	0.989276	0.989329	0.989384	0.989437	0.989482	0.989527	0.989571	0.989607	0.989641	0.989669	0.989695	0.989716	0.989735	0.989749	0.989756	0.989764	0.989765	0.989759	0.989748	0.989732	0.989711
0.97122	0.98309	0.985413	0.986497	0.98706	0.987445	0.987772	0.987959	0.988106	0.988212	0.988294	0.988362	0.988437	0.988521	0.988592	0.988655	0.98873	0.988794	0.988839	0.988883	0.988922	0.988973	0.989024	0.989081	0.989141	0.989198	0.989259	0.989313	0.989366	0.989421	0.98947	0.989522	0.989565	0.98961	0.989653	0.989688	0.989723	0.989749	0.989775	0.989795	0.989812	0.989825	0.989831	0.989841	0.989838	0.989833	0.989821	0.989804	0.989782	0.989754
0.971089	0.983075	0.985419	0.986529	0.987114	0.987502	0.987836	0.988055	0.988207	0.988329	0.988414	0.988485	0.988578	0.988659	0.98873	0.988807	0.988879	0.988932	0.98898	0.98902	0.989067	0.989117	0.989165	0.98923	0.989281	0.989344	0.989401	0.989454	0.989505	0.989557	0.989603	0.989645	0.989687	0.989731	0.989766	0.989799	0.989826	0.98985	0.98987	0.989885	0.989896	0.989902	0.98991	0.989909	0.989901	0.98989	0.989872	0.989849	0.989819	0.989785
0.971151	0.983134	0.985495	0.986622	0.987201	0.987593	0.987962	0.988183	0.98835	0.988471	0.988557	0.988647	0.988734	0.988813	0.988898	0.988971	0.98903	0.989084	0.989128	0.989175	0.98922	0.989267	0.989323	0.989378	0.989435	0.989494	0.989548	0.9896	0.989647	0.989695	0.989731	0.989772	0.989813	0.989847	0.989879	0.989904	0.98993	0.989947	0.989962	0.989971	0.989974	0.989982	0.98998	0.989972	0.989957	0.989941	0.989917	0.989886	0.98985	0.989808
0.971138	0.983184	0.985574	0.986696	0.98728	0.987712	0.988084	0.988321	0.988487	0.988608	0.988714	0.988798	0.988883	0.988977	0.989057	0.989116	0.989176	0.989226	0.989277	0.989322	0.989363	0.989418	0.989464	0.989525	0.989578	0.989634	0.989687	0.989734	0.989778	0.989815	0.98985	0.989889	0.989921	0.989953	0.989977	0.99	0.990019	0.990032	0.99004	0.990041	0.990047	0.990044	0.990036	0.990022	0.990001	0.989979	0.989946	0.989909	0.989866	0.989816
0.971184	0.983278	0.985654	0.98678	0.987411	0.987842	0.98823	0.988464	0.988629	0.988771	0.988869	0.98895	0.98905	0.989138	0.989202	0.989262	0.989317	0.989374	0.989423	0.989464	0.989514	0.989558	0.989609	0.989666	0.989716	0.98977	0.989819	0.989862	0.989895	0.98993	0.989964	0.989994	0.990023	0.990047	0.99007	0.990086	0.9901	0.990106	0.990107	0.99011	0.990105	0.990096	0.990081	0.990061	0.990034	0.990003	0.989965	0.989921	0.989869	0.989815
0.971255	0.983342	0.985728	0.986912	0.98754	0.987989	0.988372	0.988604	0.988792	0.988925	0.989018	0.989115	0.989208	0.989279	0.989344	0.989398	0.989461	0.989515	0.98956	0.98961	0.989648	0.989698	0.989745	0.989798	0.989846	0.989896	0.989941	0.989973	0.990004	0.990039	0.990062	0.99009	0.990111	0.990133	0.990149	0.99016	0.990167	0.990166	0.990169	0.990162	0.99015	0.990135	0.990114	0.990088	0.990053	0.990017	0.989971	0.989918	0.989862	0.989804
0.971244	0.983386	0.985857	0.987036	0.987685	0.988127	0.988508	0.988765	0.988941	0.989069	0.98918	0.989269	0.989343	0.989415	0.989474	0.989536	0.989595	0.989646	0.989699	0.989737	0.989781	0.989826	0.98987	0.989922	0.989965	0.990011	0.990045	0.990075	0.990105	0.99013	0.990151	0.99017	0.99019	0.990204	0.990215	0.99022	0.99022	0.990221	0.990213	0.990199	0.990181	0.99016	0.990133	0.9901	0.990059	0.990015	0.989961	0.989904	0.989844	0.989779
0.971272	0.98356	0.986004	0.987203	0.987838	0.988272	0.988679	0.988921	0.98909	0.989237	0.989337	0.989405	0.98948	0.989544	0.989611	0.98967	0.989725	0.989784	0.989824	0.989868	0.989908	0.989949	0.989992	0.990038	0.990077	0.990111	0.990143	0.990172	0.990192	0.990214	0.990227	0.990245	0.990257	0.990267	0.990271	0.990268	0.99027	0.99026	0.990246	0.990226	0.990202	0.990175	0.99014	0.990101	0.990053	0.990001	0.989943	0.989882	0.989815	0.989745
0.971556	0.983741	0.986198	0.987369	0.98799	0.988454	0.988841	0.989074	0.989262	0.989396	0.989473	0.98954	0.989607	0.98968	0.989743	0.989796	0.98986	0.989905	0.989952	0.989991	0.990027	0.990067	0.990103	0.990145	0.990172	0.990205	0.990235	0.990254	0.990272	0.990285	0.990296	0.990306	0.990313	0.990317	0.990313	0.990313	0.990304	0.990288	0.990267	0.990241	0.990212	0.990176	0.990136	0.990089	0.990033	0.989977	0.989915	0.989847	0.989776	0.989701
0.971596	0.983869	0.986311	0.987477	0.988138	0.988584	0.988964	0.98922	0.989397	0.989508	0.989585	0.989646	0.989722	0.989791	0.98985	0.989913	0.989963	0.990016	0.990058	0.990093	0.990127	0.990162	0.990195	0.990225	0.990251	0.990282	0.990302	0.990319	0.990328	0.99034	0.990344	0.99035	0.99035	0.990346	0.990345	0.990334	0.990319	0.990297	0.99027	0.990239	0.990202	0.990162	0.990114	0.99006	0.99	0.98994	0.989871	0.9898	0.989724	0.989648
0.971754	0.983988	0.986419	0.987634	0.98827	0.988706	0.989112	0.989353	0.989505	0.989616	0.989687	0.989757	0.989829	0.989893	0.989962	0.990011	0.990069	0.990117	0.990155	0.990189	0.990217	0.990248	0.990268	0.990298	0.990322	0.990343	0.990362	0.99037	0.990377	0.990382	0.990381	0.990381	0.990374	0.990372	0.99036	0.990343	0.990322	0.990294	0.990263	0.990224	0.990181	0.990134	0.990079	0.990021	0.989957	0.989891	0.989819	0.989742	0.989665	0.989586
0.971773	0.984045	0.986553	0.987742	0.98837	0.988838	0.989229	0.989444	0.989597	0.989702	0.989783	0.98985	0.989918	0.989993	0.990048	0.990105	0.990158	0.990202	0.990238	0.990267	0.990292	0.99031	0.99033	0.990358	0.990372	0.990392	0.990401	0.990408	0.990408	0.990409	0.990402	0.990394	0.99039	0.990378	0.99036	0.990337	0.990311	0.990278	0.990238	0.990195	0.990146	0.990091	0.990032	0.989971	0.989901	0.989831	0.989754	0.989677	0.989597	0.989515
0.9718	0.98421	0.986669	0.987844	0.988509	0.988957	0.989318	0.989534	0.989679	0.989795	0.989873	0.989935	0.990014	0.990074	0.990137	0.990189	0.990238	0.990281	0.990312	0.990337	0.990349	0.990366	0.990385	0.990403	0.990415	0.990426	0.990434	0.990434	0.99043	0.990424	0.99041	0.990405	0.99039	0.990372	0.990348	0.99032	0.990288	0.990248	0.990204	0.990154	0.990098	0.990039	0.989977	0.989909	0.989836	0.989762	0.989684	0.989604	0.989522	0.989439
0.972064	0.98434	0.986774	0.987995	0.988632	0.989042	0.989404	0.989611	0.989769	0.989881	0.989953	0.990027	0.99009	0.990159	0.990217	0.990265	0.990312	0.990349	0.990376	0.990388	0.990399	0.990416	0.990424	0.99044	0.990443	0.990453	0.990454	0.99045	0.990439	0.990426	0.990415	0.990399	0.990378	0.990354	0.990326	0.990292	0.990253	0.990208	0.990158	0.9901	0.990041	0.989979	0.989911	0.98984	0.989763	0.989687	0.989607	0.989525	0.989441	0.989357
0.972037	0.984361	0.986873	0.988074	0.988677	0.989094	0.98945	0.989674	0.98983	0.989937	0.990023	0.990082	0.990155	0.99022	0.990274	0.990321	0.990363	0.990396	0.990411	0.990422	0.990433	0.99044	0.990446	0.990454	0.990457	0.990459	0.990457	0.990446	0.990428	0.990418	0.990397	0.990375	0.990349	0.990321	0.990287	0.990247	0.990204	0.990153	0.990096	0.990035	0.989972	0.989905	0.989834	0.989759	0.989681	0.989603	0.989521	0.989437	0.989352	0.989266
0.972035	0.984501	0.986968	0.988119	0.98873	0.989139	0.989514	0.989734	0.989885	0.990008	0.990077	0.990146	0.990214	0.990275	0.990328	0.990369	0.990408	0.990428	0.990442	0.990453	0.990453	0.990458	0.990456	0.990463	0.990459	0.990458	0.990449	0.990431	0.990417	0.990396	0.990369	0.990342	0.990311	0.990278	0.990238	0.990193	0.990144	0.990087	0.990026	0.989962	0.989894	0.989824	0.989749	0.989674	0.989593	0.989513	0.98943	0.989345	0.989258	0.98917
0.972279	0.984614	0.987007	0.988168	0.98877	0.989201	0.989572	0.989786	0.989954	0.990058	0.990138	0.990201	0.990265	0.990325	0.990372	0.990409	0.990434	0.990454	0.990468	0.990468	0.990467	0.990463	0.99046	0.99046	0.990452	0.990444	0.990429	0.990414	0.990389	0.990363	0.990331	0.990299	0.990264	0.990224	0.990179	0.990129	0.990073	0.990013	0.989949	0.98988	0.98981	0.989736	0.98966	0.989582	0.9895	0.989419	0.989334	0.989247	0.989159	0.989071
0.972238	0.984571	0.986999	0.988163	0.988794	0.989226	0.989594	0.989828	0.989979	0.990096	0.990171	0.990232	0.990295	0.99035	0.990394	0.990419	0.990444	0.990464	0.990467	0.990467	0.990457	0.990453	0.990444	0.99044	0.990426	0.990412	0.9904	0.990375	0.990345	0.990314	0.990278	0.990242	0.9902	0.990156	0.990107	0.99005	0.989992	0.989928	0.98986	0.989789	0.989715	0.98964	0.989562	0.989483	0.989399	0.989317	0.989231	0.989143	0.989054	0.988966
0.972123	0.984548	0.986983	0.988185	0.988816	0.989245	0.989637	0.989852	0.990016	0.990128	0.9902	0.99026	0.990318	0.990369	0.9904	0.990425	0.99045	0.99046	0.990463	0.990453	0.990444	0.990433	0.99042	0.99041	0.99039	0.990379	0.990357	0.990327	0.990292	0.990257	0.990216	0.990174	0.990129	0.99008	0.990024	0.989965	0.989904	0.989836	0.989765	0.989691	0.989616	0.98954	0.98946	0.98938	0.989295	0.989211	0.989124	0.989035	0.988946	0.988857
0.972136	0.984557	0.987043	0.988236	0.988856	0.989311	0.989674	0.989904	0.99006	0.990167	0.990238	0.990291	0.990344	0.99038	0.99041	0.990435	0.990449	0.990457	0.99045	0.990441	0.990424	0.990409	0.99039	0.990374	0.990357	0.990335	0.990308	0.990273	0.990234	0.990194	0.990147	0.990101	0.99005	0.989995	0.989937	0.989875	0.989809	0.989739	0.989665	0.98959	0.989513	0.989435	0.989355	0.989273	0.989186	0.989102	0.989014	0.988925	0.988835	0.988746
0.97207	0.984612	0.987086	0.988266	0.988919	0.98934	0.989722	0.989942	0.990093	0.990198	0.990261	0.99031	0.990347	0.990383	0.990413	0.990426	0.990439	0.990438	0.990431	0.990414	0.990394	0.990373	0.990346	0.990333	0.990306	0.99028	0.990247	0.990208	0.990164	0.990119	0.990068	0.990017	0.98996	0.989902	0.989841	0.989775	0.989707	0.989634	0.989559	0.989482	0.989404	0.989325	0.989244	0.98916	0.989073	0.988988	0.9889	0.98881	0.98872	0.988631
0.972205	0.984684	0.987128	0.988347	0.988953	0.989395	0.989764	0.989978	0.990127	0.990223	0.990281	0.990311	0.990348	0.990384	0.990402	0.990414	0.990416	0.990415	0.990401	0.99038	0.990353	0.990325	0.990303	0.990279	0.990247	0.990215	0.990178	0.990135	0.990086	0.990036	0.98998	0.989923	0.989864	0.989804	0.989738	0.98967	0.9896	0.989526	0.98945	0.989371	0.989292	0.989212	0.989129	0.989045	0.988958	0.988872	0.988783	0.988693	0.988604	0.988514
0.972163	0.984666	0.987174	0.988348	0.988981	0.989413	0.989777	0.989991	0.990132	0.990225	0.990265	0.990296	0.990335	0.990359	0.990376	0.990378	0.990382	0.990374	0.990356	0.99033	0.990296	0.990272	0.99024	0.990211	0.990174	0.990139	0.990098	0.990049	0.989996	0.989942	0.989881	0.989822	0.98976	0.989696	0.989629	0.989559	0.989487	0.989412	0.989335	0.989255	0.989175	0.989094	0.98901	0.988926	0.988838	0.988752	0.988663	0.988574	0.988484	0.988394
0.972098	0.984728	0.987168	0.988378	0.988998	0.989423	0.989788	0.989994	0.99013	0.990204	0.990246	0.990278	0.990304	0.990328	0.990336	0.990339	0.990336	0.990324	0.9903	0.990267	0.990238	0.990204	0.990167	0.990134	0.990093	0.990054	0.990008	0.989956	0.989898	0.989839	0.989776	0.989715	0.98965	0.989584	0.989515	0.989444	0.989371	0.989294	0.989217	0.989136	0.989055	0.988973	0.988889	0.988804	0.988716	0.988631	0.988542	0.988452	0.988362	0.988273
0.972265	0.984722	0.987212	0.988399	0.989011	0.989436	0.98979	0.98999	0.990107	0.990182	0.990225	0.990244	0.99027	0.990284	0.990292	0.990289	0.990282	0.990264	0.990234	0.990205	0.990166	0.990127	0.990085	0.990049	0.990004	0.98996	0.989911	0.989855	0.989792	0.989731	0.989666	0.989601	0.989535	0.989468	0.989398	0.989325	0.989251	0.989174	0.989095	0.989014	0.988932	0.98885	0.988766	0.988681	0.988593	0.988507	0.988418	0.988329	0.988239	0.98815
0.972119	0.984697	0.987183	0.988372	0.98899	0.989409	0.989762	0.989944	0.990064	0.990142	0.990174	0.990194	0.990211	0.990226	0.990229	0.990222	0.99021	0.990187	0.990161	0.990123	0.99008	0.990037	0.989992	0.989952	0.989904	0.989857	0.989804	0.989744	0.98968	0.989617	0.989549	0.989483	0.989416	0.989347	0.989276	0.989203	0.989129	0.989051	0.988971	0.988889	0.988807	0.988724	0.98864	0.988555	0.988468	0.988382	0.988293	0.988203	0.988114	0.988025
0.972249	0.984723	0.987191	0.988379	0.988982	0.989395	0.989723	0.989908	0.990031	0.990095	0.990127	0.990137	0.990156	0.990164	0.990164	0.990151	0.990133	0.990114	0.990079	0.990037	0.989988	0.989942	0.989894	0.98985	0.989799	0.989748	0.989691	0.989629	0.989564	0.989498	0.989429	0.989362	0.989294	0.989224	0.989153	0.989079	0.989004	0.988925	0.988844	0.988762	0.98868	0.988598	0.988514	0.988429	0.988341	0.988255	0.988166	0.988077	0.987988	0.987899
0.97215	0.984669	0.987156	0.988337	0.98894	0.989333	0.989667	0.989858	0.989968	0.990034	0.990057	0.990069	0.990082	0.990088	0.990083	0.990065	0.990051	0.990024	0.989984	0.989938	0.989888	0.989839	0.989787	0.989741	0.989686	0.989632	0.989574	0.989511	0.989443	0.989377	0.989307	0.989239	0.98917	0.9891	0.989027	0.988953	0.988877	0.988797	0.988717	0.988635	0.988553	0.988471	0.988387	0.988302	0.988214	0.988128	0.988039	0.98795	0.987862	0.987774
0.972069	0.984636	0.987113	0.988294	0.988873	0.989273	0.989614	0.989791	0.989903	0.98996	0.989986	0.989992	0.990003	0.990004	0.989993	0.98998	0.989957	0.989926	0.989883	0.989835	0.989781	0.98973	0.989676	0.989627	0.989569	0.989514	0.989454	0.989389	0.98932	0.989254	0.989183	0.989114	0.989044	0.988974	0.988901	0.988826	0.988749	0.988669	0.988589	0.988507	0.988425	0.988343	0.988259	0.988174	0.988086	0.988	0.987912	0.987823	0.987735	0.987649
0.972013	0.984582	0.987063	0.988218	0.988807	0.989214	0.989541	0.989721	0.989825	0.989885	0.989905	0.989909	0.989915	0.989911	0.989904	0.989883	0.989857	0.989822	0.989777	0.989726	0.98967	0.989616	0.98956	0.989508	0.989449	0.989393	0.989331	0.989266	0.989197	0.989129	0.989058	0.988989	0.988918	0.988847	0.988774	0.988698	0.988621	0.988541	0.988461	0.98838	0.988298	0.988215	0.988131	0.988046	0.987958	0.987872	0.987785	0.987697	0.98761	0.987524
0.971888	0.984505	0.986963	0.988135	0.988735	0.98913	0.989462	0.989634	0.989742	0.989796	0.989815	0.989814	0.989815	0.989816	0.989802	0.989777	0.989748	0.989711	0.989664	0.989611	0.989553	0.989497	0.989438	0.989386	0.989326	0.989268	0.989207	0.989142	0.989072	0.989004	0.988931	0.988862	0.988791	0.988719	0.988645	0.988569	0.988492	0.988413	0.988333	0.988251	0.988169	0.988087	0.988002	0.987917	0.987829	0.987745	0.987658	0.987571	0.987485	0.9874
0.971781	0.984391	0.986875	0.988062	0.988648	0.989048	0.989372	0.989548	0.98965	0.989703	0.989717	0.989712	0.989718	0.989711	0.989694	0.989666	0.989635	0.989597	0.989547	0.989493	0.989433	0.989375	0.989316	0.989263	0.989202	0.989144	0.989083	0.989016	0.988946	0.988878	0.988805	0.988735	0.988663	0.988591	0.988516	0.98844	0.988364	0.988285	0.988205	0.988123	0.988041	0.987958	0.987873	0.987788	0.987702	0.987618	0.987532	0.987446	0.987361	0.987277
0.971595	0.98428	0.98679	0.987964	0.988558	0.988951	0.98928	0.989452	0.989553	0.989602	0.989611	0.989611	0.989609	0.989599	0.989579	0.98955	0.989517	0.989478	0.989427	0.989371	0.98931	0.989252	0.989192	0.989137	0.989077	0.98902	0.988957	0.988891	0.98882	0.988751	0.988677	0.988607	0.988535	0.988462	0.988388	0.988312	0.988236	0.988157	0.988077	0.987995	0.987911	0.987828	0.987744	0.98766	0.987574	0.987491	0.987407	0.987322	0.987238	0.987154
0.971512	0.984235	0.986704	0.987887	0.988466	0.988865	0.989187	0.989357	0.989452	0.989496	0.989512	0.989502	0.989498	0.989485	0.989463	0.989432	0.989398	0.989356	0.989304	0.989247	0.989185	0.989126	0.989065	0.989011	0.988952	0.988893	0.988831	0.988763	0.988692	0.988622	0.988549	0.988478	0.988405	0.988332	0.988259	0.988184	0.988108	0.988028	0.987947	0.987864	0.987781	0.987698	0.987615	0.987532	0.987447	0.987366	0.987282	0.987198	0.987114	0.987031
0.971431	0.984122	0.986609	0.987782	0.98837	0.988763	0.989084	0.98925	0.989342	0.989391	0.989399	0.989386	0.989379	0.989364	0.989341	0.98931	0.989274	0.989233	0.989179	0.989121	0.989059	0.988999	0.988939	0.988887	0.988825	0.988767	0.988704	0.988636	0.988564	0.988494	0.98842	0.988348	0.988276	0.988204	0.988131	0.988055	0.987978	0.987899	0.987817	0.987734	0.987651	0.98757	0.987488	0.987406	0.987322	0.987241	0.987158	0.987075	0.986992	0.98691
0.971239	0.983997	0.986487	0.987672	0.988256	0.98865	0.988969	0.989132	0.989229	0.989272	0.989277	0.989263	0.989255	0.989239	0.989217	0.989184	0.989149	0.989107	0.989054	0.988995	0.988933	0.988874	0.988816	0.988761	0.9887	0.988641	0.988577	0.988509	0.988437	0.988366	0.98829	0.988219	0.988148	0.988076	0.988003	0.987926	0.98785	0.987769	0.987687	0.987604	0.987523	0.987442	0.987361	0.98728	0.987197	0.987118	0.987035	0.986952	0.98687	0.98679
0.971131	0.983874	0.986383	0.987561	0.988146	0.988535	0.988851	0.989021	0.98911	0.98915	0.989153	0.989137	0.989128	0.989113	0.98909	0.989057	0.989022	0.98898	0.988926	0.988867	0.988806	0.98875	0.988689	0.988634	0.988573	0.988513	0.988449	0.98838	0.988308	0.988235	0.988161	0.988091	0.98802	0.987948	0.987873	0.987797	0.987719	0.987638	0.987556	0.987475	0.987395	0.987315	0.987235	0.987155	0.987073	0.986994	0.986912	0.98683	0.98675	0.98667
[truncated: 50 more columns]

## Sheet: Trained9RELAX
0.932038	0.9086	0.885759	0.868182	0.853654	0.837709	0.820296	0.804051	0.791805	0.782446	0.774656	0.768205	0.762648	0.757853	0.752774	0.746513	0.738947	0.731222	0.722668	0.712481	0.70128	0.689583	0.678313	0.6676	0.657176	0.646858	0.636915	0.627854	0.619998	0.612908	0.606219	0.599722	0.59338	0.587109	0.580706	0.574105	0.567279	0.560096	0.552449	0.544482	0.536632	0.529005	0.521673	0.514446	0.507353	0.500625	0.494423	0.488799	0.483457	0.477892
0.908443	0.886744	0.868068	0.853567	0.839308	0.823001	0.806318	0.792517	0.782334	0.774447	0.767905	0.76261	0.758104	0.753759	0.748507	0.741857	0.734396	0.726385	0.716986	0.706194	0.694573	0.682959	0.671849	0.661138	0.650639	0.640405	0.630821	0.622303	0.614809	0.60792	0.601363	0.594966	0.588666	0.582328	0.575814	0.569079	0.562026	0.55454	0.546642	0.538644	0.530824	0.523278	0.515927	0.508691	0.501711	0.495195	0.489254	0.483749	0.478239	0.472591
0.885807	0.868336	0.85308	0.839267	0.824482	0.808419	0.793813	0.782272	0.773759	0.767076	0.761742	0.757507	0.753582	0.749164	0.743513	0.736783	0.72912	0.720352	0.710246	0.698946	0.687253	0.675766	0.664689	0.653924	0.643473	0.633518	0.62443	0.616346	0.609119	0.602405	0.595951	0.589606	0.583274	0.576844	0.570198	0.56326	0.555922	0.548169	0.540176	0.532201	0.52446	0.516928	0.509569	0.502414	0.495625	0.489367	0.483593	0.478008	0.4724	0.466647
0.868746	0.854189	0.839543	0.825163	0.810268	0.795846	0.783343	0.773618	0.766449	0.760957	0.756676	0.753076	0.749191	0.744419	0.738584	0.731588	0.723266	0.713772	0.703036	0.691527	0.679859	0.668407	0.657299	0.646574	0.636336	0.626814	0.618165	0.610409	0.603403	0.596813	0.590419	0.584064	0.577662	0.571105	0.564272	0.55707	0.549466	0.541575	0.533566	0.52566	0.517943	0.510417	0.50312	0.496129	0.489581	0.483512	0.477732	0.472079	0.466364	0.460553
0.854376	0.839944	0.82476	0.810322	0.796871	0.784403	0.773778	0.765554	0.75968	0.75524	0.751663	0.748204	0.744063	0.739091	0.732945	0.725302	0.716289	0.706117	0.695046	0.683466	0.671807	0.660348	0.649292	0.638757	0.628902	0.619804	0.611518	0.604042	0.597202	0.590698	0.584316	0.577916	0.571408	0.564682	0.557611	0.550155	0.542398	0.534458	0.526496	0.518624	0.510928	0.503467	0.496317	0.489549	0.483201	0.477182	0.471381	0.465643	0.459862	0.454013
0.838337	0.823529	0.808676	0.795897	0.784409	0.77384	0.76485	0.758058	0.753329	0.749646	0.746304	0.742677	0.738366	0.733072	0.726275	0.71794	0.70825	0.697664	0.686419	0.674794	0.663124	0.651727	0.640855	0.630667	0.621212	0.612485	0.604518	0.59726	0.590541	0.584075	0.577668	0.571183	0.564527	0.557583	0.550273	0.542657	0.534828	0.526909	0.518975	0.511133	0.503506	0.496185	0.489242	0.482672	0.476408	0.470409	0.464558	0.458762	0.452934	0.44707
0.820836	0.806842	0.794114	0.783461	0.77384	0.764899	0.757411	0.751831	0.747911	0.744497	0.741049	0.737269	0.732639	0.72668	0.719162	0.710114	0.699962	0.689113	0.677743	0.666061	0.654431	0.643204	0.63265	0.622833	0.613734	0.605336	0.597617	0.590517	0.583862	0.577389	0.57091	0.564291	0.557432	0.550255	0.542774	0.535068	0.527232	0.51932	0.511408	0.503634	0.496136	0.489007	0.48225	0.475776	0.469561	0.463541	0.457647	0.451803	0.445946	0.440055
0.804636	0.793222	0.782736	0.773867	0.76573	0.758212	0.751928	0.74716	0.74351	0.739997	0.73639	0.732278	0.726973	0.720256	0.711969	0.70239	0.691904	0.68085	0.669354	0.657662	0.646168	0.635231	0.62502	0.615535	0.606754	0.598614	0.591076	0.584067	0.577424	0.570889	0.564284	0.557474	0.550386	0.543029	0.53544	0.527701	0.519848	0.511939	0.504082	0.496426	0.489104	0.482148	0.47549	0.469076	0.462861	0.456816	0.450881	0.445	0.439103	0.433141
0.792871	0.783371	0.774424	0.766805	0.759919	0.753498	0.747977	0.743448	0.739682	0.735979	0.732026	0.727227	0.721136	0.7136	0.704716	0.694731	0.683975	0.67273	0.661165	0.649564	0.638333	0.627714	0.617817	0.608639	0.600114	0.592166	0.584743	0.577773	0.571085	0.564436	0.557648	0.550615	0.543345	0.535866	0.528228	0.520452	0.512583	0.504711	0.496959	0.489468	0.482308	0.475451	0.46886	0.462461	0.456236	0.450159	0.444191	0.438265	0.432295	0.42626
0.783686	0.775559	0.767736	0.761231	0.755318	0.749595	0.744298	0.739663	0.735707	0.731657	0.727038	0.72145	0.714526	0.706343	0.696995	0.686694	0.675711	0.664353	0.652837	0.64147	0.630544	0.620237	0.610645	0.601728	0.59341	0.585599	0.578245	0.571262	0.564481	0.557667	0.550671	0.543461	0.536067	0.528529	0.520844	0.513043	0.505199	0.49742	0.489824	0.482492	0.475438	0.468658	0.462093	0.4557	0.449462	0.443364	0.437357	0.431364	0.425325	0.419233
0.775838	0.768727	0.761986	0.756396	0.751114	0.745567	0.740164	0.735353	0.731065	0.726377	0.720985	0.714568	0.706986	0.698304	0.688601	0.67804	0.666917	0.655577	0.644272	0.633195	0.62258	0.612584	0.603262	0.594563	0.586401	0.578686	0.571351	0.564306	0.557385	0.550381	0.543216	0.535887	0.528432	0.520843	0.513127	0.505343	0.497581	0.489948	0.482509	0.475288	0.46832	0.46158	0.455034	0.448642	0.442397	0.436272	0.430208	0.42415	0.418057	0.411979
0.76861	0.762667	0.756866	0.751843	0.746643	0.740944	0.735374	0.730256	0.725354	0.719915	0.713721	0.706654	0.698564	0.689499	0.679507	0.66878	0.657655	0.646509	0.635474	0.624699	0.614402	0.604688	0.595598	0.587072	0.579027	0.571358	0.563993	0.556836	0.549745	0.542587	0.535311	0.527923	0.520417	0.512794	0.50509	0.49738	0.489754	0.48227	0.474941	0.467814	0.460899	0.454191	0.447657	0.44127	0.43501	0.428839	0.422718	0.416609	0.410527	0.40451
0.762542	0.757468	0.752092	0.746984	0.741537	0.735647	0.729784	0.724082	0.718448	0.71224	0.705429	0.697859	0.689375	0.679999	0.66982	0.659071	0.648126	0.637232	0.62649	0.616033	0.606027	0.596558	0.587657	0.579269	0.571294	0.563621	0.556172	0.548872	0.541644	0.534384	0.527054	0.519617	0.512076	0.504462	0.496826	0.489243	0.481757	0.474381	0.46715	0.460085	0.453212	0.446527	0.440009	0.433618	0.427323	0.421105	0.414937	0.40884	0.402815	0.396901
0.756969	0.752161	0.746582	0.741175	0.735525	0.729359	0.72295	0.716561	0.7102	0.703421	0.696144	0.688191	0.679397	0.669825	0.659611	0.649035	0.638339	0.627735	0.617309	0.60715	0.597405	0.588145	0.579404	0.57111	0.563155	0.555426	0.547864	0.540453	0.533137	0.525831	0.518457	0.510988	0.503456	0.495908	0.488395	0.480947	0.473567	0.46629	0.459127	0.452114	0.445278	0.43862	0.432109	0.425697	0.419367	0.413114	0.406962	0.40092	0.394995	0.389193
0.750906	0.745823	0.739953	0.734358	0.728455	0.721777	0.714728	0.707676	0.700793	0.693601	0.685979	0.677736	0.668751	0.659141	0.649096	0.638768	0.628365	0.618078	0.607953	0.598067	0.588549	0.57947	0.570846	0.562597	0.554611	0.546797	0.539148	0.531669	0.524319	0.516976	0.509575	0.502119	0.494653	0.487225	0.479845	0.472502	0.46522	0.458013	0.45091	0.443945	0.437148	0.43051	0.423989	0.417554	0.411202	0.40497	0.398877	0.392933	0.387117	0.38145
0.743555	0.738248	0.732275	0.726484	0.720099	0.712818	0.705168	0.697673	0.690438	0.682953	0.675074	0.666657	0.657643	0.648206	0.638408	0.628376	0.618292	0.60831	0.598464	0.588817	0.579496	0.570555	0.561997	0.553739	0.545691	0.537811	0.530116	0.522619	0.515243	0.507879	0.500494	0.493105	0.485757	0.478459	0.471182	0.463935	0.456725	0.449581	0.442531	0.435613	0.428846	0.422208	0.415675	0.409226	0.402902	0.396733	0.390738	0.3849	0.379213	0.373709
0.735213	0.729921	0.72382	0.717556	0.710571	0.702725	0.694708	0.686942	0.67946	0.671753	0.663729	0.655296	0.646462	0.637269	0.627762	0.618048	0.60827	0.598567	0.588963	0.579521	0.570351	0.561493	0.552944	0.54464	0.536545	0.528636	0.520939	0.513428	0.506038	0.498692	0.491374	0.4841	0.476879	0.469677	0.462494	0.455317	0.44817	0.441079	0.43408	0.427197	0.420438	0.413793	0.407251	0.400835	0.394576	0.388506	0.382615	0.3769	0.371365	0.366068
0.726542	0.721108	0.714491	0.707602	0.700066	0.691916	0.683699	0.675744	0.668077	0.660261	0.652244	0.644003	0.635414	0.626508	0.617315	0.607904	0.598402	0.588939	0.579541	0.570256	0.561179	0.552343	0.543763	0.535428	0.527316	0.519419	0.51172	0.504204	0.496836	0.489556	0.482351	0.4752	0.46807	0.460959	0.453842	0.446725	0.439629	0.43259	0.425627	0.418756	0.411995	0.405346	0.39884	0.39249	0.386332	0.380366	0.374593	0.36902	0.363682	0.358591
0.717344	0.711304	0.704053	0.696653	0.688883	0.680609	0.672268	0.664188	0.656456	0.648683	0.640881	0.632894	0.624596	0.616004	0.60711	0.597971	0.588708	0.579449	0.570207	0.56102	0.551975	0.54312	0.534522	0.526183	0.518093	0.510205	0.502511	0.495023	0.487724	0.480557	0.473472	0.466409	0.459366	0.452317	0.445257	0.438189	0.431143	0.424141	0.417192	0.410324	0.403564	0.396954	0.390516	0.384269	0.378214	0.372363	0.366728	0.361344	0.356204	0.351305
0.706903	0.700267	0.692613	0.685105	0.677303	0.668971	0.660568	0.652485	0.64484	0.637312	0.629783	0.622096	0.614115	0.605818	0.597189	0.588283	0.579221	0.570113	0.560968	0.551816	0.54276	0.533898	0.525306	0.516999	0.508926	0.50105	0.493392	0.485978	0.478793	0.471743	0.464744	0.457763	0.45078	0.443783	0.436767	0.429746	0.422737	0.415749	0.408805	0.401941	0.395224	0.388684	0.382348	0.376205	0.370264	0.364547	0.359095	0.353901	0.348945	0.344214
0.69539	0.688497	0.680921	0.673484	0.665662	0.657304	0.648946	0.640999	0.633631	0.626395	0.619171	0.611802	0.604108	0.596065	0.587657	0.57894	0.57002	0.561001	0.551885	0.542721	0.53366	0.52481	0.516257	0.507971	0.499915	0.492079	0.484498	0.477199	0.47013	0.463162	0.45624	0.449316	0.442379	0.435421	0.428446	0.421458	0.41446	0.407475	0.400535	0.393714	0.387067	0.38063	0.374396	0.368365	0.362555	0.357015	0.351746	0.34673	0.341932	0.337347
0.683623	0.677006	0.669572	0.662107	0.654249	0.645955	0.637761	0.630122	0.623059	0.61613	0.609222	0.602129	0.594673	0.586832	0.578593	0.570001	0.561154	0.552153	0.543014	0.53384	0.52479	0.515981	0.507451	0.499183	0.491168	0.483411	0.475945	0.468761	0.461769	0.454875	0.448004	0.44112	0.434214	0.427291	0.420342	0.41336	0.406362	0.399378	0.392479	0.385728	0.379182	0.372846	0.366722	0.360817	0.35518	0.349818	0.344719	0.339853	0.335194	0.330734
0.672757	0.666167	0.658609	0.651066	0.643261	0.635141	0.627281	0.619964	0.613211	0.606595	0.599952	0.593079	0.585804	0.57811	0.569972	0.561433	0.552588	0.543548	0.534388	0.525219	0.516207	0.507421	0.49891	0.490682	0.482745	0.475102	0.467751	0.460643	0.453722	0.446873	0.440036	0.433177	0.426299	0.419394	0.412446	0.405459	0.398458	0.391512	0.384679	0.378028	0.371582	0.365353	0.359352	0.353616	0.348153	0.342956	0.338002	0.333268	0.328728	0.324366
0.662179	0.655429	0.647804	0.640323	0.632714	0.624958	0.617457	0.610474	0.604038	0.597682	0.591249	0.584542	0.577394	0.569777	0.561673	0.553119	0.544221	0.535145	0.525979	0.516842	0.507853	0.499087	0.490616	0.482466	0.474644	0.467118	0.459844	0.452806	0.445927	0.439109	0.432293	0.425456	0.418593	0.411685	0.404728	0.397735	0.390769	0.383887	0.377152	0.370599	0.36426	0.358154	0.35232	0.346755	0.341455	0.336401	0.331575	0.326957	0.322515	0.318234
0.651563	0.644761	0.637234	0.629996	0.622791	0.615431	0.608288	0.601633	0.595459	0.589307	0.583027	0.576427	0.569335	0.561731	0.553591	0.544966	0.536017	0.526922	0.51778	0.508661	0.499691	0.490967	0.482575	0.47454	0.466834	0.459387	0.452184	0.445188	0.438339	0.431538	0.42474	0.417912	0.411041	0.40412	0.397154	0.390193	0.383287	0.3765	0.369861	0.363415	0.357199	0.351257	0.345592	0.340189	0.33503	0.330101	0.325389	0.320867	0.316504	0.312294
0.641014	0.634393	0.627184	0.620403	0.613607	0.606613	0.599813	0.593422	0.587439	0.58142	0.575231	0.568667	0.561562	0.553896	0.545661	0.536965	0.527984	0.518904	0.509771	0.500666	0.491736	0.483091	0.474814	0.466894	0.459266	0.451891	0.444731	0.437763	0.430927	0.424139	0.417345	0.410505	0.403615	0.396679	0.389738	0.382833	0.376019	0.369325	0.36279	0.356463	0.350409	0.344634	0.339127	0.333861	0.328824	0.324006	0.319387	0.314941	0.310646	0.306493
0.63105	0.62477	0.618064	0.611679	0.60523	0.598573	0.592025	0.585807	0.579936	0.573989	0.567813	0.561206	0.554011	0.546221	0.537891	0.529144	0.520166	0.511085	0.501956	0.492886	0.484034	0.475503	0.467339	0.459495	0.451939	0.444608	0.437476	0.430519	0.423692	0.416903	0.41009	0.403225	0.396314	0.389399	0.38251	0.375692	0.368967	0.362372	0.355952	0.349785	0.343896	0.338275	0.332901	0.327755	0.322826	0.318099	0.313554	0.309174	0.304934	0.300827
0.621898	0.616157	0.609835	0.603768	0.597627	0.591196	0.584801	0.578675	0.572853	0.566896	0.560651	0.553925	0.546579	0.538668	0.530266	0.521506	0.512514	0.503427	0.494328	0.485333	0.476595	0.468177	0.46009	0.452318	0.444806	0.437502	0.430383	0.423436	0.416604	0.409793	0.402951	0.396061	0.389167	0.382298	0.375491	0.368758	0.362129	0.355647	0.349384	0.343379	0.337643	0.332155	0.3269	0.321861	0.317022	0.312369	0.307888	0.303561	0.299368	0.2953
0.613851	0.608404	0.602352	0.596556	0.590602	0.584293	0.577966	0.571872	0.566019	0.559969	0.553579	0.546676	0.539185	0.531182	0.522751	0.513965	0.504959	0.495896	0.486868	0.477988	0.469365	0.461025	0.453011	0.445285	0.437802	0.430511	0.423402	0.41645	0.409595	0.402752	0.395881	0.389005	0.382153	0.375363	0.368637	0.361998	0.355479	0.34915	0.343047	0.337195	0.331592	0.326221	0.321072	0.316123	0.311359	0.306769	0.302341	0.298061	0.293907	0.289877
0.606436	0.601202	0.595389	0.589753	0.583892	0.577629	0.57132	0.565185	0.559223	0.553008	0.54642	0.539354	0.531756	0.523712	0.515244	0.506436	0.497449	0.488458	0.479547	0.470783	0.462241	0.453979	0.446015	0.43832	0.430853	0.423575	0.416464	0.40949	0.402602	0.39573	0.38887	0.382033	0.375258	0.368547	0.361911	0.355379	0.349013	0.342843	0.336891	0.331172	0.325687	0.320424	0.315365	0.310491	0.30579	0.301255	0.296874	0.292635	0.288519	0.284534
0.599363	0.594412	0.58874	0.583157	0.577312	0.571058	0.564701	0.558445	0.552298	0.545869	0.539108	0.531924	0.524278	0.516189	0.507691	0.498899	0.489984	0.481111	0.472319	0.463637	0.455178	0.44697	0.439042	0.431365	0.423913	0.416636	0.409505	0.402499	0.39558	0.388717	0.381896	0.375135	0.368436	0.361812	0.355279	0.348897	0.342687	0.336666	0.330845	0.325244	0.319866	0.314694	0.30971	0.304899	0.300254	0.295766	0.291428	0.287227	0.283157	0.279223
0.592874	0.587934	0.582244	0.576635	0.570785	0.564471	0.557978	0.551523	0.545147	0.538538	0.531653	0.524418	0.516721	0.508594	0.500108	0.491387	0.482595	0.473845	0.465136	0.456541	0.44814	0.439972	0.432065	0.424409	0.416961	0.409665	0.402504	0.395468	0.388559	0.381734	0.374988	0.368302	0.361687	0.355162	0.348776	0.342548	0.336485	0.330593	0.32489	0.319396	0.31411	0.309012	0.304092	0.299338	0.294742	0.290298	0.285999	0.281844	0.277828	0.273953
0.586345	0.581388	0.575674	0.570059	0.564139	0.557681	0.550984	0.544298	0.537741	0.53101	0.524075	0.516785	0.509049	0.500934	0.492522	0.483928	0.475264	0.466601	0.457982	0.44945	0.441095	0.432955	0.425074	0.417427	0.409965	0.402644	0.395457	0.388435	0.381565	0.374815	0.368144	0.361541	0.355025	0.348645	0.342413	0.336331	0.330398	0.324624	0.319029	0.313629	0.30842	0.303389	0.298527	0.293825	0.289274	0.284872	0.280621	0.276523	0.27257	0.268764
0.579739	0.574746	0.569035	0.563347	0.557267	0.550591	0.543658	0.536799	0.530125	0.523351	0.516363	0.509035	0.50131	0.493273	0.484992	0.476533	0.467958	0.459388	0.450834	0.442351	0.434028	0.42592	0.418054	0.410398	0.402914	0.395571	0.388401	0.381422	0.374629	0.367955	0.361365	0.354859	0.348487	0.342259	0.336171	0.330219	0.324404	0.318739	0.313238	0.307917	0.302777	0.297806	0.292997	0.288342	0.283835	0.279482	0.27529	0.271259	0.267381	0.263647
0.573001	0.568054	0.562275	0.5564	0.550073	0.543147	0.53605	0.529089	0.522387	0.515566	0.508541	0.501226	0.493582	0.485682	0.477539	0.469169	0.460691	0.452189	0.443685	0.435236	0.426948	0.418859	0.410988	0.403314	0.39581	0.388488	0.381364	0.374465	0.367749	0.361156	0.354661	0.348297	0.342074	0.335988	0.330026	0.324191	0.318484	0.312913	0.307491	0.302239	0.297161	0.292245	0.287485	0.282875	0.278418	0.274127	0.270006	0.266054	0.262251	0.258599
0.566395	0.561309	0.555281	0.549114	0.542512	0.535429	0.528247	0.521282	0.514543	0.507688	0.500679	0.493449	0.485949	0.47819	0.470135	0.461864	0.453456	0.445003	0.436533	0.428121	0.419856	0.411765	0.403878	0.396186	0.388707	0.381434	0.374396	0.367576	0.36094	0.35444	0.348086	0.34187	0.335786	0.329823	0.323976	0.318247	0.312634	0.307142	0.30179	0.296601	0.291579	0.286713	0.282	0.277442	0.273049	0.268832	0.264793	0.26092	0.257201	0.253641
0.559533	0.554149	0.547811	0.541367	0.534625	0.527481	0.520326	0.513347	0.506588	0.49976	0.492845	0.485768	0.478416	0.470748	0.462793	0.454592	0.446235	0.437816	0.429384	0.420997	0.412733	0.404631	0.396732	0.38907	0.381644	0.374461	0.367506	0.36077	0.354228	0.347868	0.341661	0.335584	0.329622	0.323772	0.318031	0.312396	0.306862	0.30144	0.296152	0.291021	0.286052	0.281234	0.276574	0.272082	0.267766	0.263634	0.259678	0.255891	0.252269	0.248802
0.55214	0.54644	0.539849	0.533302	0.526534	0.519454	0.512311	0.505333	0.498615	0.491894	0.485141	0.47822	0.470961	0.463394	0.455509	0.447357	0.439033	0.430651	0.422245	0.413861	0.405589	0.397479	0.389614	0.38201	0.374678	0.367582	0.360714	0.354074	0.347673	0.341461	0.335391	0.329434	0.323584	0.317839	0.31219	0.306634	0.301171	0.295813	0.290585	0.285508	0.280588	0.275826	0.271234	0.26682	0.262591	0.258545	0.254678	0.250991	0.247465	0.244083
0.544199	0.538278	0.531656	0.525133	0.51847	0.511424	0.504299	0.497378	0.49078	0.48423	0.477636	0.470807	0.463649	0.456148	0.448306	0.440183	0.431892	0.423532	0.415126	0.406735	0.398454	0.390381	0.382579	0.375073	0.367831	0.360824	0.354054	0.347557	0.341303	0.335227	0.329275	0.323426	0.317678	0.312024	0.306453	0.300966	0.295566	0.290269	0.285094	0.280068	0.275204	0.270511	0.265999	0.261675	0.257534	0.253579	0.249813	0.246225	0.242788	0.23948
0.535942	0.53009	0.523545	0.517172	0.510543	0.503512	0.496451	0.48966	0.483243	0.476849	0.47034	0.463608	0.456509	0.449043	0.441219	0.433121	0.424845	0.41648	0.40806	0.399657	0.391415	0.383406	0.375706	0.368291	0.361139	0.354231	0.347606	0.341256	0.335135	0.329173	0.323327	0.317577	0.311917	0.306337	0.300831	0.295408	0.290067	0.284823	0.279699	0.274729	0.269935	0.265322	0.260901	0.256666	0.252617	0.248765	0.245101	0.241604	0.238242	0.235001
0.528019	0.522217	0.515849	0.509475	0.502831	0.495852	0.488925	0.48232	0.476055	0.469734	0.463317	0.456634	0.449558	0.442093	0.434282	0.426188	0.417898	0.40951	0.401072	0.392706	0.384527	0.376623	0.369015	0.361693	0.354639	0.347876	0.341398	0.33518	0.32917	0.323311	0.317559	0.311895	0.306305	0.300787	0.295343	0.289976	0.284687	0.279493	0.274424	0.269524	0.264811	0.260291	0.255959	0.251816	0.247871	0.244122	0.240552	0.237131	0.233837	0.230674
0.520338	0.514757	0.508347	0.501929	0.495327	0.488489	0.481759	0.475309	0.469113	0.462879	0.456502	0.44983	0.442742	0.435279	0.427461	0.419343	0.411022	0.40261	0.394206	0.385903	0.37783	0.370021	0.362507	0.355285	0.348379	0.341765	0.33542	0.329314	0.323404	0.317637	0.311968	0.306372	0.300842	0.295383	0.289993	0.284676	0.279437	0.274297	0.269299	0.264481	0.25986	0.25543	0.251191	0.247153	0.243313	0.239658	0.236165	0.232814	0.229598	0.226517
0.513235	0.507453	0.500954	0.49457	0.488114	0.481486	0.474917	0.468534	0.462422	0.456221	0.449844	0.443148	0.43605	0.428567	0.420714	0.412556	0.404205	0.395822	0.387478	0.379282	0.371305	0.363593	0.356183	0.349112	0.342356	0.335876	0.329644	0.323638	0.317819	0.312134	0.30653	0.300991	0.295518	0.290111	0.28477	0.279502	0.274316	0.269246	0.264331	0.259606	0.255076	0.250738	0.246606	0.242673	0.238929	0.235353	0.23193	0.228657	0.225524	0.222537
0.505876	0.500048	0.493631	0.48743	0.481213	0.474763	0.468269	0.461972	0.455887	0.449681	0.443275	0.436558	0.42943	0.421902	0.414001	0.405808	0.397481	0.389157	0.380919	0.37282	0.364942	0.357338	0.350082	0.343166	0.336549	0.330184	0.324054	0.31814	0.312402	0.306781	0.301234	0.295749	0.290327	0.284968	0.279673	0.274457	0.269341	0.264355	0.259535	0.254901	0.250464	0.246234	0.242208	0.238372	0.234707	0.231202	0.227859	0.22467	0.221631	0.218729
0.498539	0.492835	0.486645	0.480707	0.474668	0.468283	0.461872	0.455597	0.449497	0.44325	0.436813	0.430053	0.422867	0.415279	0.407331	0.399156	0.390885	0.382664	0.374523	0.366524	0.358754	0.351307	0.344211	0.337435	0.330934	0.324671	0.318634	0.312801	0.307126	0.301559	0.296063	0.290628	0.285251	0.279937	0.274693	0.269547	0.264514	0.259622	0.254894	0.250355	0.246025	0.241902	0.237973	0.234218	0.230625	0.227201	0.223941	0.220846	0.217893	0.215076
0.491541	0.486093	0.480185	0.474404	0.468397	0.462083	0.455681	0.449378	0.443221	0.436932	0.430439	0.423606	0.416344	0.408696	0.400758	0.392631	0.384463	0.376337	0.368292	0.3604	0.35279	0.345504	0.338551	0.331893	0.325494	0.319324	0.313367	0.307596	0.301973	0.296456	0.291007	0.285615	0.280281	0.275016	0.269842	0.264778	0.259839	0.255041	0.250408	0.245976	0.241754	0.237728	0.23388	0.230197	0.226685	0.223346	0.220181	0.217171	0.214302	0.211583
0.48512	0.479946	0.474145	0.468345	0.462388	0.456062	0.449615	0.44324	0.437028	0.430673	0.424092	0.417168	0.409834	0.402186	0.394291	0.386266	0.37819	0.370157	0.362218	0.354487	0.347039	0.339899	0.333065	0.326512	0.320207	0.314117	0.308222	0.302502	0.296926	0.291455	0.286048	0.280697	0.275411	0.270214	0.265123	0.260153	0.255307	0.250604	0.24608	0.241757	0.237632	0.233687	0.229912	0.226311	0.222884	0.21964	0.216561	0.213635	0.210864	0.20826
0.479274	0.474112	0.468234	0.462465	0.456472	0.450084	0.443553	0.437121	0.430836	0.424383	0.417702	0.410695	0.403355	0.395747	0.387952	0.380018	0.372034	0.364104	0.356327	0.348762	0.341462	0.334445	0.327719	0.321262	0.315038	0.309011	0.303167	0.297496	0.291965	0.286534	0.281167	0.275863	0.270644	0.265532	0.260536	0.255659	0.250909	0.246315	0.241901	0.237676	0.233633	0.229762	0.22607	0.222554	0.219223	0.216065	0.213071	0.210244	0.20759	0.20512
0.473474	0.468201	0.462364	0.456554	0.450492	0.444014	0.437429	0.430928	0.424542	0.417986	0.411217	0.404203	0.396902	0.389395	0.381692	0.373849	0.365969	0.358204	0.350596	0.343183	0.336009	0.329104	0.322477	0.316105	0.309946	0.303971	0.298177	0.292551	0.287061	0.281669	0.276348	0.271112	0.265979	0.260964	0.256062	0.251282	0.246641	0.242159	0.237845	0.233704	0.229735	0.225947	0.222341	0.218923	0.215679	0.212606	0.209711	0.207002	0.204485	0.202164
0.46748	0.462324	0.456456	0.450567	0.4444	0.43787	0.431218	0.424614	0.41812	0.411473	0.404699	0.397725	0.39053	0.383115	0.375503	0.367763	0.36005	0.352455	0.344999	0.337715	0.330655	0.323852	0.317313	0.311007	0.304901	0.298978	0.293231	0.287646	0.282195	0.276849	0.271597	0.266448	0.261414	0.256494	0.25169	0.24702	0.242492	0.238111	0.233882	0.229815	0.225931	0.222231	0.218723	0.215392	0.212234	0.209261	0.206486	0.203916	0.201549	0.199367
0.461903	0.456584	0.450563	0.444518	0.438284	0.431677	0.424911	0.418192	0.411599	0.404951	0.398221	0.391359	0.384255	0.376928	0.369414	0.361841	0.3543	0.346856	0.339527	0.332356	0.3254	0.318685	0.312214	0.305963	0.299909	0.294034	0.288329	0.282784	0.277378	0.272101	0.266938	0.261889	0.256952	0.25213	0.247438	0.242881	0.238455	0.234159	0.230005	0.226024	0.222229	0.218628	0.215208	0.211963	0.208906	0.206054	0.203419	0.201001	0.198774	0.196727
0.456063	0.450598	0.444439	0.438349	0.432047	0.425329	0.418454	0.411644	0.405059	0.398465	0.391854	0.385088	0.378074	0.370846	0.363501	0.356103	0.348716	0.341399	0.334184	0.32712	0.320255	0.313611	0.307197	0.301	0.294996	0.289164	0.2835	0.278	0.272664	0.267477	0.262415	0.257465	0.252627	0.247919	0.243342	0.238888	0.234546	0.230326	0.226259	0.222368	0.218672	0.21516	0.211827	0.208683	0.205748	0.203037	0.200556	0.19828	0.196191	0.194279
0.450034	0.444442	0.438262	0.432111	0.425691	0.418864	0.411902	0.405113	0.39859	0.392125	0.385616	0.378942	0.372028	0.364969	0.357801	0.350558	0.343298	0.336093	0.328984	0.322013	0.31522	0.308635	0.302277	0.29613	0.290169	0.284378	0.278761	0.273332	0.268088	0.263003	0.258041	0.253191	0.248468	0.243875	0.239401	0.235032	0.230767	0.226634	0.222657	0.218866	0.215259	0.211833	0.208603	0.205582	0.202789	0.200234	0.197896	0.19576	0.193808	0.192042
0.443857	0.438275	0.432039	0.425757	0.419217	0.412301	0.405373	0.398663	0.392285	0.385931	0.379518	0.372942	0.3662	0.359318	0.352302	0.345184	0.338033	0.330931	0.323914	0.317014	0.310279	0.303751	0.297443	0.29134	0.285421	0.279677	0.274131	0.268795	0.263655	0.258672	0.25381	0.249076	0.244469	0.239981	0.235592	0.231298	0.22712	0.223077	0.219201	0.215499	0.21198	0.208657	0.20555	0.202672	0.200036	0.197625	0.195428	0.193431	0.191627	0.190004
0.437805	0.432122	0.42571	0.419284	0.412644	0.405778	0.398948	0.392407	0.386148	0.379897	0.373584	0.367182	0.360615	0.35388	0.346981	0.339967	0.332915	0.325901	0.318951	0.312107	0.305427	0.29895	0.292687	0.286626	0.280753	0.275081	0.269629	0.264399	0.259362	0.254479	0.249734	0.245118	0.240616	0.236213	0.231899	0.227692	0.223604	0.219663	0.215876	0.212261	0.208844	0.205646	0.202682	0.199963	0.197471	0.195202	0.193146	0.191298	0.189638	0.188154
0.431659	0.425746	0.41919	0.412671	0.406106	0.399363	0.392732	0.386328	0.38018	0.374036	0.367905	0.36168	0.355257	0.348632	0.341831	0.33491	0.327942	0.320991	0.314093	0.307303	0.300673	0.294241	0.288019	0.282004	0.276204	0.270628	0.265284	0.260157	0.25522	0.250455	0.24583	0.241319	0.236903	0.232574	0.228347	0.224231	0.220244	0.216391	0.212691	0.209179	0.205887	0.202832	0.200028	0.197453	0.195104	0.192977	0.191072	0.18937	0.187849	0.186489
0.42517	0.419145	0.412525	0.406126	0.399716	0.393207	0.38673	0.380451	0.374415	0.368466	0.362515	0.35643	0.350111	0.343575	0.33686	0.330017	0.323107	0.316201	0.309353	0.302611	0.296024	0.289632	0.283456	0.277514	0.271811	0.266344	0.261103	0.256077	0.251261	0.246615	0.242096	0.237671	0.233328	0.229086	0.224949	0.220933	0.217034	0.213267	0.20967	0.206284	0.203135	0.200241	0.197582	0.19515	0.192944	0.190969	0.189209	0.187647	0.186251	0.185012
0.418563	0.412482	0.406051	0.399845	0.393707	0.387357	0.381007	0.374842	0.369008	0.36324	0.357424	0.351431	0.34519	0.338728	0.332079	0.325283	0.31841	0.311548	0.304743	0.298041	0.291492	0.285143	0.27904	0.273195	0.267601	0.262238	0.257098	0.252192	0.247496	0.242957	0.238522	0.234169	0.229912	0.225759	0.221723	0.217793	0.213979	0.210314	0.206843	0.203601	0.200614	0.197864	0.195348	0.193059	0.191005	0.189176	0.187557	0.186119	0.184844	0.183725
0.411945	0.406172	0.399975	0.394084	0.388091	0.381855	0.375607	0.36965	0.363992	0.35835	0.352614	0.346684	0.340501	0.334091	0.327477	0.320705	0.313867	0.307041	0.30027	0.293601	0.287091	0.280815	0.274808	0.269072	0.263581	0.258318	0.253299	0.248514	0.243924	0.239468	0.235104	0.230836	0.226668	0.222615	0.218663	0.214816	0.211102	0.207564	0.204238	0.201157	0.198313	0.195706	0.193332	0.191196	0.189289	0.1876	0.186104	0.184787	0.183632	0.18263
0.406144	0.400508	0.394647	0.388835	0.382905	0.376732	0.370687	0.364895	0.359344	0.353765	0.348076	0.342186	0.336038	0.329643	0.323037	0.316289	0.309478	0.302678	0.295933	0.289298	0.28286	0.27668	0.270781	0.265146	0.259754	0.254613	0.249714	0.245034	0.240526	0.236138	0.231859	0.227678	0.223609	0.219638	0.215766	0.212019	0.208431	0.205038	0.201873	0.198936	0.196233	0.193768	0.191547	0.189557	0.187789	0.186223	0.184848	0.18365	0.182611	0.181726
0.400715	0.395496	0.389654	0.383874	0.377985	0.37202	0.366138	0.360451	0.354952	0.349412	0.343752	0.337881	0.331734	0.325333	0.318739	0.312009	0.305216	0.298436	0.29172	0.285155	0.278813	0.272742	0.266944	0.261407	0.256137	0.251116	0.246322	0.241724	0.237283	0.232979	0.228786	0.224704	0.220715	0.216823	0.21305	0.209428	0.205984	0.202753	0.199733	0.196937	0.194375	0.192063	0.189989	0.188138	0.186493	0.185048	0.183792	0.18271	0.181788	0.181017
0.396239	0.390784	0.384909	0.379139	0.373465	0.367661	0.361875	0.356232	0.35076	0.345239	0.339586	0.333702	0.327534	0.321133	0.314547	0.307827	0.301048	0.294291	0.287644	0.281175	0.274944	0.268974	0.263274	0.257859	0.25271	0.247795	0.243082	0.23855	0.234193	0.229975	0.22588	0.221877	0.217966	0.214172	0.210524	0.207047	0.203766	0.200679	0.1978	0.195145	0.192737	0.190572	0.188637	0.186909	0.185384	0.184058	0.182919	0.181952	0.181144	0.18048
0.391424	0.386021	0.380213	0.374711	0.36922	0.363521	0.357779	0.352161	0.346702	0.341184	0.33551	0.329594	0.323415	0.317011	0.310427	0.303714	0.296954	0.290264	0.283715	0.277359	0.271232	0.265361	0.259783	0.254491	0.249449	0.244615	0.239968	0.23552	0.231249	0.227128	0.223112	0.219186	0.215373	0.211705	0.208203	0.204889	0.201753	0.198808	0.196073	0.193572	0.191311	0.189285	0.187474	0.185867	0.184461	0.183252	0.182228	0.181376	0.180675	0.180109
0.386774	0.381439	0.375957	0.370645	0.365245	0.35957	0.353839	0.348224	0.342754	0.337202	0.331484	0.325545	0.319353	0.312942	0.306357	0.299658	0.292963	0.286374	0.279941	0.27369	0.267663	0.261917	0.256463	0.251278	0.246317	0.241549	0.236986	0.232624	0.228452	0.224409	0.220468	0.21664	0.212954	0.209432	0.206096	0.202926	0.199932	0.197131	0.19455	0.192197	0.190075	0.188173	0.186482	0.184994	0.183705	0.182611	0.181701	0.180957	0.180354	0.179897
0.38232	0.377414	0.372112	0.36686	0.361451	0.355762	0.350015	0.344375	0.338855	0.333248	0.327497	0.321534	0.315325	0.308906	0.302327	0.295692	0.289102	0.282632	0.276307	0.270158	0.26426	0.258638	0.253292	0.248187	0.243292	0.238609	0.234134	0.22987	0.225774	0.221807	0.217964	0.214263	0.210724	0.20737	0.204178	0.20115	0.198299	0.195654	0.193222	0.191008	0.189009	0.187227	0.185655	0.184284	0.18311	0.18213	0.181327	0.18068	0.180188	0.179829
0.378787	0.373884	0.368547	0.363225	0.357764	0.352032	0.346239	0.340533	0.334943	0.329295	0.323513	0.317525	0.3113	0.30488	0.298366	0.291839	0.285372	0.279015	0.272793	0.266776	0.261007	0.255496	0.250229	0.245189	0.24038	0.235786	0.231411	0.227224	0.223202	0.219331	0.215617	0.212065	0.208696	0.205486	0.202437	0.199552	0.196858	0.194361	0.192069	0.189977	0.188098	0.186435	0.184979	0.183722	0.182662	0.181788	0.181082	0.180547	0.180153	0.179886
0.375287	0.370328	0.364903	0.359518	0.354005	0.348221	0.342357	0.336579	0.330946	0.325267	0.319458	0.313451	0.307223	0.300871	0.294471	0.288075	0.281726	0.275478	0.269396	0.263513	0.257858	0.252428	0.247228	0.242276	0.237558	0.233066	0.228768	0.224655	0.220732	0.216992	0.213429	0.210049	0.206826	0.20376	0.200856	0.198129	0.195584	0.193229	0.191058	0.189087	0.187327	0.185779	0.184439	0.183295	0.182341	0.181565	0.180972	0.180536	0.180235	0.180054
0.371661	0.366592	0.36111	0.355678	0.350109	0.344247	0.33831	0.332496	0.326836	0.321133	0.315306	0.309295	0.303141	0.296913	0.290654	0.284384	0.278149	0.272048	0.266107	0.260343	0.254773	0.249411	0.244302	0.239443	0.234831	0.230417	0.226194	0.222181	0.218391	0.214804	0.211416	0.208183	0.205106	0.202187	0.199443	0.196866	0.194462	0.192228	0.190178	0.188326	0.186682	0.18525	0.184022	0.182985	0.182128	0.181465	0.180972	0.180631	0.180416	0.180313
0.367792	0.362703	0.357184	0.351693	0.346036	0.3401	0.334135	0.328302	0.322623	0.316905	0.311075	0.305146	0.299126	0.29305	0.286924	0.280772	0.274693	0.268742	0.262926	0.257249	0.251747	0.24648	0.241468	0.236717	0.232183	0.227844	0.223721	0.219844	0.21621	0.212801	0.209562	0.206476	0.203546	0.200789	0.198196	0.195761	0.193477	0.191363	0.189433	0.187697	0.186167	0.184847	0.183725	0.182783	0.182041	0.181479	0.181081	0.180827	0.180691	0.180675
0.363923	0.358762	0.353159	0.347557	0.341816	0.33586	0.329884	0.324039	0.318346	0.312626	0.306885	0.3011	0.295242	0.289305	0.283301	0.277314	0.271392	0.26557	0.259843	0.254235	0.248832	0.243663	0.238762	0.234089	0.229628	0.22539	0.221406	0.217687	0.214235	0.210975	0.207883	0.204946	0.20218	0.199575	0.197123	0.194807	0.192642	0.190647	0.188832	0.18721	0.185792	0.184576	0.183549	0.182722	0.182081	0.181614	0.181304	0.181127	0.181081	0.181157
0.359934	0.35467	0.348944	0.343259	0.337507	0.331549	0.325568	0.319715	0.314023	0.308402	0.302814	0.297201	0.291489	0.285679	0.279847	0.274024	0.268236	0.262506	0.256848	0.251341	0.246039	0.240984	0.23616	0.231561	0.227203	0.223105	0.219281	0.215747	0.212445	0.209333	0.206391	0.203619	0.201006	0.198542	0.196209	0.194011	0.191966	0.190086	0.188384	0.186873	0.185558	0.184436	0.183524	0.182799	0.182253	0.181874	0.181642	0.181557	0.181604	0.181771
0.355749	0.350345	0.344548	0.338879	0.333138	0.327183	0.3212	0.315354	0.309774	0.304316	0.29891	0.293449	0.287867	0.282238	0.276578	0.270893	0.265198	0.259538	0.253984	0.248579	0.243394	0.238417	0.233666	0.229169	0.224954	0.221019	0.217382	0.213999	0.210846	0.207885	0.20511	0.202492	0.20002	0.197674	0.195459	0.193379	0.191447	0.18968	0.188089	0.18668	0.185458	0.184452	0.183641	0.183011	0.182552	0.18225	0.182111	0.182121	0.182261	0.182524
0.351296	0.345854	0.340121	0.334485	0.328754	0.322799	0.316826	0.311108	0.305705	0.300438	0.295185	0.289856	0.284464	0.279013	0.273495	0.267903	0.262275	0.256721	0.251271	0.245985	0.240876	0.23597	0.231321	0.226969	0.222919	0.219174	0.215689	0.212454	0.209452	0.20666	0.204039	0.201562	0.199207	0.196977	0.194879	0.192912	0.191093	0.189434	0.187944	0.186626	0.18552	0.184614	0.183898	0.183355	0.182972	0.182765	0.182721	0.182826	0.183064	0.183423
0.346808	0.341494	0.335802	0.330166	0.324422	0.318466	0.312636	0.307109	0.301906	0.296789	0.291664	0.28653	0.281319	0.276013	0.270584	0.265055	0.259533	0.254084	0.248754	0.243541	0.238499	0.233695	0.229192	0.225006	0.221148	0.217554	0.214216	0.211131	0.208301	0.205662	0.203182	0.200819	0.198578	0.196465	0.194478	0.192622	0.190909	0.18935	0.187949	0.186746	0.18574	0.184928	0.184297	0.183829	0.183541	0.18343	0.183483	0.183687	0.184023	0.184451
0.342667	0.337326	0.331597	0.325921	0.320156	0.314358	0.308732	0.303414	0.298361	0.293364	0.288437	0.283487	0.278419	0.273197	0.267826	0.262402	0.256985	0.251654	0.246393	0.241244	0.236303	0.231645	0.22731	0.223318	0.21961	0.216163	0.212975	0.210061	0.207384	0.204885	0.202517	0.200268	0.198142	0.196139	0.19426	0.192509	0.190893	0.189421	0.188136	0.187033	0.186118	0.185391	0.184834	0.18446	0.184269	0.184256	0.184409	0.184713	0.185118	0.185591
0.338529	0.333138	0.327363	0.321665	0.316085	0.310515	0.305117	0.29995	0.295017	0.290221	0.285479	0.280671	0.275684	0.270515	0.265249	0.259929	0.25463	0.249365	0.244165	0.239116	0.234324	0.229835	0.225696	0.221854	0.218293	0.214997	0.21198	0.209221	0.206683	0.204295	0.20204	0.199904	0.197887	0.195991	0.194217	0.19256	0.19103	0.189674	0.188488	0.187477	0.186645	0.18599	0.185527	0.185251	0.185159	0.185247	0.1855	0.185873	0.186323	0.186815
0.334347	0.328902	0.323112	0.317644	0.312322	0.307	0.301755	0.296704	0.291979	0.287367	0.282762	0.27803	0.273088	0.268024	0.262859	0.257656	0.252419	0.247212	0.24211	0.237212	0.232592	0.228303	0.224313	0.220617	0.217206	0.214083	0.21122	0.2086	0.206172	0.203895	0.201753	0.199725	0.197814	0.19602	0.194339	0.192767	0.191352	0.190094	0.189	0.18807	0.18731	0.186749	0.186384	0.186206	0.186215	0.186404	0.186727	0.187144	0.187613	0.18815
0.330114	0.324663	0.319179	0.314005	0.308948	0.303775	0.29864	0.293801	0.289258	0.284775	0.280234	0.275538	0.270698	0.265731	0.260682	0.255536	0.25035	0.24524	0.240291	0.235566	0.231149	0.227009	0.223165	0.219617	0.21638	0.21341	0.210686	0.208174	0.205856	0.203691	0.201654	0.199731	0.19792	0.196219	0.194621	0.193164	0.191846	0.190678	0.189664	0.188805	0.188138	0.187674	0.187408	0.187332	0.187443	0.187701	0.188067	0.188502	0.189016	0.18958
0.325922	0.320914	0.315758	0.310854	0.305921	0.300835	0.295914	0.291251	0.286826	0.28239	0.277871	0.27327	0.268523	0.263669	0.258668	0.253565	0.248474	0.243518	0.238744	0.234225	0.229957	0.22596	0.222262	0.218888	0.215804	0.212972	0.210354	0.207949	0.205742	0.203681	0.201747	0.199921	0.198201	0.196581	0.195097	0.193736	0.192507	0.191419	0.190473	0.189707	0.189136	0.188772	0.188608	0.188634	0.188813	0.189113	0.189496	0.189977	0.190518	0.191108
0.322676	0.317908	0.312967	0.308112	0.303217	0.298337	0.293578	0.289013	0.284613	0.280177	0.275745	0.27123	0.26659	0.261773	0.256806	0.251793	0.246856	0.242077	0.237512	0.233141	0.229016	0.225164	0.221639	0.218417	0.215468	0.212739	0.210226	0.207929	0.205824	0.203863	0.202025	0.200287	0.198645	0.197139	0.19575	0.194477	0.193325	0.192303	0.191451	0.190781	0.190309	0.190046	0.189984	0.190078	0.190298	0.190614	0.191043	0.19155	0.192117	0.192719
0.319888	0.315314	0.310359	0.305507	0.300827	0.296109	0.291441	0.286884	0.282472	0.278119	0.273769	0.26936	0.264751	0.259963	0.255084	0.250228	0.245472	0.240908	0.236493	0.232266	0.228287	0.22461	0.221237	0.21815	0.215303	0.212678	0.210272	0.208076	0.20607	0.204204	0.202452	0.200791	0.199263	0.197851	0.19655	0.195353	0.194266	0.193337	0.192581	0.19201	0.19164	0.191479	0.191484	0.191618	0.191853	0.192214	0.192669	0.193203	0.193782	0.194378
0.317447	0.31275	0.307772	0.303167	0.298658	0.294025	0.289353	0.284773	0.280445	0.276172	0.271931	0.267548	0.262963	0.258263	0.253546	0.248877	0.244343	0.239933	0.235666	0.231587	0.227786	0.224262	0.221024	0.218037	0.215294	0.212775	0.21047	0.208373	0.20646	0.204679	0.203004	0.201457	0.200024	0.198699	0.197474	0.196341	0.195346	0.194514	0.193857	0.193388	0.193119	0.193025	0.193069	0.193216	0.193496	0.193884	0.194365	0.194911	0.195484	0.196067
0.314722	0.310052	0.305414	0.301006	0.296583	0.291937	0.287233	0.282742	0.278498	0.274339	0.27012	0.265758	0.261264	0.256733	0.25221	0.247772	0.243396	0.239138	0.235024	0.231127	0.227482	0.224093	0.220955	0.218071	0.215433	0.213015	0.210808	0.208803	0.206975	0.20527	0.203709	0.202258	0.200912	0.199663	0.198501	0.19746	0.196562	0.195829	0.195274	0.194907	0.194704	0.194648	0.194705	0.194897	0.195202	0.195616	0.19611	0.196649	0.197209	0.197781
0.312006	0.307826	0.303384	0.299031	0.29456	0.289858	0.285246	0.28084	0.276713	0.272568	0.268362	0.26409	0.259769	0.255439	0.251156	0.246878	0.242656	0.238555	0.234627	0.230887	0.227377	0.224086	0.221048	0.218269	0.21573	0.213409	0.211292	0.209371	0.207617	0.206026	0.20456	0.203195	0.201924	0.200738	0.199668	0.198723	0.197924	0.197294	0.196842	0.19654	0.196374	0.196328	0.196429	0.196646	0.196977	0.197402	0.197889	0.198414	0.198963	0.199546
0.310252	0.306095	0.3016	0.297121	0.29255	0.287938	0.283409	0.279122	0.274998	0.270855	0.266736	0.262642	0.258528	0.254447	0.250326	0.246204	0.242141	0.23823	0.23446	0.230854	0.227439	0.224247	0.221312	0.218629	0.216185	0.213953	0.211917	0.210067	0.208428	0.206931	0.20555	0.204259	0.20305	0.201955	0.200983	0.200137	0.199442	0.198914	0.198526	0.198259	0.198101	0.198099	0.198224	0.198465	0.198807	0.199224	0.199696	0.200208	0.200768	0.201361
0.308464	0.30422	0.299569	0.294984	0.290533	0.286025	0.281636	0.277354	0.273234	0.269185	0.265256	0.26138	0.257529	0.253617	0.249658	0.245702	0.241836	0.238087	0.234455	0.230944	0.227628	0.224538	0.2217	0.219111	0.216757	0.214604	0.212639	0.210904	0.209359	0.207948	0.206641	0.205412	0.204295	0.203298	0.202426	0.201683	0.20109	0.200626	0.200273	0.200013	0.199898	0.199918	0.200067	0.200319	0.200651	0.201052	0.201511	0.202035	0.202604	0.203206
0.306424	0.301999	0.297257	0.292849	0.288534	0.284195	0.279814	0.275538	0.27152	0.267675	0.263976	0.260379	0.256703	0.252961	0.249175	0.245424	0.241723	0.238115	0.234577	0.231164	0.227952	0.224958	0.222213	0.219713	0.217437	0.215354	0.213504	0.211863	0.210404	0.209066	0.207821	0.206684	0.205666	0.20477	0.204002	0.203362	0.202832	0.202401	0.202053	0.201835	0.201742	0.201786	0.201944	0.202185	0.2025	0.202887	0.203358	0.203891	0.204469	0.20507
0.303966	0.2995	0.295039	0.290809	0.286696	0.282359	0.277981	0.273816	0.270016	0.266412	0.263005	0.259588	0.256085	0.252522	0.248948	0.245365	0.241805	0.23829	0.23485	0.231539	0.228421	0.225519	0.222861	0.220437	0.218229	0.216261	0.214504	0.212947	0.211562	0.210284	0.209132	0.208094	0.207177	0.206386	0.205721	0.205144	0.204645	0.204218	0.203912	0.203714	0.203643	0.203695	0.20384	0.204063	0.204363	0.204762	0.20524	0.205783	0.20636	0.206949
0.301393	0.297371	0.293108	0.289097	0.28495	0.280593	0.276324	0.272388	0.26884	0.265536	0.262305	0.259061	0.255738	0.25239	0.248984	0.245541	0.24207	0.23865	0.235308	0.232089	0.22906	0.226242	0.223657	0.221296	0.219202	0.217325	0.215651	0.214166	0.212838	0.211653	0.2106	0.209664	0.208852	0.208164	0.207561	0.207013	0.206515	0.206129	0.205842	0.205664	0.205599	0.205636	0.205761	0.205967	0.206278	0.206684	0.207172	0.207712	0.208277	0.208884
0.299711	0.295747	0.291666	0.287532	0.283314	0.279055	0.275023	0.271343	0.268103	0.264967	0.261902	0.258834	0.255728	0.252548	0.249278	0.245917	0.242537	0.239211	0.235957	0.232823	0.229872	0.227122	0.224596	0.222348	0.220342	0.218546	0.21694	0.215509	0.214275	0.213188	0.212237	0.211407	0.210698	0.210071	0.209495	0.208944	0.208485	0.208116	0.207848	0.207675	0.207592	0.207607	0.207714	0.207929	0.208246	0.20866	0.209145	0.209673	0.210254	0.210893
0.298101	0.294378	0.290101	0.285873	0.281767	0.277773	0.274019	0.270666	0.267597	0.264624	0.261734	0.258889	0.255952	0.252909	0.249719	0.246447	0.243159	0.239918	0.236746	0.233688	0.230805	0.228111	0.225695	0.223534	0.221608	0.219879	0.218325	0.216987	0.21585	0.214866	0.214021	0.213294	0.212644	0.212043	0.211463	0.21095	0.210507	0.210156	0.209891	0.209699	0.209591	0.209586	0.209701	0.209922	0.210247	0.210657	0.211128	0.211672	0.212287	0.212955
0.296929	0.292799	0.288394	0.284305	0.280504	0.276816	0.273415	0.270232	0.267325	0.264522	0.261858	0.259184	0.256383	0.253416	0.250312	0.24713	0.243924	0.240763	0.237665	0.234671	0.231841	0.229258	0.226927	0.224843	0.222982	0.221303	0.219841	0.2186	0.217566	0.216687	0.215946	0.215277	0.214653	0.214045	0.213502	0.213004	0.212577	0.212227	0.211942	0.211723	0.211594	0.211596	0.211715	0.211943	0.212264	0.21266	0.213147	0.213724	0.214367	0.215058
0.294946	0.290817	0.286668	0.282972	0.279532	0.276239	0.273016	0.269996	0.267262	0.264689	0.262196	0.259658	0.256932	0.25405	0.251035	0.247934	0.244805	0.241716	0.23868	0.235738	0.233019	0.230519	0.228264	0.226242	0.224429	0.222842	0.221477	0.220338	0.21941	0.218636	0.217952	0.217307	0.216674	0.216104	0.215574	0.215091	0.214664	0.214292	0.213979	0.213737	0.213614	0.213619	0.213745	0.213968	0.214273	0.214685	0.215205	0.215811	0.216477	0.217165
0.292929	0.289172	0.285497	0.28219	0.279168	0.27603	0.27295	0.270085	0.267577	0.265166	0.2628	0.260324	0.257674	0.254874	0.251934	0.248903	0.24584	0.242808	0.239819	0.236986	0.234348	0.23192	0.229723	0.227746	0.226022	0.224531	0.223268	0.222235	0.221412	0.220694	0.220031	0.219375	0.218778	0.218218	0.217703	0.217217	0.216765	0.216363	0.216024	0.215788	0.215667	0.215677	0.215796	0.216002	0.216322	0.216766	0.217316	0.217945	0.218607	0.219272
0.291613	0.288375	0.285066	0.28217	0.279242	0.276205	0.273252	0.270599	0.268237	0.265935	0.263611	0.261199	0.258621	0.255887	0.253008	0.250035	0.247023	0.244031	0.24115	0.238395	0.235825	0.233451	0.231292	0.229401	0.227773	0.226383	0.225225	0.224296	0.223528	0.222827	0.22215	0.221528	0.220941	0.220394	0.219874	0.21936	0.218875	0.218444	0.21811	0.217874	0.217756	0.217757	0.217857	0.218077	0.218429	0.218903	0.219475	0.220098	0.220736	0.221388
0.291257	0.288298	0.285382	0.282487	0.279608	0.276667	0.273917	0.271394	0.269127	0.266849	0.264575	0.262228	0.259707	0.257028	0.254201	0.251273	0.248296	0.245412	0.242607	0.239918	0.237399	0.235059	0.232985	0.231188	0.22966	0.228376	0.227321	0.226445	0.225692	0.224974	0.22433	0.223716	0.22314	0.222588	0.222038	0.221488	0.220971	0.220544	0.220209	0.219975	0.219846	0.219827	0.21994	0.220192	0.220573	0.221069	0.221634	0.222233	0.222858	0.223486
0.291339	0.288821	0.285798	0.282907	0.280107	0.277374	0.274751	0.272315	0.27006	0.267823	0.265611	0.263317	0.260849	0.258219	0.255435	0.252541	0.249674	0.246867	0.244129	0.241489	0.239004	0.236747	0.234768	0.233071	0.231649	0.230468	0.229466	0.228603	0.227831	0.227146	0.226509	0.225906	0.225323	0.224739	0.224151	0.223569	0.223056	0.222626	0.222293	0.222047	0.221896	0.22189	0.222036	0.222316	0.222719	0.223208	0.223748	0.224333	0.224933	0.225509
0.292154	0.289261	0.28619	0.283365	0.280794	0.278192	0.275653	0.273218	0.271001	0.268822	0.266663	0.264422	0.262003	0.259416	0.256666	0.253886	0.251098	0.24836	0.245672	0.243065	0.240665	0.238504	0.236625	0.235034	0.233717	0.232589	0.231598	0.230714	0.229975	0.229296	0.22867	0.22806	0.227444	0.226821	0.2262	0.22562	0.225104	0.224676	0.22433	0.224061	0.223923	0.223949	0.224124	0.224426	0.224823	0.225286	0.225811	0.226371	0.226919	0.227403
0.292109	0.289319	0.286392	0.28387	0.281464	0.278964	0.27643	0.274038	0.271886	0.269766	0.267665	0.265477	0.263106	0.260557	0.257929	0.255233	0.252517	0.249834	0.247182	0.244663	0.242361	0.240302	0.238531	0.237047	0.235782	0.234665	0.233651	0.232801	0.232068	0.2314	0.230767	0.230124	0.229469	0.228812	0.228193	0.227611	0.227095	0.226655	0.226286	0.22603	0.225925	0.22598	0.226176	0.226472	0.226842	0.227291	0.227792	0.228299	0.228754	0.229136
0.292109	0.28948	0.28692	0.284563	0.282249	0.279732	0.27723	0.274898	0.272803	0.270739	0.268689	0.266546	0.264211	0.26179	0.259248	0.256626	0.253966	0.251318	0.248758	0.246339	0.244142	0.242193	0.240529	0.239096	0.237841	0.236697	0.235716	0.23487	0.234148	0.233472	0.232804	0.232119	0.231429	0.230774	0.230153	0.22957	0.229041	0.228576	0.22822	0.227997	0.227921	0.227998	0.228187	0.228455	0.22881	0.229234	0.229681	0.230093	0.230444	0.230727
[truncated: 50 more columns]
