# Supplementary material for: Generalized Poincaré plots analysis of heart period dynamics in different physiological conditions: Trained vs. untrained men
Source: PLoS One. 2019 Jul 5;14(7):e0219281. doi: 10.1371/journal.pone.0219281 (PMC6611602; doi:10.1371/journal.pone.0219281)
Supplement: S2 Appendix — (ZIP) [file pone.0219281.s002.zip › Pearson matrices 100x100/Untrained subjects 3 conditions/Untr 1.xlsx]

## Sheet: Cont1REST
0.929927	0.894498	0.867191	0.851507	0.838648	0.822888	0.805914	0.792203	0.783116	0.776195	0.76838	0.759481	0.750767	0.742866	0.735086	0.726784	0.718197	0.709999	0.702468	0.694957	0.687302	0.679116	0.67084	0.662689	0.65459	0.646816	0.638926	0.631294	0.624006	0.617049	0.609485	0.60131	0.593334	0.585662	0.578831	0.571315	0.563556	0.555593	0.548162	0.541048	0.533919	0.526971	0.520181	0.51379	0.508171	0.502699	0.497498	0.492243	0.486948	0.481746
0.894558	0.864673	0.84621	0.834774	0.822131	0.806568	0.791924	0.781475	0.774547	0.768067	0.760318	0.751977	0.744072	0.736586	0.728844	0.720618	0.712399	0.704695	0.697322	0.689837	0.682037	0.673915	0.665786	0.657605	0.649637	0.641835	0.634091	0.62665	0.619524	0.61229	0.604401	0.596283	0.588419	0.581073	0.573911	0.566253	0.558296	0.550534	0.543223	0.536062	0.528989	0.522064	0.51543	0.509369	0.503807	0.498473	0.493238	0.487951	0.482689	0.477484
0.867413	0.84632	0.832914	0.822022	0.808947	0.79482	0.78308	0.775032	0.768879	0.762345	0.754854	0.747132	0.739664	0.732246	0.72447	0.71644	0.708615	0.701118	0.693731	0.686094	0.678248	0.670206	0.661992	0.653785	0.645822	0.638073	0.630476	0.623168	0.61589	0.608303	0.600313	0.592269	0.584637	0.577202	0.569809	0.561922	0.554051	0.546426	0.539107	0.531954	0.524886	0.518072	0.511689	0.505801	0.500349	0.49502	0.489741	0.484455	0.479194	0.473998
0.851783	0.834912	0.822059	0.810447	0.7981	0.786334	0.776985	0.770011	0.763931	0.757477	0.7504	0.743054	0.735695	0.728222	0.720528	0.712784	0.705165	0.69768	0.69013	0.682411	0.674579	0.666421	0.658082	0.649848	0.641933	0.634279	0.626802	0.619396	0.611841	0.604078	0.596083	0.588234	0.580567	0.572996	0.565323	0.557452	0.549688	0.542099	0.534793	0.527626	0.52065	0.514057	0.507864	0.502126	0.496692	0.491344	0.486057	0.480767	0.475514	0.470322
0.838921	0.822273	0.808986	0.798101	0.787876	0.778435	0.770399	0.763786	0.757859	0.751725	0.744967	0.737765	0.730405	0.722999	0.715533	0.707979	0.700408	0.692801	0.685163	0.677449	0.669497	0.661176	0.652774	0.644594	0.63678	0.629237	0.621708	0.614095	0.60639	0.598576	0.590743	0.582896	0.57515	0.567386	0.559678	0.551887	0.544166	0.536627	0.529326	0.522243	0.515479	0.509077	0.503062	0.497396	0.491968	0.48663	0.481343	0.476066	0.470828	0.465685
0.823166	0.806726	0.794892	0.786373	0.778468	0.77044	0.762987	0.75671	0.75113	0.74528	0.738652	0.731481	0.72421	0.717002	0.709698	0.702192	0.69453	0.686848	0.679211	0.671409	0.663281	0.654867	0.646502	0.638427	0.630716	0.623142	0.615458	0.607729	0.599973	0.592285	0.584457	0.576566	0.568684	0.560902	0.553238	0.545483	0.537821	0.530317	0.523103	0.516224	0.50965	0.503435	0.497527	0.491906	0.48651	0.481185	0.475914	0.470656	0.465471	0.460428
0.806267	0.792182	0.783241	0.7771	0.770508	0.763048	0.756018	0.750151	0.744842	0.739061	0.732425	0.725327	0.718231	0.711146	0.703863	0.696253	0.688512	0.680825	0.673115	0.665149	0.656889	0.64847	0.640181	0.632176	0.624439	0.616729	0.608945	0.601168	0.593507	0.585806	0.577934	0.569933	0.562042	0.554301	0.546644	0.538936	0.531306	0.523895	0.516875	0.510174	0.503783	0.497685	0.491846	0.486278	0.480902	0.475597	0.470341	0.465132	0.460041	0.455114
0.792712	0.781838	0.775281	0.770199	0.76393	0.756786	0.750164	0.744572	0.73928	0.733412	0.726783	0.719819	0.71281	0.705698	0.698281	0.690564	0.682801	0.675046	0.667178	0.659061	0.650746	0.642358	0.634091	0.626047	0.618185	0.610376	0.602544	0.59484	0.587151	0.579391	0.571406	0.563399	0.555545	0.54781	0.540172	0.53248	0.524934	0.51771	0.510858	0.50433	0.498057	0.492038	0.486266	0.480733	0.475377	0.470087	0.464874	0.45975	0.454767	0.449933
0.783687	0.774966	0.769158	0.7641	0.757956	0.751158	0.744823	0.739249	0.733832	0.727913	0.721375	0.714472	0.707412	0.700133	0.692587	0.684828	0.677	0.669102	0.661081	0.652887	0.644562	0.636152	0.627825	0.619668	0.611719	0.603862	0.596093	0.588358	0.580606	0.572725	0.564728	0.556759	0.548914	0.541197	0.533553	0.525936	0.518575	0.511518	0.504834	0.498424	0.492239	0.486297	0.480575	0.475074	0.469736	0.464489	0.459357	0.454335	0.449443	0.44467
0.776816	0.768496	0.762557	0.757542	0.751714	0.74523	0.738971	0.733319	0.727858	0.722013	0.715526	0.708567	0.701336	0.693917	0.68632	0.678506	0.67056	0.662529	0.654433	0.646219	0.637844	0.629357	0.620926	0.612703	0.604721	0.596925	0.589132	0.581342	0.573479	0.565581	0.55762	0.549669	0.541849	0.534134	0.526554	0.519121	0.511927	0.505044	0.498484	0.492168	0.486073	0.480194	0.474521	0.469053	0.463765	0.458602	0.45357	0.448639	0.443812	0.439073
0.76898	0.760582	0.754865	0.75028	0.744829	0.73849	0.732244	0.726618	0.721262	0.715477	0.70894	0.701817	0.69445	0.686982	0.679339	0.67143	0.663375	0.655288	0.647177	0.638909	0.630443	0.621856	0.613376	0.605139	0.597216	0.589404	0.581568	0.573684	0.56581	0.557943	0.550002	0.542087	0.534282	0.526635	0.519234	0.511966	0.50495	0.498202	0.491746	0.48553	0.47951	0.473695	0.468071	0.462665	0.457469	0.452409	0.44747	0.442607	0.437821	0.433112
0.75982	0.751996	0.746966	0.742832	0.737537	0.731251	0.725101	0.719643	0.71437	0.708539	0.701832	0.694571	0.687154	0.679643	0.671907	0.6639	0.655801	0.647707	0.639542	0.631176	0.6226	0.613964	0.605479	0.597291	0.589355	0.581507	0.573589	0.565699	0.557857	0.550007	0.5421	0.534206	0.526474	0.519003	0.511758	0.504665	0.497788	0.491154	0.484806	0.478673	0.472725	0.466969	0.461418	0.456111	0.451024	0.446058	0.44119	0.436372	0.43162	0.426922
0.750916	0.743987	0.73946	0.735435	0.730152	0.723974	0.718037	0.71269	0.707371	0.701355	0.694491	0.687167	0.679709	0.67211	0.664273	0.656225	0.648123	0.63998	0.631714	0.62323	0.614594	0.60595	0.597495	0.589291	0.581321	0.573397	0.565478	0.557621	0.549794	0.541972	0.534084	0.526265	0.518705	0.511388	0.50431	0.497354	0.490595	0.484076	0.477817	0.471762	0.465881	0.460205	0.454759	0.449564	0.444575	0.439682	0.43486	0.430079	0.425343	0.420646
0.742998	0.73651	0.732035	0.727962	0.722759	0.716814	0.711026	0.705655	0.700145	0.693955	0.68701	0.679643	0.672106	0.664411	0.656528	0.648479	0.640332	0.63209	0.623702	0.615149	0.606495	0.59786	0.589382	0.581145	0.57311	0.565186	0.557301	0.549461	0.541662	0.533853	0.526037	0.518389	0.510983	0.503832	0.496883	0.490046	0.483407	0.476984	0.470809	0.464825	0.45903	0.453465	0.448134	0.443042	0.43813	0.433286	0.428502	0.42374	0.41901	0.414313
0.735238	0.728779	0.724273	0.72029	0.715335	0.709572	0.703803	0.698263	0.692579	0.6863	0.67931	0.67188	0.664261	0.656528	0.648645	0.640559	0.63232	0.623962	0.615503	0.606925	0.598261	0.589594	0.58108	0.572793	0.564764	0.556877	0.549013	0.541206	0.533422	0.525679	0.518031	0.510539	0.5033	0.496279	0.489446	0.482732	0.476196	0.469865	0.463767	0.457873	0.452194	0.44675	0.441527	0.436515	0.431657	0.426855	0.422094	0.417342	0.412618	0.407939
0.726932	0.720557	0.716261	0.712599	0.70786	0.702148	0.696246	0.690555	0.684787	0.678452	0.671398	0.663894	0.656248	0.648519	0.640599	0.632425	0.624075	0.615647	0.60716	0.598562	0.589853	0.581144	0.572593	0.564321	0.556333	0.54847	0.540642	0.532853	0.525134	0.517557	0.510062	0.502737	0.495631	0.488727	0.482017	0.475409	0.468968	0.462722	0.456719	0.450947	0.445393	0.440062	0.434924	0.429972	0.425163	0.420388	0.41564	0.410899	0.406196	0.401529
0.718353	0.712365	0.708523	0.7051	0.700399	0.694553	0.688521	0.682758	0.676925	0.670506	0.663368	0.655841	0.648205	0.640442	0.632428	0.624142	0.615723	0.607268	0.598754	0.590101	0.581339	0.572596	0.564064	0.555838	0.547879	0.540053	0.532246	0.524523	0.516966	0.509535	0.502205	0.495014	0.488027	0.481247	0.47464	0.468129	0.461776	0.45563	0.449753	0.444111	0.438675	0.433434	0.428361	0.423463	0.418686	0.413926	0.409192	0.404473	0.399786	0.395129
0.710186	0.704789	0.701191	0.697756	0.692862	0.686873	0.68078	0.674952	0.669017	0.662495	0.655326	0.647811	0.640146	0.63229	0.624157	0.6158	0.607351	0.598866	0.590291	0.581576	0.572777	0.564053	0.555568	0.547378	0.539459	0.531655	0.523916	0.51635	0.508937	0.501665	0.494466	0.487396	0.480534	0.473859	0.467348	0.460924	0.454675	0.448659	0.442915	0.437394	0.432053	0.426882	0.421866	0.417004	0.412247	0.407503	0.402792	0.398092	0.393417	0.388778
0.702846	0.697602	0.693926	0.690224	0.685148	0.679101	0.672956	0.667032	0.660988	0.654424	0.647267	0.639732	0.631978	0.624003	0.615794	0.607407	0.598928	0.59038	0.581737	0.572982	0.564196	0.555519	0.547075	0.538934	0.531045	0.523308	0.515725	0.508303	0.501047	0.493903	0.486823	0.47988	0.473125	0.466548	0.460123	0.453806	0.447691	0.441813	0.436194	0.430771	0.425504	0.420395	0.41542	0.410583	0.405843	0.401125	0.396433	0.391747	0.387093	0.382506
0.695429	0.690099	0.686144	0.682262	0.677145	0.671082	0.664881	0.658876	0.652802	0.646253	0.639082	0.63147	0.623608	0.61556	0.60732	0.598905	0.590367	0.581752	0.573067	0.56432	0.555579	0.546947	0.538562	0.530462	0.522646	0.515067	0.507629	0.500366	0.493238	0.486211	0.479259	0.472427	0.465774	0.459285	0.452967	0.446788	0.440817	0.435067	0.42955	0.424205	0.419006	0.413945	0.409001	0.404186	0.399473	0.394776	0.3901	0.385436	0.380833	0.376312
0.687546	0.681949	0.677883	0.67401	0.668915	0.662836	0.656594	0.650588	0.644541	0.637976	0.630732	0.623022	0.615092	0.607015	0.598745	0.590273	0.581669	0.573014	0.564334	0.555629	0.546934	0.538366	0.530036	0.522019	0.51436	0.506929	0.499652	0.492518	0.485506	0.478607	0.471768	0.465041	0.45848	0.452099	0.445921	0.439891	0.434054	0.428409	0.422974	0.417704	0.412558	0.407532	0.402616	0.397832	0.393142	0.388463	0.383809	0.379197	0.37466	0.370204
0.678947	0.673396	0.669457	0.665655	0.66057	0.654481	0.64827	0.642312	0.63625	0.629602	0.622259	0.614484	0.606527	0.598423	0.590093	0.581554	0.572912	0.564259	0.55562	0.546959	0.538329	0.529824	0.521583	0.513723	0.506216	0.498947	0.491801	0.484784	0.477899	0.471111	0.464379	0.457746	0.451294	0.445055	0.439027	0.433135	0.427407	0.421849	0.416493	0.411281	0.406176	0.401182	0.396301	0.391544	0.386872	0.382215	0.377611	0.373064	0.368593	0.364186
0.670335	0.665018	0.661198	0.657408	0.65231	0.646261	0.640112	0.63414	0.627979	0.621219	0.6138	0.605994	0.598011	0.589844	0.581439	0.572857	0.564212	0.555598	0.547	0.538403	0.529836	0.521422	0.513337	0.505633	0.49829	0.49115	0.484121	0.47723	0.470457	0.463773	0.457134	0.450611	0.444301	0.438212	0.432325	0.426544	0.420906	0.415431	0.410138	0.404971	0.399901	0.394945	0.390095	0.385359	0.380706	0.376098	0.371559	0.367077	0.362654	0.358277
0.662109	0.656962	0.653167	0.649346	0.644271	0.638279	0.632112	0.626028	0.619741	0.612881	0.605419	0.597584	0.589535	0.581286	0.57283	0.564238	0.55563	0.547055	0.538518	0.529982	0.521505	0.513242	0.505315	0.497779	0.490568	0.483544	0.47664	0.469861	0.463191	0.456598	0.450067	0.443687	0.437527	0.431579	0.425803	0.420115	0.414566	0.409158	0.403913	0.398783	0.393753	0.38883	0.384005	0.379291	0.374685	0.37014	0.365665	0.361231	0.356838	0.352476
0.654227	0.649116	0.645282	0.641459	0.636423	0.630399	0.624108	0.617892	0.611487	0.604566	0.597065	0.589164	0.58103	0.572724	0.564252	0.555696	0.547127	0.538613	0.530136	0.521687	0.513356	0.505254	0.497499	0.490099	0.483005	0.476107	0.469316	0.462641	0.456061	0.449574	0.443186	0.436958	0.43094	0.425103	0.419422	0.413828	0.408352	0.402996	0.397791	0.392702	0.387707	0.382812	0.378011	0.373345	0.368802	0.364322	0.359894	0.355489	0.351112	0.346752
0.646393	0.641262	0.637443	0.633654	0.628569	0.622409	0.615985	0.609649	0.603177	0.596207	0.588636	0.58065	0.57246	0.564138	0.5557	0.547184	0.538678	0.530225	0.521835	0.513529	0.50536	0.497433	0.48982	0.482543	0.475576	0.468791	0.462106	0.455521	0.449047	0.442704	0.43647	0.430386	0.424481	0.418742	0.41316	0.407644	0.402224	0.39691	0.391749	0.386697	0.381732	0.376863	0.372113	0.367512	0.363034	0.358601	0.354203	0.349815	0.345441	0.341085
0.638485	0.633436	0.629686	0.625828	0.62058	0.614276	0.607739	0.601343	0.594815	0.587762	0.580102	0.572062	0.563861	0.555576	0.547178	0.538726	0.530283	0.52192	0.513672	0.505527	0.497533	0.489752	0.482268	0.475121	0.468269	0.461591	0.454997	0.44852	0.44219	0.436002	0.429914	0.423945	0.418141	0.412502	0.407003	0.401546	0.39617	0.390904	0.385781	0.38076	0.375823	0.371006	0.366323	0.361788	0.35736	0.352958	0.348578	0.344194	0.339824	0.335457
0.630736	0.625796	0.621952	0.61788	0.612455	0.606036	0.59945	0.593	0.58638	0.579227	0.571511	0.563466	0.555306	0.547061	0.538724	0.530337	0.521987	0.513767	0.505681	0.49771	0.489864	0.482215	0.474863	0.467835	0.461092	0.454505	0.44802	0.441688	0.435514	0.429472	0.423502	0.417636	0.411935	0.40638	0.400941	0.39553	0.390204	0.384978	0.379887	0.374895	0.370012	0.365264	0.360648	0.356164	0.35177	0.347386	0.34301	0.33863	0.334252	0.329872
0.623203	0.618121	0.614015	0.609732	0.604184	0.597728	0.591097	0.584556	0.577829	0.570616	0.562898	0.554899	0.546783	0.538602	0.530333	0.522041	0.513837	0.505782	0.49787	0.490049	0.482335	0.47482	0.467591	0.460676	0.454028	0.447552	0.441213	0.435036	0.429009	0.423087	0.417221	0.411461	0.405845	0.400352	0.39496	0.389599	0.384315	0.379123	0.374062	0.369125	0.364312	0.359634	0.355071	0.350622	0.346247	0.341869	0.337498	0.33311	0.328719	0.324331
0.615408	0.610057	0.605759	0.601363	0.595796	0.589311	0.5826	0.575957	0.569173	0.561959	0.554293	0.546347	0.538301	0.530191	0.52202	0.51388	0.505845	0.497967	0.490207	0.48252	0.47494	0.467551	0.46044	0.453626	0.447091	0.440762	0.43458	0.428552	0.422645	0.416828	0.411071	0.405399	0.399846	0.394402	0.38906	0.383742	0.378492	0.373333	0.368329	0.363463	0.358722	0.354099	0.349573	0.345146	0.340777	0.336404	0.332026	0.327628	0.323229	0.318828
0.607144	0.601683	0.597324	0.592938	0.58735	0.580788	0.573983	0.567293	0.560513	0.553352	0.545741	0.537871	0.5299	0.521893	0.513877	0.505909	0.498056	0.490332	0.482706	0.475152	0.4677	0.460432	0.453427	0.446728	0.440341	0.43417	0.428137	0.422229	0.416428	0.410722	0.405055	0.399448	0.393946	0.388553	0.383253	0.377968	0.372751	0.367651	0.36272	0.357928	0.353244	0.348659	0.344157	0.339736	0.335376	0.330997	0.326609	0.322204	0.317794	0.313381
0.598777	0.5933	0.588993	0.584574	0.57889	0.572228	0.565383	0.558705	0.551978	0.544868	0.537333	0.529539	0.521674	0.513823	0.505981	0.498197	0.490499	0.482909	0.475415	0.467987	0.460655	0.453495	0.446607	0.440055	0.433824	0.427802	0.42189	0.416088	0.410397	0.404782	0.399181	0.393625	0.388174	0.382824	0.377555	0.372302	0.367143	0.362117	0.357261	0.352529	0.347885	0.343325	0.338831	0.33442	0.330055	0.325667	0.321273	0.316856	0.312434	0.30802
0.590548	0.58518	0.580816	0.576248	0.570434	0.563729	0.55691	0.550287	0.543605	0.536562	0.5291	0.521414	0.513709	0.506032	0.498372	0.490743	0.483179	0.47572	0.468347	0.461036	0.453812	0.44677	0.440025	0.433627	0.427544	0.421644	0.415837	0.410145	0.404542	0.398993	0.393441	0.387938	0.38253	0.37721	0.37197	0.366775	0.361692	0.356743	0.351948	0.347257	0.342639	0.338089	0.333605	0.32919	0.324818	0.320424	0.316018	0.311589	0.307167	0.302745
0.582643	0.577171	0.572612	0.567875	0.562008	0.555338	0.548585	0.542014	0.535397	0.528424	0.52107	0.513549	0.506021	0.498529	0.491023	0.483527	0.476092	0.468754	0.461496	0.454291	0.447182	0.44028	0.433686	0.427433	0.42147	0.415675	0.409977	0.404372	0.398835	0.393334	0.387834	0.382373	0.376996	0.371706	0.366522	0.361403	0.356399	0.351513	0.346761	0.342097	0.33749	0.33295	0.328463	0.324043	0.319666	0.31526	0.310842	0.306412	0.301982	0.297544
0.574642	0.568971	0.564242	0.559461	0.553642	0.547057	0.540373	0.533878	0.527335	0.520469	0.513284	0.505947	0.498608	0.491271	0.483897	0.47653	0.469216	0.461992	0.454838	0.447746	0.440773	0.434018	0.427566	0.421431	0.415573	0.409885	0.404275	0.398735	0.393245	0.387795	0.382338	0.376908	0.37156	0.366326	0.361218	0.356181	0.351242	0.3464	0.341677	0.337024	0.33243	0.327889	0.323396	0.318972	0.314584	0.310166	0.305746	0.301309	0.296862	0.292407
0.56638	0.56058	0.555858	0.551148	0.545431	0.538928	0.532335	0.525922	0.519487	0.51279	0.505791	0.498647	0.491465	0.484258	0.47701	0.469762	0.462561	0.455439	0.448395	0.441434	0.434604	0.427986	0.42165	0.415617	0.409863	0.404263	0.398717	0.393224	0.387784	0.382375	0.376947	0.371547	0.366256	0.361098	0.356073	0.351103	0.34621	0.341398	0.336687	0.332049	0.327454	0.322909	0.318413	0.313978	0.309577	0.305158	0.30073	0.296276	0.291812	0.287336
0.558019	0.552316	0.547717	0.543107	0.537462	0.53105	0.524545	0.518243	0.511974	0.505459	0.498652	0.491662	0.484608	0.477523	0.470388	0.463249	0.456146	0.44913	0.442214	0.435391	0.428691	0.422186	0.415948	0.410013	0.404342	0.398804	0.393304	0.38786	0.382459	0.377077	0.371676	0.366332	0.361117	0.356043	0.351086	0.346164	0.341303	0.336503	0.331808	0.327172	0.322574	0.318026	0.31352	0.309073	0.30467	0.300242	0.295798	0.291326	0.286841	0.282348
0.549998	0.544459	0.53995	0.535384	0.529809	0.523478	0.517084	0.510947	0.504856	0.498525	0.491865	0.484997	0.478059	0.47108	0.464048	0.457001	0.45	0.443106	0.436322	0.429624	0.423031	0.416617	0.410468	0.404609	0.398998	0.393504	0.388052	0.382645	0.377269	0.37191	0.366564	0.361296	0.356165	0.351159	0.346251	0.341361	0.336513	0.33173	0.327037	0.322398	0.317799	0.313242	0.308723	0.304274	0.299863	0.295418	0.290955	0.286462	0.28196	0.277449
0.542463	0.53697	0.532476	0.527954	0.522444	0.516219	0.509992	0.504034	0.498123	0.49193	0.485383	0.478625	0.471787	0.464904	0.457958	0.451007	0.444123	0.437358	0.430693	0.424095	0.417587	0.411252	0.405172	0.399369	0.393801	0.388353	0.382936	0.377553	0.372199	0.366892	0.361621	0.356437	0.351375	0.346417	0.341542	0.336665	0.331836	0.327057	0.322362	0.317723	0.313114	0.308544	0.304025	0.299567	0.295139	0.290675	0.286191	0.28168	0.27716	0.272631
0.535182	0.529701	0.525265	0.520788	0.51537	0.509314	0.503275	0.4975	0.491718	0.485625	0.479178	0.472515	0.465768	0.458965	0.452107	0.445268	0.438508	0.431857	0.425287	0.418767	0.412329	0.406056	0.400027	0.394267	0.388744	0.383331	0.377937	0.372573	0.367269	0.362036	0.35685	0.351735	0.34672	0.341795	0.336933	0.332078	0.327254	0.322473	0.317779	0.31313	0.308509	0.303938	0.29941	0.294936	0.29049	0.286004	0.281502	0.276972	0.272434	0.267898
0.528021	0.522646	0.518257	0.513866	0.508618	0.502758	0.49691	0.491263	0.48557	0.479566	0.473207	0.46663	0.459956	0.453235	0.446485	0.439766	0.433117	0.426557	0.420059	0.413603	0.407218	0.400991	0.395005	0.38929	0.383802	0.378409	0.373034	0.36772	0.362489	0.35734	0.352224	0.347157	0.342175	0.337263	0.332425	0.327576	0.322753	0.317974	0.313271	0.30861	0.303988	0.299409	0.294865	0.290372	0.285904	0.2814	0.276879	0.272331	0.267785	0.263249
0.521171	0.515824	0.511524	0.5073	0.502249	0.496582	0.490859	0.485293	0.479677	0.473747	0.467463	0.460952	0.454356	0.447738	0.441102	0.43449	0.427928	0.421436	0.414996	0.408585	0.40224	0.396054	0.390113	0.384433	0.378966	0.37359	0.368264	0.363022	0.357875	0.352796	0.347727	0.342693	0.337724	0.332836	0.328006	0.32316	0.318341	0.313553	0.308838	0.304176	0.299546	0.294951	0.290389	0.285874	0.281389	0.276866	0.272325	0.267769	0.263223	0.258691
0.51447	0.509264	0.505156	0.501126	0.49626	0.490711	0.485062	0.479561	0.474006	0.468138	0.461911	0.455472	0.448976	0.442469	0.435934	0.429407	0.422909	0.416468	0.410066	0.403689	0.397381	0.39124	0.385335	0.379678	0.374228	0.3689	0.363646	0.358487	0.353409	0.348378	0.343343	0.338321	0.333376	0.328495	0.32367	0.31883	0.314003	0.309203	0.304487	0.299818	0.295172	0.29056	0.285975	0.281444	0.276939	0.272397	0.267847	0.263291	0.258748	0.254219
0.508124	0.503144	0.499233	0.495371	0.490597	0.485103	0.479506	0.474054	0.468546	0.462722	0.456558	0.450215	0.443826	0.437416	0.43096	0.424491	0.418038	0.411629	0.405255	0.398912	0.392647	0.386541	0.38066	0.375024	0.369622	0.364365	0.359192	0.354102	0.349071	0.344072	0.339049	0.334051	0.329114	0.324238	0.319421	0.314573	0.309733	0.304934	0.300211	0.295526	0.290862	0.286228	0.281627	0.277077	0.272552	0.268	0.26345	0.258896	0.254356	0.249826
0.502277	0.497496	0.493736	0.489926	0.485173	0.47971	0.474149	0.468734	0.463257	0.457483	0.451408	0.445169	0.438874	0.432538	0.426134	0.419704	0.413277	0.406892	0.400547	0.394243	0.388012	0.381932	0.376076	0.370489	0.365158	0.359982	0.354877	0.349833	0.344833	0.339845	0.334846	0.329857	0.324925	0.320057	0.315232	0.310371	0.305532	0.300727	0.295988	0.291286	0.286601	0.281951	0.277331	0.272761	0.268227	0.263673	0.259125	0.254573	0.250033	0.245507
0.496856	0.492217	0.488468	0.484637	0.479889	0.474451	0.468922	0.463531	0.458095	0.452402	0.446428	0.440282	0.434058	0.42777	0.421399	0.41499	0.408583	0.402225	0.395918	0.389646	0.383442	0.37739	0.371586	0.36607	0.360819	0.355711	0.350652	0.345639	0.340649	0.335686	0.330697	0.325713	0.32079	0.315914	0.311076	0.306217	0.301373	0.296552	0.291797	0.287075	0.282375	0.277707	0.273067	0.268488	0.263952	0.2594	0.254854	0.250301	0.245764	0.241248
0.49172	0.487048	0.483254	0.479407	0.474669	0.469259	0.463755	0.458405	0.453048	0.447454	0.441571	0.435497	0.42932	0.423062	0.416706	0.410314	0.403932	0.39761	0.391335	0.38509	0.378916	0.37292	0.367188	0.361751	0.356567	0.351506	0.346479	0.341475	0.33651	0.331558	0.326576	0.321603	0.316672	0.311784	0.306948	0.302085	0.297227	0.292392	0.287618	0.282882	0.278165	0.273478	0.26883	0.264249	0.259715	0.255166	0.250618	0.246069	0.241541	0.237039
0.486535	0.481832	0.478027	0.474183	0.469472	0.46409	0.458635	0.45337	0.448112	0.442607	0.436797	0.430771	0.424622	0.418376	0.412032	0.405664	0.399319	0.393028	0.386778	0.380565	0.37445	0.368527	0.362873	0.357503	0.352367	0.347338	0.34232	0.337341	0.332388	0.327445	0.322475	0.317496	0.312553	0.307669	0.30283	0.297955	0.293084	0.288231	0.283446	0.278694	0.27396	0.269264	0.264616	0.260038	0.255507	0.250956	0.246412	0.241872	0.237358	0.232873
0.481308	0.476618	0.472825	0.469005	0.464319	0.45899	0.453625	0.448463	0.443292	0.437856	0.432091	0.426092	0.419952	0.413715	0.407393	0.401061	0.394746	0.388481	0.382263	0.37611	0.370069	0.364222	0.358633	0.35331	0.348205	0.343186	0.338193	0.333226	0.328283	0.323353	0.318378	0.313388	0.30845	0.303564	0.298715	0.293829	0.288942	0.284078	0.279279	0.27451	0.269768	0.265074	0.260429	0.255855	0.251322	0.246775	0.24224	0.237714	0.233218	0.228753
0.47613	0.471474	0.467711	0.463906	0.459265	0.454028	0.44877	0.443694	0.438588	0.433188	0.427443	0.421449	0.415316	0.409098	0.40281	0.396507	0.390218	0.383984	0.377827	0.371747	0.36578	0.359996	0.354452	0.34916	0.344065	0.339071	0.334091	0.329134	0.324204	0.31927	0.314284	0.309299	0.30436	0.299465	0.294606	0.289706	0.284811	0.279934	0.275118	0.270343	0.265603	0.260913	0.256273	0.251698	0.247168	0.24263	0.238109	0.233601	0.229125	0.224689
0.471056	0.46644	0.462683	0.458912	0.454361	0.449233	0.444062	0.439047	0.433969	0.428577	0.42283	0.416839	0.410722	0.404537	0.398276	0.391997	0.385739	0.379567	0.373483	0.367476	0.361569	0.355828	0.350314	0.345031	0.339961	0.334979	0.330009	0.325066	0.320131	0.315186	0.310206	0.305222	0.300274	0.29537	0.290498	0.285593	0.280687	0.275795	0.270973	0.266201	0.261466	0.256781	0.252141	0.247569	0.243049	0.238526	0.234023	0.229535	0.225087	0.220686
0.466077	0.46147	0.457759	0.454078	0.449635	0.444593	0.439483	0.43449	0.429405	0.423996	0.418244	0.412266	0.40618	0.400019	0.393781	0.387534	0.381339	0.37524	0.369229	0.36328	0.357415	0.351702	0.346197	0.340935	0.335875	0.330904	0.325949	0.321002	0.316056	0.311118	0.306139	0.301147	0.296192	0.291276	0.286401	0.281486	0.276566	0.27167	0.266851	0.262085	0.257356	0.252672	0.248036	0.243475	0.23897	0.234464	0.22998	0.225521	0.221109	0.216745
0.461146	0.45663	0.453023	0.449445	0.445078	0.440093	0.434996	0.429981	0.424862	0.419435	0.413691	0.407743	0.401679	0.395538	0.389331	0.383149	0.377029	0.371003	0.365048	0.359141	0.353302	0.347597	0.342107	0.336853	0.331804	0.326849	0.32189	0.316932	0.311994	0.307058	0.302072	0.297073	0.292107	0.287189	0.282307	0.277379	0.272455	0.267564	0.262753	0.257995	0.253267	0.248587	0.243963	0.239417	0.234929	0.230442	0.225987	0.221563	0.217188	0.212855
0.456445	0.452037	0.448523	0.444999	0.440674	0.435685	0.430547	0.425481	0.420331	0.414906	0.409188	0.40326	0.397214	0.391103	0.384962	0.378856	0.372809	0.366839	0.360924	0.355041	0.349208	0.343514	0.33803	0.332783	0.327749	0.32279	0.317821	0.312871	0.307936	0.302993	0.298002	0.292993	0.288027	0.283103	0.278209	0.273278	0.268361	0.263479	0.258677	0.253919	0.249197	0.24453	0.239921	0.235393	0.230925	0.226467	0.222047	0.21766	0.213317	0.209013
0.451972	0.44766	0.444181	0.440675	0.436322	0.431271	0.426068	0.420964	0.415811	0.41041	0.40471	0.398799	0.392783	0.386738	0.380675	0.374642	0.368651	0.362721	0.356829	0.35095	0.345124	0.339432	0.333952	0.328718	0.32368	0.318712	0.313752	0.308805	0.303864	0.298917	0.293918	0.288911	0.28394	0.279004	0.274109	0.269185	0.264278	0.259406	0.254606	0.249856	0.245147	0.240496	0.235907	0.231399	0.226961	0.222538	0.218156	0.213801	0.209487	0.205217
0.447696	0.443398	0.43992	0.436356	0.431914	0.426781	0.421536	0.41643	0.411302	0.405918	0.400236	0.394355	0.388408	0.382444	0.376455	0.370479	0.364528	0.35862	0.352731	0.346857	0.341028	0.335337	0.329867	0.32463	0.319584	0.314626	0.30967	0.304719	0.299775	0.294821	0.289825	0.284815	0.279834	0.274898	0.270011	0.265099	0.260203	0.255335	0.250543	0.245807	0.241116	0.236486	0.231918	0.227441	0.223038	0.218655	0.214305	0.20998	0.2057	0.201472
0.443449	0.439163	0.435604	0.431917	0.427374	0.422198	0.416959	0.411885	0.406777	0.401412	0.395763	0.389956	0.384094	0.378207	0.372276	0.36634	0.360412	0.354507	0.348621	0.342743	0.336913	0.331228	0.325755	0.320513	0.315478	0.310525	0.305565	0.300612	0.295662	0.290714	0.285716	0.280697	0.275718	0.270792	0.265917	0.261018	0.256128	0.251268	0.246492	0.241776	0.237107	0.2325	0.227963	0.223523	0.219161	0.21481	0.21049	0.206199	0.201962	0.197772
0.439238	0.434834	0.431119	0.427311	0.422724	0.417566	0.412372	0.407327	0.402242	0.396913	0.391343	0.385626	0.379846	0.374019	0.368127	0.362215	0.356289	0.350386	0.344494	0.338612	0.332785	0.327098	0.321621	0.31639	0.311362	0.306406	0.301445	0.296487	0.291544	0.286595	0.28159	0.276574	0.271605	0.266694	0.261833	0.25694	0.25206	0.247218	0.242463	0.23777	0.233126	0.228551	0.224052	0.219653	0.215324	0.211003	0.206718	0.20247	0.198271	0.194119
0.434807	0.430248	0.426423	0.422583	0.41803	0.412934	0.407783	0.402771	0.397727	0.39248	0.387004	0.381373	0.375655	0.369868	0.363998	0.358087	0.352162	0.346251	0.340354	0.334472	0.328642	0.322952	0.317487	0.312263	0.307232	0.302276	0.297312	0.292361	0.287418	0.282463	0.277462	0.272458	0.267505	0.262608	0.257755	0.252874	0.248013	0.243193	0.238464	0.233796	0.229184	0.224649	0.220193	0.215828	0.21153	0.207244	0.203002	0.198793	0.194632	0.19052
0.430108	0.425483	0.421654	0.417867	0.413388	0.408346	0.403239	0.398273	0.393314	0.388162	0.382774	0.377206	0.371527	0.36576	0.359889	0.353976	0.348041	0.342122	0.336223	0.330336	0.324503	0.318825	0.313366	0.308138	0.303107	0.298147	0.293191	0.288241	0.283292	0.278342	0.273354	0.268366	0.263429	0.258541	0.2537	0.248839	0.244002	0.239209	0.234506	0.229873	0.225302	0.22081	0.216389	0.212055	0.207792	0.203549	0.199346	0.195175	0.191055	0.186997
0.425329	0.420735	0.416986	0.41328	0.408855	0.403858	0.398801	0.393924	0.389061	0.383994	0.378665	0.373134	0.367471	0.361698	0.35582	0.349893	0.343946	0.338022	0.332116	0.326225	0.320402	0.314728	0.309263	0.304033	0.298997	0.294047	0.289092	0.284136	0.279192	0.274255	0.269284	0.264314	0.259385	0.25451	0.24969	0.244854	0.240046	0.23528	0.230613	0.22602	0.221494	0.217038	0.212648	0.20835	0.20413	0.199926	0.195762	0.191631	0.187565	0.183571
0.420656	0.416178	0.412521	0.408854	0.404461	0.399514	0.394552	0.389771	0.384986	0.37997	0.374672	0.369152	0.363477	0.35769	0.351791	0.345849	0.339894	0.33396	0.328048	0.322164	0.316343	0.310659	0.305189	0.299953	0.294926	0.289976	0.285015	0.280064	0.275134	0.270215	0.265262	0.260301	0.255387	0.250532	0.245738	0.240932	0.236151	0.231422	0.226795	0.222249	0.217759	0.213335	0.208981	0.204727	0.200546	0.196382	0.192258	0.188182	0.18418	0.180251
0.416259	0.411875	0.408232	0.404576	0.400223	0.395374	0.390508	0.385799	0.381054	0.376059	0.370765	0.365226	0.35953	0.353717	0.347797	0.341842	0.335874	0.329932	0.324025	0.318141	0.312306	0.306614	0.301136	0.295905	0.290878	0.285923	0.280967	0.276031	0.271119	0.266219	0.261275	0.256329	0.251436	0.246609	0.241845	0.237067	0.232322	0.227635	0.223056	0.218546	0.214089	0.209701	0.205392	0.201178	0.197037	0.192914	0.188845	0.184833	0.180897	0.177028
0.412092	0.407688	0.404044	0.400422	0.396169	0.391416	0.386619	0.381943	0.377211	0.37221	0.366887	0.361321	0.355595	0.349756	0.343819	0.337848	0.33187	0.325932	0.320023	0.314123	0.308275	0.302573	0.297098	0.291868	0.286835	0.281886	0.276945	0.272028	0.267136	0.262245	0.257317	0.252393	0.247529	0.242733	0.237998	0.233256	0.228556	0.223917	0.219375	0.214899	0.210479	0.206136	0.201868	0.197695	0.193596	0.189528	0.185523	0.181579	0.177702	0.173891
0.407931	0.403544	0.399944	0.396433	0.39228	0.387591	0.38282	0.378151	0.373403	0.368362	0.363005	0.357404	0.351648	0.34579	0.339834	0.333853	0.327878	0.321937	0.316009	0.310094	0.304235	0.298533	0.293058	0.287822	0.282796	0.277863	0.272944	0.268048	0.263165	0.258291	0.253386	0.248492	0.243661	0.238894	0.234197	0.229501	0.224851	0.220251	0.215744	0.211305	0.206931	0.20263	0.198404	0.194273	0.19023	0.186227	0.18229	0.178405	0.174587	0.170833
0.403838	0.399525	0.396066	0.39265	0.388546	0.383872	0.379098	0.374402	0.369601	0.364513	0.359112	0.353478	0.347701	0.341821	0.335853	0.329873	0.323894	0.317932	0.311987	0.306059	0.300198	0.294494	0.289013	0.283785	0.278777	0.273867	0.268969	0.264084	0.259219	0.254369	0.249496	0.244636	0.239834	0.235107	0.230456	0.225813	0.221203	0.216639	0.212169	0.207778	0.203446	0.199189	0.195006	0.190931	0.186954	0.183019	0.179143	0.175318	0.171557	0.16786
0.399954	0.395824	0.392441	0.389042	0.384926	0.380231	0.375417	0.370653	0.365788	0.360643	0.355204	0.349546	0.343744	0.33785	0.331882	0.325897	0.319894	0.313913	0.307953	0.302022	0.296158	0.290449	0.284977	0.279768	0.274785	0.269898	0.265012	0.260144	0.255304	0.250487	0.245649	0.24082	0.236058	0.231379	0.226782	0.22218	0.217607	0.213082	0.208661	0.204313	0.200027	0.195814	0.191688	0.187681	0.183772	0.179899	0.176082	0.172315	0.168612	0.164958
0.39646	0.392356	0.388948	0.385499	0.381339	0.376587	0.371692	0.366851	0.361919	0.356728	0.35126	0.345576	0.33976	0.333866	0.327891	0.321882	0.31586	0.309863	0.3039	0.297964	0.292095	0.286396	0.280946	0.275764	0.270806	0.265931	0.261064	0.256224	0.251418	0.246638	0.241832	0.237045	0.232333	0.227709	0.223156	0.218592	0.214058	0.209583	0.205207	0.200906	0.196664	0.19251	0.188452	0.184514	0.180668	0.176855	0.173097	0.169388	0.165729	0.162109
0.393031	0.388884	0.385406	0.381895	0.377665	0.372825	0.367846	0.362933	0.357949	0.352726	0.347233	0.341537	0.335725	0.329827	0.323828	0.3178	0.311764	0.305765	0.299799	0.29386	0.288003	0.282329	0.276908	0.271753	0.26681	0.261957	0.25712	0.252315	0.247549	0.242802	0.238041	0.233306	0.228652	0.224074	0.21956	0.215037	0.210554	0.206125	0.201797	0.197542	0.19336	0.189275	0.185288	0.181413	0.177628	0.173874	0.170174	0.166509	0.162884	0.159297
0.389524	0.385302	0.381761	0.37817	0.373841	0.36891	0.363858	0.358893	0.353878	0.34863	0.343129	0.337441	0.331628	0.325708	0.319692	0.313652	0.307615	0.301616	0.295648	0.289723	0.283893	0.278251	0.272861	0.267725	0.262805	0.257984	0.253185	0.248422	0.243692	0.238992	0.234285	0.229611	0.225004	0.220467	0.215995	0.211524	0.20709	0.20271	0.19843	0.194235	0.190124	0.186111	0.182189	0.178376	0.174651	0.170956	0.167301	0.163671	0.16008	0.156531
0.385884	0.381617	0.377991	0.374287	0.369856	0.36485	0.359749	0.354755	0.349717	0.344465	0.338976	0.333292	0.327459	0.321523	0.315496	0.309457	0.303423	0.297423	0.291472	0.285577	0.279783	0.274174	0.268805	0.263696	0.25881	0.25403	0.249275	0.244551	0.239869	0.235225	0.230581	0.225956	0.221393	0.216898	0.21248	0.208059	0.203676	0.199346	0.195128	0.191006	0.186968	0.183021	0.179162	0.17541	0.171744	0.168095	0.164476	0.16088	0.157327	0.153813
0.382184	0.37782	0.374066	0.370243	0.365731	0.360677	0.35555	0.35054	0.345502	0.340265	0.334783	0.329081	0.323235	0.31729	0.311265	0.30523	0.299198	0.293217	0.287298	0.281442	0.275683	0.270099	0.264759	0.259686	0.254844	0.250109	0.245395	0.240721	0.236097	0.231519	0.226927	0.222346	0.217827	0.213388	0.20902	0.204653	0.200321	0.196054	0.19191	0.187863	0.183893	0.18001	0.176212	0.172521	0.168902	0.165289	0.161704	0.158147	0.154629	0.151136
0.378327	0.373836	0.369961	0.366049	0.361489	0.356416	0.351281	0.346279	0.341262	0.336033	0.330534	0.324822	0.318969	0.313028	0.307009	0.300978	0.294967	0.289022	0.283144	0.277325	0.271592	0.26604	0.26074	0.255711	0.250917	0.246225	0.241563	0.23695	0.232394	0.227869	0.223323	0.218788	0.214325	0.209938	0.205626	0.201311	0.197044	0.192852	0.188785	0.184806	0.1809	0.177079	0.173343	0.1697	0.166117	0.162539	0.158993	0.155471	0.151975	0.1485
0.374274	0.369675	0.365713	0.361753	0.357177	0.352105	0.346991	0.342016	0.337008	0.331761	0.326253	0.320536	0.314689	0.308755	0.302741	0.296734	0.290761	0.28486	0.27902	0.27323	0.267531	0.26202	0.256766	0.251787	0.247038	0.242401	0.237801	0.233258	0.228756	0.224278	0.219778	0.215302	0.210893	0.206562	0.202303	0.198054	0.193864	0.18975	0.185752	0.181839	0.177996	0.174238	0.170549	0.166943	0.163396	0.159856	0.156346	0.152845	0.149367	0.14591
0.37006	0.365391	0.361394	0.357422	0.352854	0.347813	0.342733	0.337771	0.332741	0.32748	0.321966	0.316257	0.310418	0.30449	0.298501	0.292535	0.286608	0.280747	0.274937	0.269181	0.263525	0.258061	0.252856	0.247924	0.243231	0.238658	0.23413	0.229642	0.225189	0.220758	0.216318	0.211896	0.207544	0.203269	0.199077	0.194906	0.190795	0.186753	0.18282	0.178971	0.175192	0.171482	0.167831	0.16426	0.160752	0.157248	0.153759	0.150277	0.146816	0.143377
0.365789	0.361113	0.357107	0.353139	0.348606	0.343601	0.338533	0.33354	0.328489	0.323218	0.31771	0.31201	0.306177	0.300274	0.294327	0.288409	0.282524	0.276693	0.270918	0.265205	0.259595	0.254179	0.249022	0.244148	0.23952	0.235021	0.23055	0.22611	0.221704	0.217334	0.212949	0.208587	0.204292	0.200084	0.195972	0.191882	0.187844	0.183868	0.180001	0.176216	0.172487	0.168815	0.1652	0.161668	0.158195	0.154712	0.151241	0.147776	0.144333	0.140908
0.361572	0.356891	0.352891	0.34896	0.344458	0.33946	0.334353	0.329332	0.324264	0.318994	0.313493	0.307798	0.30199	0.296131	0.290233	0.284357	0.278503	0.272708	0.266975	0.261308	0.255747	0.250381	0.245283	0.240475	0.235921	0.231479	0.227058	0.222667	0.218322	0.214008	0.209684	0.205378	0.201152	0.197025	0.192995	0.188979	0.185008	0.181099	0.177297	0.173562	0.169871	0.166235	0.162659	0.159162	0.15571	0.152246	0.148791	0.145343	0.141915	0.138506
0.357409	0.35275	0.348796	0.344889	0.340383	0.335334	0.330193	0.32515	0.320077	0.314808	0.30931	0.303641	0.297879	0.292069	0.286214	0.280369	0.274551	0.2688	0.263115	0.257497	0.251985	0.246679	0.241649	0.236916	0.232421	0.228029	0.223657	0.219327	0.215039	0.210786	0.206519	0.202283	0.198138	0.194095	0.190139	0.186192	0.182288	0.178444	0.174693	0.170996	0.167342	0.163745	0.160204	0.156728	0.153294	0.149845	0.146408	0.142974	0.139562	0.136171
0.353358	0.348764	0.344829	0.340896	0.336318	0.331223	0.326054	0.321001	0.315924	0.310655	0.305184	0.299561	0.29385	0.288085	0.28226	0.276453	0.270679	0.264975	0.259339	0.253772	0.248322	0.243086	0.238131	0.233457	0.229013	0.224671	0.22036	0.216087	0.211861	0.207666	0.20347	0.199316	0.195256	0.191287	0.187401	0.18352	0.179683	0.17589	0.172178	0.168518	0.164902	0.161341	0.157821	0.154363	0.150944	0.147512	0.144089	0.140671	0.137276	0.13391
0.349508	0.34491	0.340922	0.336885	0.332243	0.327114	0.321931	0.316874	0.311795	0.306552	0.301129	0.29556	0.289895	0.28416	0.278373	0.272611	0.266886	0.261232	0.255648	0.250144	0.244765	0.239603	0.234708	0.230087	0.225693	0.221414	0.217161	0.212951	0.208783	0.204659	0.200546	0.196479	0.192494	0.188595	0.184776	0.180964	0.177178	0.173425	0.16975	0.166129	0.162549	0.159008	0.155506	0.152063	0.148661	0.145243	0.141835	0.138434	0.135064	0.131729
0.345712	0.341044	0.336931	0.332816	0.328134	0.322989	0.317805	0.312748	0.307697	0.302505	0.297138	0.291619	0.285986	0.280291	0.274551	0.268839	0.263167	0.257566	0.252047	0.246615	0.241311	0.236211	0.23137	0.226801	0.222472	0.218251	0.214061	0.20991	0.205814	0.201774	0.197749	0.193758	0.189844	0.186013	0.182263	0.178503	0.174758	0.171043	0.167406	0.163821	0.160262	0.156738	0.153251	0.149824	0.146437	0.143034	0.139644	0.136268	0.132928	0.129621
0.341836	0.337026	0.332839	0.328685	0.323988	0.318848	0.31367	0.308649	0.303655	0.298523	0.293209	0.287724	0.282134	0.276487	0.270799	0.265141	0.259524	0.253991	0.248546	0.24319	0.237949	0.232904	0.228118	0.223615	0.219345	0.215188	0.211058	0.20698	0.202969	0.199018	0.195071	0.191152	0.187306	0.183545	0.179849	0.17613	0.172423	0.168747	0.165146	0.161582	0.15804	0.154531	0.15106	0.147648	0.144276	0.140891	0.137525	0.134178	0.130867	0.127582
0.337767	0.332912	0.328697	0.324529	0.319842	0.314715	0.309584	0.304627	0.299698	0.294619	0.289341	0.2839	0.27836	0.272767	0.267134	0.261534	0.255985	0.250528	0.24516	0.239867	0.234681	0.229694	0.224975	0.220532	0.216326	0.21223	0.208174	0.204182	0.200261	0.196389	0.192514	0.188664	0.184889	0.181182	0.177528	0.173848	0.17018	0.166539	0.162959	0.159413	0.155885	0.152393	0.148936	0.145539	0.142185	0.138823	0.135487	0.132169	0.128879	0.125617
0.33368	0.32882	0.324597	0.320436	0.315759	0.310683	0.305624	0.300737	0.295861	0.290815	0.285579	0.280188	0.274701	0.269162	0.263584	0.258052	0.25258	0.247201	0.241896	0.236658	0.23153	0.226611	0.221954	0.217575	0.21343	0.209408	0.20544	0.201538	0.197697	0.193898	0.190093	0.186314	0.182594	0.178929	0.175314	0.171673	0.168041	0.16442	0.160857	0.157325	0.153813	0.150334	0.146893	0.143513	0.140183	0.136851	0.133542	0.130246	0.126979	0.123742
0.329668	0.324805	0.320589	0.316428	0.3118	0.306802	0.301819	0.296985	0.292137	0.287128	0.281939	0.2766	0.271165	0.26568	0.260171	0.254715	0.249321	0.244003	0.238753	0.233573	0.228514	0.223657	0.219063	0.214745	0.210676	0.206742	0.202865	0.199044	0.195276	0.191547	0.187813	0.18409	0.180412	0.176786	0.173209	0.169603	0.165991	0.162387	0.158838	0.15532	0.151822	0.148359	0.144934	0.141578	0.138277	0.134973	0.131686	0.128412	0.12517	0.121961
0.325725	0.32088	0.316659	0.312547	0.308002	0.303083	0.298153	0.293343	0.288528	0.283563	0.278423	0.273135	0.267754	0.262337	0.256904	0.251526	0.246194	0.240931	0.235737	0.230626	0.225628	0.220833	0.2163	0.212058	0.208076	0.204235	0.200438	0.19669	0.192992	0.189336	0.185657	0.181976	0.178337	0.174749	0.171207	0.16762	0.164024	0.160433	0.156899	0.153395	0.149911	0.146465	0.143063	0.139736	0.136463	0.133181	0.129916	0.126666	0.123452	0.120267
0.321888	0.317038	0.312877	0.30885	0.304382	0.299513	0.294602	0.289823	0.285047	0.280127	0.275037	0.269802	0.264489	0.259148	0.253793	0.248475	0.243196	0.237989	0.232863	0.227812	0.222874	0.218138	0.21368	0.209527	0.205638	0.201877	0.198153	0.194475	0.190849	0.187248	0.183611	0.179968	0.176366	0.172812	0.169289	0.165719	0.162135	0.158559	0.155037	0.151548	0.148081	0.144657	0.141284	0.137985	0.134734	0.131472	0.128232	0.125009	0.121819	0.118663
0.318119	0.313364	0.3093	0.305345	0.300917	0.296059	0.291174	0.28643	0.281695	0.27682	0.271781	0.266615	0.261379	0.256115	0.250817	0.245552	0.240328	0.235188	0.23012	0.225127	0.220247	0.215587	0.211219	0.207157	0.203349	0.199659	0.196005	0.192399	0.188828	0.185268	0.181669	0.178063	0.174495	0.170959	0.167452	0.163893	0.160324	0.156759	0.153253	0.14978	0.146335	0.142939	0.139594	0.136317	0.133086	0.129849	0.126634	0.123435	0.120274	0.117156
0.314606	0.309956	0.305954	0.302017	0.297577	0.292735	0.28788	0.283171	0.278475	0.273647	0.268675	0.263585	0.258425	0.253218	0.24797	0.242759	0.237601	0.232518	0.227507	0.222571	0.217767	0.213196	0.208919	0.204937	0.2012	0.197581	0.193999	0.190447	0.186916	0.183394	0.179832	0.176258	0.172707	0.169187	0.16569	0.162145	0.158588	0.155039	0.151548	0.148097	0.14468	0.141312	0.137988	0.134731	0.131524	0.128312	0.125121	0.12195	0.118826	0.115754
0.311368	0.306764	0.302753	0.298775	0.294338	0.289519	0.284695	0.280021	0.275369	0.270607	0.265711	0.260698	0.255594	0.250435	0.245241	0.240095	0.234994	0.229967	0.225013	0.220152	0.215437	0.210957	0.206759	0.20285	0.199183	0.195636	0.192107	0.188596	0.185102	0.181615	0.178085	0.174529	0.170992	0.167482	0.163998	0.160466	0.156924	0.15339	0.149921	0.146498	0.143108	0.139761	0.136457	0.133224	0.130043	0.126853	0.12369	0.120557	0.117478	0.11446
0.308271	0.303634	0.299564	0.295582	0.291166	0.286379	0.281592	0.276966	0.272382	0.267696	0.262878	0.257921	0.252864	0.247758	0.242628	0.237538	0.232492	0.227521	0.222642	0.217871	0.213247	0.208846	0.20472	0.200881	0.197286	0.193792	0.190304	0.186829	0.18337	0.179915	0.176402	0.172859	0.169332	0.165834	0.162363	0.158846	0.15532	0.151808	0.148367	0.144971	0.141604	0.138277	0.134996	0.131788	0.128629	0.125468	0.122341	0.119253	0.116229	0.113274
0.305152	0.300462	0.296398	0.292441	0.28806	0.283316	0.278584	0.274031	0.269525	0.264917	0.260152	0.255242	0.250238	0.245195	0.24012	0.235083	0.230092	0.225196	0.220408	0.215727	0.211182	0.206853	0.202797	0.199028	0.195486	0.192032	0.18858	0.185139	0.181712	0.178273	0.174773	0.171239	0.167724	0.164239	0.160784	0.157283	0.153779	0.150294	0.146881	0.143508	0.14016	0.136856	0.1336	0.130414	0.127284	0.124159	0.121078	0.118045	0.115083	0.112192
0.301996	0.297337	0.29331	0.289389	0.285053	0.280369	0.275716	0.271243	0.266812	0.262254	0.257534	0.252674	0.247732	0.242743	0.237718	0.232735	0.227819	0.223015	0.218317	0.213715	0.20924	0.20498	0.200994	0.197277	0.193773	0.190355	0.186936	0.183527	0.180115	0.176689	0.173196	0.169674	0.166171	0.162702	0.159264	0.155784	0.152307	0.148851	0.145461	0.142107	0.138783	0.135503	0.132269	0.129111	0.126018	0.122938	0.119912	0.116942	0.114044	0.111219
0.298954	0.294337	0.290341	0.286458	0.282179	0.277576	0.273005	0.268606	0.264221	0.259702	0.255031	0.250233	0.245343	0.240403	0.235431	0.230524	0.2257	0.220987	0.216367	0.211836	0.20743	0.203238	0.199302	0.195621	0.192152	0.188766	0.185378	0.181982	0.178583	0.175163	0.171682	0.168171	0.164684	0.161231	0.157814	0.154362	0.150914	0.147481	0.14411	0.14078	0.137479	0.134222	0.131016	0.127895	0.124846	0.121822	0.118859	0.115953	0.113121	0.110365
0.296041	0.291455	0.287495	0.283667	0.27947	0.274949	0.270449	0.266091	0.261741	0.257268	0.252656	0.247907	0.243065	0.238176	0.23328	0.228465	0.223734	0.219098	0.214549	0.210086	0.205747	0.201604	0.197701	0.194053	0.190616	0.187259	0.183883	0.180499	0.177104	0.173695	0.170225	0.16673	0.163259	0.159828	0.156439	0.153016	0.149592	0.146178	0.14283	0.139524	0.136245	0.133015	0.129846	0.12677	0.123777	0.120816	0.117918	0.115078	0.112315	0.109633
0.293232	0.28869	0.28479	0.281045	0.276928	0.272473	0.268009	0.263681	0.259373	0.254957	0.250392	0.24569	0.240897	0.236085	0.231282	0.22656	0.221906	0.217341	0.21286	0.208463	0.20417	0.200058	0.196186	0.192568	0.189159	0.185814	0.182448	0.179068	0.175682	0.172284	0.16883	0.165351	0.161901	0.158497	0.155138	0.15174	0.148336	0.144945	0.141621	0.138336	0.135085	0.131893	0.128769	0.125748	0.122819	0.119923	0.117091	0.11432	0.111632	0.109025
0.290548	0.286077	0.282266	0.278594	0.274534	0.270107	0.265668	0.261381	0.257128	0.252756	0.248235	0.243582	0.238867	0.234149	0.22944	0.224796	0.220213	0.215716	0.211301	0.206947	0.202683	0.198598	0.194756	0.191166	0.187766	0.184429	0.181066	0.177694	0.174319	0.170936	0.167498	0.16404	0.160618	0.157243	0.153911	0.150533	0.147152	0.143784	0.140481	0.137225	0.134011	0.130864	0.127795	0.124839	0.121976	0.119147	0.116383	0.113687	0.111074	0.108541
0.288026	0.283655	0.279913	0.276288	0.272246	0.267837	0.263436	0.259205	0.254995	0.250665	0.246193	0.241619	0.237	0.232377	0.227746	0.223175	0.218659	0.214228	0.209855	0.205527	0.201288	0.197232	0.193414	0.18983	0.186437	0.183102	0.179746	0.176382	0.173022	0.169656	0.166238	0.162808	0.159416	0.156067	0.152755	0.149401	0.146043	0.142696	0.139422	0.136203	0.133035	0.129943	0.12694	0.12405	0.121253	0.118493	0.115804	0.113184	0.110646	0.108187
0.285719	0.281408	0.277701	0.274077	0.270041	0.265667	0.261327	0.257138	0.252969	0.248687	0.244294	0.239818	0.235297	0.230753	0.226196	0.221692	0.217242	0.212851	0.208501	0.204195	0.199983	0.195949	0.192134	0.188555	0.185161	0.181832	0.178483	0.175134	0.17179	0.168444	0.165054	0.161654	0.158288	0.15496	0.151671	0.14834	0.145002	0.141684	0.138448	0.135275	0.132163	0.129137	0.1262	0.123377	0.12065	0.117965	0.115352	0.112807	0.110344	0.107961
0.28355	0.279268	0.275547	0.271918	0.267913	0.263608	0.259311	0.255165	0.251043	0.246841	0.242549	0.238174	0.233734	0.229265	0.224775	0.220337	0.215926	0.211555	0.207224	0.202944	0.19875	0.194716	0.190904	0.187322	0.183933	0.180609	0.177275	0.173941	0.170617	0.167299	0.163941	0.160567	0.157221	0.153916	0.15065	0.147339	0.144031	0.140752	0.137563	0.134446	0.1314	0.128442	0.125572	0.122818	0.120167	0.117558	0.115022	0.112551	0.110165	0.107857
[truncated: 50 more columns]

## Sheet: Cont1RUN
0.993888	0.996166	0.996349	0.996541	0.996394	0.99637	0.996201	0.996119	0.99587	0.995647	0.995397	0.99518	0.994856	0.994664	0.994373	0.994111	0.993797	0.993526	0.993202	0.992896	0.992575	0.992273	0.991953	0.991617	0.991278	0.990952	0.990606	0.990248	0.989897	0.989551	0.989178	0.988806	0.988418	0.98803	0.987623	0.987205	0.986812	0.986402	0.985984	0.985549	0.985152	0.984702	0.984296	0.983876	0.98351	0.983075	0.982701	0.982244	0.981835	0.981363
0.996136	0.997739	0.997934	0.997935	0.997827	0.997718	0.997578	0.997395	0.997138	0.996886	0.996636	0.99635	0.996072	0.995821	0.995535	0.995235	0.994929	0.99462	0.994294	0.993973	0.993654	0.993337	0.993	0.992656	0.992314	0.99197	0.991611	0.991249	0.990894	0.990529	0.99015	0.989764	0.98937	0.988965	0.988546	0.988132	0.987725	0.987305	0.986873	0.986449	0.986017	0.98558	0.985162	0.984761	0.984353	0.98394	0.983517	0.983076	0.982628	0.982185
0.996313	0.997924	0.998028	0.998049	0.99791	0.997813	0.997623	0.997415	0.997144	0.996892	0.996602	0.996335	0.996043	0.99578	0.995472	0.995171	0.99485	0.994534	0.994201	0.993879	0.993553	0.99322	0.992874	0.992525	0.992174	0.991818	0.991453	0.991088	0.99072	0.990345	0.989956	0.989561	0.989154	0.988737	0.988317	0.987896	0.987478	0.987046	0.986616	0.986176	0.985745	0.985306	0.984897	0.984478	0.984076	0.983641	0.983216	0.982757	0.98232	0.981883
0.996474	0.997908	0.998035	0.998013	0.997891	0.997742	0.997531	0.997299	0.997024	0.996736	0.996456	0.996172	0.995876	0.995587	0.995278	0.99496	0.994632	0.994306	0.993973	0.993643	0.993305	0.992961	0.992611	0.992255	0.991894	0.99153	0.991162	0.990787	0.99041	0.990024	0.989627	0.989221	0.988803	0.988383	0.987956	0.987528	0.987098	0.986665	0.986222	0.985781	0.985346	0.984915	0.984493	0.984078	0.983654	0.983218	0.982774	0.982322	0.981886	0.981462
0.996308	0.997791	0.997894	0.99789	0.997728	0.997557	0.997326	0.997083	0.996778	0.996495	0.9962	0.995911	0.995598	0.995304	0.994981	0.994656	0.994319	0.993989	0.99365	0.99331	0.992962	0.992613	0.992256	0.991891	0.991524	0.991156	0.990778	0.990395	0.990009	0.989615	0.989207	0.98879	0.988368	0.987941	0.987507	0.987069	0.986637	0.986192	0.985748	0.985303	0.984872	0.984433	0.984013	0.983582	0.983154	0.982703	0.982261	0.981812	0.981385	0.980958
0.996259	0.997668	0.997784	0.997729	0.997544	0.997348	0.997103	0.996827	0.996524	0.996226	0.995926	0.995618	0.995303	0.994993	0.994662	0.994328	0.993988	0.993652	0.993303	0.992953	0.9926	0.992244	0.991877	0.991506	0.991134	0.990757	0.990371	0.989979	0.989584	0.989179	0.988761	0.988339	0.987909	0.987474	0.987031	0.986591	0.986147	0.985699	0.98525	0.984809	0.984369	0.983933	0.983499	0.983064	0.98262	0.982171	0.981728	0.981286	0.980856	0.980425
0.996071	0.99751	0.997577	0.997499	0.997293	0.997083	0.996807	0.996531	0.996215	0.995913	0.995598	0.995287	0.994959	0.994641	0.994302	0.993964	0.993619	0.993273	0.992916	0.992561	0.992201	0.991835	0.991462	0.991085	0.990704	0.990319	0.989924	0.989524	0.989119	0.988703	0.988279	0.987849	0.987412	0.986967	0.98652	0.986069	0.985621	0.985169	0.984722	0.984273	0.983835	0.983387	0.982949	0.982501	0.982056	0.981606	0.981168	0.980725	0.98029	0.979852
0.995944	0.9973	0.997341	0.99724	0.99702	0.996779	0.996503	0.996213	0.995894	0.995578	0.99526	0.994936	0.994602	0.994275	0.993934	0.99359	0.993236	0.99288	0.992519	0.992156	0.991786	0.991413	0.991035	0.990649	0.99026	0.989865	0.989462	0.989052	0.988635	0.988213	0.987781	0.987342	0.986895	0.986446	0.985989	0.985534	0.98508	0.984628	0.984174	0.983726	0.983277	0.982826	0.982375	0.981926	0.981479	0.981033	0.980592	0.980145	0.979705	0.979264
0.995664	0.997013	0.997043	0.996934	0.996687	0.996447	0.99616	0.995868	0.995538	0.995219	0.99489	0.994562	0.994222	0.993891	0.993543	0.993191	0.992828	0.992468	0.992099	0.991727	0.99135	0.990971	0.990583	0.990189	0.98979	0.989387	0.988974	0.988553	0.988129	0.987698	0.987257	0.986809	0.986357	0.985898	0.985436	0.984975	0.98452	0.984062	0.983607	0.983149	0.982697	0.982235	0.981782	0.98133	0.980887	0.980438	0.979993	0.979541	0.979098	0.978652
0.995385	0.996719	0.996742	0.996602	0.996358	0.996107	0.995818	0.995514	0.995181	0.994852	0.994518	0.994184	0.99384	0.993503	0.993147	0.992785	0.992417	0.992049	0.991671	0.991292	0.990909	0.99052	0.990124	0.989721	0.989313	0.9889	0.988476	0.988048	0.987615	0.987175	0.986725	0.986271	0.985808	0.985344	0.984876	0.984413	0.983952	0.983493	0.983029	0.982567	0.982104	0.98164	0.981185	0.980736	0.980289	0.979836	0.979386	0.978932	0.978483	0.978035
0.995085	0.996415	0.996405	0.996272	0.996018	0.995765	0.995465	0.995157	0.994814	0.994481	0.994142	0.993804	0.993454	0.993108	0.992742	0.992375	0.991999	0.991622	0.991236	0.99085	0.990457	0.990061	0.989655	0.989243	0.988825	0.988401	0.987969	0.987532	0.987091	0.986641	0.986184	0.98572	0.985252	0.984781	0.984311	0.983841	0.983379	0.98291	0.982443	0.981971	0.981506	0.98104	0.980586	0.980133	0.979683	0.979225	0.978772	0.978313	0.977862	0.97741
0.994789	0.996074	0.996078	0.995934	0.995679	0.995415	0.99511	0.994791	0.994445	0.994107	0.993765	0.99342	0.993061	0.992704	0.992332	0.991957	0.991573	0.991187	0.990794	0.990399	0.989998	0.989591	0.989176	0.988754	0.988326	0.987894	0.987453	0.987007	0.986555	0.986098	0.985632	0.985161	0.984687	0.984213	0.983736	0.983264	0.982793	0.98232	0.981843	0.98137	0.980901	0.980437	0.97998	0.979523	0.979067	0.978607	0.978149	0.977688	0.977233	0.976783
0.994411	0.995734	0.995731	0.995589	0.995325	0.995055	0.99474	0.994419	0.994068	0.993726	0.993377	0.993024	0.992655	0.992292	0.991912	0.991528	0.991135	0.990743	0.990341	0.989937	0.989527	0.989111	0.988687	0.988254	0.987818	0.987377	0.986927	0.986471	0.986012	0.985545	0.985072	0.984595	0.984116	0.983636	0.983156	0.982676	0.982201	0.981719	0.981239	0.980763	0.980295	0.979828	0.979367	0.978905	0.978446	0.977982	0.977521	0.977057	0.976604	0.976151
0.994113	0.995411	0.995406	0.995251	0.994978	0.994697	0.994378	0.994051	0.993697	0.993348	0.992989	0.992625	0.992249	0.991878	0.991489	0.991096	0.990696	0.990294	0.989884	0.989471	0.989051	0.988626	0.988192	0.987751	0.987305	0.986855	0.986395	0.985932	0.985463	0.984989	0.984509	0.984028	0.983542	0.983059	0.982571	0.982086	0.981601	0.981117	0.980634	0.980158	0.979688	0.979216	0.978751	0.978286	0.977823	0.977355	0.976892	0.976429	0.975973	0.975522
0.993765	0.995074	0.995058	0.994896	0.994612	0.994328	0.994005	0.993674	0.993313	0.992954	0.992586	0.992214	0.991831	0.99145	0.991053	0.990653	0.990244	0.989834	0.989415	0.988994	0.988565	0.98813	0.987687	0.987237	0.986783	0.986323	0.985855	0.985382	0.984906	0.984425	0.98394	0.983452	0.982963	0.982471	0.981978	0.981485	0.980997	0.980509	0.980027	0.979547	0.979073	0.978597	0.978129	0.97766	0.977194	0.976724	0.976261	0.975796	0.975342	0.974887
0.993436	0.994731	0.994708	0.994534	0.994246	0.993957	0.99363	0.993291	0.992921	0.992552	0.992177	0.991798	0.991406	0.991016	0.990612	0.990204	0.989787	0.989368	0.988941	0.98851	0.988072	0.987629	0.987177	0.986719	0.986254	0.985786	0.985309	0.984828	0.984345	0.983859	0.983367	0.982875	0.982377	0.98188	0.981379	0.980882	0.98039	0.979902	0.979417	0.978934	0.978455	0.977977	0.977504	0.977033	0.976564	0.976095	0.97563	0.975167	0.974708	0.974253
0.993078	0.994372	0.994338	0.994162	0.99387	0.993577	0.993243	0.992895	0.992515	0.99214	0.991757	0.991369	0.990969	0.990573	0.990161	0.989745	0.98932	0.988893	0.988457	0.988017	0.987571	0.987119	0.986658	0.98619	0.985718	0.98524	0.984755	0.984267	0.983778	0.983285	0.982788	0.982287	0.981784	0.981278	0.980773	0.980273	0.97978	0.979289	0.9788	0.978313	0.977832	0.977349	0.976874	0.9764	0.975932	0.975461	0.974998	0.974531	0.974072	0.973614
0.992716	0.994001	0.993966	0.993786	0.993491	0.99319	0.992847	0.992489	0.992103	0.99172	0.991328	0.990932	0.990526	0.990121	0.989702	0.989277	0.988845	0.988409	0.987964	0.987516	0.987062	0.986601	0.986131	0.985654	0.985172	0.984687	0.984194	0.9837	0.983203	0.982705	0.982199	0.981692	0.981181	0.980671	0.980162	0.979661	0.979165	0.97867	0.978177	0.977687	0.977202	0.976717	0.976239	0.975766	0.975296	0.974826	0.97436	0.973893	0.973432	0.972971
0.992336	0.99363	0.993595	0.99341	0.993106	0.992795	0.99244	0.992075	0.991681	0.991289	0.990889	0.990487	0.990072	0.989661	0.989233	0.9888	0.988359	0.987914	0.987462	0.987005	0.986541	0.986071	0.985593	0.985106	0.984616	0.984123	0.983623	0.983121	0.982619	0.982112	0.981601	0.981085	0.980569	0.980055	0.979544	0.97904	0.978541	0.978041	0.977545	0.977052	0.976564	0.976076	0.975599	0.975124	0.974656	0.974183	0.973716	0.973247	0.972784	0.972324
0.991973	0.993268	0.993224	0.993027	0.992712	0.992389	0.992026	0.991654	0.991251	0.990851	0.990445	0.990034	0.989612	0.989192	0.988757	0.988316	0.987865	0.987414	0.986952	0.986486	0.986013	0.985534	0.985046	0.984551	0.984053	0.983552	0.983045	0.982537	0.982026	0.981512	0.980992	0.980471	0.979951	0.979435	0.978921	0.978413	0.977909	0.977407	0.976907	0.976411	0.975921	0.975434	0.974956	0.974482	0.97401	0.973537	0.973069	0.972598	0.972136	0.971675
0.991605	0.992892	0.992836	0.992629	0.992303	0.991973	0.991604	0.991222	0.990812	0.990407	0.989993	0.989575	0.989146	0.988718	0.988275	0.987825	0.987368	0.986907	0.986436	0.985961	0.98548	0.984991	0.984494	0.983991	0.983485	0.982976	0.982462	0.981945	0.981427	0.980904	0.980378	0.979853	0.979331	0.978811	0.978294	0.977781	0.977274	0.976768	0.976266	0.975768	0.975278	0.97479	0.974313	0.973837	0.973365	0.972891	0.972421	0.971951	0.971488	0.971032
0.99122	0.992499	0.992435	0.992219	0.991888	0.991551	0.991173	0.990785	0.990371	0.989958	0.989538	0.989113	0.988677	0.988242	0.987789	0.987333	0.986866	0.986396	0.985916	0.985433	0.984941	0.984444	0.983938	0.983426	0.982912	0.982396	0.981872	0.981347	0.98082	0.980292	0.979761	0.979233	0.978707	0.978183	0.977661	0.977146	0.976635	0.976127	0.975623	0.975126	0.974635	0.974148	0.973668	0.973192	0.972719	0.972244	0.971775	0.971306	0.970848	0.970394
0.990809	0.99209	0.992021	0.991801	0.991463	0.991118	0.990735	0.990344	0.989922	0.989503	0.989076	0.988645	0.988201	0.987757	0.987299	0.986832	0.986356	0.985877	0.985388	0.984895	0.984394	0.983887	0.983373	0.982853	0.982331	0.981805	0.981273	0.980738	0.980205	0.979672	0.979138	0.978606	0.978076	0.977548	0.977023	0.976503	0.975991	0.97548	0.974977	0.974478	0.973989	0.9735	0.973021	0.972544	0.97207	0.971596	0.971128	0.970664	0.970208	0.969758
0.990396	0.991677	0.991604	0.991378	0.991032	0.990682	0.990296	0.989897	0.98947	0.989044	0.988611	0.988172	0.987719	0.987269	0.9868	0.986324	0.985839	0.985351	0.984852	0.984349	0.983839	0.983323	0.9828	0.982271	0.981738	0.981204	0.980662	0.980122	0.979583	0.979046	0.978508	0.977972	0.977436	0.976905	0.976376	0.975855	0.97534	0.97483	0.974326	0.973829	0.973337	0.97285	0.972369	0.971891	0.971419	0.970946	0.970484	0.970022	0.969571	0.969126
0.989979	0.991262	0.991181	0.990947	0.990597	0.990245	0.989852	0.989447	0.989013	0.988581	0.98814	0.987692	0.987233	0.986773	0.986294	0.985809	0.985314	0.984815	0.984306	0.983793	0.983274	0.982749	0.982217	0.981677	0.981136	0.980591	0.980043	0.979496	0.978953	0.978411	0.977869	0.977328	0.97679	0.976255	0.975724	0.975199	0.974685	0.974175	0.973672	0.973173	0.972683	0.972194	0.971713	0.971237	0.970766	0.970299	0.969839	0.969382	0.968936	0.968493
0.989553	0.990834	0.990746	0.990509	0.990158	0.989799	0.9894	0.988988	0.988547	0.988108	0.987658	0.987204	0.986734	0.986263	0.985775	0.985281	0.984775	0.984266	0.983747	0.983225	0.982696	0.982161	0.981618	0.981069	0.980517	0.979965	0.979411	0.97886	0.978312	0.977766	0.977219	0.976675	0.976132	0.975594	0.975061	0.974538	0.974023	0.973514	0.973009	0.972511	0.97202	0.97153	0.971052	0.970577	0.970112	0.969647	0.969192	0.96874	0.968296	0.967855
0.989116	0.990394	0.990305	0.990068	0.98971	0.989345	0.988939	0.988521	0.988073	0.987624	0.987168	0.986702	0.986222	0.985742	0.985244	0.984738	0.984222	0.983703	0.983174	0.982642	0.982103	0.981557	0.981004	0.980445	0.979885	0.979327	0.978768	0.978212	0.97766	0.977108	0.976558	0.976009	0.975464	0.974924	0.974391	0.973867	0.973354	0.972843	0.972339	0.97184	0.971349	0.970862	0.970385	0.969916	0.969453	0.968993	0.968543	0.968094	0.967652	0.967214
0.988667	0.989957	0.989871	0.989627	0.989261	0.988889	0.988476	0.988051	0.987593	0.987137	0.986668	0.986192	0.985702	0.985212	0.984703	0.984186	0.983659	0.983129	0.98259	0.982047	0.981496	0.980941	0.980377	0.97981	0.979243	0.97868	0.978116	0.977555	0.976997	0.976443	0.975887	0.975336	0.974789	0.97425	0.973716	0.973193	0.972677	0.972168	0.971663	0.971165	0.970676	0.970191	0.96972	0.969253	0.968795	0.968342	0.967894	0.967447	0.967009	0.966579
0.988232	0.989531	0.989433	0.989181	0.988806	0.988427	0.988006	0.987571	0.987105	0.986637	0.986156	0.98567	0.98517	0.984668	0.984147	0.983619	0.983081	0.98254	0.98199	0.981435	0.980875	0.980308	0.979736	0.979161	0.978589	0.978021	0.977452	0.976885	0.976324	0.975765	0.975207	0.974653	0.974107	0.973566	0.973034	0.972509	0.971995	0.971485	0.97098	0.970485	0.969997	0.969519	0.96905	0.968589	0.968137	0.967685	0.96724	0.966797	0.966367	0.965943
0.987793	0.989085	0.98898	0.988719	0.988338	0.987951	0.98752	0.987076	0.986597	0.986117	0.985626	0.98513	0.984617	0.984104	0.983572	0.983033	0.982483	0.981932	0.981369	0.980805	0.980232	0.979658	0.979079	0.978498	0.977921	0.977348	0.976772	0.976202	0.975636	0.975074	0.974514	0.973961	0.973413	0.972874	0.972339	0.971816	0.971301	0.970791	0.97029	0.969796	0.969315	0.968839	0.968376	0.96792	0.96747	0.967021	0.96658	0.966145	0.96572	0.965303
0.987321	0.988617	0.988506	0.988241	0.987853	0.987456	0.987017	0.98656	0.986068	0.985578	0.985077	0.984568	0.984045	0.98352	0.982976	0.982426	0.981866	0.981302	0.980729	0.980153	0.979573	0.978991	0.978406	0.97782	0.977237	0.976658	0.976079	0.975504	0.974936	0.974371	0.973811	0.973257	0.97271	0.972169	0.971635	0.971112	0.970597	0.97009	0.96959	0.969102	0.968624	0.968153	0.967696	0.967243	0.966796	0.966351	0.965917	0.965488	0.96507	0.964659
0.986838	0.988136	0.988023	0.987751	0.987352	0.986948	0.986495	0.986024	0.985523	0.985022	0.984508	0.983989	0.983453	0.982917	0.982363	0.981801	0.981228	0.980654	0.98007	0.979485	0.978898	0.97831	0.977719	0.977128	0.97654	0.975957	0.975373	0.974795	0.974224	0.973659	0.973098	0.972544	0.971996	0.971455	0.970922	0.970398	0.969886	0.969381	0.968887	0.968402	0.967929	0.967464	0.967009	0.966559	0.966116	0.965678	0.965251	0.964828	0.964416	0.964012
0.98634	0.987648	0.987528	0.987246	0.98684	0.986419	0.985952	0.985473	0.98496	0.984446	0.983921	0.983389	0.982842	0.982296	0.98173	0.981155	0.980572	0.979986	0.979394	0.978802	0.978209	0.977615	0.977019	0.976422	0.975829	0.975242	0.974655	0.974074	0.973503	0.972937	0.972376	0.971821	0.971273	0.970733	0.970199	0.969678	0.969168	0.968669	0.968178	0.967698	0.967231	0.966768	0.966316	0.96587	0.965434	0.965003	0.964582	0.964166	0.963761	0.963359
0.985841	0.987148	0.987018	0.986728	0.986304	0.985869	0.985393	0.984901	0.984376	0.983851	0.983313	0.98277	0.982212	0.981655	0.981076	0.980491	0.979896	0.979303	0.978703	0.978105	0.977506	0.976907	0.976305	0.975704	0.975106	0.974515	0.973926	0.973345	0.972772	0.972206	0.971644	0.971089	0.970541	0.970001	0.96947	0.968951	0.968447	0.96795	0.967465	0.966991	0.966526	0.966066	0.965618	0.96518	0.96475	0.964326	0.963911	0.963502	0.963099	0.962703
0.985319	0.986626	0.98649	0.986181	0.985743	0.985299	0.984811	0.984307	0.98377	0.983233	0.982684	0.98213	0.981562	0.980991	0.980403	0.979807	0.979204	0.978603	0.977997	0.977393	0.976789	0.976184	0.975578	0.974972	0.974371	0.973777	0.973187	0.972604	0.972032	0.971464	0.970902	0.970347	0.969799	0.969262	0.968732	0.968219	0.967718	0.967227	0.966747	0.966275	0.965814	0.965358	0.964918	0.964486	0.964063	0.963645	0.963237	0.96283	0.962434	0.962044
0.984775	0.986087	0.985931	0.985609	0.985162	0.984707	0.984207	0.983692	0.983142	0.982594	0.982035	0.98147	0.980889	0.98031	0.979709	0.979106	0.978495	0.977888	0.977277	0.976668	0.976058	0.975449	0.974838	0.974228	0.973624	0.97303	0.972437	0.971855	0.971281	0.970714	0.970152	0.969596	0.969051	0.968515	0.967991	0.967481	0.966985	0.9665	0.966022	0.965554	0.965096	0.964649	0.964214	0.963789	0.963373	0.962961	0.962556	0.962155	0.961766	0.961382
0.984219	0.985514	0.985346	0.985019	0.98456	0.984093	0.983582	0.983054	0.982494	0.981935	0.981366	0.980789	0.980199	0.979608	0.979001	0.97839	0.977773	0.977161	0.976544	0.97593	0.975315	0.974701	0.974087	0.973474	0.972869	0.972272	0.97168	0.971096	0.970522	0.969954	0.969392	0.968839	0.968295	0.967764	0.967244	0.966739	0.966249	0.965766	0.965292	0.964828	0.964378	0.963936	0.963509	0.96309	0.962681	0.962272	0.961873	0.961479	0.961095	0.960719
0.983614	0.984911	0.984741	0.984404	0.983934	0.983456	0.982934	0.982396	0.981825	0.981257	0.980676	0.98009	0.979489	0.978891	0.978277	0.97766	0.977038	0.976421	0.975798	0.97518	0.97456	0.973943	0.973325	0.97271	0.972103	0.971507	0.970913	0.970328	0.969754	0.969186	0.968625	0.968074	0.967536	0.967008	0.966493	0.965993	0.965506	0.965026	0.964557	0.9641	0.963657	0.963222	0.962801	0.962389	0.961983	0.961581	0.961189	0.9608	0.960424	0.960057
0.982996	0.984303	0.984122	0.983773	0.983292	0.982802	0.982269	0.981721	0.98114	0.98056	0.979971	0.979374	0.978767	0.978162	0.977542	0.97692	0.976293	0.97567	0.975043	0.974419	0.973796	0.973175	0.972556	0.971939	0.971332	0.970733	0.970139	0.969554	0.968979	0.968413	0.967855	0.967309	0.966774	0.966252	0.965742	0.965245	0.964761	0.964286	0.963824	0.963374	0.962938	0.96251	0.962096	0.961688	0.961288	0.960892	0.960506	0.960125	0.959759	0.9594
0.982382	0.983677	0.983485	0.983125	0.982631	0.98213	0.981587	0.98103	0.980437	0.979849	0.979248	0.978646	0.978031	0.977422	0.976796	0.976169	0.975536	0.974909	0.974277	0.97365	0.973023	0.972401	0.971779	0.971162	0.970553	0.969954	0.969359	0.968773	0.968201	0.967637	0.967084	0.966542	0.966012	0.965495	0.964988	0.964495	0.964016	0.963548	0.963093	0.962651	0.962221	0.961801	0.96139	0.960988	0.960595	0.960205	0.959828	0.959457	0.959098	0.958746
0.981727	0.983024	0.982823	0.982453	0.981948	0.98144	0.980887	0.980319	0.979719	0.97912	0.978513	0.977905	0.977286	0.97667	0.97604	0.975407	0.97477	0.974137	0.973502	0.972871	0.972242	0.971618	0.970996	0.970376	0.969766	0.969166	0.968571	0.967988	0.967417	0.966858	0.966309	0.965771	0.965247	0.964733	0.96423	0.963742	0.96327	0.96281	0.962362	0.961926	0.961504	0.961087	0.960683	0.960288	0.959901	0.95952	0.959152	0.958789	0.958438	0.958096
0.981058	0.982354	0.982143	0.981763	0.981251	0.980734	0.980171	0.979595	0.978984	0.97838	0.977767	0.977154	0.976529	0.97591	0.975274	0.974637	0.973994	0.973358	0.972718	0.972086	0.971455	0.970829	0.970204	0.969584	0.968974	0.968373	0.96778	0.967198	0.966633	0.966078	0.965533	0.965001	0.96448	0.96397	0.963472	0.962991	0.962527	0.962074	0.961633	0.961205	0.960787	0.960376	0.95998	0.959591	0.959212	0.958841	0.958481	0.958126	0.957785	0.957451
0.980365	0.981663	0.981444	0.981058	0.980538	0.980011	0.979441	0.978856	0.978239	0.977629	0.977013	0.976394	0.975765	0.97514	0.974499	0.973857	0.97321	0.97257	0.971928	0.971293	0.970661	0.970033	0.969408	0.968787	0.968175	0.967577	0.966985	0.966409	0.965847	0.965297	0.964758	0.96423	0.963712	0.963207	0.962717	0.962244	0.961787	0.961341	0.960908	0.960484	0.960072	0.959669	0.959279	0.958899	0.95853	0.958168	0.957815	0.95747	0.957137	0.956811
0.979661	0.980956	0.980733	0.980341	0.979811	0.979277	0.978698	0.978108	0.977485	0.976871	0.976249	0.975626	0.974991	0.974362	0.973716	0.973069	0.972419	0.971776	0.971132	0.970496	0.969861	0.969232	0.968605	0.967984	0.967374	0.966778	0.966191	0.965619	0.965062	0.964518	0.963982	0.963458	0.962946	0.962449	0.961966	0.9615	0.961051	0.960613	0.960184	0.959767	0.959363	0.958966	0.958585	0.958215	0.957855	0.9575	0.957158	0.956822	0.956497	0.956179
0.978931	0.980235	0.980009	0.979609	0.979072	0.978529	0.977945	0.977349	0.976723	0.976103	0.975476	0.974848	0.974209	0.973574	0.972925	0.972274	0.971621	0.970976	0.97033	0.969691	0.969056	0.968426	0.967799	0.967179	0.966572	0.965981	0.965398	0.964831	0.96428	0.96374	0.963209	0.96269	0.962186	0.961697	0.961222	0.960764	0.960322	0.959889	0.959467	0.959057	0.95866	0.958273	0.957902	0.957541	0.95719	0.956846	0.956512	0.956184	0.955867	0.955556
0.978202	0.979509	0.979274	0.978868	0.978322	0.977774	0.977185	0.976585	0.975952	0.975328	0.974696	0.974064	0.973419	0.972781	0.972128	0.971474	0.970818	0.970172	0.969523	0.968884	0.968248	0.967617	0.966993	0.966375	0.965773	0.965187	0.96461	0.964049	0.963502	0.962966	0.96244	0.96193	0.961434	0.960953	0.960486	0.960036	0.959599	0.959173	0.958759	0.958356	0.957969	0.957592	0.957231	0.956878	0.956538	0.956202	0.955877	0.955558	0.955248	0.95495
0.977468	0.978771	0.978529	0.978114	0.977563	0.97701	0.976417	0.975811	0.975174	0.974545	0.973908	0.973271	0.972622	0.97198	0.971324	0.970668	0.970011	0.969362	0.968712	0.968072	0.967436	0.966808	0.966185	0.965574	0.964977	0.964396	0.963825	0.963269	0.962727	0.962196	0.96168	0.961177	0.960689	0.960216	0.959758	0.959313	0.958884	0.958466	0.958059	0.957666	0.957289	0.956922	0.95657	0.956228	0.955897	0.95557	0.955255	0.954941	0.954645	0.95436
0.97671	0.978015	0.977767	0.977349	0.976793	0.976238	0.975638	0.975029	0.974387	0.973753	0.973112	0.972471	0.971819	0.971174	0.970515	0.969859	0.969199	0.96855	0.9679	0.96726	0.966627	0.966002	0.965386	0.96478	0.964189	0.963615	0.963049	0.962497	0.961961	0.96144	0.960932	0.960438	0.959959	0.959495	0.959042	0.958605	0.958184	0.957773	0.957376	0.956994	0.956628	0.95627	0.955929	0.955597	0.955274	0.954957	0.954648	0.954349	0.954066	0.953795
0.97594	0.977247	0.976998	0.976576	0.976017	0.975455	0.974853	0.974238	0.973592	0.972954	0.972309	0.971665	0.971011	0.970364	0.969705	0.969046	0.968386	0.967737	0.967088	0.966452	0.965822	0.965204	0.964595	0.963995	0.963411	0.962842	0.962281	0.961735	0.961209	0.960697	0.960198	0.959713	0.959243	0.958785	0.95834	0.957911	0.957498	0.957097	0.956712	0.956341	0.955983	0.955638	0.955306	0.954983	0.954671	0.95436	0.954066	0.953781	0.953512	0.953254
0.975158	0.976473	0.97622	0.975798	0.975232	0.974668	0.97406	0.973442	0.972791	0.97215	0.971501	0.970855	0.9702	0.969553	0.968892	0.968233	0.967574	0.966925	0.966281	0.965649	0.965027	0.964416	0.963813	0.963221	0.962642	0.962079	0.961524	0.960989	0.960472	0.95997	0.95948	0.959005	0.95854	0.95809	0.957654	0.957233	0.95683	0.956441	0.956067	0.955705	0.95536	0.955024	0.954702	0.954389	0.954083	0.953788	0.953508	0.953237	0.952982	0.95274
0.974374	0.975692	0.97544	0.97501	0.974442	0.973873	0.973262	0.972639	0.971985	0.971341	0.970691	0.970044	0.969389	0.96874	0.96808	0.967422	0.966764	0.966121	0.965481	0.964858	0.964244	0.96364	0.963045	0.962459	0.961886	0.961329	0.960786	0.96026	0.959753	0.95926	0.95878	0.95831	0.957855	0.957414	0.956985	0.956575	0.956184	0.955807	0.955442	0.955093	0.954759	0.954432	0.95412	0.953814	0.953524	0.953243	0.952978	0.952721	0.952482	0.952255
0.973576	0.974905	0.974646	0.974216	0.973643	0.973071	0.972456	0.971831	0.971174	0.970529	0.969878	0.969232	0.968575	0.967929	0.96727	0.966613	0.965962	0.965324	0.964694	0.964079	0.963473	0.962877	0.962289	0.961709	0.961143	0.960597	0.960064	0.959548	0.95905	0.958568	0.958094	0.957634	0.957187	0.956754	0.956335	0.955938	0.955559	0.955192	0.95484	0.954502	0.954177	0.95386	0.953555	0.953266	0.952991	0.952725	0.952475	0.952235	0.952011	0.9518
0.972782	0.974105	0.973849	0.973415	0.972839	0.972263	0.971646	0.971018	0.97036	0.969715	0.969066	0.968418	0.967764	0.96712	0.966463	0.965814	0.965169	0.964542	0.963921	0.963314	0.962717	0.962128	0.961547	0.960973	0.960419	0.959883	0.95936	0.958855	0.958368	0.957891	0.957427	0.956975	0.956537	0.956114	0.955709	0.955324	0.954955	0.954601	0.954261	0.953931	0.953617	0.953307	0.953019	0.952745	0.952486	0.952236	0.952002	0.951778	0.951571	0.951368
0.971969	0.973305	0.973044	0.972609	0.972029	0.971452	0.970832	0.970205	0.969548	0.968904	0.968254	0.96761	0.966959	0.966317	0.96567	0.965028	0.964395	0.963778	0.963166	0.962569	0.961978	0.961397	0.960822	0.960261	0.959717	0.959193	0.95868	0.958185	0.957704	0.957238	0.956782	0.956339	0.955911	0.955502	0.955109	0.954734	0.954379	0.954037	0.953705	0.953387	0.953079	0.952787	0.952515	0.952257	0.952014	0.951781	0.951564	0.951356	0.951157	0.950968
0.971163	0.972498	0.972235	0.971797	0.971215	0.970635	0.970016	0.96939	0.968735	0.968091	0.967445	0.966804	0.966156	0.965526	0.964886	0.964257	0.963634	0.963027	0.962425	0.961835	0.961252	0.960677	0.960115	0.959565	0.959032	0.958518	0.958016	0.957528	0.957057	0.956599	0.956152	0.955719	0.955305	0.954909	0.954526	0.954165	0.953822	0.953488	0.953168	0.952857	0.952567	0.952291	0.952036	0.951794	0.951568	0.951352	0.951152	0.950953	0.950768	0.950595
0.970332	0.971679	0.971415	0.970977	0.970394	0.969817	0.9692	0.968577	0.967921	0.967282	0.966641	0.966005	0.965369	0.964747	0.964122	0.963505	0.962892	0.962296	0.961701	0.961119	0.960543	0.959982	0.959431	0.958892	0.95837	0.957867	0.957372	0.956893	0.956431	0.955981	0.955544	0.955126	0.954725	0.954339	0.953971	0.953621	0.953287	0.952965	0.952652	0.952358	0.952085	0.951827	0.951588	0.951365	0.951156	0.950957	0.950765	0.95058	0.950412	0.950255
0.969507	0.970856	0.970595	0.970157	0.969577	0.969003	0.96839	0.967767	0.967118	0.966484	0.965848	0.965226	0.9646	0.963994	0.963383	0.962776	0.962174	0.961585	0.960999	0.960424	0.959862	0.959312	0.958773	0.958244	0.957734	0.957237	0.956752	0.956282	0.955828	0.955389	0.954966	0.954561	0.95417	0.953799	0.953443	0.953102	0.952779	0.952464	0.952169	0.951893	0.951637	0.951396	0.951176	0.95097	0.950779	0.950589	0.950411	0.950244	0.950092	0.949948
0.968664	0.970029	0.969769	0.969337	0.968761	0.968192	0.96758	0.966964	0.966321	0.965693	0.965074	0.964463	0.963854	0.963264	0.962663	0.962067	0.961473	0.960894	0.960313	0.959754	0.959203	0.958665	0.958136	0.95762	0.957115	0.956629	0.956152	0.95569	0.955246	0.954822	0.954413	0.954018	0.953643	0.953283	0.952935	0.952606	0.95229	0.951993	0.951716	0.951458	0.95122	0.950998	0.950795	0.950607	0.950425	0.950248	0.950089	0.949937	0.949799	0.949677
0.967833	0.969204	0.968955	0.968529	0.967958	0.967389	0.966786	0.966178	0.965541	0.964932	0.964325	0.963734	0.963142	0.962562	0.961972	0.961386	0.9608	0.960226	0.959662	0.959113	0.958575	0.958048	0.957531	0.95702	0.956525	0.956047	0.955578	0.955126	0.954698	0.954287	0.953888	0.953509	0.953144	0.952793	0.952457	0.952134	0.951837	0.951559	0.951299	0.951059	0.950841	0.950637	0.950453	0.950273	0.950105	0.949947	0.949804	0.949667	0.94955	0.949446
0.966986	0.968387	0.968147	0.967727	0.967156	0.966598	0.966004	0.965402	0.964788	0.964192	0.963606	0.963033	0.962452	0.961885	0.961304	0.960726	0.960146	0.959588	0.959035	0.958499	0.957971	0.957456	0.956944	0.956443	0.955956	0.955486	0.955026	0.954589	0.954175	0.953774	0.953391	0.953023	0.952667	0.952327	0.951997	0.951694	0.951415	0.951155	0.950914	0.950695	0.950494	0.950308	0.950133	0.949967	0.949818	0.949677	0.949548	0.949433	0.949334	0.94925
0.966171	0.967588	0.967352	0.966931	0.966372	0.965824	0.965237	0.964662	0.964061	0.963489	0.962922	0.962361	0.961792	0.961233	0.960661	0.960087	0.959524	0.958978	0.958437	0.957911	0.957395	0.956885	0.956383	0.955889	0.955409	0.954948	0.954503	0.954081	0.953676	0.953291	0.952919	0.952559	0.952215	0.951881	0.95157	0.951286	0.951026	0.950785	0.950565	0.950363	0.950182	0.950004	0.949843	0.949697	0.949564	0.949437	0.94933	0.949234	0.949156	0.949087
0.965352	0.966784	0.966548	0.966146	0.965597	0.965058	0.9645	0.96394	0.963365	0.962815	0.96226	0.96171	0.961149	0.9606	0.960031	0.959475	0.958923	0.958389	0.957858	0.957344	0.956833	0.956333	0.955838	0.95535	0.954879	0.954433	0.954003	0.953589	0.953201	0.952827	0.952463	0.952114	0.951775	0.951461	0.95117	0.950904	0.950663	0.950443	0.950242	0.950059	0.949885	0.949722	0.949581	0.949451	0.949333	0.949229	0.949141	0.949065	0.949003	0.948951
0.964525	0.965971	0.96576	0.965371	0.964832	0.964328	0.963787	0.963257	0.962704	0.962165	0.961621	0.961079	0.960528	0.959981	0.959431	0.958886	0.958346	0.957822	0.957303	0.956793	0.956291	0.955797	0.955308	0.954829	0.954374	0.953942	0.95352	0.953124	0.952746	0.952379	0.952026	0.951683	0.951363	0.951069	0.950796	0.95055	0.950331	0.95013	0.949947	0.949772	0.949613	0.94947	0.949345	0.949231	0.949136	0.949051	0.948984	0.948923	0.948878	0.948842
0.963687	0.965186	0.964992	0.964614	0.964118	0.963631	0.963123	0.962616	0.962073	0.961544	0.961008	0.960475	0.959925	0.959398	0.958858	0.958325	0.957794	0.957282	0.956766	0.956265	0.955769	0.955281	0.9548	0.954336	0.953895	0.953471	0.953067	0.95268	0.952309	0.951954	0.951605	0.951282	0.950982	0.950707	0.950454	0.95023	0.950029	0.949847	0.949672	0.949512	0.949373	0.949247	0.949137	0.949046	0.94897	0.948906	0.948855	0.948811	0.948783	0.948764
0.962919	0.964438	0.964251	0.963926	0.963445	0.962994	0.96251	0.962011	0.961477	0.960954	0.960425	0.959891	0.959361	0.958843	0.958314	0.957791	0.957271	0.956761	0.956254	0.955758	0.955266	0.954785	0.95432	0.95387	0.953436	0.95303	0.952635	0.952254	0.951894	0.951543	0.951215	0.950911	0.950631	0.950376	0.950146	0.94994	0.949759	0.949584	0.949423	0.949283	0.949162	0.94905	0.948964	0.948893	0.948839	0.948791	0.948756	0.94873	0.948718	0.948719
0.962144	0.963685	0.963572	0.963264	0.962823	0.962398	0.961919	0.961427	0.960897	0.96038	0.959848	0.959335	0.958813	0.958308	0.957788	0.957274	0.956756	0.956255	0.955751	0.95526	0.954775	0.954309	0.953858	0.953416	0.952999	0.952603	0.952213	0.951843	0.951487	0.951155	0.950847	0.950564	0.950304	0.950071	0.949859	0.949673	0.949499	0.949339	0.949199	0.949076	0.948969	0.948882	0.948816	0.948766	0.948728	0.948697	0.94868	0.94867	0.948679	0.948695
0.961364	0.963036	0.962933	0.962669	0.962253	0.961828	0.961353	0.960863	0.960336	0.959815	0.959304	0.958799	0.958288	0.957791	0.957281	0.956768	0.956258	0.955759	0.95526	0.954774	0.954305	0.953853	0.953409	0.952984	0.952576	0.952184	0.951805	0.951438	0.951102	0.950792	0.950504	0.95024	0.950004	0.949789	0.949597	0.949417	0.949258	0.949118	0.948995	0.948888	0.948806	0.948738	0.948694	0.94866	0.948639	0.948625	0.948626	0.948636	0.94866	0.948694
0.96082	0.962451	0.962389	0.962145	0.961716	0.961288	0.960811	0.960322	0.959786	0.959286	0.958781	0.958287	0.957784	0.957296	0.956786	0.95628	0.955771	0.955275	0.954781	0.954311	0.953856	0.953411	0.952983	0.952567	0.952163	0.951782	0.951405	0.951058	0.950743	0.950453	0.950185	0.949946	0.949727	0.949532	0.949346	0.949181	0.949043	0.94892	0.948812	0.948729	0.948667	0.948622	0.948594	0.948577	0.948574	0.948578	0.948598	0.948624	0.948666	0.948711
0.960136	0.961869	0.961839	0.961582	0.961151	0.960722	0.960247	0.959749	0.959237	0.958744	0.958251	0.957765	0.957271	0.956783	0.95628	0.955776	0.95527	0.95478	0.954301	0.953846	0.953397	0.952969	0.952551	0.952138	0.951744	0.951365	0.951009	0.950683	0.950389	0.950119	0.949876	0.949654	0.949455	0.949266	0.949095	0.948951	0.948829	0.948722	0.94864	0.948577	0.948537	0.948508	0.948497	0.948498	0.948513	0.948537	0.948573	0.948617	0.948669	0.948723
0.959598	0.961357	0.961291	0.961025	0.960588	0.960159	0.959672	0.959199	0.958693	0.958211	0.957727	0.957251	0.956756	0.956275	0.955774	0.955272	0.95477	0.954296	0.953832	0.953383	0.952952	0.952533	0.952117	0.951714	0.951322	0.950964	0.950629	0.950324	0.95005	0.949805	0.94958	0.949378	0.949185	0.949011	0.948861	0.948734	0.948628	0.948546	0.948483	0.948443	0.94842	0.948408	0.948415	0.948434	0.94847	0.948509	0.948564	0.948618	0.948679	0.948742
0.959034	0.960763	0.960694	0.960428	0.959993	0.959554	0.959096	0.958631	0.958138	0.957666	0.957192	0.956715	0.956228	0.95575	0.95525	0.954753	0.954269	0.953809	0.953351	0.952921	0.952498	0.952082	0.951676	0.951275	0.950904	0.950567	0.950253	0.94997	0.949721	0.949494	0.949289	0.949093	0.948915	0.948761	0.948628	0.948517	0.948436	0.948375	0.948335	0.948312	0.948306	0.948312	0.948337	0.948377	0.948428	0.948486	0.948551	0.948614	0.948685	0.948761
0.958342	0.960111	0.960054	0.959799	0.959354	0.958951	0.958503	0.958055	0.957572	0.957112	0.956637	0.956169	0.955684	0.955208	0.954714	0.954235	0.953765	0.953313	0.952874	0.952451	0.952032	0.951626	0.951221	0.950841	0.950492	0.950176	0.949884	0.949626	0.949395	0.949189	0.948989	0.948808	0.948651	0.948515	0.948397	0.948312	0.948252	0.948214	0.948191	0.948184	0.948197	0.948221	0.948268	0.948324	0.948393	0.948462	0.948536	0.948608	0.948692	0.94878
0.957659	0.95946	0.959416	0.959148	0.958746	0.958353	0.957923	0.957485	0.957014	0.956552	0.956087	0.95562	0.955137	0.954666	0.95419	0.953727	0.953264	0.95283	0.9524	0.951979	0.95157	0.951165	0.950782	0.950423	0.950097	0.949803	0.949536	0.949296	0.949086	0.948885	0.9487	0.94854	0.9484	0.94828	0.948188	0.948123	0.948087	0.948065	0.948059	0.948072	0.948103	0.948148	0.948211	0.948285	0.948366	0.948443	0.948526	0.948611	0.948707	0.948807
0.95697	0.958807	0.958746	0.958533	0.958142	0.957767	0.957348	0.956923	0.956449	0.955996	0.955531	0.955065	0.954588	0.954136	0.953677	0.953219	0.952776	0.952351	0.951921	0.951511	0.951102	0.950719	0.950359	0.950022	0.949718	0.94945	0.949201	0.948982	0.948777	0.94859	0.948426	0.948283	0.948159	0.948066	0.947995	0.947953	0.947934	0.947929	0.947942	0.947973	0.948025	0.948087	0.948168	0.948254	0.948342	0.948429	0.948525	0.948622	0.94873	0.948847
0.95628	0.958108	0.958123	0.957924	0.957551	0.957189	0.956781	0.956352	0.955887	0.955433	0.954969	0.954509	0.954051	0.953617	0.953163	0.952726	0.95229	0.951866	0.951447	0.951036	0.95065	0.95029	0.949952	0.949638	0.94936	0.949111	0.948882	0.948667	0.948477	0.948311	0.948165	0.948038	0.947941	0.947868	0.94782	0.947796	0.947793	0.947808	0.947839	0.947892	0.94796	0.94804	0.948133	0.948226	0.948324	0.948423	0.948532	0.948641	0.948766	0.948892
0.955502	0.957478	0.957507	0.95733	0.956968	0.956618	0.956205	0.955784	0.955317	0.954864	0.954404	0.953965	0.953525	0.953097	0.952664	0.952235	0.9518	0.951386	0.950965	0.950577	0.950215	0.949878	0.949563	0.949276	0.949016	0.948787	0.948563	0.948362	0.948193	0.948045	0.947915	0.947815	0.947738	0.947689	0.947658	0.947651	0.947667	0.9477	0.947754	0.947822	0.947909	0.948	0.9481	0.948203	0.948314	0.948426	0.948545	0.948672	0.948806	0.948945
0.954966	0.956913	0.95695	0.956775	0.956419	0.956057	0.95565	0.955224	0.954754	0.954304	0.953866	0.953445	0.95301	0.952604	0.952178	0.951748	0.951322	0.950906	0.950508	0.950145	0.949806	0.949492	0.949205	0.948936	0.948697	0.948471	0.948261	0.948081	0.947929	0.947797	0.947694	0.947615	0.947562	0.947529	0.947516	0.947527	0.947563	0.947617	0.947687	0.947774	0.947872	0.94797	0.948079	0.948195	0.948318	0.948441	0.948579	0.948714	0.948861	0.949009
0.954288	0.956298	0.95635	0.95619	0.955822	0.955469	0.955058	0.954632	0.954165	0.953739	0.953321	0.952906	0.952495	0.952097	0.95167	0.95125	0.950821	0.950429	0.950057	0.949718	0.949403	0.949118	0.948849	0.948601	0.948364	0.948153	0.947964	0.947802	0.947666	0.947561	0.947479	0.947424	0.947387	0.947372	0.947377	0.947408	0.947465	0.947535	0.947624	0.947721	0.947826	0.947934	0.948056	0.948184	0.948319	0.94846	0.948606	0.948754	0.94891	0.949068
0.953651	0.955691	0.955758	0.955583	0.955224	0.954866	0.954453	0.95403	0.95359	0.953185	0.952773	0.952383	0.95198	0.95158	0.951164	0.95074	0.950336	0.949971	0.949623	0.94931	0.949023	0.948757	0.948509	0.948263	0.94804	0.94785	0.947678	0.947532	0.947424	0.947341	0.947283	0.947244	0.947225	0.947228	0.947252	0.947304	0.947377	0.947467	0.947566	0.94767	0.947784	0.947904	0.948039	0.948178	0.948331	0.948481	0.94864	0.948797	0.948963	0.949133
0.952986	0.955074	0.955123	0.954962	0.954597	0.954238	0.953829	0.953437	0.95302	0.952622	0.952236	0.951855	0.951449	0.951061	0.95064	0.950243	0.949866	0.949526	0.949205	0.94892	0.948653	0.948408	0.948161	0.947929	0.947728	0.947555	0.947399	0.947281	0.947195	0.947136	0.947094	0.947072	0.947072	0.947094	0.94714	0.947208	0.9473	0.9474	0.947505	0.947618	0.947745	0.947878	0.948023	0.948181	0.948343	0.948505	0.948674	0.948841	0.949018	0.949195
0.952327	0.954406	0.954479	0.954313	0.953947	0.953593	0.95322	0.952854	0.952442	0.952073	0.951697	0.951312	0.950917	0.950525	0.950132	0.949763	0.949413	0.9491	0.948808	0.948544	0.948298	0.948053	0.94782	0.94761	0.947426	0.947269	0.947142	0.947045	0.946983	0.94694	0.946916	0.946913	0.946931	0.946975	0.947037	0.947124	0.947226	0.947332	0.947446	0.947572	0.947711	0.947854	0.948019	0.948185	0.94836	0.948531	0.948709	0.948888	0.949073	0.949257
0.951567	0.953723	0.953794	0.953633	0.953274	0.952963	0.952619	0.95226	0.951881	0.951521	0.95114	0.950768	0.950368	0.950005	0.949642	0.9493	0.948978	0.948696	0.948425	0.948182	0.947936	0.947705	0.947494	0.947301	0.947132	0.947005	0.946899	0.946826	0.94678	0.946755	0.946749	0.946765	0.946805	0.946865	0.946945	0.947042	0.94715	0.947264	0.947391	0.947529	0.947679	0.947841	0.948014	0.948193	0.948376	0.948558	0.948747	0.948933	0.949125	0.94932
0.950875	0.95303	0.953104	0.952952	0.952642	0.952363	0.952025	0.951701	0.951328	0.950962	0.950593	0.950215	0.949846	0.949515	0.94918	0.948867	0.948577	0.948315	0.948065	0.947822	0.947589	0.947381	0.947186	0.947008	0.946869	0.946763	0.946681	0.946625	0.946596	0.946589	0.946602	0.94664	0.946695	0.946773	0.946863	0.946965	0.947081	0.947208	0.947346	0.947494	0.947663	0.947833	0.948019	0.948207	0.9484	0.948593	0.94879	0.948983	0.949185	0.949382
0.950092	0.952292	0.952386	0.952299	0.952027	0.951755	0.951455	0.951139	0.950758	0.950404	0.950028	0.949682	0.949347	0.949046	0.948741	0.948462	0.948192	0.947952	0.9477	0.94747	0.94726	0.947068	0.94689	0.946741	0.946623	0.946542	0.946475	0.946435	0.946425	0.946437	0.946471	0.946524	0.946599	0.946686	0.94678	0.946889	0.947017	0.947156	0.947304	0.947472	0.947648	0.947831	0.948025	0.948223	0.948428	0.948628	0.948831	0.949034	0.949239	0.949442
0.949311	0.95156	0.951739	0.951697	0.951425	0.951196	0.950901	0.950572	0.950203	0.949839	0.949497	0.949187	0.948882	0.948613	0.948344	0.948085	0.947836	0.947593	0.947353	0.947146	0.946952	0.946776	0.946627	0.9465	0.946406	0.946339	0.946289	0.946268	0.946276	0.94631	0.946359	0.94643	0.946513	0.946603	0.946704	0.946825	0.946965	0.947113	0.94728	0.947456	0.947645	0.947836	0.94804	0.948248	0.94846	0.948667	0.948881	0.949086	0.949296	0.949502
0.948533	0.950932	0.95116	0.951109	0.950882	0.950653	0.950339	0.950021	0.949637	0.94931	0.949005	0.948728	0.948456	0.948224	0.947974	0.947737	0.947483	0.947252	0.947035	0.946843	0.946665	0.946519	0.946392	0.946288	0.946209	0.946158	0.946126	0.946122	0.946152	0.9462	0.946267	0.946346	0.946431	0.946528	0.946641	0.946773	0.946922	0.947089	0.947263	0.94745	0.947647	0.947848	0.948063	0.948278	0.948497	0.948713	0.948929	0.949138	0.949352	0.94956
0.947969	0.950409	0.950598	0.950595	0.950357	0.950099	0.949794	0.949457	0.949111	0.948824	0.948553	0.94831	0.948076	0.947864	0.947636	0.947391	0.947148	0.94694	0.946738	0.946561	0.946414	0.946289	0.946186	0.946096	0.946032	0.945999	0.945984	0.946002	0.946045	0.946111	0.946185	0.946266	0.946357	0.946465	0.946587	0.946728	0.946896	0.94707	0.947256	0.947451	0.947657	0.947868	0.948089	0.948311	0.948539	0.948757	0.948977	0.949191	0.949405	0.949612
0.947374	0.949788	0.950049	0.950038	0.949767	0.949521	0.949196	0.948903	0.948601	0.948351	0.948117	0.947915	0.947702	0.947513	0.947276	0.947042	0.946822	0.94663	0.946443	0.946298	0.946172	0.946071	0.945981	0.945906	0.94586	0.945844	0.945851	0.945882	0.945943	0.946016	0.946091	0.946177	0.946278	0.946396	0.946527	0.946687	0.946861	0.947046	0.94724	0.947443	0.94766	0.947878	0.948105	0.948337	0.948566	0.948788	0.949012	0.949226	0.94944	0.949642
0.94662	0.9492	0.949455	0.949407	0.949153	0.948887	0.948613	0.94837	0.948109	0.947898	0.947708	0.947528	0.947339	0.947141	0.946915	0.946705	0.9465	0.946323	0.946169	0.946045	0.945944	0.945856	0.945781	0.945724	0.945695	0.9457	0.94572	0.945768	0.945836	0.945908	0.945988	0.946085	0.946196	0.946322	0.946471	0.946636	0.946822	0.947015	0.947217	0.947431	0.947654	0.947877	0.948114	0.948347	0.948581	0.948807	0.949031	0.949244	0.949453	0.949654
0.946102	0.948631	0.948819	0.94879	0.948508	0.9483	0.948081	0.947882	0.947663	0.947499	0.94733	0.947174	0.946972	0.946784	0.946583	0.946388	0.946198	0.946054	0.94592	0.945821	0.945732	0.94566	0.945602	0.945561	0.945552	0.945571	0.945607	0.94566	0.945727	0.945803	0.945894	0.945999	0.946117	0.946262	0.946416	0.946593	0.946785	0.946986	0.947198	0.947418	0.947647	0.947879	0.948117	0.948354	0.948591	0.948817	0.94904	0.949247	0.949455	0.949654
0.945371	0.947883	0.948121	0.948075	0.947866	0.947725	0.947559	0.947408	0.94724	0.947099	0.946956	0.946786	0.946594	0.946432	0.946247	0.946067	0.945911	0.945788	0.94568	0.945594	0.94552	0.945464	0.945423	0.945403	0.945406	0.945441	0.945482	0.945534	0.945603	0.94569	0.945788	0.945901	0.946037	0.946186	0.946352	0.946535	0.946736	0.946946	0.947164	0.947389	0.947627	0.94786	0.948102	0.948342	0.94858	0.948803	0.949021	0.949227	0.949432	0.949623
0.944502	0.947142	0.947364	0.947414	0.947284	0.947203	0.947088	0.946994	0.946847	0.946731	0.94657	0.94641	0.946245	0.946099	0.945928	0.945783	0.945648	0.945551	0.945455	0.945383	0.945325	0.945286	0.945265	0.945256	0.945276	0.945314	0.945351	0.945405	0.945485	0.945579	0.945684	0.945814	0.945955	0.946115	0.946286	0.946476	0.946687	0.946903	0.947125	0.947359	0.947597	0.947834	0.948079	0.948319	0.948554	0.948772	0.948988	0.949192	0.949388	0.949578
0.94379	0.946388	0.946733	0.946877	0.946806	0.946778	0.946721	0.946643	0.946517	0.946376	0.94622	0.946086	0.945934	0.945802	0.945667	0.945543	0.945432	0.945345	0.945262	0.945205	0.945163	0.945144	0.945133	0.945139	0.94516	0.945194	0.945232	0.945294	0.94538	0.94548	0.945603	0.945736	0.945887	0.946051	0.946229	0.946428	0.946643	0.946863	0.947094	0.947328	0.947569	0.947808	0.948053	0.948289	0.948519	0.948735	0.948948	0.949142	0.949336	0.949522
0.942891	0.945731	0.946201	0.946415	0.946399	0.946433	0.946388	0.946331	0.94617	0.946032	0.945902	0.94578	0.945641	0.945546	0.945431	0.945331	0.945229	0.945155	0.945086	0.945045	0.945022	0.945012	0.945016	0.945022	0.945037	0.94507	0.945115	0.945183	0.945274	0.945391	0.945516	0.945659	0.945813	0.945984	0.94617	0.946374	0.946592	0.94682	0.94705	0.947287	0.94753	0.947768	0.948009	0.948239	0.948466	0.948679	0.948882	0.949074	0.949264	0.949457
0.942406	0.945363	0.945869	0.946121	0.946155	0.946184	0.946147	0.946037	0.945871	0.945755	0.945633	0.945522	0.945419	0.945343	0.945251	0.945157	0.945065	0.945004	0.944948	0.944925	0.94491	0.944914	0.944916	0.944913	0.944925	0.944965	0.945014	0.945086	0.945193	0.945311	0.945444	0.94559	0.94575	0.945928	0.946117	0.946323	0.946549	0.946776	0.947008	0.947245	0.947487	0.94772	0.947954	0.948182	0.948406	0.948607	0.948809	0.948995	0.949193	0.949379
0.942006	0.945028	0.945575	0.945884	0.945902	0.945935	0.945834	0.945718	0.945575	0.945467	0.945355	0.945282	0.945199	0.945147	0.945061	0.944977	0.944898	0.94485	0.944812	0.944797	0.944795	0.944796	0.944788	0.944781	0.944799	0.944842	0.944894	0.944982	0.945089	0.945216	0.945351	0.945502	0.94567	0.94585	0.946041	0.946254	0.946478	0.946706	0.94694	0.947175	0.947412	0.947638	0.94787	0.948094	0.948306	0.948506	0.948702	0.948896	0.949087	0.949275
0.941578	0.9447	0.945321	0.945608	0.945627	0.945586	0.945479	0.945389	0.945253	0.945156	0.945087	0.945035	0.944977	0.944932	0.944856	0.944785	0.944719	0.94469	0.944659	0.944657	0.944652	0.944641	0.944629	0.944628	0.944648	0.944694	0.944762	0.944849	0.944965	0.945093	0.945234	0.945392	0.945561	0.945744	0.945942	0.946152	0.946378	0.946607	0.946838	0.947068	0.947298	0.947521	0.947749	0.947962	0.948173	0.948368	0.948571	0.948759	0.948952	0.949139
0.941189	0.944447	0.945023	0.945311	0.945238	0.945191	0.945115	0.945035	0.944911	0.94486	0.944812	0.944787	0.944736	0.944702	0.94464	0.944583	0.944535	0.944513	0.944495	0.944489	0.944472	0.944456	0.944449	0.94445	0.944472	0.944534	0.944601	0.944696	0.944813	0.944946	0.945094	0.945253	0.945424	0.945613	0.945808	0.94602	0.946246	0.946473	0.946699	0.946922	0.947149	0.947368	0.947585	0.947796	0.948002	0.948205	0.948402	0.948592	0.948785	0.948969
0.940901	0.944102	0.944682	0.944863	0.944786	0.944778	0.944715	0.94465	0.944577	0.94455	0.944531	0.944514	0.944474	0.944456	0.944408	0.94437	0.94433	0.94432	0.944298	0.944279	0.944256	0.944246	0.944241	0.944243	0.944281	0.944341	0.944415	0.944512	0.944634	0.944774	0.944922	0.945083	0.94526	0.945446	0.945642	0.945854	0.946078	0.9463	0.946518	0.946738	0.946961	0.947169	0.947384	0.947591	0.947805	0.948001	0.948201	0.94839	0.94858	0.948757
0.940337	0.943642	0.944113	0.944313	0.944292	0.944306	0.944265	0.94426	0.944215	0.944221	0.944212	0.944209	0.944185	0.944183	0.944156	0.944126	0.944099	0.944086	0.944049	0.944024	0.944007	0.943999	0.943995	0.944013	0.94405	0.944117	0.944193	0.944293	0.944422	0.944563	0.944713	0.94488	0.945053	0.94524	0.945436	0.945646	0.945865	0.946079	0.946294	0.946511	0.946723	0.946929	0.94714	0.947355	0.947563	0.947762	0.947962	0.948148	0.948331	0.948507
[truncated: 50 more columns]

## Sheet: Cont1RELAX
0.949321	0.949018	0.937833	0.923627	0.907957	0.891084	0.872617	0.853871	0.835954	0.819851	0.805461	0.793262	0.7833	0.775632	0.769804	0.766289	0.764224	0.763497	0.762655	0.762162	0.761872	0.761104	0.759559	0.757462	0.754437	0.750628	0.745633	0.740308	0.73431	0.727605	0.72075	0.713983	0.707641	0.701749	0.696131	0.690906	0.686145	0.68208	0.678319	0.674769	0.671661	0.66843	0.66559	0.662548	0.659395	0.656114	0.652747	0.649094	0.645733	0.642255
0.948998	0.944583	0.9311	0.91531	0.898235	0.879698	0.860301	0.841369	0.823955	0.808509	0.795166	0.784204	0.775646	0.76924	0.765	0.762723	0.761854	0.761542	0.761371	0.761446	0.761334	0.760525	0.758977	0.756637	0.75338	0.749056	0.743928	0.738289	0.731911	0.725103	0.718259	0.71166	0.705525	0.699761	0.694342	0.689367	0.684971	0.6811	0.677486	0.674199	0.671072	0.668085	0.665195	0.662147	0.658974	0.655687	0.652203	0.648702	0.645302	0.641907
0.938055	0.931292	0.91642	0.899446	0.880925	0.861484	0.841913	0.823506	0.806932	0.792613	0.780638	0.771196	0.764088	0.759311	0.756509	0.755496	0.755354	0.755679	0.756129	0.756516	0.756435	0.755606	0.753903	0.751334	0.74766	0.743122	0.737772	0.731797	0.725264	0.718468	0.711777	0.70542	0.699477	0.693924	0.688773	0.684155	0.680046	0.676358	0.673001	0.669823	0.666885	0.66397	0.661073	0.658023	0.654854	0.651501	0.648102	0.644656	0.641318	0.637946
0.923991	0.915667	0.899608	0.881228	0.861795	0.84208	0.82298	0.805441	0.790061	0.777148	0.766763	0.758892	0.75348	0.750232	0.748805	0.748697	0.74929	0.750241	0.75109	0.751601	0.751519	0.75055	0.748643	0.745686	0.741767	0.73697	0.731334	0.725156	0.718576	0.711892	0.705413	0.69927	0.693542	0.688239	0.683423	0.679101	0.675222	0.671781	0.668555	0.66556	0.662695	0.659809	0.656901	0.65385	0.650624	0.647326	0.643961	0.640593	0.637277	0.634052
0.908615	0.898865	0.881311	0.862016	0.842272	0.822947	0.8047	0.788377	0.774439	0.763155	0.754434	0.748318	0.744513	0.742717	0.742357	0.74308	0.744356	0.745737	0.746782	0.747337	0.747128	0.745959	0.743697	0.740466	0.736262	0.73115	0.725298	0.719019	0.712496	0.705981	0.6997	0.693775	0.688287	0.683296	0.678769	0.674691	0.671066	0.667768	0.664718	0.661816	0.658981	0.656104	0.653185	0.65008	0.646888	0.64361	0.640305	0.636975	0.63378	0.630776
0.892026	0.880518	0.862067	0.8425	0.82315	0.804668	0.787665	0.772812	0.760554	0.751003	0.744102	0.739656	0.737375	0.736743	0.737323	0.738793	0.740558	0.742177	0.743309	0.743765	0.743361	0.741854	0.739306	0.735765	0.731223	0.725853	0.71987	0.713596	0.707188	0.700843	0.694763	0.689072	0.683876	0.67916	0.674877	0.671054	0.667592	0.664462	0.661511	0.658651	0.655825	0.652945	0.649966	0.646881	0.643697	0.640462	0.637188	0.633966	0.63096	0.628097
0.873702	0.861315	0.842707	0.823613	0.805145	0.787926	0.772412	0.759274	0.748815	0.741132	0.735951	0.733083	0.732043	0.732422	0.733824	0.735841	0.73789	0.739627	0.740685	0.74096	0.740226	0.738416	0.735539	0.731633	0.726794	0.721246	0.715224	0.709011	0.70273	0.696558	0.690696	0.685275	0.680341	0.675858	0.671827	0.668176	0.664882	0.661853	0.658947	0.656103	0.653273	0.65034	0.647369	0.644279	0.641124	0.637912	0.634726	0.631669	0.628787	0.626026
0.85522	0.842636	0.824556	0.806368	0.789162	0.773395	0.759594	0.748281	0.739717	0.733776	0.7302	0.728626	0.728647	0.729895	0.731905	0.734246	0.736439	0.738114	0.739002	0.738954	0.737898	0.735733	0.732467	0.728221	0.723158	0.717519	0.711509	0.705373	0.699221	0.693239	0.687621	0.682447	0.677735	0.673495	0.669637	0.666152	0.662967	0.659984	0.657098	0.654255	0.651371	0.648441	0.645451	0.642377	0.639235	0.636094	0.633049	0.630103	0.627314	0.624597
0.837606	0.825512	0.80835	0.791425	0.77561	0.761516	0.749531	0.740115	0.733293	0.72896	0.726708	0.726224	0.727146	0.729036	0.731411	0.733917	0.736058	0.737564	0.738135	0.737752	0.736316	0.733736	0.730093	0.725577	0.720373	0.714692	0.708715	0.702661	0.696659	0.690889	0.685495	0.680532	0.676051	0.671977	0.668278	0.664905	0.661771	0.658808	0.655922	0.653028	0.65014	0.647186	0.644199	0.641128	0.638039	0.635018	0.632067	0.629209	0.626461	0.623834
0.821802	0.810484	0.794552	0.778923	0.764723	0.752403	0.742291	0.734592	0.72936	0.726356	0.725208	0.725642	0.727231	0.72951	0.73207	0.734531	0.736506	0.737687	0.737912	0.737131	0.735251	0.732257	0.728304	0.7236	0.718303	0.712605	0.706669	0.700723	0.694896	0.689325	0.684127	0.679383	0.675063	0.671141	0.667554	0.664234	0.661125	0.658164	0.655229	0.652329	0.649411	0.646453	0.643458	0.640426	0.637438	0.634496	0.631622	0.628807	0.626141	0.623554
0.807977	0.79779	0.783018	0.768946	0.756476	0.745986	0.737547	0.731401	0.72749	0.725586	0.725362	0.726479	0.728471	0.730949	0.733476	0.735774	0.737423	0.738245	0.738054	0.736807	0.734481	0.73114	0.726957	0.722111	0.716752	0.711051	0.705186	0.699378	0.693721	0.688328	0.683336	0.678749	0.674574	0.670763	0.667231	0.663942	0.66084	0.657833	0.654891	0.65196	0.649031	0.646062	0.643093	0.640147	0.637226	0.63435	0.631515	0.628778	0.62615	0.623621
0.796475	0.787143	0.773869	0.761488	0.750799	0.741913	0.734977	0.730125	0.727299	0.726311	0.726775	0.728303	0.730501	0.732952	0.735321	0.737294	0.738574	0.738964	0.73829	0.736572	0.733864	0.730252	0.725885	0.720935	0.715531	0.709863	0.704103	0.698435	0.692934	0.687732	0.682892	0.678447	0.674382	0.670629	0.667133	0.663857	0.660717	0.657704	0.654731	0.651788	0.648843	0.645894	0.643	0.640109	0.637245	0.634404	0.631641	0.628944	0.626371	0.623888
0.786494	0.778652	0.767061	0.756421	0.747265	0.73981	0.734124	0.73033	0.728406	0.728101	0.728976	0.730711	0.732888	0.735184	0.737235	0.738833	0.739669	0.739556	0.738391	0.736264	0.733251	0.729418	0.724909	0.719877	0.714471	0.708876	0.703232	0.697698	0.692371	0.687315	0.682614	0.678281	0.674279	0.670566	0.66709	0.663786	0.660645	0.657603	0.65462	0.65166	0.648731	0.645847	0.643	0.640159	0.637327	0.634552	0.631828	0.629187	0.62666	0.624174
0.779033	0.772729	0.762788	0.753544	0.745703	0.739411	0.734716	0.731782	0.730518	0.730607	0.731679	0.733386	0.735406	0.737386	0.73906	0.740206	0.740527	0.739901	0.738307	0.735848	0.73258	0.728573	0.72395	0.718882	0.713517	0.708008	0.702478	0.6971	0.691907	0.686982	0.682393	0.678125	0.674167	0.670478	0.66698	0.66368	0.660515	0.657464	0.654465	0.651518	0.648649	0.645806	0.643002	0.640189	0.637417	0.63468	0.63201	0.629416	0.626888	0.624429
0.773884	0.769097	0.760382	0.752322	0.74555	0.740173	0.736289	0.733984	0.733092	0.73336	0.734396	0.735946	0.737652	0.739255	0.740476	0.741101	0.740899	0.739826	0.73788	0.735143	0.731674	0.727525	0.72284	0.717786	0.712484	0.707069	0.701678	0.696422	0.691354	0.686542	0.682022	0.677805	0.673878	0.670175	0.666688	0.663371	0.660202	0.657138	0.654152	0.651262	0.64843	0.645629	0.642849	0.640093	0.637357	0.634673	0.632049	0.629462	0.626963	0.624524
0.770827	0.766984	0.759308	0.752221	0.746286	0.741662	0.738368	0.736407	0.735675	0.735898	0.736775	0.738015	0.73935	0.740504	0.74121	0.741309	0.740651	0.739214	0.736975	0.734019	0.730387	0.726156	0.721463	0.716452	0.711226	0.705936	0.700661	0.695523	0.690565	0.685826	0.681365	0.677188	0.673256	0.669571	0.666076	0.662762	0.659587	0.65654	0.653611	0.650758	0.647967	0.64519	0.642464	0.639744	0.63706	0.634422	0.63181	0.629256	0.62678	0.624381
0.768648	0.765768	0.759014	0.752711	0.747486	0.743416	0.740435	0.738612	0.737827	0.737891	0.738467	0.739344	0.740239	0.740887	0.741076	0.740721	0.739695	0.737957	0.735489	0.732358	0.728629	0.724375	0.71971	0.714762	0.70965	0.704467	0.699307	0.694278	0.689397	0.684725	0.680312	0.676143	0.672239	0.668556	0.665073	0.661762	0.65861	0.655622	0.652733	0.649923	0.647158	0.644435	0.641745	0.639076	0.636441	0.633819	0.631244	0.628719	0.626286	0.623928
0.767364	0.765306	0.759254	0.753605	0.748885	0.74508	0.742204	0.740309	0.739359	0.739128	0.739351	0.7398	0.740203	0.740345	0.740092	0.739373	0.738046	0.736073	0.733424	0.730187	0.726422	0.722183	0.717571	0.712726	0.707712	0.702639	0.697587	0.692637	0.687826	0.683211	0.678816	0.674685	0.670793	0.667132	0.66366	0.660379	0.65729	0.654347	0.651504	0.648723	0.646012	0.643328	0.64069	0.638071	0.635455	0.632873	0.63033	0.627852	0.625463	0.623149
0.766701	0.765244	0.759787	0.754589	0.750074	0.746329	0.743356	0.741286	0.740048	0.739473	0.739283	0.739258	0.739173	0.738889	0.738285	0.737271	0.735712	0.733556	0.730798	0.727518	0.72376	0.719566	0.71505	0.710296	0.705389	0.700421	0.69545	0.690573	0.685826	0.681238	0.676892	0.672784	0.668924	0.665283	0.66185	0.658638	0.6556	0.652706	0.649897	0.647174	0.644503	0.641873	0.639286	0.636689	0.634116	0.63157	0.629078	0.62665	0.624307	0.622039
0.766267	0.765359	0.760295	0.755234	0.750729	0.746852	0.743692	0.741341	0.739771	0.738801	0.738161	0.737672	0.737184	0.736569	0.735686	0.734452	0.732715	0.730451	0.727649	0.724374	0.720656	0.716551	0.712122	0.70747	0.702666	0.697779	0.692886	0.688076	0.683364	0.678834	0.674523	0.670457	0.666627	0.663033	0.659678	0.656523	0.653542	0.650687	0.647939	0.64526	0.642646	0.640069	0.637507	0.634956	0.632422	0.629929	0.62749	0.625113	0.622819	0.620628
0.766009	0.765405	0.760382	0.755264	0.750581	0.7465	0.743065	0.740395	0.738452	0.73706	0.735983	0.735122	0.734331	0.733461	0.732378	0.730979	0.729141	0.726835	0.724038	0.720801	0.717169	0.713149	0.708817	0.704266	0.699542	0.694733	0.689911	0.685142	0.680494	0.676008	0.671749	0.667725	0.663953	0.660445	0.657155	0.654064	0.651128	0.648339	0.645641	0.643022	0.640463	0.637916	0.6354	0.63289	0.630411	0.627974	0.625589	0.623267	0.621052	0.618952
0.765534	0.764835	0.759691	0.754354	0.74946	0.745115	0.74138	0.738364	0.736033	0.734237	0.732827	0.731699	0.730684	0.729641	0.728414	0.726929	0.725059	0.722763	0.720008	0.716857	0.713308	0.709382	0.70515	0.700678	0.696032	0.691298	0.686524	0.681825	0.677229	0.672805	0.668598	0.664641	0.660964	0.657531	0.654312	0.651275	0.648411	0.645677	0.643042	0.640482	0.637956	0.635458	0.632985	0.630532	0.628112	0.625732	0.623405	0.621165	0.619043	0.617031
0.764164	0.763323	0.757945	0.752407	0.747271	0.74265	0.738601	0.735236	0.732542	0.730457	0.728822	0.727509	0.726354	0.725195	0.723907	0.722405	0.720556	0.718307	0.715643	0.712578	0.709124	0.705298	0.701146	0.696753	0.692185	0.687501	0.682803	0.678162	0.673635	0.669274	0.665144	0.661291	0.657697	0.654343	0.651187	0.648228	0.645426	0.64276	0.640189	0.637667	0.635192	0.632741	0.630327	0.627936	0.625576	0.623257	0.621014	0.61887	0.616839	0.614929
0.761954	0.760828	0.755256	0.749498	0.744106	0.739196	0.734832	0.731145	0.728209	0.725943	0.724164	0.722749	0.72151	0.720315	0.719031	0.717564	0.715772	0.71362	0.711046	0.708077	0.704722	0.700976	0.696903	0.692588	0.688071	0.683466	0.678831	0.674265	0.669808	0.665531	0.661511	0.657749	0.654243	0.650959	0.647888	0.644997	0.642269	0.63967	0.637141	0.634674	0.632249	0.629859	0.627508	0.625179	0.622882	0.620649	0.618504	0.616453	0.614525	0.612713
0.758774	0.75746	0.751694	0.7457	0.740042	0.734849	0.730199	0.726317	0.723248	0.720881	0.719042	0.717578	0.716333	0.715166	0.713934	0.712537	0.71085	0.708792	0.706315	0.703446	0.700169	0.696502	0.692506	0.688241	0.683804	0.679263	0.674707	0.670214	0.665847	0.661686	0.657765	0.654097	0.650667	0.647475	0.644477	0.641666	0.63901	0.636457	0.633985	0.631571	0.62921	0.626884	0.624596	0.622332	0.620122	0.617988	0.615937	0.613992	0.612163	0.610457
0.754948	0.753423	0.747413	0.74116	0.735238	0.72978	0.724979	0.721011	0.717884	0.715499	0.713645	0.712205	0.711011	0.709915	0.708768	0.707484	0.705895	0.703933	0.701556	0.698761	0.695559	0.691965	0.688017	0.683829	0.679455	0.674993	0.670512	0.666113	0.661866	0.657807	0.653986	0.650401	0.647068	0.643954	0.641041	0.638306	0.635699	0.633207	0.630789	0.62844	0.626142	0.623881	0.621658	0.61948	0.617369	0.61533	0.613385	0.61154	0.609817	0.608212
0.750502	0.748683	0.742414	0.735916	0.729753	0.724188	0.71935	0.71537	0.712269	0.709909	0.708116	0.706754	0.705654	0.704661	0.703641	0.702463	0.700973	0.69911	0.696807	0.694085	0.690952	0.687402	0.683527	0.679401	0.675104	0.670717	0.66633	0.662053	0.657911	0.653957	0.650224	0.646741	0.643491	0.640465	0.637632	0.634951	0.632408	0.629972	0.62762	0.625337	0.623104	0.620909	0.618772	0.616693	0.614677	0.612744	0.6109	0.609162	0.607541	0.606032
0.745342	0.743245	0.736755	0.730046	0.723826	0.718274	0.713471	0.709566	0.706533	0.704272	0.702588	0.701348	0.700372	0.699521	0.698619	0.697546	0.696158	0.694369	0.692136	0.68948	0.686387	0.682906	0.679089	0.675035	0.670811	0.666517	0.662251	0.65808	0.654045	0.650183	0.646555	0.643159	0.640001	0.637059	0.634284	0.63167	0.629187	0.626818	0.624535	0.622318	0.62015	0.618042	0.616003	0.614019	0.612109	0.610276	0.608539	0.606903	0.605379	0.603942
0.739578	0.737249	0.73057	0.723861	0.717704	0.712232	0.70755	0.703754	0.700859	0.698738	0.697203	0.696109	0.695293	0.694571	0.693783	0.692815	0.6915	0.689777	0.687606	0.684985	0.681954	0.678525	0.674775	0.670788	0.666653	0.662477	0.658317	0.654252	0.65031	0.646555	0.643018	0.639718	0.636646	0.633764	0.631059	0.628508	0.626095	0.623795	0.621578	0.619428	0.617346	0.615335	0.61339	0.611511	0.609701	0.607975	0.60634	0.604801	0.603349	0.601971
0.733364	0.730831	0.724214	0.717616	0.711581	0.706269	0.701733	0.698112	0.695389	0.693442	0.692077	0.691159	0.690483	0.689883	0.689204	0.688309	0.687058	0.68539	0.683249	0.680682	0.677695	0.674326	0.670636	0.666732	0.66271	0.658636	0.65458	0.650607	0.646772	0.64311	0.639669	0.636458	0.633449	0.630639	0.627999	0.62552	0.623177	0.620944	0.618793	0.616729	0.614743	0.612826	0.610984	0.609204	0.6075	0.605875	0.604336	0.60287	0.601477	0.600143
0.726818	0.724401	0.717942	0.711499	0.705658	0.700521	0.696189	0.692765	0.690238	0.688482	0.687308	0.686542	0.685996	0.685508	0.684904	0.684069	0.682866	0.68122	0.679124	0.676592	0.673657	0.670338	0.666723	0.662925	0.658999	0.655025	0.651058	0.64719	0.643447	0.639882	0.636532	0.633385	0.630449	0.627706	0.625138	0.622731	0.620457	0.618289	0.616223	0.614253	0.612361	0.610545	0.608801	0.607124	0.60552	0.60399	0.602523	0.601116	0.599768	0.598468
0.7206	0.718303	0.711978	0.705739	0.700076	0.695158	0.691034	0.68782	0.685499	0.683945	0.68293	0.682297	0.681865	0.681449	0.6809	0.680107	0.678916	0.677305	0.675234	0.672744	0.669848	0.666594	0.663076	0.659367	0.655535	0.651645	0.64778	0.644001	0.640353	0.636878	0.633594	0.630522	0.627652	0.624982	0.622487	0.620148	0.617939	0.615855	0.613882	0.612004	0.610212	0.608492	0.606849	0.605271	0.603759	0.602301	0.600893	0.599531	0.598216	0.596937
0.714673	0.712451	0.706345	0.700293	0.694869	0.690171	0.686275	0.683286	0.681179	0.679794	0.678921	0.678405	0.678046	0.677685	0.677174	0.676385	0.67522	0.673624	0.671584	0.669123	0.666282	0.663115	0.659678	0.656056	0.652301	0.648508	0.644729	0.641042	0.637484	0.634076	0.630867	0.627862	0.625067	0.622469	0.620044	0.617771	0.615646	0.613654	0.611773	0.609993	0.608295	0.606675	0.605128	0.603641	0.6022	0.6008	0.599437	0.598108	0.596814	0.59554
0.708945	0.706945	0.70104	0.695249	0.69006	0.685605	0.681949	0.679185	0.677259	0.676026	0.675275	0.674837	0.674531	0.674203	0.673692	0.67292	0.671761	0.670185	0.668163	0.665747	0.662981	0.659886	0.656527	0.652975	0.649312	0.6456	0.641909	0.63831	0.634818	0.631485	0.628345	0.625417	0.622695	0.620168	0.617808	0.61562	0.613587	0.611686	0.609902	0.608216	0.606614	0.60509	0.603633	0.602215	0.600831	0.599475	0.598145	0.596838	0.595549	0.594266
0.703675	0.701817	0.69618	0.690627	0.685687	0.681483	0.678058	0.675481	0.673714	0.672605	0.671935	0.671548	0.671272	0.670938	0.670436	0.669662	0.668513	0.666943	0.664957	0.662605	0.659902	0.656876	0.65358	0.650113	0.646525	0.642898	0.639293	0.635757	0.632338	0.629076	0.626013	0.62316	0.620509	0.618047	0.615772	0.613675	0.611734	0.609929	0.608238	0.606647	0.60514	0.603703	0.602314	0.600952	0.599612	0.598289	0.59698	0.595679	0.594381	0.593087
0.69871	0.697125	0.69173	0.686431	0.681752	0.67778	0.674546	0.672136	0.670496	0.669471	0.668852	0.668491	0.668204	0.667872	0.667362	0.66659	0.665436	0.663893	0.66196	0.659662	0.657021	0.65405	0.650833	0.647434	0.643926	0.64038	0.636837	0.633374	0.630024	0.62684	0.623854	0.621072	0.618488	0.616111	0.613928	0.611923	0.610077	0.608365	0.606767	0.60527	0.603849	0.602479	0.601145	0.599826	0.598518	0.597215	0.595913	0.594605	0.593296	0.591988
0.694259	0.692854	0.687703	0.682669	0.678217	0.674434	0.671367	0.669084	0.667529	0.666553	0.665956	0.665581	0.66529	0.664945	0.664431	0.663645	0.66251	0.661013	0.659127	0.656883	0.654288	0.65139	0.648235	0.644911	0.64148	0.637993	0.63452	0.631125	0.627853	0.624746	0.621833	0.619119	0.616619	0.614334	0.612244	0.610335	0.608581	0.606962	0.605457	0.604045	0.60269	0.601374	0.600082	0.598795	0.597507	0.59621	0.594901	0.593582	0.592259	0.590941
0.690127	0.688949	0.684073	0.67926	0.674994	0.671379	0.668438	0.666241	0.664733	0.663777	0.663164	0.662781	0.662473	0.662118	0.661586	0.660814	0.659719	0.658261	0.656423	0.654219	0.65169	0.648849	0.645764	0.642513	0.639138	0.635718	0.632313	0.628994	0.625799	0.622766	0.619922	0.617294	0.614887	0.612695	0.610701	0.608885	0.607225	0.605698	0.604277	0.60293	0.601629	0.600355	0.599092	0.597825	0.596543	0.59524	0.59392	0.592589	0.591256	0.589932
0.686369	0.685454	0.680781	0.676143	0.672036	0.66854	0.665681	0.663529	0.662038	0.661064	0.66044	0.660037	0.659717	0.659341	0.658818	0.658081	0.657021	0.655606	0.653803	0.65166	0.649184	0.646407	0.643391	0.640191	0.63688	0.633526	0.630197	0.626954	0.623833	0.62087	0.618113	0.615579	0.613266	0.611172	0.609271	0.607548	0.60598	0.604537	0.603182	0.601888	0.600627	0.599383	0.598139	0.596878	0.59559	0.594276	0.592944	0.591603	0.590264	0.588932
0.683039	0.682262	0.677744	0.673253	0.669256	0.665836	0.663015	0.660878	0.659368	0.65838	0.657737	0.657322	0.656978	0.65661	0.65612	0.655416	0.654395	0.65301	0.651263	0.649168	0.646752	0.644041	0.641073	0.637934	0.634686	0.631406	0.628153	0.624983	0.621932	0.619058	0.616397	0.613958	0.611743	0.609743	0.607937	0.606307	0.604824	0.603446	0.602143	0.60089	0.599658	0.598433	0.597195	0.595927	0.594628	0.593303	0.591962	0.590615	0.589268	0.587936
0.679879	0.679235	0.674856	0.67047	0.666545	0.66316	0.660352	0.658196	0.656674	0.655669	0.655016	0.65458	0.654246	0.653912	0.653454	0.652787	0.651794	0.650463	0.648762	0.646724	0.64437	0.641704	0.638795	0.635717	0.632541	0.629336	0.626156	0.623057	0.620095	0.617318	0.614754	0.612416	0.610296	0.608391	0.606679	0.605135	0.603718	0.602392	0.601131	0.599907	0.598694	0.597474	0.596229	0.59495	0.59364	0.592306	0.590959	0.589605	0.588259	0.586933
0.676876	0.676364	0.67207	0.667754	0.663854	0.660475	0.657646	0.655478	0.653941	0.65293	0.65226	0.651836	0.65154	0.651239	0.650819	0.650179	0.649238	0.647949	0.646303	0.644325	0.642014	0.639405	0.636554	0.633547	0.630444	0.627312	0.624204	0.621195	0.618331	0.615652	0.613191	0.61095	0.608927	0.607118	0.605492	0.604015	0.602651	0.601367	0.600135	0.59893	0.597721	0.596495	0.595239	0.593948	0.59263	0.59129	0.589937	0.588584	0.587245	0.585934
0.674096	0.673572	0.669337	0.665026	0.661121	0.657717	0.654874	0.652696	0.65116	0.650136	0.649484	0.649102	0.648843	0.648583	0.648192	0.647604	0.646705	0.645469	0.643881	0.641944	0.639687	0.637134	0.634353	0.631417	0.628388	0.625326	0.622308	0.619397	0.616634	0.61406	0.611697	0.609555	0.60763	0.605908	0.60435	0.602928	0.601606	0.600351	0.599138	0.597938	0.596723	0.595485	0.594217	0.592919	0.591594	0.590249	0.588897	0.587552	0.586227	0.584943
0.671203	0.670715	0.666483	0.662171	0.658243	0.654834	0.651989	0.649824	0.648289	0.647294	0.646694	0.646355	0.646142	0.645915	0.645579	0.645034	0.644187	0.643007	0.641457	0.639572	0.637369	0.634882	0.632171	0.629306	0.626346	0.623374	0.620456	0.617646	0.614988	0.612515	0.610254	0.60821	0.606374	0.604722	0.60322	0.60184	0.600548	0.599312	0.598103	0.596897	0.59567	0.59442	0.593144	0.591839	0.590509	0.589166	0.587822	0.586493	0.585196	0.583942
0.668303	0.667763	0.66352	0.659184	0.655255	0.651851	0.64903	0.646879	0.645384	0.644451	0.643902	0.643617	0.643443	0.643275	0.642984	0.642492	0.6417	0.640555	0.639056	0.637222	0.635083	0.632665	0.630023	0.627226	0.624355	0.621484	0.618667	0.615963	0.613407	0.611037	0.608877	0.606925	0.605159	0.603563	0.602104	0.600756	0.599483	0.598252	0.597036	0.595819	0.594579	0.593321	0.592038	0.590728	0.589401	0.588065	0.586738	0.585437	0.58417	0.582949
0.665209	0.664664	0.660398	0.656076	0.652162	0.648798	0.646009	0.643911	0.642492	0.641618	0.641132	0.640892	0.640781	0.640661	0.640427	0.639988	0.639229	0.638131	0.63668	0.634907	0.632833	0.630482	0.627907	0.625198	0.622427	0.619656	0.616946	0.614345	0.611894	0.609626	0.607558	0.605678	0.603969	0.602417	0.60099	0.599662	0.598395	0.597156	0.595929	0.594698	0.593449	0.592185	0.590896	0.589589	0.58827	0.586952	0.585653	0.584382	0.583149	0.581967
0.662027	0.661431	0.65719	0.652891	0.649032	0.645716	0.642992	0.640984	0.639633	0.638831	0.638397	0.638227	0.638168	0.638107	0.637926	0.637519	0.636804	0.63575	0.634358	0.632647	0.630637	0.628352	0.625863	0.623253	0.620581	0.617917	0.61531	0.612815	0.610466	0.608293	0.606298	0.604476	0.602812	0.601292	0.599885	0.598562	0.597287	0.596037	0.594796	0.593556	0.592301	0.591031	0.589745	0.588446	0.587144	0.585854	0.584586	0.58335	0.582156	0.581012
0.658682	0.658123	0.653916	0.649692	0.645897	0.642658	0.640039	0.638106	0.636837	0.636097	0.635739	0.635625	0.635629	0.635622	0.635474	0.63511	0.634436	0.633436	0.632104	0.630456	0.628509	0.626309	0.623917	0.621404	0.618839	0.616277	0.613777	0.611384	0.60913	0.60703	0.605095	0.603318	0.601687	0.600187	0.598787	0.597456	0.59617	0.594905	0.593654	0.592407	0.591146	0.589878	0.5886	0.587319	0.586046	0.584787	0.583553	0.582357	0.5812	0.580094
0.655384	0.654812	0.650694	0.646549	0.642836	0.639713	0.637174	0.635331	0.634131	0.63347	0.633174	0.633127	0.633184	0.633208	0.633102	0.632774	0.632152	0.631208	0.629934	0.628346	0.626482	0.624377	0.622081	0.619673	0.617209	0.614753	0.612355	0.610057	0.607877	0.605837	0.603947	0.602203	0.600592	0.599098	0.597689	0.596347	0.595046	0.593771	0.592513	0.59126	0.590001	0.588741	0.58748	0.586227	0.584984	0.583759	0.582566	0.581408	0.580289	0.579219
0.652033	0.651562	0.647535	0.643479	0.639894	0.636854	0.634413	0.632648	0.631534	0.630941	0.630716	0.630724	0.630813	0.630879	0.630808	0.63053	0.62996	0.629071	0.627856	0.626349	0.624578	0.622567	0.620374	0.618065	0.615706	0.613351	0.611049	0.608823	0.606703	0.604708	0.602852	0.601128	0.599523	0.59802	0.5966	0.595243	0.593932	0.592648	0.591384	0.590133	0.58888	0.587637	0.586404	0.585181	0.583973	0.582788	0.581632	0.580513	0.57943	0.578392
0.648857	0.648461	0.644505	0.640582	0.637072	0.634132	0.631773	0.630098	0.629056	0.628538	0.628368	0.628408	0.628537	0.628636	0.628612	0.628383	0.627865	0.62703	0.625893	0.624477	0.622796	0.620886	0.618791	0.616586	0.614327	0.612066	0.609836	0.607669	0.605593	0.603632	0.601795	0.600077	0.598462	0.596948	0.595512	0.594144	0.592825	0.591534	0.590271	0.589027	0.587791	0.586575	0.585372	0.584183	0.583015	0.581868	0.580751	0.579667	0.578616	0.577602
0.645809	0.645439	0.641628	0.637772	0.634367	0.631515	0.629251	0.627655	0.626694	0.626234	0.626099	0.62618	0.626341	0.626486	0.626511	0.626332	0.625864	0.625104	0.624056	0.622729	0.621148	0.619334	0.617341	0.615234	0.613068	0.610878	0.608705	0.606582	0.604538	0.602597	0.600766	0.599038	0.597411	0.59588	0.594434	0.593058	0.591731	0.590442	0.589185	0.587957	0.586747	0.585561	0.584391	0.583242	0.582112	0.581004	0.579923	0.578871	0.577843	0.576847
0.642787	0.642574	0.638821	0.63508	0.631769	0.629019	0.62684	0.625331	0.624433	0.624012	0.623921	0.624036	0.624245	0.62444	0.624515	0.624385	0.623991	0.623318	0.622358	0.621128	0.619641	0.617926	0.61603	0.614013	0.611916	0.609782	0.607652	0.605559	0.603535	0.601599	0.599758	0.598018	0.596374	0.594833	0.593377	0.591994	0.590668	0.589384	0.588143	0.586941	0.58576	0.584607	0.583476	0.582364	0.581273	0.5802	0.579151	0.578122	0.577113	0.57613
0.640054	0.6398	0.63616	0.632515	0.629307	0.626645	0.624557	0.623113	0.622258	0.621883	0.621828	0.621991	0.622249	0.622494	0.622619	0.622561	0.622251	0.621663	0.620799	0.619661	0.618271	0.616652	0.614843	0.612894	0.610849	0.608756	0.606656	0.604581	0.60256	0.600614	0.59876	0.597004	0.595348	0.593797	0.592334	0.590951	0.589631	0.588361	0.587146	0.585973	0.584825	0.583711	0.582616	0.581543	0.580487	0.579446	0.578419	0.57741	0.576413	0.575443
0.637227	0.637122	0.633591	0.630058	0.626946	0.624382	0.622365	0.620972	0.620168	0.619834	0.619831	0.620047	0.620356	0.62065	0.620848	0.620874	0.620648	0.620154	0.61938	0.618337	0.61704	0.615507	0.613762	0.611864	0.609858	0.607792	0.605708	0.603635	0.601603	0.599643	0.597773	0.596005	0.594339	0.59278	0.591317	0.589939	0.588633	0.587389	0.586202	0.585061	0.583952	0.582874	0.581817	0.580779	0.579753	0.578736	0.577728	0.576732	0.575748	0.574785
0.634645	0.634612	0.631182	0.627743	0.624728	0.622232	0.620266	0.618925	0.618164	0.617883	0.617934	0.618203	0.618562	0.618928	0.61921	0.619319	0.619185	0.618778	0.618098	0.617146	0.615932	0.61446	0.612764	0.6109	0.60892	0.606868	0.604783	0.602697	0.60065	0.598673	0.59679	0.595012	0.593337	0.591778	0.590319	0.588956	0.587676	0.58646	0.585305	0.584202	0.583128	0.582088	0.581065	0.580058	0.579056	0.578057	0.577063	0.576079	0.575102	0.574141
0.632152	0.632211	0.628878	0.62554	0.622593	0.62015	0.61824	0.616945	0.616241	0.616019	0.616127	0.616447	0.616879	0.61733	0.617696	0.617896	0.617849	0.617533	0.616941	0.61607	0.614915	0.613488	0.611825	0.609983	0.608013	0.605959	0.60386	0.601756	0.59969	0.5977	0.595808	0.59402	0.592345	0.590789	0.589346	0.588009	0.586756	0.585572	0.584455	0.583388	0.582351	0.581344	0.580352	0.579368	0.578384	0.577399	0.576417	0.57544	0.574465	0.573501
0.629786	0.629926	0.626696	0.623421	0.62053	0.618144	0.616282	0.615051	0.614411	0.614249	0.614411	0.614807	0.615325	0.615861	0.616319	0.616605	0.616646	0.616417	0.615903	0.615088	0.613976	0.612578	0.610933	0.6091	0.607124	0.605052	0.602934	0.60081	0.59873	0.596729	0.594827	0.593038	0.591367	0.589826	0.588408	0.587099	0.585879	0.584732	0.58365	0.58262	0.581617	0.580641	0.579671	0.578705	0.577734	0.57676	0.575786	0.574811	0.573832	0.572868
0.627524	0.627761	0.62458	0.621364	0.618529	0.616194	0.6144	0.613238	0.612664	0.612561	0.612803	0.613287	0.613892	0.614521	0.615065	0.615438	0.615565	0.615412	0.614951	0.614176	0.613089	0.611707	0.610066	0.608224	0.606228	0.604134	0.601994	0.599854	0.597761	0.59575	0.593847	0.592063	0.590406	0.588891	0.587502	0.586225	0.585042	0.58393	0.582885	0.581889	0.580915	0.579961	0.579009	0.578056	0.577097	0.576131	0.575158	0.57418	0.573201	0.572236
0.625393	0.62564	0.622521	0.619362	0.616582	0.61432	0.612601	0.611512	0.611003	0.610984	0.611318	0.611892	0.612591	0.613306	0.613938	0.614396	0.614596	0.614493	0.614069	0.613316	0.612241	0.610859	0.609206	0.607339	0.605318	0.6032	0.601042	0.598888	0.596784	0.594772	0.592873	0.591103	0.589472	0.587986	0.586629	0.58539	0.584243	0.583168	0.582156	0.581189	0.580238	0.579301	0.578361	0.577419	0.576467	0.575503	0.574526	0.573549	0.572569	0.571608
0.623252	0.623566	0.620505	0.61741	0.614711	0.612533	0.610893	0.609875	0.609455	0.609532	0.60996	0.61063	0.611417	0.612219	0.612936	0.613465	0.613712	0.613641	0.613236	0.612491	0.611413	0.610016	0.608335	0.606439	0.604391	0.602252	0.600079	0.597912	0.595806	0.593798	0.591913	0.59017	0.588567	0.587113	0.585795	0.584592	0.583481	0.58244	0.581458	0.580513	0.579578	0.578653	0.577724	0.576789	0.575838	0.57487	0.573894	0.572916	0.571939	0.570984
0.621177	0.621533	0.618537	0.61553	0.612921	0.610828	0.609264	0.608341	0.608023	0.608197	0.608725	0.609485	0.61036	0.611247	0.612034	0.612608	0.612884	0.612827	0.612427	0.611674	0.610576	0.609147	0.607434	0.605507	0.603435	0.601279	0.599092	0.596922	0.594819	0.592826	0.590969	0.589254	0.587685	0.58627	0.584988	0.583822	0.582745	0.581733	0.580772	0.579844	0.57892	0.578006	0.577083	0.576149	0.575195	0.574226	0.57325	0.572275	0.571305	0.570358
0.619118	0.619543	0.616645	0.613737	0.611221	0.609209	0.607745	0.60693	0.606715	0.606993	0.607613	0.608463	0.609422	0.610379	0.611209	0.611808	0.612094	0.612037	0.611625	0.610848	0.609713	0.608248	0.6065	0.604547	0.602455	0.600283	0.598092	0.595925	0.593836	0.591871	0.590043	0.588362	0.586832	0.585454	0.58421	0.583078	0.582031	0.58104	0.580095	0.579177	0.578263	0.577355	0.576432	0.575494	0.57454	0.573571	0.572598	0.57163	0.570668	0.569733
0.617146	0.617666	0.614872	0.612059	0.609625	0.607716	0.606364	0.605656	0.605548	0.60592	0.606632	0.607567	0.608595	0.609592	0.610444	0.611049	0.611329	0.611255	0.610813	0.609995	0.60882	0.607316	0.605539	0.603563	0.601453	0.599275	0.597086	0.594932	0.592871	0.590936	0.589143	0.587502	0.58601	0.58467	0.583459	0.582358	0.581331	0.580355	0.579421	0.578513	0.577604	0.576696	0.575768	0.574829	0.573874	0.572909	0.571943	0.570983	0.570034	0.56912
0.615277	0.615899	0.613203	0.610478	0.608151	0.606359	0.605116	0.60452	0.604509	0.604976	0.605772	0.606775	0.607841	0.608855	0.609709	0.610303	0.610562	0.610452	0.609964	0.6091	0.607882	0.606345	0.604541	0.602544	0.600427	0.59825	0.596075	0.593949	0.591919	0.590019	0.588267	0.586666	0.585212	0.583905	0.582725	0.581644	0.580633	0.579666	0.578741	0.577837	0.576927	0.576014	0.575085	0.574146	0.573195	0.572237	0.57128	0.570334	0.569405	0.568515
0.613525	0.614241	0.611637	0.609023	0.60682	0.605139	0.60401	0.603513	0.603601	0.604151	0.605017	0.606054	0.607132	0.608144	0.608983	0.60955	0.609767	0.609603	0.609065	0.608153	0.606897	0.605332	0.603505	0.601499	0.599382	0.597219	0.595072	0.592976	0.590981	0.589125	0.587413	0.585851	0.58443	0.583155	0.581995	0.580929	0.579927	0.578969	0.578047	0.577142	0.576226	0.575312	0.574382	0.573447	0.572504	0.571555	0.570612	0.569686	0.568783	0.567921
0.611872	0.612688	0.610201	0.607719	0.605625	0.604062	0.603033	0.60264	0.60281	0.603429	0.604326	0.605371	0.606442	0.607434	0.60824	0.60876	0.608915	0.608696	0.608104	0.607151	0.605863	0.604273	0.602436	0.600428	0.598325	0.596189	0.594073	0.592014	0.590063	0.588248	0.586577	0.585048	0.583659	0.582404	0.581258	0.580202	0.579208	0.578253	0.577329	0.576417	0.5755	0.574585	0.573661	0.572734	0.5718	0.570865	0.569943	0.569043	0.568168	0.567339
0.610357	0.611281	0.608933	0.606555	0.604581	0.603117	0.602195	0.601882	0.602121	0.602768	0.603667	0.6047	0.605745	0.606698	0.607453	0.607904	0.607998	0.607718	0.607082	0.606094	0.604779	0.603177	0.601337	0.599343	0.597266	0.595161	0.593082	0.591068	0.58916	0.587386	0.58575	0.584254	0.582885	0.581643	0.580507	0.579458	0.578467	0.577509	0.576578	0.575665	0.574748	0.573838	0.572922	0.572005	0.571085	0.570172	0.569276	0.568405	0.567563	0.566766
0.608975	0.610049	0.6078	0.605543	0.603667	0.602312	0.601467	0.601221	0.601483	0.602128	0.60301	0.604012	0.605014	0.605909	0.60659	0.606975	0.607003	0.606674	0.606	0.604982	0.603654	0.602048	0.600221	0.598253	0.596207	0.59414	0.592107	0.590136	0.58827	0.586531	0.584928	0.583453	0.582097	0.580864	0.579737	0.578691	0.577697	0.576731	0.575799	0.574887	0.573974	0.573073	0.572167	0.571265	0.570367	0.569481	0.568614	0.567777	0.566967	0.566204
0.607811	0.608947	0.606819	0.604656	0.60289	0.601608	0.600827	0.600599	0.600854	0.601476	0.602321	0.603275	0.604213	0.605028	0.60564	0.605954	0.605929	0.605558	0.604852	0.60382	0.602487	0.600893	0.599093	0.597155	0.595147	0.593127	0.59114	0.589211	0.58738	0.585677	0.584095	0.582633	0.581286	0.580062	0.578937	0.577888	0.576887	0.57592	0.574988	0.574081	0.573179	0.572288	0.571397	0.570517	0.569647	0.568791	0.567958	0.567153	0.566379	0.565645
0.606711	0.607969	0.605936	0.603887	0.60219	0.600968	0.600201	0.59996	0.600186	0.600767	0.60156	0.602446	0.603299	0.604041	0.604578	0.604837	0.604768	0.604362	0.603642	0.602604	0.601283	0.599717	0.597947	0.596048	0.594088	0.592114	0.59017	0.588277	0.586483	0.584801	0.583234	0.581782	0.580444	0.579222	0.578095	0.577039	0.576037	0.575071	0.574145	0.573249	0.572357	0.571482	0.570614	0.569762	0.568922	0.568101	0.567301	0.566532	0.565787	0.56508
0.605778	0.607105	0.605198	0.603202	0.601561	0.600341	0.599549	0.599272	0.599452	0.599974	0.600694	0.601488	0.602264	0.602927	0.603407	0.603619	0.603515	0.603094	0.602368	0.601344	0.600051	0.598516	0.596787	0.594937	0.593025	0.591095	0.589187	0.587332	0.585559	0.583892	0.582335	0.580894	0.579558	0.578333	0.577199	0.576143	0.575143	0.574184	0.57327	0.572384	0.571509	0.570658	0.569819	0.568999	0.568195	0.567406	0.566643	0.565903	0.565185	0.564499
0.604886	0.606372	0.6045	0.602555	0.600905	0.599651	0.598816	0.598487	0.598605	0.599051	0.599676	0.600391	0.601085	0.601689	0.602123	0.602299	0.602181	0.601754	0.601043	0.600048	0.598788	0.597295	0.595617	0.593816	0.591948	0.590055	0.588187	0.586354	0.584596	0.582941	0.581395	0.579956	0.578618	0.577387	0.576253	0.5752	0.574207	0.573261	0.572359	0.571491	0.57064	0.56982	0.569013	0.568229	0.567458	0.566707	0.565973	0.56526	0.564565	0.563893
0.604252	0.605677	0.603844	0.60187	0.60017	0.598862	0.597969	0.597575	0.597613	0.59796	0.598505	0.599136	0.599772	0.60033	0.600729	0.600894	0.600769	0.600359	0.599678	0.598718	0.597502	0.596062	0.594435	0.59268	0.59085	0.588997	0.587152	0.585334	0.583588	0.581945	0.580403	0.578962	0.577618	0.576388	0.575258	0.574214	0.573236	0.572303	0.571419	0.570577	0.569758	0.56897	0.568201	0.56745	0.566718	0.565996	0.56529	0.5646	0.563917	0.563258
0.603438	0.604923	0.603058	0.601031	0.599277	0.597911	0.596952	0.596481	0.596423	0.596692	0.597157	0.597732	0.598323	0.598849	0.599239	0.5994	0.599294	0.598916	0.598273	0.597359	0.596198	0.594812	0.593232	0.591516	0.589728	0.5879	0.586071	0.584266	0.582533	0.580894	0.579352	0.577907	0.576564	0.575339	0.574219	0.573191	0.572227	0.571313	0.570456	0.569646	0.568861	0.568112	0.567377	0.566666	0.565964	0.56527	0.564587	0.56391	0.563241	0.562587
0.602678	0.604068	0.602126	0.600037	0.598222	0.596789	0.595752	0.595185	0.595052	0.595242	0.595654	0.596188	0.596751	0.597272	0.597663	0.597846	0.597775	0.597437	0.596843	0.595988	0.594882	0.593546	0.592006	0.590333	0.58857	0.586758	0.584943	0.583151	0.581423	0.579786	0.57824	0.576797	0.575461	0.574248	0.573145	0.572132	0.571189	0.570303	0.56948	0.568705	0.56796	0.567245	0.566551	0.56587	0.565196	0.564526	0.563857	0.563195	0.56253	0.561879
0.601657	0.60298	0.600986	0.598843	0.596966	0.59546	0.594331	0.593695	0.59349	0.593633	0.594011	0.594522	0.595085	0.595611	0.59603	0.596252	0.596225	0.595938	0.595405	0.594608	0.593555	0.59226	0.590765	0.589117	0.587371	0.585573	0.583773	0.581987	0.580261	0.578621	0.577079	0.575644	0.574321	0.573126	0.57204	0.571049	0.570135	0.569284	0.568497	0.567763	0.567054	0.56638	0.565717	0.565065	0.564415	0.563759	0.563105	0.562448	0.561787	0.561131
0.600432	0.601709	0.599665	0.597464	0.595517	0.593921	0.592728	0.592026	0.591782	0.591898	0.592259	0.592777	0.59335	0.59391	0.594373	0.594642	0.594669	0.594447	0.593976	0.593233	0.592222	0.590972	0.589503	0.587872	0.58614	0.584357	0.582563	0.580779	0.57905	0.577415	0.575882	0.574462	0.573159	0.571982	0.57092	0.569959	0.569082	0.568268	0.567524	0.566827	0.566158	0.565517	0.564882	0.564254	0.563619	0.562978	0.562329	0.561676	0.561011	0.560349
0.599051	0.600274	0.598172	0.595903	0.593865	0.592212	0.590957	0.590224	0.58996	0.590067	0.590445	0.59098	0.591593	0.592202	0.592718	0.593045	0.59314	0.592981	0.592565	0.591865	0.590901	0.589678	0.588224	0.586606	0.584889	0.583111	0.581319	0.579532	0.577809	0.576185	0.574668	0.573269	0.571985	0.570833	0.569802	0.56888	0.568041	0.567272	0.566565	0.565909	0.565273	0.56466	0.56405	0.563437	0.562817	0.562182	0.561536	0.560879	0.560208	0.559542
0.597509	0.598668	0.5965	0.594139	0.592051	0.590342	0.589065	0.588323	0.58806	0.588193	0.588596	0.589178	0.589847	0.590514	0.591092	0.591492	0.591652	0.591549	0.591177	0.590524	0.589585	0.588376	0.586935	0.585331	0.583618	0.581842	0.580047	0.578266	0.576554	0.574947	0.573453	0.572075	0.570817	0.569697	0.568706	0.567824	0.56703	0.566299	0.565634	0.565012	0.564404	0.563816	0.56322	0.562622	0.562007	0.561376	0.560726	0.560064	0.559388	0.558718
0.595795	0.596884	0.594624	0.592223	0.590087	0.588368	0.58709	0.586361	0.586136	0.586303	0.586763	0.587408	0.588139	0.588874	0.589529	0.589997	0.590214	0.590153	0.589828	0.5892	0.588274	0.587077	0.585649	0.584047	0.582335	0.580554	0.578766	0.576996	0.575302	0.573719	0.572246	0.570895	0.569671	0.568594	0.567643	0.566807	0.566052	0.565364	0.564732	0.564138	0.563555	0.562981	0.5624	0.561807	0.561196	0.56056	0.559905	0.559238	0.558559	0.557887
0.59391	0.594896	0.592609	0.590172	0.588038	0.58633	0.585077	0.584399	0.584219	0.584453	0.584984	0.585697	0.586501	0.587317	0.588044	0.58857	0.588828	0.588813	0.588512	0.587894	0.586978	0.585793	0.584365	0.582762	0.581044	0.579269	0.577492	0.575739	0.574071	0.57251	0.571065	0.569749	0.568569	0.567533	0.56663	0.565833	0.565122	0.564467	0.563864	0.563294	0.562725	0.562165	0.561589	0.560999	0.560384	0.559742	0.559083	0.558412	0.557731	0.557061
0.591804	0.592787	0.590478	0.588059	0.58595	0.584279	0.583092	0.58247	0.58237	0.582683	0.583289	0.584081	0.58497	0.585861	0.586648	0.587212	0.587516	0.58752	0.587227	0.586617	0.58571	0.584523	0.583091	0.58148	0.579765	0.578001	0.576242	0.574516	0.57287	0.571338	0.569929	0.568657	0.56752	0.566533	0.565669	0.564917	0.564238	0.563612	0.563032	0.562476	0.561921	0.561366	0.560792	0.560197	0.559575	0.558929	0.558267	0.557595	0.556917	0.556246
0.589706	0.590619	0.588342	0.585958	0.5839	0.582313	0.58119	0.58066	0.580645	0.581039	0.581728	0.582609	0.583576	0.584525	0.585347	0.585956	0.586273	0.586279	0.585989	0.585384	0.584471	0.583276	0.581834	0.580224	0.578519	0.576773	0.575041	0.573337	0.57172	0.570224	0.568861	0.567633	0.566545	0.565598	0.56478	0.564059	0.563408	0.562805	0.562238	0.561696	0.561144	0.56059	0.56001	0.559409	0.558782	0.558133	0.55747	0.556802	0.556122	0.555448
0.58749	0.588453	0.586226	0.583907	0.581949	0.580435	0.579416	0.57898	0.579052	0.579535	0.580317	0.58128	0.582304	0.583284	0.58415	0.584768	0.585081	0.585084	0.584797	0.584182	0.583258	0.582049	0.580606	0.579005	0.577317	0.575596	0.573886	0.572211	0.570631	0.569182	0.567862	0.566685	0.565638	0.564736	0.56395	0.563257	0.562629	0.562037	0.561483	0.560943	0.560392	0.559832	0.559244	0.558637	0.558008	0.557358	0.556699	0.55603	0.555347	0.554666
0.585382	0.58638	0.584231	0.582034	0.58015	0.57875	0.577826	0.57748	0.577644	0.578223	0.579088	0.580104	0.581153	0.582173	0.583042	0.583647	0.583951	0.583951	0.583646	0.583016	0.582074	0.580862	0.579425	0.577839	0.576177	0.574478	0.572796	0.571158	0.569625	0.56822	0.566953	0.565815	0.564814	0.563943	0.563183	0.562512	0.561894	0.561315	0.560762	0.560222	0.559663	0.559094	0.558501	0.557891	0.557261	0.556616	0.555956	0.555284	0.554594	0.553905
0.583333	0.584426	0.582427	0.580305	0.578546	0.577243	0.576411	0.57616	0.576424	0.577088	0.578004	0.579039	0.580123	0.58114	0.58199	0.58258	0.582875	0.582851	0.582527	0.581874	0.580925	0.579717	0.578294	0.576733	0.575091	0.57342	0.571775	0.570185	0.568696	0.567344	0.566115	0.565025	0.564054	0.563209	0.562471	0.561809	0.561203	0.560623	0.56007	0.559521	0.558953	0.558378	0.557781	0.55717	0.556545	0.5559	0.555236	0.554557	0.553858	0.553166
0.581482	0.58275	0.580802	0.578811	0.577144	0.57593	0.575193	0.575044	0.575394	0.576105	0.577033	0.578098	0.579172	0.580161	0.58099	0.581566	0.581829	0.581779	0.581427	0.580765	0.579817	0.578622	0.577223	0.57568	0.574066	0.572431	0.570834	0.569288	0.567853	0.566539	0.565358	0.564297	0.563351	0.562528	0.561798	0.561147	0.560541	0.559959	0.559396	0.558837	0.558261	0.557683	0.557085	0.55648	0.555854	0.555205	0.554535	0.553846	0.553144	0.552445
0.579984	0.58122	0.579411	0.577504	0.575923	0.574804	0.57417	0.574108	0.574502	0.575217	0.576172	0.57722	0.578258	0.579221	0.580031	0.58057	0.580802	0.580719	0.580354	0.57969	0.578753	0.57758	0.576198	0.574682	0.573103	0.571516	0.569964	0.568472	0.567076	0.565809	0.564658	0.563622	0.562697	0.56188	0.561162	0.560509	0.559901	0.559309	0.558734	0.558167	0.557588	0.557009	0.556416	0.55581	0.555181	0.554524	0.553843	0.553151	0.552442	0.551748
0.57842	0.579858	0.578144	0.57633	0.57485	0.57384	0.573296	0.573278	0.573672	0.574412	0.575345	0.576354	0.577361	0.5783	0.57907	0.579574	0.579769	0.579668	0.5793	0.578644	0.577728	0.57657	0.575214	0.573733	0.572202	0.57066	0.569162	0.56771	0.566361	0.565124	0.563998	0.562983	0.562065	0.561259	0.560539	0.559885	0.559265	0.558661	0.558078	0.557507	0.556926	0.556352	0.555758	0.555148	0.554511	0.553844	0.553159	0.55246	0.551756	0.551061
0.577253	0.578712	0.577072	0.575354	0.573981	0.57306	0.57255	0.572523	0.572938	0.573648	0.574534	0.575505	0.576484	0.577377	0.578108	0.578569	0.578743	0.578636	0.578274	0.577638	0.576736	0.575603	0.574281	0.572849	0.571363	0.569876	0.568416	0.567012	0.565692	0.564481	0.563375	0.562367	0.561459	0.560651	0.559928	0.559262	0.55863	0.558017	0.55743	0.556857	0.556282	0.555706	0.555108	0.55449	0.553842	0.553171	0.552479	0.551784	0.551079	0.550389
0.576111	0.577659	0.576127	0.574528	0.573248	0.572358	0.571832	0.571823	0.572203	0.572862	0.573708	0.574648	0.575577	0.576428	0.577114	0.577551	0.577717	0.577614	0.57727	0.576648	0.575769	0.574671	0.573397	0.57201	0.570579	0.569131	0.56772	0.566346	0.565052	0.563861	0.562762	0.561765	0.560854	0.560043	0.559308	0.558629	0.557989	0.557371	0.556782	0.556215	0.555638	0.555057	0.554452	0.553822	0.55317	0.552492	0.551804	0.551109	0.550408	0.549725
0.575112	0.576775	0.57537	0.573865	0.572604	0.571681	0.571168	0.571116	0.571438	0.572051	0.572864	0.573749	0.574632	0.575434	0.576095	0.576522	0.576691	0.576607	0.576276	0.575677	0.574832	0.573783	0.572555	0.571224	0.569833	0.568434	0.567053	0.565704	0.564431	0.563247	0.562159	0.561158	0.560244	0.55942	0.558672	0.557985	0.557339	0.55672	0.556136	0.555568	0.554986	0.554398	0.55378	0.553147	0.552487	0.551813	0.551125	0.550434	0.54974	0.549071
0.574305	0.576098	0.574782	0.573273	0.571957	0.571041	0.570473	0.570357	0.57063	0.571208	0.571962	0.572799	0.57363	0.574405	0.575055	0.575485	0.575672	0.5756	0.575293	0.574728	0.573934	0.57293	0.57176	0.570469	0.569127	0.567758	0.566403	0.565075	0.563808	0.562635	0.561544	0.56054	0.559613	0.558776	0.558019	0.557327	0.55668	0.556067	0.555482	0.554909	0.554319	0.553718	0.553097	0.552455	0.5518	0.551125	0.550442	0.549757	0.549078	0.548424
0.573712	0.575574	0.57422	0.57263	0.571316	0.570336	0.569698	0.569531	0.569769	0.570288	0.570992	0.571775	0.572579	0.573343	0.573996	0.574445	0.574645	0.574597	0.574325	0.573811	0.573063	0.572118	0.570988	0.569747	0.568436	0.567093	0.565759	0.564437	0.563182	0.562006	0.560912	0.559895	0.558955	0.558109	0.557347	0.556654	0.556013	0.555398	0.55481	0.554228	0.553626	0.553022	0.552392	0.551755	0.551099	0.550429	0.549752	0.549083	0.548418	0.547784
0.573208	0.57498	0.573525	0.571942	0.57056	0.569509	0.568822	0.568625	0.568805	0.569275	0.569927	0.570684	0.571476	0.572245	0.572919	0.573381	0.573606	0.573595	0.573375	0.57291	0.572222	0.571318	0.57024	0.569031	0.567746	0.566426	0.565098	0.563788	0.562529	0.561351	0.560244	0.559214	0.558265	0.557415	0.556652	0.555965	0.555323	0.554705	0.554108	0.553515	0.552909	0.552296	0.551671	0.551034	0.550383	0.54972	0.549058	0.548404	0.547761	0.547151
0.572501	0.574181	0.572752	0.571106	0.56966	0.568566	0.567853	0.567602	0.567738	0.568157	0.568785	0.569533	0.570332	0.571123	0.571813	0.572302	0.572566	0.572609	0.57244	0.572036	0.571391	0.570541	0.569495	0.568313	0.567052	0.565738	0.564422	0.563109	0.561848	0.560657	0.559538	0.558499	0.557546	0.556695	0.555939	0.555252	0.554607	0.55398	0.553371	0.552774	0.55216	0.551553	0.550928	0.550296	0.549652	0.549005	0.54836	0.547727	0.547108	0.54652
0.571586	0.573331	0.571835	0.570128	0.568644	0.56753	0.566765	0.566474	0.566562	0.566961	0.567584	0.568341	0.569167	0.569976	0.570696	0.571227	0.571549	0.571646	0.57154	0.57118	0.57059	0.569772	0.568754	0.567596	0.56634	0.565038	0.56372	0.562403	0.56113	0.559927	0.558799	0.557757	0.556804	0.55596	0.555205	0.554515	0.553861	0.553223	0.552611	0.552006	0.551397	0.55079	0.55017	0.549545	0.548918	0.548287	0.547663	0.547055	0.546459	0.545893
0.57079	0.572375	0.570799	0.569053	0.567554	0.566386	0.565582	0.565246	0.565318	0.565716	0.566354	0.567144	0.567991	0.568834	0.569599	0.570192	0.57057	0.570734	0.570673	0.570369	0.56981	0.569019	0.568024	0.56687	0.565626	0.56432	0.562998	0.561668	0.560382	0.559171	0.55804	0.556999	0.556054	0.555213	0.554455	0.553757	0.553092	0.55245	0.551829	0.55123	0.55062	0.550017	0.549404	0.548796	0.548185	0.547576	0.546977	0.546392	0.545818	0.545266
0.569671	0.571219	0.569624	0.567879	0.566334	0.565132	0.564287	0.563941	0.564019	0.564437	0.565114	0.56593	0.566815	0.567707	0.568537	0.569189	0.569637	0.569847	0.569844	0.569572	0.569041	0.568272	0.567281	0.566138	0.564889	0.563579	0.562244	0.560901	0.559606	0.558393	0.557263	0.556232	0.55529	0.554446	0.553681	0.552971	0.552302	0.551652	0.551037	0.550436	0.549831	0.549236	0.548639	0.548047	0.547458	0.546874	0.546299	0.545737	0.545177	0.54464
[truncated: 50 more columns]
