# Supplementary material for: Generalized Poincaré plots analysis of heart period dynamics in different physiological conditions: Trained vs. untrained men
Source: PLoS One. 2019 Jul 5;14(7):e0219281. doi: 10.1371/journal.pone.0219281 (PMC6611602; doi:10.1371/journal.pone.0219281)
Supplement: S2 Appendix — (ZIP) [file pone.0219281.s002.zip › Pearson matrices 100x100/Untrained subjects 3 conditions/Untr 10.xlsx]

## Sheet: Cont10REST
0.655242	0.513675	0.464426	0.475547	0.494528	0.502928	0.508084	0.510559	0.509912	0.511405	0.516147	0.516885	0.51164	0.503437	0.494425	0.487051	0.483922	0.483785	0.484094	0.48337	0.478202	0.471052	0.466254	0.462992	0.457884	0.450447	0.444156	0.439414	0.435923	0.433232	0.430349	0.427557	0.424082	0.417992	0.410471	0.405528	0.403674	0.402143	0.398039	0.39214	0.387806	0.38499	0.381356	0.375442	0.368572	0.361456	0.353772	0.346254	0.341015	0.337656
0.513843	0.433744	0.43471	0.467831	0.494004	0.5092	0.519208	0.524527	0.528374	0.534603	0.540261	0.539598	0.533487	0.52501	0.516856	0.51203	0.511096	0.512271	0.512795	0.510219	0.503941	0.497783	0.493754	0.489582	0.482947	0.475703	0.470027	0.465857	0.462753	0.459986	0.457158	0.454152	0.449304	0.442064	0.435421	0.431967	0.430475	0.427631	0.422351	0.417102	0.413108	0.409651	0.404499	0.397577	0.390008	0.38196	0.373742	0.366858	0.362261	0.358068
0.465649	0.435347	0.460146	0.499237	0.528301	0.545782	0.55665	0.564154	0.571154	0.578043	0.581497	0.578443	0.570782	0.56199	0.555355	0.552297	0.552538	0.55369	0.55241	0.547968	0.541669	0.535985	0.531184	0.525254	0.517947	0.510969	0.505659	0.501695	0.498491	0.495511	0.492392	0.48816	0.481796	0.474588	0.469236	0.466378	0.463848	0.459618	0.454386	0.449384	0.444865	0.440025	0.433501	0.425631	0.41707	0.408269	0.400248	0.393938	0.388876	0.383636
0.476594	0.468154	0.499172	0.539359	0.568288	0.585198	0.596957	0.606242	0.613355	0.618058	0.618452	0.613008	0.604396	0.596551	0.591365	0.589452	0.58988	0.589345	0.586089	0.581062	0.574911	0.568634	0.562335	0.555451	0.548056	0.541423	0.536342	0.532369	0.529014	0.525692	0.521489	0.515768	0.50901	0.5028	0.498212	0.49469	0.490909	0.486449	0.481309	0.475889	0.470361	0.464219	0.456634	0.44781	0.438542	0.429803	0.422263	0.4158	0.409963	0.403806
0.495023	0.494189	0.528072	0.568076	0.595846	0.613348	0.626503	0.635664	0.640928	0.642895	0.640684	0.633963	0.626082	0.619624	0.615713	0.614355	0.61352	0.611159	0.60724	0.602136	0.595483	0.588117	0.581046	0.573968	0.566894	0.56065	0.555736	0.551809	0.548243	0.543989	0.538511	0.532309	0.526338	0.520964	0.516088	0.511604	0.50755	0.503045	0.497536	0.491374	0.48493	0.477813	0.469303	0.459879	0.450705	0.442447	0.434968	0.42808	0.421552	0.414531
0.503303	0.509542	0.545779	0.585001	0.61317	0.632228	0.645436	0.653056	0.656037	0.655648	0.65192	0.645645	0.639132	0.634066	0.630962	0.628764	0.62643	0.623413	0.619359	0.613666	0.606105	0.598249	0.591086	0.584269	0.577626	0.571692	0.567	0.563038	0.55874	0.553431	0.547579	0.542073	0.536909	0.531432	0.525904	0.52122	0.517073	0.512146	0.506005	0.499174	0.491974	0.483972	0.474885	0.46558	0.456893	0.448805	0.44112	0.433789	0.426583	0.418978
0.509574	0.520684	0.557355	0.597047	0.626808	0.646028	0.657753	0.663216	0.664012	0.662108	0.658514	0.65347	0.648318	0.644127	0.640443	0.637059	0.634148	0.630956	0.626289	0.619667	0.611697	0.603881	0.596971	0.590519	0.58419	0.578572	0.573971	0.569445	0.564243	0.558644	0.553425	0.548659	0.543403	0.537454	0.531867	0.527167	0.522602	0.517044	0.510316	0.502862	0.494922	0.486337	0.477314	0.46846	0.459972	0.451768	0.443786	0.435963	0.42825	0.420509
0.513106	0.52666	0.565326	0.6069	0.636693	0.654331	0.663867	0.667217	0.666655	0.664889	0.662347	0.658548	0.654271	0.649669	0.645051	0.641267	0.638215	0.63445	0.628852	0.621779	0.613862	0.606351	0.5998	0.593628	0.587588	0.582137	0.57709	0.571758	0.566277	0.561228	0.556654	0.551794	0.546131	0.540232	0.534732	0.529743	0.524578	0.518434	0.511134	0.50306	0.494607	0.486015	0.477366	0.468694	0.460141	0.451717	0.443364	0.435143	0.427311	0.419464
0.513104	0.531257	0.572745	0.61428	0.642249	0.657595	0.664996	0.667068	0.66673	0.665911	0.664476	0.661471	0.656846	0.651462	0.646599	0.642775	0.639198	0.634518	0.628415	0.621329	0.613715	0.606598	0.600335	0.594403	0.588518	0.582714	0.57696	0.571368	0.566384	0.561908	0.557244	0.552016	0.546424	0.54064	0.534956	0.529465	0.523728	0.517016	0.509148	0.500621	0.492142	0.483847	0.475334	0.466612	0.457889	0.449164	0.440497	0.432202	0.424282	0.416201
0.515367	0.537442	0.579269	0.618849	0.644269	0.657327	0.663351	0.665629	0.666207	0.666435	0.665668	0.662246	0.65687	0.651305	0.646473	0.642184	0.637747	0.632535	0.626358	0.619513	0.612277	0.605482	0.599468	0.593664	0.587458	0.581065	0.575121	0.570033	0.565614	0.561047	0.556023	0.550866	0.545351	0.539395	0.5333	0.527304	0.52101	0.513725	0.505424	0.49688	0.488652	0.480457	0.471869	0.462998	0.454031	0.445044	0.436326	0.427977	0.419845	0.411523
0.519405	0.542482	0.582683	0.619601	0.642484	0.654002	0.660205	0.66342	0.665104	0.665985	0.664708	0.660483	0.65494	0.649445	0.644209	0.639164	0.63426	0.628958	0.622977	0.61645	0.60954	0.603062	0.597206	0.591103	0.584402	0.577927	0.572537	0.568052	0.563552	0.558626	0.553654	0.548527	0.542809	0.53649	0.529979	0.523477	0.516609	0.508889	0.500571	0.492271	0.484153	0.475866	0.467124	0.458041	0.448852	0.439832	0.431083	0.422572	0.414216	0.405725
0.520041	0.542212	0.580303	0.614829	0.636256	0.648168	0.655453	0.659855	0.66232	0.662763	0.660676	0.656317	0.65092	0.645122	0.63926	0.63386	0.628913	0.623791	0.618115	0.611899	0.605339	0.59908	0.59296	0.586388	0.579657	0.573758	0.56898	0.564449	0.559622	0.554731	0.5498	0.544462	0.538395	0.531716	0.524773	0.517746	0.510449	0.502681	0.494579	0.486396	0.478215	0.469767	0.460807	0.451526	0.442316	0.433291	0.424433	0.415749	0.407242	0.398806
0.515164	0.53651	0.573028	0.606508	0.628609	0.641759	0.650277	0.655589	0.657719	0.657411	0.6552	0.651045	0.645427	0.639084	0.632944	0.627551	0.622797	0.617976	0.612588	0.606691	0.600354	0.593864	0.587272	0.580646	0.574455	0.569143	0.564359	0.559546	0.554757	0.549937	0.544828	0.53914	0.532721	0.525653	0.518255	0.510824	0.503447	0.495836	0.487825	0.479598	0.471271	0.462585	0.45342	0.444129	0.43493	0.425826	0.416838	0.408041	0.399588	0.391421
0.50715	0.528217	0.564516	0.598946	0.622288	0.636633	0.646085	0.651044	0.652419	0.651969	0.649931	0.645559	0.639392	0.632782	0.626666	0.62149	0.617026	0.612454	0.607312	0.601588	0.595009	0.588048	0.581368	0.575221	0.569568	0.56428	0.559251	0.554485	0.549781	0.544813	0.539358	0.533309	0.526507	0.519028	0.511254	0.503739	0.496474	0.48891	0.480845	0.47248	0.463927	0.455019	0.445839	0.436559	0.427294	0.418081	0.409008	0.400275	0.392079	0.384022
0.498337	0.520522	0.558393	0.593985	0.61835	0.633545	0.642506	0.646598	0.647764	0.647407	0.64508	0.640077	0.633591	0.626985	0.621096	0.616215	0.61198	0.607582	0.602536	0.596523	0.589454	0.582384	0.576143	0.570482	0.564851	0.559342	0.554369	0.549692	0.544847	0.539537	0.533713	0.527276	0.520073	0.512229	0.504376	0.496965	0.489716	0.482071	0.473857	0.465275	0.456504	0.447558	0.438376	0.429026	0.41966	0.410373	0.401369	0.392885	0.384791	0.376604
0.491688	0.516389	0.55548	0.591889	0.616876	0.631323	0.639203	0.642948	0.6441	0.643335	0.640256	0.634836	0.628308	0.621921	0.616332	0.611683	0.607608	0.603244	0.597847	0.591308	0.584115	0.577478	0.571704	0.566047	0.560182	0.554732	0.549852	0.545031	0.539845	0.534161	0.527945	0.521104	0.51353	0.505603	0.497856	0.490457	0.483107	0.475292	0.466858	0.458063	0.449221	0.440252	0.43098	0.421525	0.412092	0.402874	0.394105	0.385723	0.377499	0.369102
0.489101	0.5152	0.555138	0.591916	0.615766	0.628855	0.636224	0.639816	0.640432	0.638828	0.635245	0.629731	0.623407	0.617317	0.611975	0.607517	0.60348	0.598732	0.592795	0.586123	0.579375	0.573235	0.567458	0.561543	0.55571	0.550357	0.545334	0.540178	0.534624	0.528546	0.521915	0.514701	0.507035	0.499211	0.491489	0.483989	0.476458	0.468417	0.459766	0.450885	0.442001	0.432924	0.423531	0.414005	0.40464	0.395642	0.38697	0.378473	0.370045	0.361447
0.487945	0.515264	0.555593	0.590917	0.613137	0.625619	0.632768	0.635733	0.635475	0.63336	0.629655	0.624335	0.618323	0.612512	0.607412	0.60304	0.598643	0.593351	0.58729	0.581064	0.574838	0.568712	0.562682	0.556779	0.551053	0.54558	0.540241	0.534734	0.528792	0.522296	0.515296	0.507985	0.500411	0.492621	0.484815	0.477143	0.469384	0.461118	0.452372	0.443444	0.434464	0.425257	0.41578	0.406321	0.397165	0.388264	0.379496	0.370817	0.362197	0.353613
0.487322	0.515371	0.55414	0.587647	0.609229	0.621529	0.628036	0.630095	0.629329	0.62709	0.623568	0.618583	0.612883	0.607354	0.60238	0.597675	0.592726	0.58729	0.58165	0.575924	0.569729	0.563386	0.557377	0.5516	0.545795	0.540036	0.534365	0.528486	0.52214	0.515279	0.508176	0.500937	0.493388	0.485527	0.477568	0.469672	0.461686	0.453312	0.444517	0.43551	0.426418	0.417122	0.407704	0.398457	0.389404	0.380423	0.371499	0.362656	0.354051	0.345463
0.486778	0.513079	0.550045	0.582987	0.60447	0.616158	0.621716	0.623244	0.622356	0.620322	0.617158	0.612504	0.607103	0.601725	0.596438	0.591181	0.586062	0.581015	0.575838	0.570149	0.563762	0.557474	0.55162	0.545796	0.539732	0.533662	0.527642	0.521384	0.514678	0.507709	0.500669	0.493443	0.485827	0.477827	0.469658	0.461544	0.453449	0.44502	0.436152	0.42705	0.417891	0.408647	0.39945	0.390314	0.381196	0.372078	0.363018	0.354197	0.345587	0.336876
0.481924	0.507186	0.544145	0.577199	0.598116	0.608854	0.613917	0.615394	0.614788	0.613157	0.610343	0.605997	0.600784	0.595139	0.589347	0.583958	0.579258	0.574687	0.569539	0.563658	0.557346	0.551229	0.545341	0.539274	0.532917	0.526524	0.520145	0.513542	0.506738	0.499839	0.492814	0.485523	0.477772	0.469582	0.461215	0.453008	0.444852	0.436345	0.427385	0.418233	0.409131	0.400097	0.39101	0.381815	0.372574	0.36334	0.354306	0.345484	0.336757	0.327931
0.475162	0.50137	0.538709	0.571088	0.590882	0.601061	0.606072	0.607851	0.607656	0.606377	0.603841	0.599657	0.594176	0.588044	0.582152	0.577221	0.573021	0.568453	0.56308	0.557262	0.551113	0.544962	0.538836	0.532476	0.525802	0.51906	0.512348	0.50565	0.498915	0.492031	0.484935	0.477504	0.469568	0.461187	0.452733	0.444468	0.436223	0.427613	0.418602	0.409509	0.400585	0.391648	0.382494	0.373179	0.363833	0.354625	0.345589	0.336659	0.32782	0.318937
0.470502	0.497246	0.533689	0.56462	0.583649	0.5937	0.598982	0.601141	0.601286	0.600276	0.597846	0.593336	0.587346	0.581124	0.575721	0.571321	0.567111	0.562278	0.556926	0.551245	0.545051	0.538663	0.532242	0.525557	0.518528	0.511463	0.504662	0.498031	0.491305	0.48434	0.477096	0.469479	0.461347	0.452871	0.444362	0.436004	0.427645	0.418973	0.410013	0.401077	0.392234	0.383222	0.373938	0.364517	0.355194	0.345981	0.336844	0.327811	0.318914	0.309893
0.466757	0.49247	0.527346	0.557414	0.576281	0.586627	0.592295	0.594804	0.595255	0.594362	0.591561	0.586519	0.580462	0.574777	0.569959	0.565555	0.561069	0.556222	0.550983	0.545234	0.538801	0.532131	0.525384	0.51833	0.510984	0.503847	0.49712	0.4905	0.48369	0.476572	0.469141	0.461323	0.453082	0.444546	0.435951	0.427477	0.419047	0.410414	0.401596	0.392731	0.383816	0.374669	0.365268	0.355869	0.346539	0.337232	0.328004	0.318921	0.309888	0.300819
0.460982	0.485489	0.519813	0.549835	0.569049	0.579817	0.585859	0.588727	0.589338	0.588081	0.584727	0.579643	0.574177	0.569142	0.564322	0.559641	0.555143	0.550378	0.545053	0.53905	0.532339	0.525346	0.51822	0.510847	0.503442	0.496397	0.489691	0.482984	0.476019	0.468712	0.461076	0.453134	0.444819	0.436201	0.427495	0.418946	0.410546	0.402034	0.393273	0.38434	0.375302	0.366031	0.356652	0.347248	0.337827	0.328435	0.319164	0.309955	0.300873	0.291876
0.453504	0.478268	0.512883	0.543248	0.562807	0.573896	0.580291	0.583321	0.583557	0.581719	0.578322	0.573859	0.569087	0.564018	0.558895	0.554198	0.549738	0.54485	0.539245	0.532946	0.525897	0.518511	0.511061	0.50363	0.496331	0.489313	0.482518	0.475651	0.468494	0.460973	0.453201	0.445165	0.436758	0.428027	0.419247	0.410723	0.402424	0.393947	0.385112	0.37606	0.366915	0.357655	0.348271	0.338773	0.329267	0.319834	0.310444	0.301187	0.292173	0.28315
0.447359	0.472779	0.507727	0.538255	0.557966	0.569304	0.575778	0.578349	0.577923	0.575996	0.573208	0.569436	0.564574	0.559158	0.554006	0.549316	0.544692	0.539494	0.533561	0.526895	0.519432	0.511718	0.504204	0.496877	0.489601	0.482492	0.475532	0.46847	0.461088	0.453423	0.445545	0.437407	0.428879	0.420076	0.411319	0.402894	0.394616	0.386053	0.377094	0.367946	0.358791	0.349516	0.34003	0.330444	0.320897	0.311347	0.30191	0.292718	0.283675	0.274447
0.44286	0.468749	0.503816	0.534346	0.554143	0.565437	0.57132	0.57311	0.572535	0.571213	0.569103	0.565183	0.559932	0.554479	0.549329	0.544463	0.539509	0.533956	0.527631	0.520535	0.512736	0.504957	0.497544	0.490233	0.48286	0.475589	0.468434	0.461145	0.453614	0.44584	0.437854	0.429592	0.420992	0.412214	0.40356	0.395159	0.386788	0.378096	0.369043	0.359877	0.350686	0.341304	0.331724	0.322095	0.312435	0.302842	0.293469	0.284255	0.275009	0.26541
0.439395	0.465582	0.500635	0.531082	0.550649	0.561167	0.566115	0.56768	0.567719	0.567087	0.564791	0.560436	0.55514	0.549704	0.544389	0.539192	0.533873	0.527912	0.521147	0.513703	0.505836	0.498159	0.490761	0.483351	0.475817	0.468353	0.460975	0.453538	0.445902	0.438017	0.429907	0.421577	0.413003	0.404325	0.395706	0.387216	0.378714	0.369929	0.360856	0.351643	0.342346	0.332869	0.323244	0.313506	0.303808	0.294279	0.284891	0.275486	0.265875	0.255972
0.436525	0.462821	0.497778	0.527844	0.546428	0.55588	0.560577	0.562818	0.563617	0.562767	0.559969	0.555527	0.550239	0.544634	0.538989	0.533431	0.5277	0.521279	0.514153	0.506638	0.498879	0.491228	0.483734	0.476161	0.468433	0.460754	0.453233	0.445691	0.437944	0.429933	0.421754	0.413448	0.404966	0.396325	0.387625	0.379007	0.370411	0.361598	0.352472	0.343157	0.333776	0.324253	0.314518	0.304744	0.295111	0.285574	0.276008	0.26625	0.256339	0.246344
0.433773	0.460211	0.4948	0.523709	0.541103	0.55034	0.555834	0.558953	0.559471	0.558049	0.555104	0.550618	0.545128	0.539184	0.533183	0.527209	0.520999	0.514205	0.507009	0.499606	0.491882	0.484142	0.476486	0.468717	0.460775	0.45296	0.445333	0.43768	0.429804	0.421717	0.413559	0.405333	0.396878	0.388161	0.379341	0.370626	0.361998	0.353125	0.343897	0.334505	0.325082	0.315447	0.305675	0.29597	0.286334	0.276627	0.266722	0.256675	0.246673	0.23669
0.431285	0.457447	0.490758	0.518336	0.535561	0.545752	0.55226	0.555006	0.55487	0.553274	0.550218	0.545489	0.539637	0.533334	0.52691	0.520447	0.51386	0.506997	0.49992	0.492551	0.484739	0.476843	0.468995	0.461007	0.452937	0.445021	0.437287	0.429504	0.421549	0.413481	0.405398	0.39719	0.388659	0.37983	0.37092	0.362179	0.353487	0.344507	0.335203	0.325774	0.316244	0.30657	0.296866	0.287159	0.277359	0.267323	0.257139	0.247004	0.237014	0.227012
0.428166	0.452965	0.484888	0.512384	0.530758	0.542123	0.548187	0.550221	0.549921	0.548192	0.544871	0.53976	0.533542	0.526816	0.519911	0.51308	0.506429	0.499692	0.492649	0.485191	0.47723	0.469152	0.461089	0.452982	0.444822	0.436807	0.42895	0.421095	0.413161	0.405175	0.397113	0.388831	0.380194	0.37129	0.36236	0.353563	0.344763	0.335706	0.326365	0.316838	0.307271	0.297661	0.287955	0.278087	0.267966	0.257656	0.247389	0.237272	0.227264	0.217216
0.422547	0.446229	0.478377	0.507311	0.527045	0.537887	0.543171	0.545063	0.544631	0.542623	0.538896	0.533395	0.526749	0.519553	0.512289	0.505407	0.498888	0.492183	0.485048	0.47744	0.469301	0.461018	0.452845	0.444658	0.436404	0.428279	0.420361	0.412532	0.404687	0.396731	0.388598	0.380213	0.371512	0.362589	0.353608	0.344707	0.335831	0.326735	0.317299	0.307739	0.298232	0.288618	0.278753	0.268568	0.258177	0.247787	0.237544	0.227417	0.217365	0.207246
0.41523	0.439755	0.473693	0.50409	0.523145	0.533075	0.53819	0.539944	0.539211	0.536754	0.53258	0.526617	0.519497	0.511931	0.504613	0.49786	0.491368	0.484561	0.477263	0.469462	0.461119	0.452732	0.444487	0.436207	0.427846	0.419665	0.411779	0.404046	0.396238	0.38821	0.379972	0.37153	0.362804	0.353821	0.344741	0.335767	0.326847	0.317653	0.308185	0.298679	0.289171	0.2794	0.269212	0.258754	0.248283	0.237924	0.227678	0.217511	0.207391	0.197245
0.409821	0.436396	0.471657	0.501097	0.519007	0.528674	0.533643	0.535054	0.533794	0.53081	0.526114	0.519649	0.512118	0.504469	0.497262	0.490523	0.483923	0.476933	0.469407	0.461388	0.452941	0.444493	0.436158	0.427768	0.419346	0.411202	0.403423	0.395734	0.387854	0.379713	0.371414	0.362939	0.354138	0.345054	0.335907	0.326887	0.317864	0.308632	0.299206	0.289701	0.280046	0.269945	0.259472	0.248932	0.238494	0.228135	0.217852	0.207624	0.197484	0.187324
0.407862	0.435245	0.469209	0.49731	0.514864	0.524459	0.529087	0.529886	0.528015	0.524473	0.519264	0.51233	0.504674	0.497112	0.489912	0.483075	0.476287	0.469033	0.461276	0.453155	0.444662	0.43614	0.427704	0.41925	0.410869	0.402858	0.39514	0.387384	0.379389	0.371181	0.36285	0.354285	0.34538	0.336239	0.327048	0.317924	0.30886	0.299657	0.290232	0.28059	0.270607	0.260208	0.249649	0.239146	0.228714	0.21832	0.207987	0.197749	0.187602	0.177296
0.406257	0.432159	0.464869	0.492665	0.510373	0.519719	0.523665	0.523773	0.521345	0.517338	0.511609	0.504506	0.496923	0.489372	0.482103	0.475095	0.468029	0.460542	0.452702	0.444558	0.436014	0.427416	0.418927	0.410522	0.402312	0.394392	0.386622	0.378757	0.370699	0.362467	0.354044	0.345375	0.336421	0.327239	0.317953	0.308794	0.299748	0.290545	0.280992	0.271027	0.26074	0.250251	0.239735	0.229243	0.218781	0.20835	0.19802	0.187788	0.177499	0.166966
0.402558	0.427511	0.46006	0.488312	0.505825	0.514316	0.517397	0.516912	0.514074	0.509477	0.503498	0.496424	0.488836	0.481242	0.473816	0.466517	0.459224	0.451673	0.443834	0.435654	0.427055	0.418424	0.409995	0.401796	0.39371	0.385752	0.377878	0.369959	0.361882	0.353558	0.345029	0.336318	0.327322	0.318052	0.308738	0.299591	0.290543	0.281219	0.27134	0.261061	0.250679	0.240239	0.229737	0.219216	0.208728	0.198315	0.188004	0.177637	0.167113	0.156469
0.397553	0.4229	0.456138	0.484103	0.500554	0.508037	0.510463	0.509556	0.506096	0.501236	0.495288	0.488212	0.480592	0.472854	0.46515	0.457635	0.450281	0.442734	0.434855	0.42662	0.417995	0.409435	0.401222	0.393155	0.385032	0.376977	0.369055	0.361116	0.352946	0.344516	0.335944	0.327192	0.31811	0.308816	0.299517	0.29037	0.281201	0.271548	0.261357	0.250984	0.240653	0.230225	0.219692	0.209149	0.198682	0.188291	0.177849	0.167251	0.156617	0.145947
0.39395	0.420176	0.452884	0.47943	0.494613	0.501313	0.503254	0.501665	0.497926	0.493096	0.487134	0.480014	0.472248	0.464236	0.456323	0.448751	0.4414	0.433803	0.425857	0.417593	0.409044	0.400706	0.39263	0.384522	0.376298	0.368196	0.360257	0.352221	0.343942	0.335466	0.326852	0.318012	0.308905	0.299627	0.290333	0.281064	0.271564	0.261596	0.251309	0.240989	0.230673	0.220214	0.209658	0.199136	0.18869	0.178171	0.167503	0.156798	0.146139	0.13539
0.39251	0.417686	0.448526	0.473493	0.487752	0.493934	0.495131	0.493251	0.489558	0.48473	0.478722	0.471454	0.463418	0.455213	0.447265	0.439717	0.432328	0.424664	0.416686	0.408503	0.400191	0.392003	0.383893	0.375682	0.367407	0.359299	0.351266	0.343124	0.334801	0.326283	0.317582	0.308718	0.299626	0.290359	0.280952	0.271353	0.261536	0.251469	0.241237	0.23094	0.220598	0.210116	0.199584	0.189088	0.178519	0.167777	0.157008	0.146285	0.13555	0.124805
0.389049	0.412415	0.44182	0.465873	0.479589	0.485069	0.486082	0.48436	0.480753	0.475916	0.469775	0.462258	0.454051	0.445836	0.437934	0.430372	0.422929	0.415233	0.407344	0.399401	0.391247	0.383039	0.374835	0.366572	0.358306	0.35012	0.341989	0.333809	0.32545	0.316847	0.308125	0.299282	0.290207	0.280833	0.271106	0.2612	0.251287	0.241275	0.231069	0.220753	0.210392	0.199932	0.189426	0.17881	0.168028	0.157192	0.146411	0.135619	0.124889	0.114197
0.382881	0.405316	0.433941	0.457384	0.470363	0.475734	0.476999	0.475424	0.471832	0.466869	0.460476	0.452782	0.444575	0.436418	0.428518	0.420915	0.413448	0.405843	0.3982	0.390412	0.382242	0.373949	0.365694	0.357447	0.349118	0.34084	0.332675	0.324461	0.316017	0.307392	0.298694	0.28987	0.280688	0.271001	0.260974	0.250975	0.241114	0.231125	0.220902	0.210569	0.200227	0.189788	0.179162	0.168337	0.157465	0.14662	0.135775	0.124989	0.114308	0.103684
0.375972	0.397904	0.42597	0.448475	0.461256	0.466878	0.468283	0.466716	0.462984	0.457746	0.451142	0.443443	0.435298	0.427151	0.41922	0.411604	0.40423	0.39688	0.389392	0.381581	0.373322	0.364985	0.356745	0.348436	0.340013	0.3317	0.323499	0.315198	0.306728	0.298123	0.289439	0.280506	0.271007	0.261017	0.250897	0.240951	0.231108	0.221098	0.210857	0.200542	0.190217	0.179655	0.168815	0.157899	0.147021	0.136114	0.125274	0.114536	0.10392	0.0934061
0.369311	0.390973	0.417824	0.439917	0.452849	0.458551	0.459929	0.458183	0.454133	0.448653	0.442027	0.434387	0.426253	0.418081	0.410145	0.402631	0.395518	0.388326	0.380802	0.372892	0.364586	0.356262	0.347954	0.339543	0.33108	0.32273	0.314439	0.306108	0.297648	0.289051	0.280255	0.270998	0.261185	0.251098	0.241033	0.231104	0.221235	0.211204	0.200981	0.190684	0.180235	0.169451	0.158515	0.147595	0.136656	0.125754	0.114964	0.104288	0.0937773	0.0833902
0.363344	0.383524	0.409953	0.432142	0.445067	0.450667	0.451801	0.44969	0.445361	0.439827	0.433235	0.42558	0.41741	0.409236	0.401411	0.394163	0.387207	0.379964	0.372322	0.364355	0.356059	0.34766	0.339245	0.330787	0.322283	0.313842	0.30552	0.297194	0.288739	0.280022	0.270895	0.261316	0.251402	0.24137	0.231324	0.221367	0.211474	0.201456	0.191248	0.180826	0.170154	0.159271	0.148327	0.137346	0.126411	0.115557	0.104825	0.0942505	0.083863	0.0736101
0.355943	0.37638	0.403108	0.42521	0.437864	0.443102	0.44381	0.441353	0.436913	0.431364	0.424708	0.41698	0.408796	0.400736	0.393176	0.386079	0.379063	0.371682	0.363962	0.355995	0.347621	0.339114	0.330647	0.322142	0.313542	0.30507	0.296756	0.288434	0.279851	0.270797	0.261345	0.25166	0.241797	0.231786	0.221714	0.21173	0.201843	0.191831	0.181495	0.170853	0.160084	0.149188	0.13818	0.127201	0.11631	0.105512	0.0948751	0.0844197	0.0741611	0.0638919
0.35012	0.370895	0.397343	0.418936	0.43102	0.435676	0.435941	0.433315	0.428833	0.423197	0.41643	0.408657	0.400582	0.392801	0.385402	0.378243	0.371077	0.363594	0.355867	0.347806	0.339315	0.330755	0.322235	0.313623	0.304988	0.29652	0.288207	0.279755	0.270823	0.261431	0.251865	0.242229	0.232385	0.222347	0.21225	0.202274	0.192391	0.182246	0.171682	0.160943	0.150167	0.139204	0.128196	0.117262	0.106422	0.0957148	0.0851916	0.0748637	0.0645841	0.0542257
0.345518	0.365849	0.391669	0.412493	0.423785	0.427917	0.427994	0.425338	0.420782	0.415037	0.408204	0.400537	0.392777	0.385184	0.377731	0.370424	0.363156	0.355664	0.347833	0.339643	0.3311	0.322486	0.313853	0.305203	0.296566	0.288099	0.279659	0.270847	0.261562	0.25205	0.242534	0.232916	0.223044	0.212987	0.202905	0.192939	0.182919	0.172536	0.161872	0.151136	0.140296	0.129332	0.118373	0.107489	0.0967364	0.0861398	0.075745	0.0653921	0.0550171	0.0445983
0.340558	0.360431	0.385397	0.405194	0.415876	0.419835	0.419923	0.417225	0.412586	0.406788	0.400062	0.392758	0.38522	0.377585	0.369988	0.362589	0.355311	0.347708	0.339739	0.331495	0.322895	0.31417	0.3055	0.29684	0.288201	0.279612	0.270805	0.261626	0.252216	0.242755	0.233258	0.223611	0.213724	0.20369	0.193627	0.183525	0.173257	0.162768	0.152115	0.141319	0.130477	0.119565	0.10866	0.0978625	0.0872186	0.0767541	0.0663308	0.0558793	0.0454453	0.0352223
0.33554	0.354513	0.37824	0.397309	0.407799	0.411795	0.411851	0.409083	0.404402	0.398719	0.392392	0.385334	0.377753	0.369969	0.362288	0.35488	0.347474	0.33972	0.331688	0.323378	0.314665	0.305904	0.297217	0.288551	0.279789	0.270825	0.261639	0.25233	0.242974	0.233532	0.224003	0.214344	0.204483	0.194472	0.184275	0.173918	0.163541	0.153067	0.142354	0.131557	0.120767	0.109908	0.0990899	0.0884015	0.0778917	0.067396	0.0568726	0.0463664	0.0361348	0.0260913
0.32966	0.347459	0.370496	0.389349	0.399859	0.403807	0.403783	0.40098	0.396429	0.391165	0.385092	0.377974	0.370233	0.362369	0.354683	0.347141	0.339576	0.33175	0.323642	0.315212	0.306464	0.297687	0.288994	0.280199	0.271051	0.261702	0.252385	0.243132	0.233795	0.224319	0.214778	0.205145	0.195307	0.185161	0.174708	0.164242	0.153881	0.143347	0.132631	0.121885	0.11114	0.100366	0.0896597	0.079107	0.0685651	0.0579703	0.0473979	0.0370967	0.0270446	0.0170854
0.322596	0.340054	0.362976	0.381818	0.392201	0.396019	0.395931	0.393254	0.389141	0.384135	0.377969	0.370654	0.362819	0.354948	0.347118	0.339411	0.331771	0.323855	0.315612	0.30714	0.298369	0.289588	0.280764	0.271567	0.262022	0.252541	0.243284	0.234051	0.224677	0.215188	0.205672	0.19606	0.186085	0.175679	0.165117	0.154668	0.144244	0.133704	0.123039	0.112332	0.10166	0.0909962	0.080428	0.0698412	0.0591994	0.0485591	0.0381947	0.0280738	0.0181052	0.00825636
0.316104	0.33367	0.35658	0.375107	0.385194	0.388833	0.388807	0.386568	0.382705	0.377559	0.371125	0.363659	0.355797	0.34775	0.339736	0.331948	0.324199	0.316124	0.307823	0.299305	0.290522	0.281609	0.272362	0.262743	0.253057	0.24364	0.234402	0.225127	0.21574	0.206278	0.196784	0.187029	0.176781	0.166263	0.155723	0.145207	0.134774	0.124282	0.113651	0.103008	0.0924347	0.0819094	0.0713005	0.0606063	0.049921	0.0394957	0.0293133	0.0192752	0.00941869	-0.000302818
0.310906	0.328516	0.350939	0.368944	0.378668	0.382282	0.382681	0.380667	0.376612	0.37114	0.364496	0.35698	0.348911	0.34066	0.33256	0.324653	0.316731	0.308581	0.300218	0.291678	0.282757	0.273408	0.26372	0.253953	0.244331	0.234933	0.225651	0.216362	0.207	0.197559	0.187916	0.177878	0.167513	0.157023	0.146416	0.13589	0.125503	0.115038	0.104464	0.0939103	0.0834683	0.0728968	0.0621745	0.0514361	0.0409677	0.0307243	0.0206242	0.0107009	0.000970562	-0.00864666
0.306643	0.323664	0.345431	0.3629	0.372501	0.376543	0.377145	0.374888	0.370464	0.364755	0.358035	0.350289	0.341996	0.333655	0.325433	0.317348	0.309345	0.301124	0.292728	0.28404	0.274669	0.264869	0.25503	0.245325	0.235722	0.226281	0.216986	0.207722	0.198379	0.188784	0.178851	0.168693	0.158359	0.147805	0.137189	0.12671	0.116346	0.105931	0.0954409	0.0850143	0.0745226	0.0638347	0.0530649	0.0425446	0.0322569	0.0220963	0.0121144	0.00231835	-0.00730838	-0.0168491
0.301983	0.318469	0.339693	0.356979	0.367021	0.371247	0.37155	0.368881	0.364208	0.358401	0.351429	0.343437	0.335049	0.326587	0.318189	0.310028	0.301952	0.293691	0.285134	0.275983	0.266154	0.256204	0.246431	0.236745	0.227098	0.217647	0.208378	0.199132	0.189632	0.179743	0.169689	0.159564	0.149167	0.138603	0.128036	0.117584	0.107266	0.0969296	0.0865627	0.0760865	0.0654825	0.0547465	0.0441944	0.0338546	0.0236506	0.0136106	0.00375789	-0.00593325	-0.0154844	-0.0249311
0.29711	0.313199	0.334267	0.351997	0.362162	0.365986	0.365795	0.362849	0.358044	0.351942	0.344688	0.33658	0.328063	0.319422	0.310951	0.302719	0.294603	0.286168	0.277124	0.2675	0.25752	0.247643	0.237891	0.22816	0.218502	0.209082	0.199831	0.190426	0.180628	0.170615	0.160592	0.150406	0.139998	0.129482	0.118941	0.108539	0.098297	0.0880791	0.0776611	0.0670754	0.056431	0.0459116	0.0355409	0.0252852	0.0152045	0.00529502	-0.00445131	-0.0140669	-0.023525	-0.0328684
0.292333	0.308467	0.330042	0.347787	0.357372	0.36057	0.36004	0.356912	0.351757	0.345338	0.337939	0.329682	0.320975	0.312262	0.303724	0.295457	0.287162	0.278215	0.26868	0.258898	0.248996	0.239146	0.229349	0.219606	0.209982	0.200583	0.191173	0.181465	0.171541	0.161557	0.151473	0.141272	0.130909	0.120415	0.109925	0.0996017	0.0894766	0.0792044	0.0686774	0.0580574	0.0476259	0.0372867	0.027	0.0168688	0.00692021	-0.00288142	-0.0125521	-0.0220745	-0.0314292	-0.0406391
0.288412	0.305272	0.326733	0.343631	0.352371	0.355123	0.354346	0.35079	0.34528	0.338699	0.331123	0.322651	0.313869	0.305091	0.296525	0.28808	0.279256	0.269795	0.260096	0.250394	0.240523	0.230633	0.220827	0.211121	0.201524	0.191966	0.182249	0.172415	0.162522	0.152473	0.142372	0.132214	0.121869	0.111421	0.101011	0.0908082	0.080626	0.0702423	0.0596836	0.0492773	0.0390221	0.0287664	0.0186043	0.00860678	-0.0012321	-0.0109574	-0.020535	-0.0299524	-0.0391727	-0.0483731
0.286484	0.302906	0.323179	0.338962	0.347103	0.349547	0.348264	0.344312	0.338638	0.331868	0.324053	0.315501	0.306655	0.297861	0.289124	0.28014	0.270787	0.261158	0.251543	0.241877	0.231972	0.222081	0.212318	0.202645	0.192888	0.183022	0.17318	0.163383	0.153425	0.143362	0.133306	0.123161	0.112856	0.102485	0.0922007	0.0819416	0.0716462	0.0612326	0.0508899	0.0406597	0.0304892	0.02036	0.0103328	0.000447264	-0.00931401	-0.0189453	-0.0284155	-0.0376953	-0.0469052	-0.0561272
0.283912	0.299015	0.318144	0.3333	0.341144	0.343079	0.341405	0.33732	0.331487	0.324494	0.31661	0.30802	0.299182	0.290229	0.28096	0.271457	0.261946	0.252411	0.242837	0.233145	0.223247	0.213407	0.203684	0.193854	0.183794	0.173811	0.164014	0.154158	0.14419	0.134173	0.124133	0.114026	0.103796	0.0935495	0.0832155	0.0728493	0.0625271	0.0523264	0.0421591	0.0320177	0.0219803	0.0119886	0.00207561	-0.00772964	-0.0173936	-0.0269123	-0.036242	-0.0455084	-0.0547371	-0.0639078
0.279336	0.29358	0.312232	0.327105	0.334418	0.33595	0.334159	0.329939	0.323898	0.316852	0.308951	0.300379	0.291384	0.281898	0.272119	0.262474	0.253068	0.243579	0.233982	0.224299	0.214457	0.204663	0.194786	0.184655	0.174483	0.16455	0.154702	0.144838	0.134916	0.124919	0.114919	0.104883	0.0947737	0.0844824	0.0740491	0.0636583	0.0535461	0.0435178	0.0334416	0.0234389	0.0135428	0.00366634	-0.0061647	-0.0158695	-0.0254163	-0.0347928	-0.0441064	-0.0533879	-0.0625638	-0.0716085
0.273984	0.288061	0.306435	0.320639	0.327439	0.328814	0.326864	0.32242	0.316323	0.309258	0.301362	0.292611	0.283059	0.273051	0.263137	0.253613	0.24426	0.234744	0.225153	0.215527	0.205733	0.195786	0.185605	0.17536	0.165237	0.155257	0.145402	0.135585	0.125683	0.115729	0.105799	0.0958796	0.085724	0.0753366	0.0648825	0.0547046	0.0447639	0.0348255	0.0248903	0.0150313	0.00525184	-0.0045436	-0.0142736	-0.0238599	-0.0332631	-0.0426223	-0.0519494	-0.0611766	-0.070227	-0.079131
0.269256	0.283068	0.300568	0.314075	0.320614	0.321767	0.319542	0.315022	0.308891	0.301824	0.293717	0.284357	0.274255	0.264116	0.254339	0.244879	0.235502	0.225988	0.216453	0.206875	0.196926	0.18667	0.176372	0.166175	0.156004	0.146021	0.136216	0.126416	0.116554	0.106673	0.0968596	0.0868895	0.0766365	0.0662336	0.0559966	0.0459936	0.0361414	0.0263448	0.0165538	0.00681282	-0.00288806	-0.0125842	-0.0221966	-0.0316383	-0.0410237	-0.0503961	-0.0596677	-0.0687683	-0.0776788	-0.0865197
0.264832	0.277608	0.294328	0.307487	0.313719	0.31454	0.312221	0.307659	0.301532	0.294237	0.285465	0.275519	0.265288	0.255307	0.245613	0.23614	0.226769	0.217314	0.20783	0.19809	0.187826	0.177457	0.167213	0.156965	0.146795	0.136868	0.127081	0.117321	0.107531	0.0977688	0.0879026	0.0778342	0.0675698	0.0573857	0.0473263	0.0374136	0.0277041	0.0180515	0.00837916	-0.00128375	-0.0108878	-0.0204667	-0.0299342	-0.0393578	-0.0487557	-0.0580712	-0.0672146	-0.0761749	-0.0850231	-0.093841
0.259279	0.271514	0.287968	0.300745	0.306556	0.30726	0.304893	0.30034	0.293974	0.28597	0.276568	0.266491	0.256439	0.24656	0.236868	0.227413	0.218107	0.208705	0.199052	0.188988	0.178614	0.168309	0.158016	0.147773	0.137666	0.127762	0.118015	0.108325	0.0986562	0.0888396	0.0788729	0.0687965	0.0587512	0.0487444	0.038778	0.0290101	0.0194452	0.00991083	0.000315801	-0.00925102	-0.0187362	-0.02817	-0.0376202	-0.0470562	-0.0563958	-0.0655817	-0.0745842	-0.0834821	-0.092308	-0.101133
0.253696	0.265907	0.281887	0.294062	0.299654	0.30024	0.297852	0.293025	0.285877	0.27718	0.267624	0.257733	0.247792	0.237921	0.22826	0.218881	0.209632	0.200049	0.19005	0.179868	0.169565	0.159215	0.148928	0.138752	0.128675	0.118814	0.109137	0.0995672	0.0898381	0.0799132	0.0699363	0.0600811	0.050212	0.0402984	0.030481	0.0208585	0.011411	0.00195078	-0.00755118	-0.0169994	-0.0263373	-0.0357555	-0.0452211	-0.0545993	-0.0638078	-0.0728526	-0.0817951	-0.0906733	-0.0995102	-0.108366
0.249061	0.260681	0.275894	0.287705	0.293062	0.293566	0.290837	0.285134	0.277222	0.268351	0.258981	0.249198	0.239266	0.229435	0.21986	0.210544	0.201105	0.191155	0.181028	0.170919	0.16057	0.150229	0.140013	0.12987	0.119842	0.110054	0.100499	0.0908639	0.0810208	0.0710814	0.0613281	0.0516463	0.0418689	0.032109	0.022439	0.0129342	0.00355828	-0.0058129	-0.0151975	-0.0244966	-0.0338188	-0.0432555	-0.0526651	-0.0619119	-0.0709799	-0.0799665	-0.0888913	-0.0977828	-0.106653	-0.115564
0.244172	0.255072	0.269924	0.28142	0.286621	0.286702	0.282992	0.276464	0.268374	0.259706	0.250444	0.240668	0.230784	0.221052	0.211552	0.202047	0.192231	0.182146	0.17209	0.161935	0.1516	0.141334	0.131154	0.121068	0.111123	0.101461	0.0918408	0.082092	0.0722347	0.0625213	0.0529417	0.0433508	0.0337306	0.0241209	0.014571	0.00513868	-0.0041496	-0.013404	-0.022639	-0.0319216	-0.0412616	-0.0506435	-0.0599223	-0.0690285	-0.0780386	-0.0870075	-0.0959457	-0.104871	-0.113797	-0.122679
0.23882	0.249609	0.264105	0.275347	0.279993	0.278929	0.274292	0.267575	0.259724	0.251181	0.241919	0.232193	0.222425	0.212784	0.203097	0.193205	0.183254	0.17324	0.163132	0.152991	0.142738	0.132512	0.122392	0.112395	0.102588	0.0928612	0.0831246	0.073364	0.0637386	0.0542031	0.0447138	0.0352842	0.0258158	0.0163286	0.00685211	-0.00249215	-0.011665	-0.0207694	-0.0299881	-0.0392889	-0.0485732	-0.057824	-0.0669617	-0.0760116	-0.0850063	-0.0939909	-0.102965	-0.111949	-0.120847	-0.129602
0.234199	0.244592	0.25875	0.269221	0.272453	0.270314	0.26546	0.259007	0.251298	0.242755	0.233533	0.223926	0.214258	0.204427	0.19434	0.184314	0.174441	0.164368	0.154273	0.144215	0.134003	0.123836	0.113809	0.103955	0.094081	0.0842355	0.0744893	0.0649641	0.0555177	0.0460716	0.0367445	0.0274667	0.018121	0.00870602	-0.000682582	-0.00991148	-0.0189346	-0.028025	-0.0372639	-0.0465082	-0.0556612	-0.0647721	-0.0738553	-0.0828919	-0.0919047	-0.100927	-0.109962	-0.118919	-0.127692	-0.136354
0.229708	0.239835	0.253056	0.261797	0.263768	0.261397	0.256848	0.250565	0.242871	0.234377	0.225279	0.215781	0.205917	0.195674	0.18546	0.175532	0.165604	0.155544	0.145537	0.135518	0.125367	0.115296	0.105418	0.0954962	0.0854993	0.075647	0.0661424	0.0567978	0.0474414	0.0381587	0.0289845	0.01983	0.0105549	0.00122703	-0.00804396	-0.0171212	-0.0261318	-0.0352446	-0.044427	-0.0535386	-0.062553	-0.071611	-0.0806821	-0.0897379	-0.0987898	-0.107874	-0.116882	-0.125714	-0.134395	-0.142998
0.225523	0.234618	0.245729	0.252935	0.254651	0.252668	0.248337	0.242089	0.234479	0.22614	0.217168	0.207458	0.197153	0.186788	0.176701	0.166727	0.156818	0.146858	0.136896	0.126937	0.116884	0.106973	0.0970207	0.086965	0.0769585	0.0673661	0.0580505	0.0487968	0.0396093	0.030481	0.0214314	0.0123457	0.0031543	-0.006056	-0.0151697	-0.024234	-0.0332705	-0.042328	-0.0513746	-0.0603464	-0.0693133	-0.0783649	-0.0874602	-0.0965598	-0.105678	-0.114739	-0.123619	-0.132357	-0.140979	-0.149507
0.220234	0.226946	0.236484	0.243496	0.2457	0.243997	0.239729	0.233602	0.22618	0.217988	0.208788	0.198607	0.188185	0.177976	0.167859	0.157918	0.148119	0.138211	0.128316	0.118458	0.108574	0.0985887	0.0884998	0.0784328	0.0687006	0.0593064	0.0500852	0.0410066	0.0319761	0.0229738	0.0139927	0.00498832	-0.00408455	-0.0131333	-0.0222325	-0.0313238	-0.0403055	-0.0492267	-0.0581333	-0.0670593	-0.0760227	-0.0851013	-0.0942424	-0.103411	-0.112507	-0.121438	-0.130225	-0.138902	-0.147448	-0.155938
0.211699	0.217429	0.227094	0.234691	0.237173	0.235526	0.231371	0.225431	0.218155	0.20971	0.199999	0.189689	0.179434	0.169204	0.159128	0.149303	0.139554	0.129719	0.119929	0.110237	0.100278	0.090158	0.0800579	0.0702686	0.06074	0.0514428	0.0423998	0.0334793	0.024574	0.0156383	0.00673664	-0.00214941	-0.0110613	-0.0200963	-0.0292231	-0.0382607	-0.0471085	-0.0558931	-0.0647556	-0.0736789	-0.0826715	-0.0917977	-0.101008	-0.110155	-0.119125	-0.127964	-0.136691	-0.145294	-0.153803	-0.162285
0.202886	0.209267	0.21964	0.227358	0.229708	0.22807	0.224039	0.218189	0.210577	0.201514	0.191609	0.181442	0.171139	0.160937	0.150973	0.141183	0.131486	0.121746	0.112118	0.102328	0.0922127	0.0820751	0.0722579	0.0626724	0.0532336	0.044113	0.0352235	0.0264225	0.0175752	0.00871003	-8.22109e-05	-0.0088109	-0.0177154	-0.0267855	-0.0358635	-0.0447698	-0.053486	-0.0622368	-0.0711069	-0.0800693	-0.0891199	-0.0983259	-0.107521	-0.116544	-0.125425	-0.134208	-0.142863	-0.151433	-0.15994	-0.168347
0.196834	0.204027	0.214226	0.221444	0.223588	0.221954	0.217913	0.211583	0.203186	0.193846	0.184046	0.173772	0.163469	0.153371	0.14342	0.133655	0.124031	0.114448	0.104688	0.0947051	0.0845591	0.0747142	0.0651003	0.0555929	0.0463252	0.0373521	0.0285756	0.0198226	0.0110333	0.00226546	-0.00637292	-0.0151021	-0.0240532	-0.0330807	-0.0420285	-0.0508062	-0.0595015	-0.0682749	-0.0771981	-0.0862317	-0.0953762	-0.104577	-0.113649	-0.122585	-0.131411	-0.140125	-0.148754	-0.157329	-0.165767	-0.17402
0.193404	0.200021	0.209397	0.216204	0.218231	0.216501	0.211845	0.204583	0.195856	0.186619	0.176669	0.166378	0.15618	0.146086	0.136151	0.126451	0.116982	0.107245	0.0972673	0.0872464	0.0774042	0.0677661	0.0582267	0.0488894	0.0397678	0.0309074	0.0221754	0.0134741	0.00477728	-0.00383728	-0.012481	-0.0212634	-0.0301747	-0.0390714	-0.0478912	-0.056653	-0.0653787	-0.0742138	-0.0832157	-0.0923502	-0.101496	-0.110573	-0.11956	-0.128442	-0.137201	-0.145891	-0.154528	-0.163037	-0.171323	-0.179388
0.189515	0.195328	0.204306	0.210955	0.212843	0.210406	0.204722	0.197122	0.188535	0.179155	0.16919	0.159018	0.148836	0.138767	0.128908	0.119374	0.109749	0.0997881	0.0897682	0.0800605	0.0704329	0.0608757	0.0515138	0.0423276	0.033323	0.0245103	0.0158323	0.00722689	-0.00131426	-0.00993539	-0.0186336	-0.0273754	-0.0361546	-0.0449224	-0.0537251	-0.0625162	-0.0713045	-0.08022	-0.0893231	-0.0984589	-0.107484	-0.116477	-0.12541	-0.134224	-0.142959	-0.151656	-0.160228	-0.168587	-0.176687	-0.184606
0.184857	0.190522	0.199385	0.20583	0.206848	0.203231	0.197182	0.189763	0.18104	0.171648	0.161812	0.151664	0.141517	0.131534	0.121854	0.112162	0.102307	0.0922978	0.0826041	0.0731167	0.0635742	0.0542044	0.0449986	0.0359315	0.0269768	0.0182203	0.00964076	0.00119376	-0.00735557	-0.0160343	-0.0246929	-0.0333021	-0.0419532	-0.0507053	-0.0595381	-0.068393	-0.0772646	-0.0862842	-0.0953906	-0.104407	-0.11335	-0.122291	-0.131156	-0.139946	-0.148689	-0.157322	-0.165746	-0.173921	-0.181877	-0.189695
0.180817	0.186431	0.19499	0.200279	0.199832	0.195774	0.189932	0.182366	0.173629	0.164372	0.154555	0.144444	0.134388	0.124597	0.11475	0.104818	0.0949159	0.0852475	0.0757822	0.0663778	0.0570292	0.0478196	0.038734	0.0297154	0.0208163	0.0121583	0.00373991	-0.00471789	-0.0133301	-0.0219723	-0.0304986	-0.0389818	-0.0476223	-0.0564094	-0.0653105	-0.0742532	-0.0832349	-0.0922626	-0.101251	-0.110187	-0.119078	-0.127952	-0.136796	-0.145596	-0.154277	-0.162765	-0.17101	-0.179044	-0.186901	-0.194608
0.17734	0.182575	0.189702	0.193255	0.192298	0.188474	0.182486	0.17491	0.166322	0.157083	0.147311	0.137306	0.127456	0.117499	0.107416	0.0974478	0.0878944	0.078461	0.0690802	0.0598748	0.0506924	0.0416077	0.032571	0.02361	0.0148127	0.00631839	-0.00211191	-0.0106339	-0.0192104	-0.0277214	-0.036123	-0.0445973	-0.0532733	-0.0621292	-0.0711179	-0.0801704	-0.0891614	-0.0980751	-0.106986	-0.115871	-0.124696	-0.133549	-0.142403	-0.151143	-0.159682	-0.167994	-0.176102	-0.184039	-0.191789	-0.199339
0.173681	0.177219	0.182469	0.185505	0.184806	0.180848	0.174865	0.167455	0.158895	0.149711	0.140063	0.130283	0.120277	0.110096	0.0999933	0.0903843	0.0810714	0.0717275	0.0625487	0.0535168	0.0444656	0.0354328	0.0264587	0.0176057	0.00897379	0.000468003	-0.00802464	-0.0165092	-0.0249553	-0.0333415	-0.0417319	-0.0502396	-0.0589829	-0.0679245	-0.077019	-0.0860786	-0.094959	-0.103799	-0.11266	-0.12148	-0.130283	-0.139146	-0.147938	-0.156537	-0.164904	-0.173082	-0.181097	-0.18893	-0.196525	-0.20396
0.167634	0.169536	0.174516	0.177873	0.17703	0.17309	0.167285	0.15991	0.151417	0.142366	0.132956	0.123025	0.112805	0.10262	0.0928893	0.0835308	0.0743155	0.0651767	0.0561775	0.0472811	0.0382844	0.0293197	0.0204611	0.0117744	0.00312941	-0.00543652	-0.0138894	-0.022244	-0.0305656	-0.0389376	-0.0473587	-0.0559329	-0.0647607	-0.0738046	-0.0829045	-0.0918551	-0.100665	-0.109457	-0.118254	-0.127051	-0.135864	-0.144666	-0.153317	-0.161745	-0.169982	-0.17807	-0.185984	-0.193666	-0.201147	-0.208538
0.159823	0.162075	0.167562	0.170651	0.169735	0.165933	0.160113	0.152761	0.144376	0.135552	0.125953	0.115773	0.105539	0.0957401	0.0862663	0.0770052	0.0679981	0.0590344	0.0501649	0.0413149	0.032381	0.0235307	0.0148372	0.00612942	-0.00258363	-0.0111128	-0.0194373	-0.0276709	-0.0359836	-0.044392	-0.0528866	-0.0615529	-0.0704894	-0.0795437	-0.0885371	-0.0974192	-0.106186	-0.114917	-0.123694	-0.132504	-0.141264	-0.149927	-0.158408	-0.166709	-0.174861	-0.182852	-0.190619	-0.198189	-0.205628	-0.213027
0.154083	0.157042	0.161912	0.164667	0.163746	0.159776	0.153847	0.146512	0.138315	0.129206	0.119263	0.10902	0.0991923	0.089649	0.0802548	0.0712009	0.0623554	0.0535046	0.0446634	0.0358553	0.0270198	0.0183318	0.00960407	0.000808984	-0.00787903	-0.0162822	-0.0244911	-0.0327318	-0.0410987	-0.0495978	-0.0582018	-0.0669952	-0.0759547	-0.084906	-0.0938339	-0.102677	-0.111386	-0.120107	-0.128906	-0.137671	-0.146302	-0.1548	-0.163155	-0.171376	-0.179437	-0.187283	-0.194942	-0.202474	-0.209926	-0.217269
0.150798	0.152561	0.156886	0.159498	0.158256	0.154068	0.148083	0.140904	0.132348	0.122832	0.112788	0.102973	0.0934055	0.0839329	0.0747522	0.0658588	0.0571197	0.0482851	0.039474	0.0307552	0.0220812	0.0133513	0.00452431	-0.00425367	-0.0128173	-0.0211067	-0.0293315	-0.0376369	-0.0461051	-0.0547241	-0.0634663	-0.0722913	-0.0811516	-0.0900411	-0.0989319	-0.10772	-0.116424	-0.125173	-0.133933	-0.142575	-0.151051	-0.159426	-0.167703	-0.175836	-0.183755	-0.191495	-0.199117	-0.206664	-0.214061	-0.221236
0.145995	0.147517	0.151771	0.15401	0.152524	0.148272	0.142444	0.134887	0.12592	0.116313	0.106711	0.097171	0.0876838	0.078441	0.0694355	0.0606572	0.0519329	0.0431305	0.0344125	0.0258561	0.0171378	0.00830855	-0.000501042	-0.00915565	-0.0176041	-0.0259063	-0.0341934	-0.0425998	-0.0511878	-0.0599439	-0.0687184	-0.0774497	-0.0862528	-0.0951069	-0.103944	-0.112726	-0.121459	-0.13017	-0.138812	-0.147307	-0.15567	-0.163968	-0.172157	-0.18015	-0.187964	-0.195666	-0.203301	-0.210794	-0.218025	-0.225114
0.141623	0.143187	0.146909	0.14876	0.147127	0.143002	0.136702	0.12867	0.119603	0.110461	0.10114	0.0916671	0.0824146	0.0733493	0.0644593	0.0556886	0.0469868	0.0382697	0.0297113	0.0211011	0.0122737	0.00345845	-0.00522862	-0.0137694	-0.0222359	-0.0306069	-0.039003	-0.0475375	-0.0562708	-0.0650642	-0.0737477	-0.0824266	-0.0911972	-0.0999992	-0.108833	-0.117647	-0.126347	-0.134945	-0.143445	-0.151835	-0.160132	-0.168344	-0.176392	-0.184282	-0.192059	-0.199775	-0.207357	-0.214685	-0.221831	-0.228964
0.138092	0.138898	0.142113	0.143723	0.142174	0.137474	0.130632	0.122493	0.113912	0.105053	0.095789	0.0865506	0.0774794	0.0685315	0.0596449	0.0508931	0.0422762	0.0337157	0.0250925	0.0163644	0.00754827	-0.00114437	-0.00971887	-0.0182806	-0.0268188	-0.0353026	-0.0438316	-0.0525158	-0.06129	-0.0699949	-0.07863	-0.0872797	-0.0960005	-0.104802	-0.113669	-0.122452	-0.131042	-0.139504	-0.147905	-0.156236	-0.164456	-0.172531	-0.180475	-0.188328	-0.196119	-0.203783	-0.211202	-0.218445	-0.225637	-0.232822
0.133795	0.13426	0.137248	0.138906	0.136693	0.131407	0.124457	0.116812	0.108521	0.0997249	0.090699	0.08165	0.072702	0.0637577	0.0548955	0.0462402	0.0377813	0.0291466	0.0203995	0.0116817	0.00298745	-0.00559271	-0.0141855	-0.0228159	-0.0314643	-0.0400793	-0.0487557	-0.0574814	-0.0661718	-0.0748321	-0.0834416	-0.0920439	-0.100764	-0.109599	-0.118437	-0.12711	-0.135568	-0.143937	-0.152284	-0.160545	-0.168636	-0.176609	-0.184515	-0.192381	-0.200121	-0.207625	-0.214959	-0.222246	-0.229492	-0.23668
0.129626	0.129923	0.132948	0.133747	0.130807	0.125373	0.118942	0.11159	0.103357	0.0948103	0.0859707	0.0770386	0.0680853	0.0591611	0.0503988	0.0419053	0.0333632	0.0245912	0.0158471	0.00724924	-0.00133375	-0.00993585	-0.0186018	-0.0273478	-0.036132	-0.0448984	-0.0536198	-0.0622654	-0.0709148	-0.0795527	-0.0881173	-0.0967224	-0.10548	-0.11429	-0.123021	-0.131562	-0.139931	-0.148251	-0.156533	-0.164671	-0.172665	-0.1806	-0.188521	-0.196337	-0.203919	-0.211338	-0.218716	-0.226058	-0.233309	-0.240515
0.125872	0.126313	0.128211	0.128086	0.124924	0.120059	0.113929	0.106622	0.0986572	0.0902976	0.0815641	0.0726118	0.0636684	0.0548429	0.0462477	0.0376632	0.0289711	0.0201931	0.0115667	0.00307762	-0.00553412	-0.0142169	-0.0230069	-0.031897	-0.0408402	-0.0496552	-0.0582982	-0.0669059	-0.0755354	-0.0841305	-0.0927014	-0.101349	-0.110087	-0.118795	-0.127397	-0.135849	-0.144173	-0.152435	-0.160596	-0.16864	-0.176597	-0.184549	-0.192421	-0.200078	-0.207575	-0.21504	-0.222474	-0.229824	-0.237093	-0.244267
0.12303	0.121883	0.122739	0.122332	0.119782	0.11523	0.109129	0.102112	0.0943393	0.0860803	0.0773078	0.0683548	0.0595089	0.0508542	0.0421591	0.0334151	0.0247124	0.0160488	0.00752878	-0.000995626	-0.00969385	-0.0185072	-0.0274482	-0.0365034	-0.0454974	-0.0542355	-0.0628441	-0.0714347	-0.0800234	-0.0886275	-0.0972445	-0.105878	-0.114521	-0.123108	-0.131623	-0.140031	-0.148301	-0.156446	-0.164516	-0.172522	-0.180495	-0.1884	-0.196113	-0.203686	-0.21123	-0.218752	-0.226196	-0.233565	-0.240803	-0.247912
0.118046	0.116251	0.116962	0.117192	0.114962	0.11044	0.104655	0.0978513	0.0901851	0.0818756	0.0731012	0.0642533	0.0555795	0.0468172	0.0379606	0.0292083	0.0206179	0.012059	0.00350582	-0.00510295	-0.0139305	-0.0228939	-0.0319978	-0.041103	-0.050023	-0.0587307	-0.0673255	-0.0758774	-0.0844754	-0.0931255	-0.10173	-0.110276	-0.118807	-0.127316	-0.13579	-0.144143	-0.152301	-0.160357	-0.168389	-0.176409	-0.184337	-0.192086	-0.199715	-0.207335	-0.214937	-0.22247	-0.229932	-0.23727	-0.244444	-0.251538
0.112722	0.111101	0.112694	0.113203	0.110869	0.106626	0.101005	0.0942631	0.0864907	0.0781279	0.0694206	0.0607316	0.0519207	0.0429647	0.0340854	0.0254437	0.0169503	0.00833623	-0.000325506	-0.00908714	-0.0180853	-0.0272311	-0.0363966	-0.0454278	-0.0543186	-0.0630155	-0.0715751	-0.0801436	-0.0887965	-0.0974397	-0.105961	-0.114404	-0.122866	-0.131344	-0.139768	-0.148007	-0.156079	-0.164101	-0.17215	-0.180128	-0.187902	-0.195569	-0.203249	-0.210929	-0.218546	-0.226101	-0.233532	-0.240806	-0.247966	-0.254869
0.108785	0.108529	0.11021	0.110309	0.108128	0.10392	0.0982609	0.0913122	0.0833973	0.0750394	0.0664666	0.0575899	0.0485319	0.039527	0.0307535	0.0221984	0.0136166	0.0048583	-0.00398938	-0.0129522	-0.0221616	-0.0313853	-0.0404769	-0.049481	-0.0583651	-0.0670306	-0.0756162	-0.0842515	-0.0929052	-0.101467	-0.109889	-0.118273	-0.126716	-0.135153	-0.143464	-0.151618	-0.159661	-0.167708	-0.175717	-0.18354	-0.191235	-0.198957	-0.206702	-0.214402	-0.222045	-0.229568	-0.236935	-0.244194	-0.251166	-0.258061
0.108242	0.107345	0.108213	0.108336	0.106064	0.101724	0.0957644	0.0886029	0.0806581	0.0724204	0.0636154	0.0544483	0.0453229	0.03642	0.0277273	0.019068	0.0103247	0.00136316	-0.00770183	-0.0168905	-0.0261855	-0.0353383	-0.0444068	-0.0534087	-0.0622639	-0.070959	-0.0796166	-0.088258	-0.0968333	-0.105296	-0.113664	-0.122039	-0.13045	-0.13878	-0.147006	-0.155134	-0.163203	-0.171211	-0.179067	-0.186812	-0.194564	-0.202354	-0.21012	-0.217847	-0.225459	-0.232919	-0.24027	-0.247343	-0.254307	-0.261216
[truncated: 50 more columns]

## Sheet: Cont10RUN
0.932755	0.952509	0.955603	0.958643	0.961782	0.96522	0.966196	0.965897	0.965455	0.964199	0.964419	0.964364	0.96465	0.964108	0.963443	0.962422	0.961981	0.961593	0.96123	0.9611	0.960902	0.960396	0.960093	0.959753	0.959516	0.959478	0.959264	0.959289	0.959515	0.959219	0.95942	0.95921	0.958896	0.95859	0.958549	0.958567	0.958577	0.95854	0.958598	0.958711	0.958591	0.958544	0.95852	0.958846	0.958861	0.958723	0.959162	0.959039	0.959002	0.959016
0.952196	0.968381	0.97242	0.976281	0.980173	0.982644	0.982928	0.982429	0.981437	0.980756	0.98076	0.9808	0.980653	0.979972	0.97906	0.978265	0.977827	0.977433	0.977147	0.976975	0.976603	0.976178	0.975843	0.975547	0.975406	0.97529	0.975204	0.975366	0.975327	0.97529	0.975296	0.975034	0.974724	0.974546	0.974566	0.97461	0.974623	0.97466	0.974779	0.974801	0.974738	0.974731	0.974908	0.975105	0.975069	0.975245	0.975417	0.975359	0.975378	0.97535
0.955069	0.972258	0.977648	0.982494	0.985901	0.987522	0.987486	0.986555	0.985832	0.985308	0.985416	0.985215	0.984839	0.98397	0.983156	0.982462	0.982038	0.9817	0.981411	0.981119	0.980769	0.980366	0.980059	0.97985	0.979688	0.97963	0.979672	0.979682	0.979756	0.979669	0.979568	0.979294	0.979064	0.978969	0.97901	0.979049	0.979102	0.979189	0.979248	0.979267	0.979238	0.979364	0.97951	0.979615	0.979759	0.979846	0.979973	0.979959	0.979948	0.979925
0.957874	0.975971	0.982358	0.986778	0.989353	0.990435	0.989868	0.98903	0.988403	0.988033	0.987932	0.987559	0.986942	0.986117	0.98536	0.984716	0.984332	0.983985	0.983625	0.983326	0.98297	0.982602	0.982367	0.982154	0.982038	0.982069	0.982032	0.982124	0.982133	0.981987	0.981841	0.981619	0.981459	0.981408	0.98145	0.981518	0.981611	0.981664	0.981716	0.981745	0.981823	0.981943	0.982036	0.982259	0.982349	0.982426	0.982549	0.982523	0.982513	0.982591
0.960802	0.97971	0.985644	0.989244	0.991247	0.991688	0.991118	0.99036	0.989852	0.989354	0.989085	0.9885	0.987873	0.987089	0.986373	0.985784	0.985391	0.984991	0.98463	0.984321	0.983984	0.983686	0.983457	0.983287	0.983248	0.983224	0.983266	0.983305	0.983247	0.983074	0.982953	0.982788	0.982674	0.982642	0.982711	0.982812	0.982879	0.98293	0.982988	0.983098	0.983183	0.983267	0.98346	0.983624	0.983707	0.983793	0.98388	0.983859	0.98393	0.983996
0.963939	0.982049	0.987174	0.990247	0.991614	0.992005	0.991487	0.990831	0.990215	0.98962	0.989155	0.988556	0.987942	0.987199	0.986532	0.98595	0.985518	0.985122	0.984767	0.984473	0.984198	0.983916	0.983733	0.983635	0.983566	0.983613	0.983623	0.983603	0.983512	0.983366	0.983285	0.98316	0.983073	0.983078	0.983179	0.98326	0.983326	0.983385	0.98351	0.983625	0.983687	0.983859	0.98401	0.98416	0.984252	0.984314	0.984391	0.98444	0.984504	0.984576
0.964719	0.982223	0.987062	0.989623	0.991016	0.991464	0.99106	0.990322	0.989648	0.988921	0.988455	0.987877	0.987297	0.98661	0.985953	0.985359	0.984939	0.984561	0.984234	0.983998	0.983744	0.983513	0.983402	0.983291	0.983295	0.983322	0.98329	0.983242	0.983174	0.983069	0.983019	0.982922	0.982876	0.982918	0.983006	0.983088	0.983163	0.983284	0.983415	0.983508	0.983651	0.983794	0.983937	0.984089	0.984163	0.984222	0.984354	0.984401	0.984473	0.984557
0.964157	0.981601	0.986037	0.988737	0.990228	0.990783	0.99029	0.989513	0.988727	0.988025	0.987582	0.987038	0.986502	0.985828	0.985164	0.984593	0.984197	0.983851	0.983583	0.983366	0.983162	0.983002	0.982886	0.982849	0.982844	0.982837	0.982786	0.982758	0.982726	0.982653	0.982624	0.982566	0.98256	0.982601	0.982691	0.982783	0.982915	0.983044	0.983157	0.983324	0.983447	0.983586	0.983735	0.983865	0.983937	0.984048	0.984172	0.98423	0.984314	0.984305
0.96348	0.980477	0.985196	0.988044	0.989636	0.990065	0.989516	0.988627	0.987865	0.9872	0.986785	0.986271	0.985738	0.985055	0.98441	0.983872	0.983509	0.983219	0.98297	0.982799	0.982662	0.982503	0.982459	0.98242	0.982392	0.982368	0.982339	0.982344	0.982338	0.982289	0.982292	0.982272	0.982271	0.98232	0.982421	0.982567	0.982708	0.982823	0.983002	0.98315	0.983274	0.983421	0.983553	0.983679	0.983798	0.983906	0.984033	0.984105	0.984107	0.984209
0.961967	0.979599	0.984575	0.987542	0.988979	0.989321	0.988646	0.987779	0.987053	0.986427	0.986039	0.985513	0.984962	0.984297	0.983687	0.983188	0.982878	0.982607	0.9824	0.982291	0.982157	0.98207	0.982027	0.981972	0.981933	0.98193	0.981934	0.981964	0.981977	0.98196	0.981996	0.981984	0.981994	0.982058	0.982211	0.982366	0.982495	0.982673	0.982837	0.982986	0.98312	0.983254	0.983383	0.983551	0.983668	0.983782	0.983919	0.983918	0.984022	0.984128
0.961578	0.9794	0.984444	0.987181	0.988482	0.988644	0.987962	0.987114	0.986417	0.985812	0.985403	0.984849	0.984303	0.983669	0.983094	0.982648	0.982355	0.98212	0.981969	0.981861	0.981795	0.981713	0.981657	0.981596	0.981577	0.981604	0.981632	0.98168	0.981723	0.98174	0.98178	0.981781	0.981809	0.981924	0.982087	0.982232	0.982421	0.982587	0.982753	0.982912	0.983036	0.983168	0.983339	0.983502	0.983626	0.983751	0.983813	0.983907	0.984015	0.984083
0.96126	0.979226	0.984014	0.986616	0.987719	0.987865	0.987199	0.986382	0.985706	0.985081	0.984645	0.98409	0.98357	0.982973	0.982451	0.982026	0.981768	0.981586	0.981441	0.9814	0.981342	0.981254	0.981195	0.981154	0.981167	0.981219	0.981268	0.981345	0.98142	0.981445	0.981498	0.981518	0.981596	0.981725	0.981882	0.982085	0.982265	0.982435	0.982611	0.982762	0.982887	0.98306	0.983228	0.983396	0.983531	0.983588	0.983739	0.983839	0.983913	0.983983
0.960981	0.978631	0.983313	0.985709	0.986808	0.986975	0.986344	0.985547	0.984851	0.984207	0.983771	0.983242	0.982761	0.982219	0.981719	0.981331	0.981124	0.980952	0.980874	0.980845	0.980783	0.980697	0.980662	0.980655	0.980695	0.980768	0.980848	0.980959	0.981041	0.981081	0.981152	0.981221	0.981318	0.981446	0.98166	0.981857	0.982042	0.982223	0.982393	0.982544	0.98271	0.982882	0.983056	0.983234	0.983305	0.983448	0.983603	0.983673	0.983749	0.983795
0.959897	0.977636	0.982169	0.984626	0.985779	0.985998	0.985389	0.984567	0.983855	0.983218	0.982816	0.982327	0.981901	0.981384	0.98092	0.980585	0.980392	0.980289	0.980227	0.980197	0.980141	0.98008	0.980081	0.980103	0.980166	0.980272	0.980386	0.980505	0.980602	0.980662	0.980781	0.98087	0.980969	0.981154	0.981364	0.981567	0.981764	0.981941	0.982113	0.982304	0.982471	0.98265	0.982834	0.982949	0.983102	0.98325	0.983374	0.983447	0.983502	0.983547
0.95887	0.976462	0.981124	0.98366	0.984871	0.985099	0.984446	0.983597	0.982887	0.982288	0.981923	0.981486	0.98108	0.980597	0.980181	0.979862	0.979737	0.979651	0.979592	0.979568	0.979538	0.979514	0.979544	0.97959	0.979686	0.979825	0.979949	0.980082	0.980199	0.980306	0.980443	0.980535	0.98069	0.980875	0.981092	0.981308	0.981502	0.981682	0.981891	0.982084	0.98226	0.982449	0.982574	0.982768	0.982927	0.983047	0.983172	0.983226	0.98328	0.983332
0.95742	0.975378	0.980178	0.982794	0.984003	0.984171	0.983479	0.982623	0.981952	0.981392	0.981078	0.980657	0.980282	0.979845	0.979446	0.979195	0.979089	0.979007	0.978957	0.978959	0.978966	0.978973	0.979028	0.979107	0.979236	0.979386	0.979526	0.979679	0.979841	0.979968	0.980108	0.980256	0.980413	0.980607	0.980837	0.981051	0.981249	0.981466	0.981678	0.981879	0.982066	0.9822	0.982402	0.982601	0.982733	0.982855	0.98296	0.983014	0.983074	0.983132
0.956434	0.974573	0.979446	0.982036	0.983156	0.983267	0.982551	0.981726	0.981093	0.980582	0.980281	0.979881	0.979548	0.979127	0.978794	0.978563	0.978464	0.978392	0.978368	0.978406	0.978444	0.978477	0.978566	0.97868	0.978822	0.978988	0.979148	0.979346	0.979529	0.979661	0.979855	0.980006	0.980175	0.980384	0.980613	0.980831	0.981066	0.981286	0.981507	0.981719	0.981853	0.982062	0.982269	0.982441	0.982576	0.982679	0.982782	0.982842	0.982908	0.982948
0.955481	0.9738	0.978662	0.981153	0.982213	0.982295	0.981609	0.980823	0.980239	0.979741	0.979463	0.979099	0.978782	0.978427	0.978117	0.977899	0.977811	0.977767	0.977779	0.977849	0.977916	0.977985	0.978111	0.97824	0.978401	0.978588	0.978793	0.979013	0.979202	0.979388	0.979587	0.979751	0.979937	0.980147	0.980382	0.980637	0.980875	0.981105	0.981336	0.981497	0.981705	0.981919	0.982101	0.982275	0.982392	0.982494	0.982602	0.982669	0.982718	0.982764
0.954552	0.972939	0.9777	0.98014	0.981169	0.981288	0.980648	0.979912	0.97934	0.978865	0.978624	0.978276	0.978026	0.977698	0.977404	0.977201	0.977141	0.977134	0.977179	0.977281	0.977385	0.977494	0.977636	0.977787	0.97797	0.978203	0.978433	0.97866	0.978904	0.979097	0.979309	0.979491	0.979681	0.979898	0.98017	0.980429	0.980678	0.980919	0.981101	0.981333	0.981547	0.981739	0.981923	0.982079	0.982195	0.982302	0.982415	0.982466	0.982522	0.982549
0.953502	0.971822	0.976568	0.978986	0.980071	0.980253	0.979668	0.978943	0.978393	0.977954	0.977732	0.977452	0.977232	0.976923	0.976647	0.976474	0.976453	0.976482	0.976561	0.976703	0.976848	0.976976	0.977143	0.977319	0.977548	0.977807	0.978046	0.97833	0.978581	0.978789	0.979019	0.979207	0.979405	0.979661	0.979938	0.980208	0.980468	0.980662	0.980914	0.981153	0.981346	0.98154	0.981708	0.981863	0.981984	0.982097	0.982193	0.982252	0.982289	0.982341
0.952084	0.970531	0.9753	0.977819	0.978987	0.979235	0.978659	0.977949	0.977433	0.977016	0.976866	0.976616	0.976417	0.976129	0.975882	0.975749	0.975766	0.97583	0.975951	0.976135	0.976302	0.976457	0.97665	0.976871	0.977128	0.977398	0.977694	0.977987	0.978253	0.97848	0.978716	0.978914	0.979151	0.979414	0.979702	0.979984	0.980198	0.980462	0.98072	0.980939	0.981136	0.981315	0.981482	0.981641	0.981768	0.981865	0.981969	0.98201	0.982071	0.982128
0.950703	0.969232	0.974153	0.97677	0.978006	0.978256	0.977685	0.976996	0.976499	0.976153	0.976034	0.975804	0.975625	0.975366	0.975158	0.975063	0.975115	0.975221	0.975385	0.975591	0.975786	0.975968	0.976208	0.976458	0.976727	0.977054	0.97736	0.977668	0.977953	0.978188	0.978434	0.97867	0.978915	0.97919	0.979491	0.979728	0.980011	0.980282	0.980522	0.980744	0.980926	0.981104	0.981276	0.981441	0.981553	0.981657	0.981742	0.981807	0.981874	0.981916
0.949243	0.968097	0.973136	0.975827	0.977055	0.977302	0.97674	0.976064	0.975636	0.97532	0.975222	0.975011	0.974859	0.974639	0.974468	0.97441	0.974504	0.974654	0.974841	0.975076	0.975298	0.975527	0.975796	0.97606	0.976387	0.976724	0.977047	0.977374	0.977667	0.977912	0.978197	0.978442	0.9787	0.978988	0.979246	0.979551	0.979841	0.980094	0.980338	0.980546	0.980728	0.980911	0.981089	0.981238	0.981357	0.981444	0.981552	0.981622	0.981675	0.981738
0.948066	0.967138	0.972253	0.974917	0.976127	0.976377	0.97582	0.975207	0.974808	0.974514	0.974433	0.974247	0.974132	0.97395	0.973817	0.973801	0.973941	0.974114	0.974332	0.974595	0.974865	0.975125	0.97541	0.975732	0.976071	0.976425	0.976767	0.977103	0.977406	0.97769	0.977983	0.978242	0.978514	0.978761	0.979085	0.979398	0.979671	0.979928	0.980158	0.980366	0.980554	0.980742	0.980904	0.98106	0.981163	0.981272	0.981386	0.981442	0.981515	0.981567
0.947059	0.966241	0.971313	0.973952	0.97516	0.975417	0.974924	0.974343	0.97397	0.973692	0.973639	0.973487	0.973412	0.97327	0.97318	0.973213	0.973377	0.973584	0.973831	0.974142	0.974446	0.974724	0.975069	0.975405	0.975762	0.976136	0.976489	0.976835	0.977178	0.977472	0.977778	0.978051	0.978284	0.978596	0.978928	0.979225	0.979502	0.979747	0.979976	0.980189	0.980382	0.980557	0.980726	0.980866	0.98099	0.981106	0.981204	0.98128	0.981342	0.981384
0.945974	0.965173	0.970241	0.972892	0.974121	0.974458	0.974001	0.973447	0.973093	0.972844	0.972828	0.972716	0.972684	0.972587	0.972547	0.972607	0.972808	0.973046	0.973341	0.973688	0.974012	0.974351	0.974712	0.975068	0.975445	0.975832	0.976196	0.976583	0.976936	0.977243	0.977563	0.977799	0.978097	0.978418	0.978736	0.979037	0.979303	0.979547	0.979782	0.980001	0.980181	0.980362	0.980516	0.980678	0.980808	0.980909	0.981027	0.981093	0.981145	0.981191
0.944615	0.96393	0.969053	0.971755	0.973087	0.973473	0.97305	0.972516	0.972191	0.97198	0.972009	0.971941	0.971958	0.971914	0.971902	0.972001	0.972234	0.972521	0.972855	0.973224	0.97361	0.973968	0.97435	0.974728	0.97512	0.975518	0.975924	0.976321	0.976688	0.97701	0.977294	0.977594	0.977902	0.97821	0.978533	0.978823	0.979089	0.979339	0.97958	0.979786	0.979973	0.98014	0.980316	0.980484	0.9806	0.98072	0.980828	0.980884	0.980941	0.981006
0.943183	0.96265	0.967862	0.970696	0.972088	0.972514	0.972108	0.971597	0.971309	0.971142	0.971218	0.971199	0.97127	0.971256	0.971284	0.971417	0.971698	0.972025	0.972382	0.972815	0.973223	0.973602	0.974007	0.9744	0.974804	0.975245	0.975662	0.976073	0.976455	0.976743	0.97709	0.977401	0.977697	0.978011	0.978323	0.978614	0.978886	0.979142	0.97937	0.979584	0.979758	0.979946	0.980128	0.980281	0.980416	0.980527	0.980625	0.980686	0.980761	0.98083
0.941739	0.96141	0.966798	0.969704	0.971142	0.971582	0.971194	0.970712	0.970466	0.970348	0.970473	0.970508	0.970609	0.970636	0.970698	0.970878	0.971201	0.971552	0.971974	0.972429	0.972858	0.973261	0.973682	0.974088	0.974535	0.974987	0.975419	0.975846	0.976192	0.976542	0.9769	0.9772	0.977503	0.977808	0.97812	0.978417	0.978695	0.978939	0.979176	0.979376	0.979571	0.979766	0.979933	0.980105	0.980232	0.980333	0.980434	0.980514	0.980593	0.980678
0.940386	0.960354	0.96583	0.968786	0.970229	0.970684	0.970317	0.969873	0.969674	0.969603	0.969786	0.969848	0.969993	0.970052	0.97016	0.970382	0.970731	0.971148	0.971593	0.97207	0.972523	0.972944	0.973378	0.973826	0.974285	0.974752	0.975199	0.97559	0.976	0.97636	0.976709	0.977015	0.97731	0.977616	0.977934	0.978237	0.978503	0.978755	0.978979	0.979201	0.979403	0.979583	0.979769	0.979931	0.980048	0.980154	0.980273	0.980356	0.980452	0.980542
0.939275	0.959405	0.964935	0.967882	0.969335	0.969807	0.969475	0.969075	0.968923	0.96891	0.96912	0.969227	0.969404	0.969508	0.969659	0.969909	0.970324	0.970765	0.971232	0.971734	0.972205	0.972639	0.973117	0.973578	0.974051	0.974534	0.974945	0.9754	0.97582	0.976172	0.976527	0.976826	0.977122	0.977434	0.977759	0.97805	0.978325	0.978565	0.97881	0.979038	0.979225	0.979424	0.979602	0.979754	0.979875	0.979998	0.980122	0.980221	0.980321	0.980387
0.938223	0.958469	0.963972	0.966936	0.968405	0.968923	0.968639	0.968286	0.968195	0.96821	0.96847	0.968609	0.96883	0.968981	0.969161	0.969479	0.96992	0.970384	0.970876	0.971398	0.971883	0.972361	0.972852	0.973328	0.973818	0.974265	0.974741	0.975206	0.975618	0.975977	0.976324	0.976625	0.976928	0.977247	0.97756	0.97786	0.978124	0.978385	0.978637	0.97885	0.979057	0.979248	0.979415	0.979572	0.97971	0.979838	0.979977	0.980081	0.980159	0.980242
0.937147	0.957408	0.962949	0.965945	0.96747	0.968047	0.967812	0.967519	0.967458	0.967524	0.967818	0.968	0.968271	0.968453	0.968702	0.969047	0.969513	0.970003	0.970517	0.971052	0.971584	0.972076	0.972583	0.973076	0.973533	0.974045	0.974531	0.974989	0.975408	0.975761	0.976111	0.97642	0.97673	0.977038	0.977361	0.97765	0.977935	0.978204	0.978441	0.978674	0.978872	0.979053	0.979225	0.9794	0.979543	0.979686	0.979831	0.979912	0.980007	0.98009
0.935842	0.956259	0.961873	0.964946	0.966544	0.96718	0.967009	0.966745	0.966737	0.966839	0.967178	0.967411	0.967715	0.967967	0.968245	0.968616	0.969108	0.969622	0.970151	0.970734	0.97128	0.97179	0.972315	0.972777	0.973297	0.973821	0.974301	0.974767	0.97518	0.975536	0.975894	0.97621	0.976511	0.976829	0.977142	0.977453	0.977745	0.978	0.978257	0.978482	0.978671	0.978857	0.979047	0.979226	0.979385	0.979534	0.979655	0.979754	0.979848	0.97993
0.934575	0.955102	0.960835	0.964003	0.965668	0.966379	0.966232	0.966023	0.966046	0.966189	0.966583	0.96685	0.967226	0.967509	0.967811	0.968208	0.968725	0.969252	0.96983	0.970428	0.970992	0.971519	0.972012	0.972537	0.97307	0.973589	0.974077	0.974537	0.974953	0.975317	0.975682	0.97599	0.976301	0.976611	0.976945	0.977263	0.977542	0.977816	0.978065	0.978281	0.978476	0.97868	0.978874	0.979069	0.979234	0.979359	0.979498	0.979597	0.97969	0.979776
0.933251	0.954018	0.959877	0.963121	0.964868	0.965603	0.965511	0.965327	0.965388	0.965586	0.966015	0.966353	0.966761	0.967069	0.967396	0.967818	0.968349	0.968925	0.969518	0.970134	0.970716	0.971213	0.97177	0.972307	0.972836	0.973362	0.973846	0.974309	0.974734	0.975105	0.975462	0.975781	0.976084	0.976415	0.976757	0.977062	0.97736	0.977627	0.977868	0.978089	0.978301	0.97851	0.978721	0.978921	0.979063	0.979206	0.979344	0.979441	0.979538	0.979628
0.932154	0.953095	0.959019	0.962359	0.964116	0.964913	0.964836	0.964677	0.964793	0.965027	0.965529	0.965899	0.966328	0.966659	0.967012	0.967446	0.968026	0.968616	0.969226	0.969859	0.97041	0.97097	0.971539	0.972074	0.97261	0.973133	0.973619	0.974091	0.974523	0.974887	0.975255	0.975566	0.975891	0.976231	0.976559	0.976883	0.977175	0.977433	0.977679	0.977917	0.978134	0.97836	0.978576	0.978753	0.978912	0.979055	0.979191	0.979293	0.979394	0.979488
0.931133	0.952194	0.958243	0.961589	0.963416	0.964226	0.964167	0.964064	0.964215	0.964523	0.965058	0.965448	0.965901	0.966258	0.966623	0.967106	0.967701	0.968309	0.968936	0.969539	0.970153	0.970727	0.971294	0.971837	0.972371	0.972897	0.973393	0.973872	0.974296	0.974672	0.975033	0.975366	0.9757	0.976026	0.976374	0.976692	0.976975	0.977239	0.977503	0.977747	0.977981	0.978212	0.978404	0.978599	0.978758	0.978899	0.979039	0.979145	0.97925	0.979343
0.930063	0.951374	0.957425	0.96086	0.962698	0.963527	0.963528	0.963459	0.963686	0.964027	0.964584	0.964995	0.965477	0.965846	0.96626	0.966758	0.967371	0.967997	0.968596	0.969264	0.969892	0.970464	0.971041	0.971583	0.972121	0.972657	0.973161	0.973633	0.97407	0.974439	0.974823	0.975166	0.975486	0.975833	0.976175	0.976485	0.976774	0.977056	0.977325	0.977585	0.977825	0.978033	0.978243	0.978438	0.978595	0.978741	0.978886	0.978995	0.9791	0.979198
0.929269	0.950517	0.95669	0.960123	0.961973	0.962871	0.962907	0.962912	0.963173	0.963533	0.964111	0.964553	0.965045	0.965465	0.965893	0.966409	0.967041	0.967639	0.968302	0.968985	0.969614	0.970196	0.970772	0.971319	0.971867	0.972412	0.97291	0.973395	0.973826	0.974218	0.974611	0.974942	0.975283	0.975624	0.975958	0.976274	0.976582	0.976869	0.977156	0.977423	0.977639	0.977865	0.978076	0.978269	0.978431	0.978581	0.978729	0.978839	0.978949	0.979041
0.928133	0.949671	0.955866	0.959323	0.961259	0.962201	0.962316	0.962356	0.962637	0.96302	0.963631	0.964085	0.96463	0.965065	0.965513	0.966049	0.966655	0.967319	0.967998	0.968682	0.969323	0.969906	0.970488	0.971046	0.971605	0.972144	0.972656	0.973135	0.97359	0.973993	0.974374	0.974726	0.975062	0.975396	0.975737	0.976072	0.976386	0.976691	0.976984	0.977228	0.977463	0.977689	0.977898	0.978096	0.978262	0.978417	0.978565	0.97868	0.978784	0.978891
0.927391	0.948842	0.95504	0.958604	0.960588	0.961615	0.961764	0.961817	0.962116	0.962531	0.963153	0.963657	0.964218	0.964673	0.96514	0.965651	0.966322	0.967002	0.967684	0.968381	0.969023	0.969612	0.970207	0.970776	0.971329	0.971883	0.97239	0.972894	0.97336	0.973751	0.974154	0.974501	0.974831	0.975172	0.975532	0.975874	0.976205	0.976518	0.976787	0.97705	0.977285	0.97751	0.977725	0.977927	0.978098	0.978252	0.978405	0.978514	0.978633	0.978741
0.926289	0.947871	0.95423	0.95786	0.959947	0.961018	0.961181	0.961252	0.961586	0.962013	0.96269	0.963211	0.963794	0.96427	0.964715	0.965291	0.96598	0.966664	0.96736	0.968059	0.96871	0.969313	0.969919	0.970484	0.971054	0.971603	0.972135	0.972651	0.973106	0.973519	0.973918	0.974259	0.974596	0.974958	0.975325	0.975685	0.976024	0.976313	0.976602	0.976865	0.9771	0.97733	0.977549	0.977756	0.977927	0.978086	0.978233	0.978358	0.978478	0.978586
0.925116	0.947029	0.953479	0.957225	0.959357	0.960436	0.96061	0.960714	0.961055	0.961536	0.962229	0.962772	0.963375	0.963829	0.964337	0.964932	0.965626	0.966325	0.967025	0.967733	0.968398	0.969013	0.969617	0.970198	0.970764	0.97134	0.971884	0.972389	0.972867	0.973277	0.973669	0.974019	0.974376	0.974745	0.975131	0.975498	0.975814	0.976123	0.976413	0.976675	0.976915	0.97715	0.977374	0.977581	0.977757	0.97791	0.978074	0.978199	0.97832	0.978437
0.92437	0.946361	0.952912	0.956687	0.958805	0.959884	0.960088	0.960188	0.960581	0.961074	0.961786	0.962346	0.962927	0.963443	0.963969	0.96457	0.965279	0.965983	0.966692	0.967415	0.968092	0.968706	0.969326	0.969906	0.970498	0.971086	0.97162	0.972148	0.972623	0.973027	0.973428	0.973798	0.974163	0.974551	0.974944	0.975289	0.975624	0.975934	0.976223	0.976491	0.976737	0.976977	0.9772	0.977413	0.977583	0.977752	0.977916	0.978042	0.978172	0.978296
0.923548	0.945724	0.952317	0.956077	0.958197	0.959316	0.959517	0.959668	0.960074	0.960588	0.961322	0.961862	0.962507	0.963043	0.963577	0.964194	0.96491	0.965625	0.96635	0.967087	0.967764	0.968395	0.969014	0.969621	0.970226	0.970805	0.971363	0.971889	0.972358	0.972771	0.973194	0.973571	0.973956	0.974352	0.974723	0.975087	0.975425	0.975734	0.976029	0.976303	0.976553	0.976793	0.977023	0.977229	0.977415	0.977586	0.977751	0.977886	0.978022	0.978143
0.922847	0.945098	0.951669	0.955435	0.957603	0.958721	0.958973	0.959136	0.959564	0.960099	0.960815	0.961419	0.962088	0.962632	0.963183	0.963808	0.964536	0.965268	0.966009	0.966746	0.967441	0.968072	0.968719	0.96934	0.969937	0.970541	0.971097	0.971617	0.972096	0.972532	0.972962	0.97336	0.973753	0.974126	0.974518	0.974885	0.975222	0.975538	0.975838	0.976117	0.976368	0.976614	0.976837	0.97706	0.977248	0.977419	0.977594	0.977735	0.977868	0.97799
0.922045	0.944326	0.950929	0.954767	0.956943	0.958124	0.958391	0.958579	0.95903	0.959551	0.960335	0.960964	0.961643	0.962206	0.962766	0.963405	0.964152	0.964902	0.965644	0.966401	0.967096	0.967756	0.968419	0.969032	0.969656	0.970258	0.970809	0.97134	0.971842	0.972287	0.972738	0.973145	0.973516	0.973911	0.974305	0.974672	0.975016	0.975337	0.975644	0.975923	0.97618	0.97642	0.97666	0.976885	0.977074	0.977255	0.977435	0.977573	0.977708	0.977829
0.921045	0.943473	0.95019	0.95405	0.956301	0.957505	0.957799	0.95801	0.95845	0.959039	0.959852	0.960492	0.961192	0.961766	0.962341	0.963	0.963766	0.964518	0.965281	0.966039	0.966765	0.967442	0.968098	0.968739	0.969361	0.969959	0.970521	0.971076	0.971588	0.972054	0.972515	0.9729	0.973293	0.973691	0.974086	0.974459	0.974809	0.975137	0.975444	0.97573	0.975981	0.976238	0.976481	0.976706	0.976905	0.977092	0.977269	0.977409	0.977542	0.977676
0.920013	0.94269	0.949426	0.953378	0.955654	0.956891	0.957207	0.957407	0.957913	0.95853	0.959357	0.960018	0.96073	0.961321	0.961916	0.962595	0.963365	0.964139	0.964904	0.965694	0.966438	0.967108	0.967793	0.968433	0.969052	0.969661	0.970249	0.970814	0.971348	0.971824	0.972264	0.972671	0.973068	0.973466	0.973868	0.974248	0.974605	0.974933	0.975247	0.975527	0.975795	0.976055	0.976298	0.976534	0.976739	0.976923	0.977101	0.97724	0.977387	0.977518
0.919217	0.941881	0.948734	0.952709	0.95502	0.956282	0.956587	0.956847	0.957381	0.958013	0.958862	0.959538	0.960267	0.960879	0.961495	0.962178	0.962971	0.963748	0.964545	0.965354	0.966092	0.966792	0.967477	0.968114	0.968745	0.969381	0.969979	0.970568	0.971112	0.971567	0.972029	0.97244	0.972838	0.973244	0.973653	0.97404	0.974397	0.974733	0.975041	0.975338	0.97561	0.97587	0.976124	0.976366	0.976568	0.976753	0.976931	0.977083	0.977227	0.977357
0.918138	0.941079	0.947986	0.952018	0.954365	0.955625	0.955993	0.956282	0.956831	0.957486	0.958353	0.959047	0.9598	0.960434	0.961055	0.961762	0.962558	0.96337	0.964187	0.964991	0.965761	0.96646	0.967143	0.967794	0.968452	0.9691	0.969721	0.970321	0.970844	0.971322	0.971789	0.972202	0.972607	0.97302	0.973436	0.973825	0.974189	0.974519	0.974845	0.975146	0.975418	0.975689	0.97595	0.976188	0.976392	0.976577	0.976768	0.976918	0.977061	0.977194
0.917336	0.940307	0.947269	0.951339	0.953689	0.955016	0.955412	0.955716	0.956287	0.95696	0.957846	0.958564	0.959341	0.95998	0.960625	0.961337	0.962168	0.963	0.963813	0.964649	0.965419	0.966119	0.966816	0.967494	0.968164	0.968835	0.969469	0.970047	0.970595	0.971077	0.971546	0.971967	0.97238	0.972801	0.973218	0.973614	0.973973	0.974321	0.974651	0.974953	0.975236	0.975514	0.975771	0.976012	0.976215	0.976413	0.976601	0.976751	0.976896	0.97703
0.916319	0.93949	0.946522	0.950615	0.953042	0.954408	0.954818	0.955143	0.955733	0.956427	0.957339	0.958081	0.958865	0.95953	0.960181	0.960928	0.96178	0.962609	0.963455	0.964292	0.965063	0.965777	0.966503	0.967193	0.967888	0.968572	0.969184	0.969788	0.970341	0.970826	0.971303	0.971732	0.972153	0.972576	0.973001	0.973391	0.973769	0.974121	0.974452	0.974766	0.975055	0.97533	0.97559	0.975829	0.976046	0.976242	0.97643	0.976581	0.976728	0.976868
0.91534	0.938675	0.945752	0.949933	0.952408	0.953795	0.954225	0.954569	0.955179	0.955899	0.956838	0.957588	0.958399	0.95907	0.959756	0.960524	0.961374	0.962237	0.963085	0.963924	0.96471	0.965453	0.966192	0.966908	0.967616	0.968279	0.968918	0.969527	0.970083	0.970576	0.971062	0.971499	0.971923	0.972353	0.972773	0.973183	0.973565	0.973919	0.974261	0.974582	0.974869	0.975146	0.975405	0.975659	0.975873	0.976068	0.976258	0.976411	0.976564	0.976705
0.914299	0.937808	0.945	0.949248	0.951756	0.953171	0.953624	0.953986	0.954622	0.955368	0.956317	0.957096	0.957917	0.958624	0.959331	0.960098	0.960982	0.961848	0.962699	0.963555	0.964372	0.965129	0.965894	0.966623	0.967311	0.968002	0.968646	0.969259	0.969824	0.970327	0.970821	0.971261	0.971693	0.972119	0.972559	0.972973	0.973357	0.973723	0.974072	0.97439	0.97468	0.974956	0.975229	0.975481	0.975694	0.975892	0.976084	0.976243	0.976397	0.976537
0.913241	0.936972	0.94426	0.948561	0.951103	0.95255	0.953021	0.953406	0.954068	0.954824	0.955805	0.956597	0.957453	0.958183	0.958889	0.959688	0.960578	0.961449	0.962318	0.963204	0.964035	0.964819	0.965599	0.966309	0.967025	0.967722	0.96837	0.968993	0.969568	0.970079	0.970577	0.971026	0.971453	0.9719	0.972344	0.97276	0.973156	0.97353	0.973877	0.974197	0.974486	0.974778	0.975048	0.975299	0.975516	0.975715	0.975913	0.976074	0.976227	0.976375
0.912194	0.936149	0.943529	0.947871	0.950459	0.951927	0.952421	0.952828	0.953502	0.95429	0.955289	0.956114	0.956996	0.957723	0.958461	0.959268	0.960164	0.961052	0.961952	0.962854	0.963713	0.964512	0.965273	0.966012	0.966735	0.967436	0.968095	0.968728	0.969312	0.969827	0.970334	0.970779	0.971227	0.971678	0.972125	0.972554	0.972958	0.973329	0.973679	0.973999	0.974304	0.974592	0.974863	0.975117	0.975335	0.975541	0.975741	0.975901	0.976062	0.976211
0.911187	0.935385	0.942804	0.94721	0.949817	0.951312	0.951826	0.952245	0.952951	0.95376	0.954792	0.955643	0.956522	0.957282	0.958028	0.958842	0.959756	0.960675	0.961591	0.962522	0.963398	0.964178	0.964968	0.965714	0.966442	0.967154	0.967824	0.968467	0.969055	0.969581	0.970084	0.97055	0.971002	0.971455	0.971915	0.972353	0.972755	0.973129	0.973479	0.973814	0.974117	0.974405	0.974679	0.974935	0.97516	0.975367	0.975566	0.975734	0.975897	0.976046
0.910421	0.934614	0.942122	0.946538	0.949174	0.950694	0.951222	0.951673	0.952405	0.953243	0.954303	0.95515	0.956061	0.956833	0.957587	0.95842	0.959363	0.960299	0.961244	0.962192	0.96305	0.96386	0.964659	0.96541	0.966149	0.966873	0.967553	0.9682	0.968799	0.969321	0.969846	0.970317	0.970772	0.971239	0.971708	0.972144	0.972549	0.972923	0.973289	0.973623	0.973925	0.974217	0.974493	0.974755	0.974982	0.975189	0.975396	0.975566	0.975729	0.975881
0.909375	0.933829	0.941378	0.945844	0.948519	0.950059	0.950621	0.951097	0.951859	0.952726	0.953784	0.954664	0.955589	0.956369	0.957143	0.958006	0.958968	0.959934	0.960897	0.961828	0.962716	0.963536	0.96434	0.965104	0.965855	0.96659	0.967276	0.967934	0.96853	0.969075	0.969605	0.970078	0.970548	0.971024	0.971492	0.971931	0.972336	0.972727	0.973091	0.973425	0.97373	0.974025	0.974307	0.974572	0.974798	0.975013	0.975223	0.975392	0.975558	0.975715
0.908548	0.933035	0.940644	0.945157	0.947862	0.949445	0.950037	0.950537	0.951327	0.952189	0.953282	0.954177	0.955112	0.955913	0.956716	0.957596	0.958589	0.959573	0.96052	0.961483	0.962382	0.963208	0.964026	0.964802	0.965565	0.966305	0.967003	0.967659	0.968278	0.968828	0.969361	0.969849	0.970329	0.970804	0.971275	0.971714	0.972137	0.972526	0.97289	0.973227	0.973536	0.973837	0.974122	0.974386	0.974621	0.974838	0.975047	0.975221	0.975391	0.975551
0.907481	0.932187	0.939884	0.944443	0.947203	0.948827	0.949445	0.949971	0.950758	0.951655	0.952765	0.953673	0.95463	0.955462	0.956283	0.957195	0.958207	0.959176	0.960156	0.961131	0.962037	0.962877	0.963708	0.964496	0.965266	0.96602	0.966715	0.967395	0.96802	0.968574	0.969123	0.969621	0.970099	0.970579	0.97105	0.971507	0.971928	0.972318	0.972686	0.973026	0.973342	0.973645	0.97393	0.974202	0.97444	0.974657	0.97487	0.975047	0.975221	0.975388
0.906435	0.931341	0.939121	0.943754	0.946578	0.948223	0.948868	0.949387	0.950204	0.951121	0.952247	0.953176	0.954164	0.955014	0.955866	0.956798	0.957795	0.958798	0.959791	0.960773	0.961694	0.962548	0.963392	0.964188	0.964971	0.965723	0.966444	0.96713	0.967759	0.968329	0.968888	0.969386	0.969869	0.970349	0.970838	0.971294	0.971716	0.972109	0.972481	0.972828	0.973147	0.97345	0.973744	0.974019	0.974256	0.974478	0.974695	0.974876	0.975057	0.975221
0.905366	0.930508	0.938393	0.943125	0.945959	0.947637	0.948269	0.948812	0.949653	0.950587	0.951736	0.952693	0.953701	0.954582	0.955454	0.956371	0.957403	0.95842	0.95942	0.960418	0.961354	0.962221	0.963073	0.963884	0.964666	0.965444	0.96617	0.966861	0.967507	0.968088	0.968648	0.96915	0.969634	0.970132	0.970621	0.971078	0.971504	0.971901	0.97228	0.97263	0.972949	0.973261	0.973558	0.973833	0.974075	0.974301	0.974521	0.97471	0.974888	0.975051
0.904451	0.929768	0.93781	0.942506	0.945373	0.947031	0.94768	0.948251	0.94911	0.950064	0.951239	0.952216	0.953256	0.954157	0.955015	0.955967	0.957013	0.958037	0.959053	0.960067	0.961017	0.961893	0.962761	0.96357	0.964379	0.965163	0.965894	0.966602	0.967261	0.967843	0.968407	0.96891	0.969413	0.969911	0.970401	0.970862	0.971293	0.971697	0.972079	0.97243	0.972757	0.973074	0.97337	0.973651	0.973896	0.974126	0.974355	0.974541	0.974717	0.974881
0.903564	0.929204	0.937154	0.94189	0.944736	0.946416	0.947097	0.947686	0.948566	0.949544	0.95074	0.951749	0.952811	0.953699	0.954591	0.955558	0.956612	0.957653	0.958686	0.959715	0.960674	0.961567	0.962434	0.963272	0.964086	0.964876	0.965626	0.966347	0.967007	0.967593	0.968159	0.968682	0.969184	0.969684	0.970179	0.970645	0.971083	0.971491	0.971873	0.972233	0.972565	0.972881	0.973183	0.973468	0.973718	0.973955	0.974181	0.974366	0.974544	0.974706
0.903158	0.928479	0.936486	0.941203	0.944077	0.945801	0.946505	0.947114	0.948016	0.949016	0.950247	0.951278	0.952329	0.953253	0.954161	0.955136	0.956208	0.957266	0.958315	0.959355	0.960333	0.961225	0.962121	0.962965	0.963786	0.964595	0.965359	0.966082	0.966747	0.967335	0.967921	0.968444	0.968949	0.969454	0.969953	0.970427	0.970869	0.971278	0.97167	0.972035	0.972366	0.972688	0.972994	0.973284	0.973542	0.973777	0.974001	0.974188	0.974363	0.974528
0.902061	0.927642	0.935693	0.940479	0.943396	0.945157	0.945886	0.946522	0.947448	0.948482	0.94974	0.950762	0.951852	0.952794	0.953712	0.954705	0.955796	0.956873	0.957934	0.958993	0.959971	0.960894	0.961798	0.96265	0.963491	0.964314	0.96508	0.965809	0.966477	0.967086	0.967672	0.968198	0.968708	0.969217	0.969726	0.970204	0.970646	0.971065	0.971462	0.971826	0.972164	0.97249	0.972801	0.973099	0.973354	0.973588	0.973814	0.973998	0.974177	0.974347
0.901137	0.926779	0.934908	0.939775	0.942742	0.944531	0.94528	0.945937	0.946896	0.947956	0.949207	0.950268	0.951378	0.952329	0.953265	0.954277	0.955387	0.956477	0.957558	0.958619	0.959629	0.960559	0.961472	0.962344	0.963201	0.964027	0.964799	0.965531	0.966221	0.966831	0.96742	0.967951	0.968467	0.968985	0.969498	0.969977	0.97043	0.970854	0.971251	0.971622	0.971964	0.972295	0.972615	0.97291	0.973164	0.973399	0.973623	0.973811	0.973995	0.974168
0.899995	0.925884	0.934134	0.939076	0.94208	0.943897	0.944668	0.945356	0.946342	0.947395	0.948688	0.949771	0.950891	0.951863	0.952818	0.953849	0.954973	0.956084	0.957168	0.958261	0.95928	0.960219	0.961154	0.962043	0.962903	0.963736	0.964511	0.965266	0.965958	0.966571	0.967166	0.967703	0.968228	0.968751	0.969265	0.969755	0.970214	0.970638	0.971041	0.971417	0.971764	0.972105	0.972421	0.972715	0.972971	0.973204	0.973432	0.973625	0.973812	0.973985
0.898872	0.925101	0.933442	0.938418	0.941436	0.943279	0.94408	0.944791	0.94577	0.946864	0.948179	0.949272	0.950413	0.951404	0.952378	0.953424	0.95457	0.955684	0.956802	0.957903	0.958932	0.959894	0.960847	0.961739	0.962606	0.963442	0.964242	0.964999	0.965694	0.966313	0.966916	0.967462	0.967992	0.968516	0.969042	0.969538	0.969997	0.970428	0.970836	0.971218	0.971574	0.971912	0.972228	0.972523	0.972777	0.973014	0.973247	0.973443	0.97363	0.973801
0.898385	0.924535	0.932838	0.937776	0.940819	0.942694	0.943513	0.944215	0.945232	0.946347	0.947671	0.948784	0.949945	0.950955	0.951943	0.953013	0.954162	0.95531	0.956434	0.957546	0.958599	0.95958	0.960537	0.961436	0.962307	0.963169	0.963971	0.964732	0.965433	0.96606	0.966672	0.967224	0.967755	0.968292	0.968824	0.96932	0.969787	0.970223	0.970638	0.971028	0.971383	0.97172	0.972037	0.972331	0.972588	0.97283	0.973067	0.973263	0.973449	0.973618
0.897543	0.923782	0.9321	0.937087	0.940173	0.942081	0.942897	0.943636	0.944679	0.945803	0.947152	0.948285	0.949469	0.950495	0.951507	0.95258	0.953765	0.954923	0.956058	0.957196	0.958268	0.959254	0.960219	0.961123	0.96202	0.962885	0.963691	0.96446	0.965169	0.965806	0.966424	0.966977	0.967521	0.968064	0.968597	0.969102	0.969574	0.970016	0.97044	0.970829	0.971182	0.971521	0.971837	0.972134	0.972397	0.972643	0.972879	0.973074	0.973258	0.973429
0.896542	0.922909	0.931317	0.936369	0.939504	0.941421	0.942278	0.943045	0.944098	0.945247	0.94662	0.947778	0.94898	0.950032	0.951049	0.952158	0.953353	0.954523	0.955686	0.956844	0.957923	0.958918	0.959889	0.96082	0.96172	0.962591	0.963405	0.964182	0.964902	0.965546	0.966166	0.966732	0.967283	0.967827	0.968369	0.968879	0.969358	0.96981	0.970232	0.97062	0.970975	0.971313	0.971632	0.971935	0.972202	0.972448	0.972683	0.972876	0.973061	0.973241
0.895413	0.922028	0.93053	0.935651	0.938808	0.940777	0.941666	0.942441	0.943518	0.944691	0.946091	0.947268	0.9485	0.949556	0.950609	0.951728	0.952937	0.954136	0.95532	0.956486	0.957574	0.958575	0.959574	0.96051	0.961417	0.962295	0.963119	0.963908	0.964635	0.965281	0.965915	0.966488	0.967041	0.967594	0.968141	0.968658	0.969148	0.969598	0.97002	0.97041	0.970764	0.971105	0.971431	0.971738	0.972005	0.97225	0.972483	0.972677	0.972871	0.973048
0.894394	0.9212	0.929783	0.934935	0.938151	0.940158	0.94105	0.941846	0.942947	0.944145	0.945567	0.946775	0.948012	0.949107	0.950166	0.951298	0.952537	0.95376	0.954953	0.956127	0.957223	0.958253	0.959258	0.9602	0.961115	0.962005	0.96284	0.963636	0.964366	0.965027	0.965669	0.966244	0.966807	0.967365	0.96792	0.968448	0.968936	0.969386	0.96981	0.970199	0.970557	0.970904	0.971235	0.971542	0.971807	0.972051	0.972285	0.972488	0.972681	0.972858
0.893397	0.92038	0.929018	0.934243	0.937507	0.939523	0.940437	0.941254	0.94238	0.9436	0.945056	0.94627	0.947547	0.948648	0.949721	0.950884	0.952148	0.95338	0.954582	0.955765	0.956891	0.957927	0.95894	0.95989	0.960817	0.961719	0.962562	0.963362	0.964107	0.964776	0.96542	0.966007	0.966574	0.967141	0.967707	0.968235	0.968722	0.969175	0.969597	0.96999	0.970354	0.970707	0.971036	0.971343	0.971607	0.971851	0.972095	0.972297	0.972489	0.972671
0.8924	0.919554	0.928287	0.933577	0.936852	0.938896	0.939831	0.940672	0.94182	0.943074	0.944537	0.945791	0.947075	0.94819	0.949295	0.950484	0.951757	0.952998	0.954209	0.955424	0.956557	0.957602	0.958623	0.959586	0.960526	0.961435	0.962283	0.963098	0.963853	0.964525	0.965181	0.965772	0.966348	0.966927	0.967492	0.968019	0.968509	0.96896	0.969387	0.969786	0.970156	0.970508	0.970837	0.971142	0.971407	0.971661	0.971903	0.972105	0.972302	0.97248
0.89139	0.918753	0.927578	0.932883	0.936195	0.938268	0.939228	0.94009	0.941275	0.942535	0.944041	0.9453	0.9466	0.947748	0.948879	0.950078	0.951361	0.952612	0.953856	0.955079	0.956221	0.957275	0.95831	0.959286	0.960234	0.961149	0.962013	0.962839	0.963596	0.96428	0.964941	0.965542	0.96613	0.966708	0.967273	0.967803	0.968291	0.968747	0.969181	0.969585	0.969954	0.970306	0.970634	0.970939	0.971215	0.971467	0.971709	0.971916	0.97211	0.97229
0.890417	0.917979	0.926826	0.932183	0.935533	0.93764	0.938625	0.939524	0.940714	0.942017	0.943528	0.944804	0.94614	0.947316	0.948458	0.949666	0.950959	0.952244	0.953498	0.954731	0.955882	0.956951	0.957999	0.958985	0.95994	0.960871	0.961746	0.962575	0.963346	0.964035	0.964706	0.965319	0.965907	0.966485	0.967053	0.967581	0.968075	0.968538	0.968977	0.969381	0.96975	0.970101	0.970429	0.970745	0.971019	0.971272	0.971519	0.971722	0.971918	0.972107
0.889476	0.917141	0.926067	0.931478	0.934873	0.937015	0.93804	0.938943	0.940176	0.941481	0.943011	0.944325	0.945691	0.94688	0.94803	0.949248	0.950577	0.951873	0.953137	0.95438	0.955549	0.956631	0.95769	0.958682	0.959653	0.960597	0.961476	0.962319	0.963095	0.963796	0.964479	0.965093	0.96568	0.966262	0.966828	0.967362	0.967863	0.968331	0.968771	0.969175	0.969542	0.969893	0.970233	0.970548	0.970822	0.97108	0.971323	0.971529	0.971734	0.971926
0.888343	0.916253	0.925273	0.930752	0.934199	0.936397	0.937427	0.938374	0.939605	0.94093	0.942503	0.94385	0.945231	0.946428	0.947589	0.948844	0.950186	0.951493	0.952768	0.95403	0.955212	0.956306	0.957372	0.958382	0.959368	0.960316	0.96121	0.962059	0.962847	0.96356	0.964245	0.964858	0.96545	0.96603	0.966602	0.967143	0.96765	0.968119	0.968558	0.968961	0.969329	0.969692	0.97003	0.970346	0.970626	0.970879	0.971126	0.971341	0.971549	0.971737
0.887322	0.915415	0.924519	0.930062	0.933579	0.935784	0.936858	0.937794	0.939045	0.940412	0.942021	0.943383	0.944772	0.94598	0.947179	0.948447	0.949801	0.951118	0.952413	0.953689	0.954884	0.955985	0.95707	0.958095	0.959085	0.960049	0.960949	0.961811	0.962612	0.963327	0.964012	0.964629	0.965219	0.965805	0.966385	0.966932	0.96744	0.967909	0.968347	0.96875	0.969131	0.969492	0.969831	0.970153	0.970428	0.970685	0.970941	0.97116	0.971363	0.971554
0.886295	0.914585	0.923784	0.929419	0.932945	0.935204	0.936261	0.937215	0.93851	0.939915	0.941541	0.942908	0.944311	0.945558	0.94677	0.948051	0.949415	0.950754	0.952063	0.953352	0.954555	0.955676	0.956777	0.957807	0.958814	0.959784	0.960697	0.961573	0.962377	0.963092	0.963781	0.964397	0.964993	0.965586	0.966173	0.96672	0.967229	0.967696	0.968135	0.968551	0.96893	0.969293	0.969638	0.969955	0.970234	0.9705	0.97076	0.970974	0.971181	0.971366
0.885269	0.913789	0.923117	0.928764	0.932352	0.934591	0.935668	0.936665	0.937999	0.93942	0.941052	0.942433	0.943877	0.945139	0.946364	0.947653	0.949041	0.950394	0.951717	0.953016	0.954239	0.955378	0.956483	0.957532	0.958545	0.959529	0.960457	0.961335	0.962139	0.962858	0.963546	0.964168	0.964772	0.965372	0.96596	0.966508	0.967015	0.967483	0.967935	0.96835	0.96873	0.969099	0.96944	0.96976	0.970049	0.97032	0.970575	0.970792	0.970993	0.971179
0.884306	0.913102	0.922429	0.928153	0.931707	0.933974	0.9351	0.936137	0.937489	0.938912	0.940559	0.941983	0.943444	0.94472	0.945953	0.947268	0.948669	0.950037	0.95137	0.95269	0.953932	0.955076	0.956202	0.957256	0.958284	0.959283	0.960214	0.961094	0.961902	0.96262	0.963314	0.963944	0.964555	0.965156	0.965745	0.966292	0.966799	0.967282	0.967732	0.968149	0.968536	0.9689	0.969244	0.969575	0.969868	0.970134	0.970393	0.970604	0.970805	0.970991
0.88359	0.912356	0.921786	0.927455	0.93105	0.933381	0.934552	0.935607	0.936957	0.938395	0.94009	0.941532	0.943009	0.944292	0.945553	0.94688	0.948297	0.949677	0.951031	0.952372	0.953621	0.954787	0.955917	0.956988	0.958031	0.959035	0.959967	0.960851	0.961658	0.962383	0.963085	0.963723	0.964335	0.964938	0.965525	0.966073	0.966595	0.967076	0.967528	0.967952	0.968334	0.968702	0.969057	0.969393	0.969681	0.969951	0.970203	0.970414	0.970616	0.970807
0.88252	0.911577	0.920981	0.926723	0.930401	0.932791	0.933984	0.935037	0.936404	0.937891	0.939609	0.941069	0.942555	0.943868	0.945141	0.946486	0.947915	0.949317	0.950695	0.952043	0.953315	0.954486	0.955635	0.956721	0.95777	0.958775	0.959712	0.960596	0.96141	0.962143	0.962855	0.963493	0.964107	0.964709	0.965297	0.96586	0.966381	0.966864	0.967324	0.967743	0.968129	0.968508	0.968868	0.969198	0.969491	0.969754	0.970007	0.97022	0.970426	0.970626
0.88171	0.910674	0.920191	0.926045	0.929797	0.932217	0.933403	0.934471	0.935889	0.937399	0.939136	0.940603	0.942123	0.943448	0.944738	0.946096	0.947549	0.948975	0.95036	0.951734	0.95301	0.9542	0.955365	0.956458	0.957508	0.958519	0.959456	0.960346	0.96117	0.961913	0.962625	0.963266	0.963879	0.964481	0.965085	0.965647	0.96617	0.966661	0.967116	0.967539	0.967937	0.968321	0.968676	0.969011	0.969296	0.96956	0.969814	0.970032	0.970248	0.970443
0.880519	0.909784	0.919446	0.925394	0.929188	0.931609	0.932813	0.933933	0.935374	0.936904	0.938651	0.940153	0.941686	0.943029	0.944333	0.945714	0.947193	0.948628	0.950039	0.951418	0.952715	0.953922	0.955094	0.956189	0.957245	0.958256	0.9592	0.9601	0.960934	0.961677	0.962392	0.963032	0.963646	0.964264	0.964867	0.965432	0.965963	0.966449	0.966909	0.967344	0.967747	0.968126	0.968485	0.968813	0.9691	0.969365	0.969624	0.969851	0.970062	0.970259
0.879505	0.909083	0.918867	0.92485	0.92861	0.931046	0.932302	0.933444	0.934903	0.936431	0.938219	0.939728	0.941279	0.942636	0.943962	0.945371	0.946856	0.948321	0.949734	0.951135	0.952448	0.953664	0.954837	0.955937	0.956992	0.95801	0.958964	0.959875	0.960709	0.961456	0.962169	0.96281	0.96344	0.964058	0.964663	0.965237	0.965762	0.966253	0.966725	0.967165	0.967563	0.967947	0.968298	0.968627	0.968915	0.969185	0.969455	0.969677	0.969891	0.970086
0.878784	0.908543	0.918343	0.924256	0.928032	0.93053	0.93181	0.932967	0.934418	0.935992	0.937784	0.939312	0.940878	0.942257	0.943613	0.945028	0.946546	0.94801	0.949447	0.950865	0.952187	0.953404	0.954583	0.955681	0.956744	0.957771	0.958736	0.959648	0.960486	0.961231	0.961945	0.962603	0.963233	0.963853	0.964468	0.965036	0.965566	0.96607	0.966547	0.966982	0.967385	0.967761	0.968114	0.968444	0.968737	0.969018	0.969283	0.969507	0.969719	0.969914
0.878128	0.907949	0.917658	0.923609	0.927467	0.930002	0.931302	0.932447	0.933949	0.935525	0.937339	0.938884	0.940474	0.941886	0.943249	0.944699	0.946215	0.947705	0.949159	0.950588	0.951913	0.953135	0.954313	0.955419	0.956492	0.957532	0.958498	0.959414	0.960251	0.960997	0.961728	0.962386	0.96302	0.96365	0.964259	0.964832	0.965376	0.965885	0.966357	0.966798	0.967192	0.96757	0.967923	0.968259	0.968564	0.96884	0.969107	0.969329	0.969541	0.969737
0.877306	0.907101	0.916905	0.922973	0.926887	0.929454	0.930744	0.931944	0.933448	0.935048	0.936883	0.938453	0.94008	0.941499	0.942898	0.944346	0.945891	0.947399	0.948866	0.950298	0.951628	0.95285	0.954037	0.955154	0.95624	0.957281	0.958252	0.959167	0.960005	0.96077	0.961502	0.962163	0.962807	0.963431	0.964046	0.964632	0.965183	0.965687	0.966165	0.966597	0.966993	0.967372	0.967732	0.968079	0.968379	0.968657	0.968923	0.969146	0.969359	0.969556
0.876109	0.906218	0.916198	0.922348	0.926306	0.928869	0.93022	0.931418	0.932948	0.934569	0.936432	0.938041	0.939678	0.941136	0.942531	0.944008	0.945572	0.947094	0.948565	0.950003	0.951334	0.952565	0.953763	0.954894	0.955981	0.957028	0.957999	0.958915	0.959773	0.960538	0.961274	0.961946	0.962584	0.963214	0.963843	0.964436	0.964981	0.965492	0.965961	0.966395	0.966793	0.967178	0.96755	0.967892	0.968194	0.968471	0.968737	0.968961	0.969175	0.969379
0.875127	0.905541	0.915616	0.921805	0.925738	0.928379	0.929714	0.930933	0.932483	0.934128	0.936035	0.93765	0.93933	0.940779	0.942205	0.943699	0.945279	0.946803	0.948278	0.949716	0.951056	0.952298	0.95351	0.954642	0.955736	0.956782	0.957753	0.95869	0.959549	0.960318	0.961065	0.961731	0.962374	0.963019	0.963655	0.964243	0.964794	0.965296	0.965767	0.966202	0.966606	0.967004	0.967371	0.967715	0.968016	0.968293	0.968561	0.968786	0.969007	0.96921
0.874393	0.904972	0.915077	0.921216	0.925251	0.927867	0.929223	0.930462	0.932032	0.933725	0.935639	0.937301	0.938968	0.94045	0.941892	0.943403	0.944984	0.946513	0.947987	0.949434	0.950785	0.952042	0.953256	0.954395	0.955487	0.956534	0.957526	0.958465	0.959328	0.960109	0.960849	0.961521	0.962179	0.962831	0.963462	0.964057	0.964599	0.965102	0.965574	0.966016	0.966434	0.966826	0.967195	0.967539	0.967839	0.968118	0.968387	0.968618	0.968839	0.96903
0.873682	0.904354	0.914397	0.920681	0.924689	0.92734	0.92872	0.929979	0.931603	0.933302	0.935268	0.936915	0.938619	0.940118	0.941579	0.943091	0.944677	0.946205	0.947689	0.949147	0.950515	0.951773	0.952995	0.954133	0.955227	0.956296	0.95729	0.958234	0.959109	0.959883	0.96063	0.961318	0.961984	0.96263	0.963268	0.963853	0.964397	0.964902	0.965381	0.965838	0.966249	0.966644	0.967013	0.967356	0.967658	0.967938	0.968214	0.968446	0.968653	0.968837
0.872847	0.903526	0.913793	0.920054	0.924114	0.926802	0.928205	0.929522	0.931153	0.932908	0.934858	0.936545	0.938267	0.939787	0.94125	0.942767	0.944352	0.94589	0.947386	0.948863	0.950232	0.9515	0.952721	0.95386	0.954977	0.956049	0.957049	0.958005	0.958874	0.959656	0.960419	0.961114	0.961775	0.96243	0.963058	0.963645	0.96419	0.964703	0.965197	0.965647	0.966062	0.966456	0.966824	0.96717	0.967474	0.967762	0.968038	0.968256	0.968456	0.968644
[truncated: 50 more columns]

## Sheet: Cont10RELAX
0.980589	0.973316	0.96352	0.953864	0.945102	0.936447	0.928066	0.92059	0.913926	0.908379	0.903629	0.89958	0.896219	0.893548	0.891692	0.890242	0.88915	0.888283	0.887664	0.887196	0.886743	0.886186	0.885452	0.884391	0.883097	0.881635	0.879988	0.878231	0.876507	0.874766	0.873107	0.871521	0.869884	0.868248	0.866657	0.865183	0.863768	0.862595	0.861367	0.860204	0.859141	0.858237	0.85746	0.856833	0.85608	0.855329	0.854567	0.853815	0.853045	0.852121
0.973244	0.964437	0.954331	0.945048	0.936394	0.92793	0.920098	0.913176	0.907283	0.902398	0.898281	0.894852	0.892126	0.890111	0.888741	0.887753	0.887043	0.886553	0.886251	0.886014	0.885711	0.885247	0.884506	0.883456	0.882184	0.88072	0.879093	0.877431	0.875772	0.874132	0.872568	0.871013	0.869432	0.867874	0.866394	0.865004	0.863752	0.862597	0.861455	0.860398	0.859469	0.858687	0.858039	0.857372	0.856679	0.855978	0.855255	0.854489	0.853664	0.852756
0.963362	0.954228	0.944551	0.935598	0.927186	0.919242	0.912039	0.905914	0.900764	0.896557	0.893085	0.890313	0.888242	0.886816	0.885931	0.885357	0.885029	0.884878	0.884835	0.884772	0.884574	0.884126	0.883382	0.882342	0.881073	0.879613	0.878056	0.876466	0.874889	0.873342	0.871832	0.870322	0.868811	0.867351	0.865965	0.86471	0.863537	0.862445	0.861403	0.860469	0.859668	0.859011	0.858382	0.857756	0.857113	0.856449	0.855749	0.854987	0.854165	0.853275
0.953475	0.944701	0.935386	0.92674	0.918817	0.911481	0.905077	0.899711	0.895283	0.891738	0.888931	0.886806	0.885348	0.884452	0.884001	0.883822	0.883843	0.883974	0.884125	0.884181	0.884016	0.883569	0.882817	0.881773	0.880502	0.879089	0.877595	0.876081	0.874584	0.873102	0.871644	0.870192	0.868769	0.867402	0.866139	0.864971	0.863877	0.862872	0.861946	0.861139	0.860462	0.859849	0.859267	0.858684	0.858081	0.857444	0.85675	0.855995	0.855185	0.854327
0.944433	0.935869	0.926847	0.918689	0.911346	0.904793	0.899156	0.894531	0.890796	0.887928	0.885765	0.884266	0.883361	0.882934	0.882892	0.883073	0.883387	0.883732	0.884019	0.884121	0.88396	0.883498	0.882728	0.881674	0.880435	0.879069	0.877643	0.876201	0.874768	0.873344	0.871941	0.870568	0.869233	0.867977	0.866807	0.865721	0.864719	0.86382	0.863016	0.862329	0.861715	0.861156	0.860618	0.860064	0.859487	0.858857	0.85817	0.85742	0.856633	0.855802
0.935721	0.927399	0.918883	0.911341	0.904783	0.899002	0.894128	0.890216	0.887185	0.884966	0.883444	0.882517	0.882107	0.882115	0.882449	0.882938	0.883482	0.883979	0.884325	0.884436	0.884259	0.883771	0.882979	0.881945	0.880739	0.879431	0.878069	0.876687	0.875313	0.873947	0.872617	0.871327	0.870096	0.868934	0.86785	0.866856	0.865959	0.865176	0.86449	0.863877	0.863326	0.862814	0.862302	0.861778	0.861208	0.860585	0.859899	0.859158	0.858389	0.85758
0.92736	0.91955	0.911699	0.904968	0.899184	0.894172	0.890029	0.886837	0.884478	0.882911	0.881974	0.881562	0.881606	0.882011	0.882665	0.883396	0.884102	0.884671	0.885032	0.885126	0.884915	0.884393	0.883606	0.882594	0.881432	0.880177	0.878869	0.877546	0.876226	0.874931	0.87368	0.872487	0.871347	0.870272	0.869281	0.868391	0.867609	0.866939	0.866329	0.865784	0.865285	0.864801	0.864318	0.863796	0.863232	0.862608	0.861926	0.861193	0.860437	0.85961
0.919766	0.912624	0.905593	0.89964	0.894614	0.890326	0.886909	0.884391	0.882696	0.88172	0.881306	0.88136	0.881815	0.882553	0.883456	0.884357	0.885142	0.885729	0.886072	0.886125	0.885869	0.885338	0.884558	0.883574	0.882453	0.881243	0.879987	0.878713	0.877459	0.87624	0.875079	0.873972	0.872916	0.871933	0.871043	0.870265	0.869592	0.868997	0.868457	0.867965	0.867497	0.867041	0.866558	0.866039	0.865473	0.864847	0.864168	0.863436	0.862659	0.861799
0.913161	0.906803	0.900523	0.89531	0.890985	0.887412	0.884667	0.882813	0.881714	0.881263	0.881317	0.881788	0.882584	0.88358	0.884654	0.885638	0.886442	0.887008	0.887305	0.887304	0.887027	0.886489	0.885721	0.884762	0.883673	0.882506	0.881292	0.880078	0.878895	0.877758	0.876678	0.875649	0.87468	0.873794	0.873013	0.87234	0.871743	0.871213	0.870727	0.870268	0.869827	0.869369	0.868888	0.868366	0.867794	0.867166	0.866482	0.86573	0.864916	0.86402
0.907604	0.901942	0.896375	0.891847	0.888221	0.885312	0.883234	0.881976	0.881407	0.881426	0.881902	0.88272	0.883778	0.884953	0.886111	0.887113	0.887893	0.88841	0.888644	0.888613	0.888316	0.887776	0.887018	0.88608	0.885025	0.883891	0.882729	0.881582	0.880474	0.879414	0.878409	0.877462	0.876585	0.875805	0.875126	0.874528	0.873996	0.873518	0.873063	0.87263	0.872187	0.87173	0.871244	0.870716	0.870138	0.869499	0.868791	0.868001	0.867147	0.866212
0.902896	0.897898	0.893004	0.889168	0.886196	0.883954	0.882472	0.881744	0.881649	0.882094	0.882918	0.884002	0.885245	0.886507	0.887681	0.888655	0.889381	0.88983	0.890028	0.889966	0.889656	0.889113	0.888364	0.88745	0.886419	0.885329	0.884229	0.88315	0.882116	0.881128	0.8802	0.879341	0.878567	0.877884	0.87728	0.876747	0.876265	0.875814	0.875384	0.874948	0.874504	0.874041	0.873549	0.873015	0.87242	0.871755	0.871006	0.870171	0.869275	0.868302
0.898882	0.894539	0.890333	0.887145	0.884831	0.883175	0.88222	0.881962	0.882293	0.883084	0.884175	0.885445	0.886776	0.888055	0.889199	0.890115	0.89077	0.891177	0.891337	0.891252	0.890928	0.890382	0.889646	0.888746	0.887751	0.886716	0.885677	0.884667	0.8837	0.882786	0.881941	0.881179	0.880498	0.879889	0.879349	0.878864	0.87841	0.877982	0.877548	0.877111	0.876661	0.876191	0.875691	0.87514	0.874516	0.873808	0.873012	0.872134	0.871198	0.870181
0.895561	0.891891	0.888336	0.8858	0.884055	0.882914	0.882422	0.882587	0.883261	0.884314	0.885589	0.886947	0.888294	0.889539	0.890621	0.891463	0.892071	0.892435	0.892564	0.892456	0.892119	0.891577	0.890846	0.889973	0.889025	0.888045	0.887071	0.886124	0.885228	0.884392	0.883641	0.882967	0.882358	0.881812	0.88132	0.880862	0.88043	0.879995	0.879559	0.879116	0.878658	0.878179	0.87766	0.877078	0.876409	0.875651	0.87481	0.873892	0.87291	0.871858
0.892938	0.889915	0.887004	0.885014	0.883762	0.883068	0.882992	0.883492	0.884423	0.885656	0.887015	0.888384	0.889693	0.890875	0.891878	0.892671	0.893231	0.893559	0.893658	0.893531	0.893189	0.892642	0.89193	0.891098	0.890199	0.889278	0.888362	0.887483	0.886662	0.885916	0.885249	0.884645	0.884096	0.883597	0.883132	0.882694	0.882254	0.881816	0.881373	0.880921	0.880455	0.879957	0.879406	0.878777	0.878056	0.877251	0.876367	0.875405	0.874387	0.873312
0.891013	0.888599	0.886194	0.884669	0.88384	0.883548	0.883796	0.884542	0.885646	0.886956	0.888321	0.889649	0.890892	0.891995	0.892947	0.89369	0.894211	0.894504	0.894577	0.894438	0.894086	0.893551	0.892872	0.892082	0.891237	0.89037	0.889519	0.888711	0.887977	0.887313	0.886713	0.886167	0.885664	0.885192	0.884745	0.884299	0.883856	0.883411	0.88296	0.882499	0.882012	0.881482	0.880884	0.880201	0.879433	0.878584	0.877655	0.876658	0.875615	0.874527
0.889626	0.887666	0.885698	0.884575	0.884133	0.884151	0.884636	0.885549	0.886725	0.888037	0.889358	0.89062	0.891788	0.892842	0.893743	0.894445	0.894928	0.895193	0.895251	0.895097	0.894749	0.894242	0.893599	0.892858	0.892063	0.891256	0.890473	0.88975	0.889095	0.888497	0.887954	0.887452	0.886975	0.886521	0.886068	0.885619	0.885169	0.884717	0.884257	0.883777	0.883259	0.882682	0.882031	0.881301	0.880488	0.879595	0.878632	0.877611	0.876553	0.875456
0.888493	0.886959	0.885384	0.884641	0.884494	0.884739	0.885384	0.886364	0.887539	0.888805	0.890062	0.891254	0.892377	0.893385	0.894246	0.89491	0.895364	0.895612	0.895651	0.895498	0.895175	0.894698	0.894099	0.893405	0.892667	0.891925	0.891225	0.890578	0.889988	0.889447	0.888948	0.888471	0.888013	0.887553	0.887097	0.886642	0.886186	0.885727	0.88525	0.884739	0.884176	0.883548	0.88285	0.882076	0.881221	0.880294	0.879306	0.87827	0.877202	0.876095
0.887592	0.886439	0.88524	0.884775	0.884836	0.885229	0.885933	0.886906	0.888033	0.889238	0.890429	0.891582	0.892663	0.893634	0.894459	0.895095	0.895532	0.895761	0.8958	0.895668	0.895372	0.894936	0.894381	0.893741	0.893065	0.892404	0.891778	0.891197	0.890665	0.890167	0.889693	0.889235	0.888772	0.888311	0.887851	0.887391	0.886929	0.886454	0.885947	0.885394	0.884781	0.884108	0.883367	0.882551	0.881661	0.88071	0.879707	0.878661	0.877583	0.876487
0.886866	0.886089	0.885141	0.884861	0.885055	0.885494	0.886184	0.887107	0.888175	0.88932	0.890479	0.891597	0.892646	0.893586	0.894386	0.895006	0.895425	0.895653	0.895712	0.895606	0.895349	0.894954	0.894451	0.893871	0.893275	0.892687	0.892126	0.891603	0.891114	0.890644	0.890189	0.889727	0.889263	0.8888	0.888335	0.887871	0.887394	0.886892	0.886345	0.885744	0.885088	0.884374	0.883592	0.882742	0.881828	0.880861	0.879849	0.878795	0.877728	0.87666
0.886331	0.88575	0.884957	0.884792	0.885018	0.885435	0.886072	0.886941	0.887958	0.889079	0.89021	0.891303	0.892327	0.893246	0.894033	0.894638	0.895059	0.895307	0.895392	0.895323	0.895106	0.894761	0.894317	0.893815	0.893291	0.892768	0.892265	0.891786	0.891327	0.890878	0.89042	0.889959	0.889494	0.889028	0.888561	0.888083	0.887582	0.887041	0.88645	0.885808	0.885113	0.884359	0.883545	0.882671	0.881743	0.880766	0.879747	0.878705	0.877666	0.87664
0.885663	0.885233	0.884551	0.884409	0.884609	0.884978	0.885569	0.886399	0.887402	0.888505	0.88962	0.890695	0.891704	0.892616	0.893392	0.894002	0.894443	0.894718	0.894841	0.894812	0.894644	0.894358	0.89399	0.89356	0.8931	0.892635	0.892178	0.891731	0.891295	0.890845	0.890391	0.889931	0.889466	0.888998	0.88852	0.88802	0.887484	0.886903	0.886274	0.885596	0.884864	0.884079	0.883243	0.882355	0.881418	0.880438	0.879432	0.878418	0.877421	0.876444
0.884834	0.884511	0.883836	0.883664	0.883818	0.884149	0.884716	0.885543	0.886538	0.887635	0.888741	0.88981	0.890819	0.891727	0.892512	0.893146	0.893618	0.893933	0.894096	0.894117	0.894008	0.893798	0.893502	0.893137	0.892736	0.892318	0.891893	0.891471	0.891038	0.890594	0.890143	0.889684	0.889219	0.888742	0.888244	0.887713	0.887139	0.886523	0.885861	0.885148	0.884388	0.883582	0.882732	0.881837	0.880898	0.879932	0.878954	0.877982	0.877033	0.876106
0.883807	0.883466	0.882757	0.882545	0.882673	0.882995	0.883572	0.884406	0.885407	0.886505	0.887615	0.888693	0.889707	0.890632	0.891446	0.892114	0.892629	0.892988	0.893204	0.893286	0.893253	0.893116	0.892886	0.89258	0.892227	0.891843	0.891445	0.891028	0.890602	0.890162	0.889714	0.889257	0.888785	0.888291	0.887763	0.887197	0.886591	0.885943	0.885248	0.884509	0.883729	0.882911	0.882055	0.881159	0.880234	0.879296	0.87836	0.877436	0.876536	0.875662
0.882398	0.882041	0.88131	0.881091	0.88123	0.881579	0.882178	0.883031	0.884047	0.88516	0.886289	0.887383	0.888421	0.889382	0.890237	0.890953	0.891516	0.891931	0.89221	0.892371	0.892412	0.892342	0.892173	0.891916	0.891598	0.891241	0.890849	0.890441	0.890021	0.889586	0.889141	0.888679	0.88819	0.887668	0.887108	0.886511	0.885876	0.885197	0.884477	0.883719	0.882927	0.882104	0.881248	0.880367	0.879471	0.878573	0.877684	0.876809	0.875962	0.875143
0.880681	0.88032	0.8796	0.879412	0.879592	0.879977	0.880608	0.881487	0.882529	0.883672	0.884827	0.885954	0.887036	0.888043	0.888951	0.889721	0.890343	0.890825	0.891185	0.891422	0.891532	0.891523	0.891403	0.891183	0.890892	0.890541	0.89016	0.889758	0.889343	0.888912	0.888462	0.887984	0.887469	0.886916	0.886327	0.885702	0.885037	0.884334	0.883596	0.882827	0.882032	0.881209	0.880368	0.879515	0.878659	0.877808	0.876967	0.876146	0.875353	0.874592
0.878734	0.8784	0.877729	0.877595	0.877824	0.878253	0.878921	0.879837	0.88092	0.882099	0.883296	0.884474	0.88561	0.886678	0.887644	0.888478	0.889171	0.889737	0.890176	0.890482	0.890654	0.890695	0.890611	0.890417	0.890132	0.889791	0.889416	0.889019	0.888608	0.888172	0.887707	0.887203	0.886657	0.886076	0.885459	0.884806	0.884116	0.883396	0.882648	0.881876	0.881081	0.880273	0.87946	0.878647	0.877836	0.877033	0.876246	0.875478	0.874743	0.87404
0.876643	0.876376	0.875772	0.875701	0.875984	0.876458	0.877174	0.878142	0.879269	0.880499	0.881757	0.882996	0.8842	0.885331	0.886367	0.887275	0.888057	0.888703	0.889213	0.889582	0.889804	0.889879	0.88982	0.889631	0.889354	0.889018	0.888648	0.888254	0.887837	0.887385	0.886894	0.886359	0.885785	0.885176	0.884531	0.883854	0.883148	0.882418	0.881666	0.880895	0.880115	0.879335	0.87856	0.877791	0.877029	0.876277	0.875543	0.874832	0.874156	0.873507
0.874501	0.87431	0.873778	0.873768	0.874102	0.874632	0.87541	0.87643	0.877617	0.878917	0.880242	0.881556	0.88283	0.884037	0.885151	0.886153	0.887017	0.887736	0.88831	0.888727	0.888982	0.889081	0.889024	0.888841	0.888568	0.888236	0.887868	0.887468	0.887034	0.886555	0.886032	0.885468	0.884867	0.88423	0.883562	0.882867	0.882151	0.881417	0.880666	0.879911	0.879158	0.878416	0.877685	0.876963	0.876251	0.875553	0.874875	0.874223	0.873599	0.873
0.872358	0.87224	0.87177	0.871813	0.872209	0.87281	0.873647	0.874734	0.876	0.877373	0.878781	0.880172	0.881527	0.882817	0.884029	0.885116	0.886055	0.886839	0.887461	0.88791	0.888186	0.888284	0.888232	0.888051	0.88778	0.88745	0.887073	0.886656	0.886193	0.885682	0.88513	0.884538	0.883909	0.883248	0.882563	0.881859	0.881139	0.880406	0.87967	0.878941	0.878226	0.877528	0.876843	0.876171	0.875511	0.874869	0.874249	0.87365	0.873076	0.872521
0.870168	0.870122	0.869709	0.86982	0.870295	0.870962	0.871873	0.873048	0.874393	0.875855	0.877347	0.878825	0.880268	0.88166	0.882961	0.884126	0.885131	0.885964	0.886617	0.887086	0.88736	0.887463	0.887412	0.887232	0.886962	0.886623	0.886229	0.885784	0.88529	0.88475	0.884171	0.883551	0.882899	0.882222	0.881528	0.880821	0.880104	0.879387	0.878679	0.877988	0.877317	0.876664	0.876029	0.87541	0.874807	0.874224	0.873659	0.873111	0.872581	0.872067
0.867949	0.867963	0.867624	0.867821	0.868368	0.869115	0.870121	0.871379	0.872821	0.874374	0.875958	0.877529	0.87908	0.880564	0.881946	0.883178	0.884234	0.885098	0.885771	0.886237	0.886514	0.886617	0.886566	0.886387	0.886108	0.885752	0.885331	0.884854	0.884332	0.883766	0.883159	0.882518	0.881851	0.881166	0.88047	0.879767	0.879067	0.878379	0.87771	0.877063	0.876438	0.875836	0.875254	0.874692	0.874149	0.873622	0.873108	0.872606	0.872118	0.871647
0.865693	0.86579	0.865545	0.865819	0.866452	0.867301	0.868396	0.869758	0.871296	0.872947	0.874629	0.876313	0.87796	0.879529	0.88098	0.882264	0.883351	0.884235	0.884904	0.885372	0.885649	0.885751	0.8857	0.885511	0.885215	0.884831	0.884379	0.883875	0.883327	0.882735	0.882108	0.881452	0.880777	0.880092	0.879402	0.878718	0.878047	0.877399	0.876775	0.876175	0.8756	0.875051	0.874529	0.874028	0.873542	0.873067	0.872601	0.872141	0.871697	0.871268
0.863447	0.863651	0.86348	0.863845	0.864589	0.86553	0.866734	0.868198	0.86984	0.871594	0.873394	0.875178	0.876912	0.878554	0.880057	0.881372	0.882479	0.883358	0.884028	0.884495	0.884771	0.884872	0.88481	0.884603	0.884278	0.883864	0.883385	0.882856	0.882283	0.881671	0.881029	0.880366	0.879693	0.879015	0.878345	0.877692	0.877063	0.876459	0.875882	0.875333	0.874813	0.874324	0.873864	0.873421	0.872989	0.872562	0.872138	0.871723	0.871323	0.870934
0.861246	0.861516	0.86144	0.861922	0.86276	0.863816	0.865127	0.8667	0.868449	0.870327	0.87223	0.874105	0.875915	0.87761	0.879145	0.880481	0.881582	0.882462	0.883131	0.883597	0.883871	0.883961	0.88388	0.883645	0.883292	0.882851	0.882349	0.881796	0.881204	0.880578	0.87993	0.879271	0.878607	0.877951	0.877314	0.876703	0.876119	0.875563	0.875038	0.874545	0.874087	0.873663	0.873262	0.872874	0.87249	0.872107	0.871729	0.87136	0.871001	0.870653
0.859016	0.859394	0.859442	0.860021	0.86098	0.862148	0.863573	0.865257	0.867134	0.869118	0.871117	0.873071	0.874936	0.876666	0.878223	0.879555	0.880659	0.881538	0.882206	0.882671	0.882934	0.883006	0.882899	0.882637	0.882259	0.881797	0.881272	0.880701	0.880096	0.879466	0.878824	0.878177	0.877538	0.876917	0.876324	0.875759	0.875224	0.874721	0.874252	0.873824	0.873433	0.873071	0.872726	0.872387	0.872049	0.871713	0.871383	0.871057	0.870739	0.870435
0.856846	0.857367	0.857505	0.858209	0.859281	0.860566	0.862103	0.86392	0.865905	0.867988	0.870068	0.872079	0.87398	0.875732	0.877284	0.878619	0.879722	0.880601	0.881267	0.881721	0.881966	0.882012	0.881879	0.881593	0.881195	0.880711	0.880168	0.879585	0.878978	0.878356	0.877728	0.877107	0.876504	0.875929	0.875383	0.874868	0.874387	0.873942	0.873541	0.873181	0.872854	0.872549	0.872254	0.871962	0.871672	0.871385	0.871099	0.870816	0.870543	0.870277
0.8548	0.855386	0.855651	0.856466	0.857656	0.859055	0.860728	0.862653	0.86474	0.866907	0.869045	0.871094	0.873018	0.874767	0.876323	0.877658	0.878762	0.87964	0.880296	0.880733	0.880953	0.880975	0.88082	0.880516	0.880097	0.879596	0.879043	0.878459	0.877862	0.877257	0.876659	0.876076	0.875521	0.874994	0.874499	0.874039	0.873617	0.873243	0.872913	0.87262	0.872351	0.872098	0.87185	0.871607	0.871368	0.871127	0.870885	0.870648	0.870413	0.870188
0.852711	0.853447	0.853827	0.854764	0.856072	0.85761	0.859394	0.861425	0.863598	0.865826	0.868007	0.870082	0.872009	0.873765	0.875325	0.876663	0.877766	0.878636	0.879277	0.879693	0.879894	0.879897	0.879727	0.879404	0.878971	0.878461	0.877909	0.877339	0.876764	0.876192	0.875635	0.875103	0.874597	0.874122	0.873683	0.873285	0.872938	0.872638	0.872378	0.872146	0.871931	0.871726	0.87153	0.871339	0.871147	0.870952	0.870756	0.870558	0.870363	0.870175
0.850743	0.851581	0.852079	0.853133	0.854583	0.85623	0.858121	0.860239	0.862474	0.864747	0.866957	0.869039	0.870976	0.872738	0.874302	0.875641	0.876738	0.877595	0.878218	0.878618	0.878804	0.878795	0.878608	0.878272	0.87783	0.877324	0.876789	0.876245	0.875706	0.875178	0.874673	0.874192	0.873739	0.873322	0.872948	0.872627	0.872357	0.87213	0.871933	0.871756	0.871591	0.871439	0.871297	0.871154	0.87101	0.870861	0.870705	0.870547	0.870389	0.870232
0.848791	0.849759	0.850375	0.851575	0.853136	0.854893	0.856871	0.859053	0.861337	0.863643	0.865866	0.867963	0.86991	0.87168	0.873246	0.874581	0.875668	0.876511	0.877126	0.877515	0.877692	0.877669	0.87747	0.877128	0.876692	0.876206	0.875701	0.875198	0.874706	0.874233	0.873781	0.873353	0.87296	0.87261	0.872317	0.872078	0.871885	0.871723	0.871583	0.871457	0.871347	0.87125	0.871158	0.871064	0.870967	0.870857	0.870741	0.870619	0.870493	0.870358
0.846911	0.848002	0.848768	0.850075	0.851746	0.853589	0.855631	0.857865	0.860184	0.862511	0.864753	0.866864	0.86882	0.870592	0.872158	0.873486	0.874564	0.875405	0.876012	0.876396	0.876561	0.876528	0.876325	0.87599	0.875578	0.875127	0.874667	0.874214	0.873779	0.87336	0.872962	0.872596	0.872272	0.872007	0.871799	0.87164	0.871514	0.87141	0.871323	0.871253	0.871201	0.871155	0.871113	0.871066	0.871008	0.870938	0.870858	0.870768	0.870662	0.870543
0.845092	0.846348	0.847214	0.848628	0.850384	0.85229	0.854387	0.856659	0.859006	0.861357	0.863616	0.865739	0.867699	0.869474	0.871035	0.87236	0.873443	0.874282	0.874888	0.875263	0.87542	0.875382	0.875189	0.874883	0.87451	0.874108	0.8737	0.873307	0.872927	0.872564	0.872229	0.871934	0.8717	0.871524	0.8714	0.871311	0.871244	0.871194	0.871164	0.871155	0.871154	0.87116	0.871165	0.871156	0.871138	0.871103	0.871054	0.870984	0.870892	0.870785
0.843417	0.844748	0.845711	0.847205	0.849023	0.850986	0.853125	0.855434	0.85781	0.860182	0.862456	0.864583	0.866548	0.868322	0.869887	0.871225	0.872311	0.873154	0.873753	0.874121	0.874275	0.874249	0.874089	0.873827	0.873507	0.873161	0.872816	0.872478	0.872156	0.871857	0.871595	0.871394	0.871253	0.871165	0.871112	0.871084	0.871073	0.871082	0.871115	0.871158	0.87121	0.871263	0.871305	0.871336	0.871351	0.871347	0.871316	0.871259	0.871176	0.871079
0.841719	0.843157	0.844197	0.845758	0.847643	0.849659	0.851849	0.854196	0.856598	0.858988	0.861265	0.8634	0.865369	0.867155	0.868744	0.870092	0.871187	0.872026	0.872621	0.872987	0.873154	0.873167	0.873056	0.872852	0.872591	0.87231	0.872022	0.871742	0.871486	0.871263	0.871101	0.870997	0.870947	0.870933	0.870943	0.870971	0.871021	0.871094	0.871181	0.871278	0.871378	0.871467	0.871547	0.87161	0.871656	0.871668	0.871647	0.871597	0.871522	0.871432
0.840049	0.841562	0.842669	0.844305	0.846252	0.848337	0.850571	0.852948	0.855369	0.85776	0.860049	0.862192	0.86418	0.866001	0.867606	0.868969	0.870064	0.870899	0.871492	0.871874	0.872084	0.872152	0.872103	0.87196	0.871768	0.871544	0.871314	0.871102	0.870925	0.870805	0.870744	0.870735	0.870761	0.870811	0.870879	0.87097	0.871085	0.871213	0.871355	0.8715	0.871635	0.871762	0.871873	0.871964	0.872023	0.872044	0.872028	0.871984	0.871913	0.871838
0.838353	0.83995	0.841144	0.842858	0.844899	0.847032	0.8493	0.851695	0.854114	0.856519	0.858819	0.86099	0.863026	0.86487	0.866495	0.867859	0.868951	0.869785	0.870396	0.870825	0.871095	0.87123	0.871245	0.871173	0.871038	0.870873	0.870712	0.870581	0.870511	0.870497	0.870534	0.870603	0.870694	0.870803	0.870935	0.871093	0.871264	0.871448	0.871637	0.871816	0.871988	0.872144	0.872281	0.872384	0.872449	0.872472	0.87246	0.872418	0.872361	0.872315
0.836683	0.838381	0.839671	0.841504	0.843595	0.84576	0.84804	0.850426	0.852858	0.855277	0.857614	0.859845	0.86191	0.863779	0.865407	0.866769	0.867859	0.868712	0.869375	0.869869	0.87021	0.870411	0.870499	0.870484	0.870407	0.870311	0.870233	0.870215	0.870255	0.870343	0.87046	0.870595	0.870745	0.870919	0.87112	0.871335	0.871562	0.871792	0.872014	0.872229	0.872428	0.872608	0.872755	0.87286	0.872925	0.872949	0.872937	0.872907	0.872877	0.872861
0.835075	0.836898	0.838336	0.840211	0.842326	0.844494	0.846753	0.849151	0.851599	0.854064	0.856474	0.858741	0.860835	0.862709	0.864334	0.865693	0.866804	0.867713	0.868446	0.869015	0.869425	0.869699	0.869844	0.869887	0.869881	0.869869	0.869908	0.870003	0.870148	0.870318	0.870501	0.870696	0.870913	0.871158	0.871415	0.871686	0.87196	0.872221	0.872477	0.872718	0.87294	0.873127	0.873273	0.873375	0.873438	0.87346	0.873459	0.873456	0.873455	0.873471
0.833625	0.835632	0.837073	0.838952	0.841054	0.843185	0.845454	0.84787	0.850374	0.852925	0.855377	0.857678	0.859779	0.86165	0.863271	0.864652	0.865823	0.866807	0.867619	0.868259	0.868744	0.869075	0.869278	0.869392	0.869471	0.869581	0.869737	0.86994	0.870169	0.870405	0.870649	0.870911	0.8712	0.871501	0.871815	0.872132	0.872436	0.87273	0.87301	0.873272	0.873498	0.873682	0.873822	0.87392	0.873979	0.87401	0.874034	0.87406	0.87409	0.87413
0.832466	0.834372	0.835789	0.837638	0.839688	0.841831	0.844123	0.846607	0.849213	0.851814	0.854306	0.856616	0.858715	0.860582	0.862226	0.863672	0.864924	0.865991	0.866876	0.867593	0.868135	0.868525	0.868799	0.869	0.869204	0.869435	0.869702	0.86999	0.870286	0.870584	0.870896	0.87123	0.871576	0.871934	0.872294	0.87264	0.872974	0.873291	0.873591	0.873856	0.874077	0.874252	0.874385	0.874476	0.874543	0.874599	0.874651	0.874707	0.874761	0.87482
0.831013	0.832939	0.834342	0.836145	0.83822	0.8404	0.842778	0.845383	0.84805	0.850699	0.853205	0.855516	0.857613	0.859506	0.861222	0.862755	0.864095	0.865239	0.866204	0.866978	0.867579	0.868041	0.868405	0.868735	0.869063	0.869407	0.86976	0.870117	0.870475	0.870842	0.871227	0.871618	0.872021	0.872426	0.872814	0.873189	0.873546	0.873881	0.874182	0.87444	0.87465	0.874817	0.874942	0.875039	0.875131	0.875213	0.875296	0.875376	0.875447	0.875517
0.82951	0.831414	0.832758	0.8346	0.836726	0.839012	0.841534	0.84421	0.846932	0.849598	0.852105	0.854414	0.856539	0.85851	0.860318	0.861945	0.863364	0.86459	0.865612	0.866445	0.867119	0.867672	0.868168	0.868626	0.86907	0.869502	0.869924	0.870343	0.870771	0.871211	0.871654	0.872103	0.872551	0.872982	0.873398	0.873795	0.874168	0.874501	0.874793	0.875038	0.875238	0.875394	0.875524	0.875645	0.875762	0.875874	0.87598	0.876076	0.876158	0.876232
0.827886	0.829719	0.83113	0.833042	0.835303	0.837762	0.840366	0.843104	0.845844	0.84851	0.851013	0.853352	0.855561	0.857632	0.859539	0.861247	0.86275	0.864033	0.865112	0.866019	0.866785	0.867475	0.868101	0.868679	0.869211	0.869712	0.870196	0.870685	0.871188	0.871685	0.872185	0.872678	0.873151	0.873609	0.874045	0.874456	0.874825	0.875146	0.875422	0.875654	0.875841	0.876001	0.876153	0.876299	0.876445	0.876579	0.8767	0.876806	0.876892	0.876968
0.826051	0.828023	0.829532	0.831616	0.834088	0.836638	0.839308	0.84206	0.844794	0.847452	0.849985	0.852414	0.85473	0.856905	0.858895	0.860688	0.862246	0.863585	0.864737	0.865737	0.866644	0.867467	0.868216	0.868882	0.869483	0.870045	0.870599	0.871164	0.871723	0.872278	0.872821	0.873336	0.873834	0.874309	0.874758	0.875161	0.875515	0.875817	0.876077	0.876294	0.876482	0.876663	0.876839	0.877013	0.87718	0.877329	0.877458	0.877567	0.877653	0.87774
0.82445	0.826503	0.828218	0.830552	0.833106	0.83571	0.838377	0.841108	0.84382	0.846503	0.849131	0.851673	0.854096	0.856354	0.858429	0.860273	0.861883	0.863293	0.864539	0.865683	0.866726	0.867674	0.868511	0.869244	0.869905	0.870536	0.871166	0.871786	0.872402	0.872998	0.87356	0.874098	0.87461	0.875095	0.875532	0.875916	0.876247	0.876529	0.876771	0.876987	0.877195	0.877398	0.877601	0.877794	0.877975	0.878131	0.87826	0.878368	0.878464	0.878566
0.82295	0.825292	0.827312	0.829705	0.832294	0.834873	0.837499	0.840194	0.842927	0.845709	0.848458	0.851111	0.853618	0.85596	0.858082	0.859975	0.861655	0.863158	0.864552	0.865836	0.867006	0.868042	0.868945	0.869737	0.870466	0.871172	0.871857	0.872533	0.873189	0.873801	0.874383	0.874932	0.875451	0.875921	0.876336	0.876694	0.877002	0.877263	0.877501	0.877735	0.877964	0.878193	0.878415	0.87862	0.878806	0.878961	0.879089	0.879205	0.879315	0.879434
0.822009	0.824683	0.82667	0.829048	0.831568	0.834076	0.836645	0.839354	0.842191	0.845103	0.847967	0.850705	0.853296	0.855681	0.857848	0.859809	0.861583	0.863239	0.864775	0.866188	0.867445	0.868546	0.869506	0.870365	0.87117	0.871929	0.872668	0.873382	0.874051	0.874681	0.875271	0.875825	0.876326	0.876771	0.877156	0.877488	0.877772	0.878027	0.878282	0.878536	0.87879	0.879036	0.879268	0.879477	0.879661	0.879813	0.879948	0.880078	0.880205	0.880336
0.821694	0.824137	0.826054	0.828324	0.830752	0.833191	0.835777	0.838603	0.841583	0.844621	0.847574	0.850399	0.853032	0.855463	0.857698	0.859757	0.861688	0.86349	0.865158	0.866658	0.86798	0.869136	0.870164	0.871098	0.871955	0.872769	0.873544	0.87427	0.874955	0.875592	0.876184	0.876718	0.877191	0.877604	0.877962	0.878267	0.878544	0.878815	0.879089	0.879367	0.879638	0.879894	0.880129	0.880335	0.880515	0.880674	0.880822	0.880968	0.881107	0.881251
0.820859	0.823312	0.82514	0.827336	0.829713	0.832192	0.834922	0.837916	0.841039	0.844176	0.847225	0.850097	0.85278	0.855284	0.857622	0.859844	0.861927	0.863864	0.865622	0.867186	0.868564	0.869788	0.870892	0.871879	0.872789	0.873639	0.874425	0.875166	0.875857	0.876496	0.877067	0.87757	0.878011	0.878396	0.878726	0.879025	0.879317	0.879607	0.879905	0.8802	0.88048	0.880738	0.88097	0.881172	0.881359	0.88153	0.881695	0.881853	0.882004	0.882154
0.819983	0.822302	0.82405	0.826201	0.828638	0.83129	0.834213	0.837366	0.840597	0.843835	0.846932	0.849856	0.852615	0.855225	0.857732	0.860111	0.862332	0.86436	0.866182	0.867802	0.869247	0.870546	0.871702	0.872741	0.873687	0.874544	0.875345	0.87609	0.876781	0.877396	0.877935	0.878404	0.878814	0.87917	0.879492	0.879806	0.880116	0.880429	0.880743	0.881046	0.881328	0.881583	0.881809	0.882017	0.882217	0.882404	0.88258	0.882751	0.882906	0.883075
0.818786	0.821058	0.822785	0.825032	0.827685	0.830564	0.833666	0.836936	0.840274	0.843561	0.846711	0.849713	0.852581	0.855368	0.858037	0.860557	0.86287	0.864961	0.866836	0.868523	0.870043	0.871393	0.8726	0.873673	0.874624	0.875493	0.876295	0.877039	0.877704	0.878285	0.878786	0.879222	0.879602	0.879948	0.880284	0.880615	0.880948	0.881276	0.881598	0.881902	0.882179	0.882428	0.88266	0.88288	0.883095	0.883293	0.883481	0.883656	0.88383	0.884023
0.817444	0.819713	0.821581	0.824097	0.827013	0.830088	0.833308	0.836686	0.840066	0.843402	0.846629	0.849742	0.852794	0.855747	0.858561	0.861172	0.863545	0.865687	0.867628	0.869388	0.870956	0.872356	0.873594	0.874668	0.875628	0.876495	0.877292	0.878006	0.878633	0.879174	0.879639	0.880042	0.880409	0.880769	0.881121	0.881473	0.88182	0.882155	0.882477	0.882775	0.883045	0.883298	0.883541	0.883775	0.884001	0.88421	0.884401	0.884593	0.884791	0.884999
0.816048	0.818531	0.820739	0.823557	0.826678	0.829861	0.833182	0.836587	0.840005	0.843413	0.846752	0.850056	0.853278	0.856379	0.859281	0.861948	0.864368	0.866572	0.868584	0.870389	0.872004	0.873431	0.874665	0.875743	0.876697	0.877554	0.878317	0.878989	0.879572	0.880072	0.880501	0.880889	0.881268	0.881641	0.882014	0.882379	0.882731	0.883064	0.883378	0.883668	0.883941	0.884204	0.884461	0.884705	0.884941	0.885152	0.88536	0.885574	0.885787	0.885999
0.815039	0.817942	0.820467	0.823469	0.826664	0.829922	0.833239	0.836662	0.840142	0.843659	0.847193	0.850671	0.854042	0.857227	0.860179	0.862887	0.865366	0.867639	0.869691	0.871538	0.873174	0.874592	0.875824	0.876891	0.87783	0.878648	0.879363	0.879985	0.880524	0.880984	0.881395	0.881792	0.882183	0.882576	0.88296	0.883328	0.883676	0.884	0.884304	0.884595	0.884878	0.885154	0.885419	0.885672	0.885909	0.886136	0.886365	0.886593	0.886809	0.887026
0.814847	0.818013	0.820653	0.823663	0.826895	0.83011	0.833422	0.836897	0.840482	0.844202	0.847915	0.851544	0.854995	0.858225	0.861212	0.863975	0.866519	0.868828	0.870919	0.872783	0.874404	0.875814	0.877031	0.878079	0.878972	0.879737	0.880398	0.880972	0.881467	0.881906	0.882325	0.882733	0.883143	0.883545	0.88393	0.884293	0.884631	0.884943	0.885248	0.885547	0.885842	0.886126	0.886399	0.886653	0.886904	0.887152	0.887394	0.887624	0.887844	0.888058
0.815103	0.818311	0.820902	0.823927	0.82709	0.830292	0.833656	0.837242	0.841044	0.844952	0.848822	0.852531	0.856026	0.859288	0.862328	0.865156	0.867734	0.87008	0.872184	0.874029	0.87564	0.877031	0.878226	0.879225	0.880062	0.88077	0.88138	0.881909	0.882383	0.882829	0.883258	0.883684	0.884102	0.884506	0.884886	0.885237	0.885563	0.885875	0.886187	0.886499	0.886801	0.887093	0.887366	0.887634	0.887905	0.888166	0.88841	0.888644	0.88886	0.889068
0.815357	0.818478	0.821094	0.824042	0.827197	0.830462	0.833952	0.837776	0.841781	0.845856	0.849808	0.853559	0.857086	0.8604	0.863507	0.866368	0.868982	0.871339	0.873421	0.875254	0.876843	0.87821	0.879354	0.880295	0.881073	0.881729	0.882293	0.8828	0.88328	0.883737	0.884184	0.884618	0.885038	0.885436	0.885804	0.886143	0.886469	0.886789	0.887113	0.887432	0.887741	0.888033	0.888321	0.888609	0.888892	0.889155	0.889402	0.889632	0.889842	0.890038
0.815365	0.818569	0.821099	0.824052	0.82729	0.830703	0.834458	0.838501	0.842683	0.846843	0.850837	0.85462	0.858199	0.86158	0.864718	0.867614	0.870238	0.87257	0.874637	0.876445	0.878008	0.879321	0.880404	0.881284	0.882008	0.882616	0.883158	0.883671	0.884162	0.884636	0.885091	0.885526	0.88594	0.886326	0.886682	0.887022	0.887355	0.887686	0.888017	0.888344	0.888654	0.888959	0.889267	0.889567	0.889853	0.890118	0.890361	0.890585	0.890783	0.890975
0.81546	0.818503	0.821043	0.824099	0.827507	0.831218	0.835212	0.839444	0.843711	0.847908	0.851928	0.855762	0.859407	0.862818	0.865988	0.86889	0.871483	0.873796	0.875834	0.877612	0.879116	0.880364	0.881383	0.882206	0.88288	0.883464	0.884012	0.884535	0.885043	0.885525	0.88598	0.886409	0.88681	0.887183	0.887539	0.887886	0.88823	0.888568	0.888907	0.889233	0.889557	0.889883	0.890203	0.890504	0.890792	0.891053	0.89129	0.891501	0.891695	0.891883
0.815176	0.818307	0.821003	0.824271	0.828028	0.832004	0.836201	0.840515	0.844812	0.84903	0.8531	0.856999	0.860671	0.864112	0.867283	0.870148	0.872718	0.874997	0.877001	0.878715	0.880149	0.881328	0.882287	0.883058	0.883707	0.884296	0.884853	0.885393	0.885909	0.886391	0.886839	0.887254	0.887642	0.888015	0.888378	0.888735	0.889086	0.889431	0.88977	0.89011	0.890453	0.890791	0.891112	0.891417	0.8917	0.891954	0.892178	0.892386	0.892575	0.892756
0.814987	0.818312	0.821254	0.824931	0.828973	0.833155	0.837415	0.84174	0.846041	0.850299	0.85443	0.858347	0.862042	0.865476	0.8686	0.871433	0.873961	0.876198	0.87813	0.879766	0.881125	0.88224	0.883141	0.883884	0.884536	0.885133	0.885706	0.886253	0.886768	0.887242	0.887675	0.888076	0.888463	0.888841	0.889214	0.889578	0.889936	0.89028	0.890632	0.890992	0.891347	0.891685	0.892009	0.892308	0.892584	0.892825	0.893044	0.893247	0.893429	0.893595
0.815109	0.818716	0.822149	0.826119	0.830355	0.834563	0.838798	0.843101	0.847427	0.851738	0.855874	0.859807	0.863484	0.866857	0.869939	0.872721	0.875198	0.877354	0.879199	0.880752	0.88204	0.883092	0.883962	0.884707	0.885367	0.885979	0.886558	0.887102	0.887607	0.888065	0.888483	0.888881	0.889274	0.889662	0.890041	0.890411	0.890767	0.891125	0.891497	0.891867	0.892223	0.892563	0.892881	0.893172	0.893434	0.89367	0.893884	0.89408	0.894246	0.894387
0.815723	0.819956	0.823652	0.827772	0.831969	0.8361	0.840279	0.844588	0.848956	0.853259	0.857402	0.861304	0.864908	0.868229	0.871249	0.873973	0.87636	0.878422	0.880176	0.881653	0.882874	0.883892	0.884764	0.885515	0.886189	0.886807	0.887382	0.887917	0.888404	0.888845	0.88926	0.889664	0.890067	0.890461	0.890846	0.891214	0.891584	0.891961	0.892344	0.892715	0.893071	0.893406	0.893716	0.893993	0.894249	0.89448	0.894687	0.894866	0.895008	0.895124
0.817558	0.821852	0.825588	0.829562	0.833612	0.837646	0.841811	0.846154	0.850503	0.854805	0.858908	0.862726	0.866269	0.869522	0.872478	0.875105	0.877392	0.879358	0.881034	0.88244	0.883627	0.884647	0.885525	0.886292	0.886971	0.887585	0.88815	0.888668	0.889139	0.889578	0.889998	0.890412	0.89082	0.891221	0.891604	0.891986	0.892376	0.892765	0.893147	0.89352	0.893871	0.894198	0.894493	0.894765	0.895016	0.89524	0.895431	0.895586	0.895703	0.895783
0.819389	0.823715	0.827246	0.831047	0.834996	0.839026	0.843239	0.847568	0.851922	0.856187	0.860206	0.863965	0.867442	0.870634	0.873494	0.876022	0.878216	0.880106	0.881714	0.883089	0.88428	0.88531	0.886206	0.88698	0.887658	0.888265	0.888815	0.889318	0.889788	0.890234	0.890666	0.891086	0.891502	0.891902	0.8923	0.892703	0.893104	0.893495	0.89388	0.894248	0.894592	0.894905	0.895197	0.895465	0.89571	0.895918	0.896086	0.896216	0.896299	0.896344
0.821158	0.825173	0.828511	0.832221	0.836189	0.840289	0.844498	0.848843	0.853165	0.857348	0.861312	0.865009	0.868428	0.871526	0.87429	0.876729	0.878849	0.880676	0.882256	0.88364	0.884843	0.885894	0.8868	0.887576	0.888248	0.888842	0.889379	0.889884	0.890362	0.890821	0.891261	0.89169	0.892107	0.892523	0.892942	0.893358	0.893762	0.894156	0.894538	0.8949	0.895232	0.895542	0.89583	0.896092	0.896323	0.896509	0.896654	0.896752	0.8968	0.89681
0.822214	0.826103	0.829403	0.833182	0.837259	0.841374	0.845614	0.849936	0.854179	0.858313	0.86222	0.865865	0.869194	0.8722	0.874878	0.877248	0.87931	0.881113	0.882705	0.884105	0.885332	0.886396	0.887307	0.888079	0.888742	0.889325	0.889866	0.89038	0.890873	0.891341	0.89179	0.892222	0.892656	0.893094	0.893527	0.893947	0.894356	0.894747	0.895124	0.895475	0.895806	0.896113	0.896396	0.896644	0.896854	0.897018	0.897132	0.897196	0.897212	0.897191
0.822929	0.826825	0.830244	0.834167	0.838264	0.842416	0.846632	0.850868	0.855062	0.859139	0.862993	0.866548	0.869784	0.872705	0.875315	0.877629	0.87967	0.881488	0.8831	0.884526	0.885768	0.886838	0.887747	0.888511	0.889165	0.889753	0.890305	0.890834	0.891337	0.891816	0.892269	0.892718	0.893174	0.893627	0.894065	0.89449	0.894897	0.895285	0.895652	0.896001	0.896329	0.896632	0.896902	0.897131	0.897319	0.897453	0.897534	0.897567	0.897552	0.897505
0.823569	0.827645	0.831236	0.835164	0.839295	0.843409	0.847523	0.851703	0.855833	0.859855	0.863615	0.867074	0.870225	0.873079	0.875633	0.877928	0.879987	0.881826	0.883466	0.884909	0.886159	0.887229	0.888131	0.888887	0.889546	0.890146	0.890713	0.891253	0.891768	0.892251	0.892722	0.893195	0.893666	0.894124	0.894567	0.894991	0.895395	0.895774	0.896139	0.896487	0.896811	0.897102	0.897352	0.89756	0.897718	0.89782	0.89787	0.897873	0.897833	0.897759
0.824491	0.828738	0.832274	0.836216	0.840284	0.844271	0.848317	0.852426	0.856496	0.860419	0.864081	0.867454	0.870537	0.873337	0.875874	0.87819	0.880272	0.882143	0.883801	0.885253	0.886505	0.887568	0.888464	0.889226	0.889898	0.890514	0.891093	0.891645	0.892164	0.892666	0.893161	0.89365	0.894126	0.89459	0.895033	0.895454	0.895849	0.896227	0.896591	0.896935	0.897247	0.897518	0.897748	0.897927	0.898054	0.898125	0.898146	0.898124	0.898057	0.897961
0.825666	0.829748	0.833284	0.83714	0.841059	0.844974	0.848947	0.852998	0.856969	0.860796	0.864374	0.867684	0.870718	0.873505	0.876067	0.878411	0.880527	0.882419	0.884089	0.885544	0.886791	0.88785	0.888753	0.889529	0.890218	0.890847	0.891439	0.891997	0.892535	0.893061	0.893572	0.894067	0.894551	0.895015	0.895456	0.895868	0.896264	0.89664	0.897002	0.897334	0.897628	0.897879	0.898081	0.898229	0.898326	0.89837	0.898366	0.898319	0.898231	0.898111
0.826429	0.83059	0.834046	0.837749	0.841608	0.845461	0.849386	0.853345	0.857227	0.860978	0.864502	0.867771	0.8708	0.873618	0.876212	0.878593	0.880735	0.882641	0.884318	0.885772	0.887017	0.888085	0.889003	0.889798	0.8905	0.891143	0.891742	0.89232	0.892883	0.893425	0.893944	0.894447	0.894932	0.895394	0.895828	0.896242	0.896637	0.897011	0.897362	0.897677	0.897952	0.898176	0.898348	0.898468	0.898539	0.898559	0.898531	0.898464	0.898354	0.898214
0.827264	0.831273	0.834535	0.838182	0.841984	0.845795	0.84963	0.853505	0.857316	0.861021	0.864511	0.867781	0.870846	0.8737	0.876336	0.878746	0.880905	0.88282	0.884498	0.885952	0.887208	0.888293	0.88923	0.890039	0.890757	0.891407	0.892026	0.892629	0.89321	0.89376	0.894288	0.894792	0.895277	0.895734	0.896169	0.896583	0.896976	0.89734	0.897674	0.897971	0.898219	0.898415	0.89856	0.898654	0.898702	0.898699	0.898652	0.898563	0.898434	0.898278
0.82773	0.831543	0.834788	0.8384	0.842179	0.84591	0.849671	0.853486	0.857261	0.860942	0.864442	0.867754	0.87086	0.873761	0.876429	0.87886	0.881031	0.88295	0.88463	0.886097	0.887371	0.888476	0.889429	0.890254	0.890981	0.891652	0.892297	0.892918	0.893507	0.894067	0.894597	0.895102	0.895582	0.89604	0.896477	0.896889	0.897273	0.897621	0.897937	0.898209	0.898429	0.898599	0.89872	0.898792	0.898818	0.898796	0.898729	0.898622	0.898478	0.898306
0.827757	0.831637	0.834872	0.838478	0.842184	0.845848	0.849557	0.853345	0.857104	0.860803	0.864351	0.867709	0.870866	0.873802	0.876494	0.87894	0.881117	0.883042	0.884736	0.886222	0.887517	0.888639	0.889608	0.890443	0.891192	0.89189	0.892553	0.893183	0.893782	0.894345	0.894877	0.895378	0.895859	0.896319	0.896754	0.897158	0.897526	0.897857	0.898149	0.898393	0.898589	0.898735	0.898834	0.898885	0.898893	0.898852	0.898768	0.898646	0.898487	0.898301
0.827849	0.831682	0.834902	0.838418	0.842051	0.845664	0.849349	0.853127	0.856908	0.86066	0.864259	0.867673	0.870868	0.873831	0.87654	0.878993	0.881177	0.883117	0.884832	0.88634	0.887652	0.888791	0.889772	0.890629	0.891405	0.892122	0.892795	0.893435	0.894037	0.894601	0.895129	0.895632	0.896115	0.896574	0.897	0.897389	0.897739	0.898046	0.898311	0.898531	0.898702	0.898827	0.898905	0.898938	0.898927	0.89887	0.898771	0.898635	0.898463	0.898266
0.827782	0.831618	0.834735	0.838181	0.841772	0.84537	0.849054	0.852861	0.856703	0.860512	0.864171	0.867628	0.870853	0.873835	0.876554	0.879015	0.881216	0.883178	0.884916	0.886442	0.887773	0.888924	0.889928	0.890814	0.891609	0.892336	0.89302	0.893663	0.894267	0.894827	0.895358	0.895863	0.896345	0.896795	0.897206	0.897577	0.897903	0.898184	0.898424	0.89862	0.898771	0.898875	0.898936	0.89895	0.898924	0.898852	0.89874	0.898591	0.898408	0.898203
0.827649	0.83134	0.834388	0.837802	0.84139	0.844997	0.848718	0.852594	0.8565	0.860375	0.864082	0.867572	0.870819	0.873813	0.876541	0.879021	0.881246	0.883232	0.884989	0.886536	0.887879	0.889055	0.890088	0.890993	0.891799	0.892537	0.893225	0.89387	0.89447	0.895033	0.895565	0.896069	0.896543	0.896978	0.897372	0.897718	0.898018	0.898274	0.89849	0.898666	0.898797	0.898884	0.898927	0.898925	0.898885	0.8988	0.898675	0.898516	0.898326	0.898115
0.827177	0.830846	0.833887	0.837319	0.840932	0.844586	0.848386	0.852333	0.856311	0.860239	0.863984	0.867498	0.870759	0.873764	0.876512	0.879018	0.881269	0.883276	0.885055	0.886615	0.887985	0.88919	0.890244	0.891161	0.891978	0.89272	0.893409	0.89405	0.894654	0.895219	0.89575	0.896245	0.896703	0.897121	0.89749	0.89781	0.898086	0.898318	0.898514	0.89867	0.898783	0.898852	0.89888	0.898866	0.898812	0.898715	0.89858	0.898413	0.898218	0.898006
0.826587	0.830264	0.833334	0.836798	0.840468	0.844211	0.84809	0.852117	0.856153	0.860121	0.86389	0.867418	0.870689	0.873716	0.876492	0.879025	0.881298	0.883327	0.88512	0.886707	0.888109	0.889336	0.890401	0.891329	0.89215	0.892893	0.893578	0.894222	0.894826	0.895391	0.895912	0.896392	0.896832	0.897224	0.897566	0.89786	0.898112	0.898323	0.898499	0.898637	0.898732	0.898786	0.898801	0.898773	0.898708	0.8986	0.898457	0.898285	0.898088	0.897877
0.82593	0.829649	0.832755	0.836288	0.840063	0.843896	0.847864	0.851952	0.856028	0.86002	0.8638	0.867337	0.870631	0.873686	0.876491	0.879046	0.881342	0.883385	0.885207	0.886828	0.888252	0.88949	0.890566	0.891497	0.892318	0.893055	0.893742	0.894387	0.89499	0.895543	0.896048	0.896508	0.896921	0.897284	0.8976	0.897869	0.898099	0.898289	0.898447	0.898567	0.898646	0.898686	0.898687	0.898648	0.898571	0.898455	0.898306	0.898132	0.897936	0.89773
0.825266	0.829025	0.832213	0.835876	0.839753	0.843686	0.847716	0.851842	0.855936	0.859934	0.863719	0.867277	0.8706	0.873685	0.876513	0.879092	0.881401	0.883474	0.885331	0.886975	0.888409	0.889657	0.890735	0.891665	0.892478	0.893217	0.893904	0.894546	0.895137	0.895672	0.896155	0.896587	0.896969	0.897305	0.897594	0.897841	0.898048	0.89822	0.898358	0.898461	0.898526	0.898552	0.898541	0.89849	0.898404	0.898282	0.89813	0.897956	0.897765	0.897567
0.824589	0.828466	0.831821	0.8356	0.839587	0.843579	0.847638	0.851774	0.855865	0.859861	0.863665	0.867252	0.870606	0.873714	0.876564	0.879156	0.881496	0.883606	0.885487	0.88714	0.888583	0.889831	0.890906	0.891826	0.89264	0.893377	0.89406	0.894689	0.89526	0.895772	0.896225	0.896624	0.896977	0.897285	0.89755	0.897774	0.897962	0.898113	0.898233	0.898321	0.898372	0.898385	0.898361	0.898301	0.898209	0.898083	0.897932	0.897761	0.897578	0.89739
0.824091	0.828188	0.831655	0.83554	0.839569	0.843571	0.847622	0.851738	0.855815	0.859826	0.863658	0.867277	0.870651	0.873781	0.876641	0.879264	0.881642	0.883776	0.885664	0.887325	0.888766	0.89001	0.891073	0.891991	0.892803	0.893535	0.894203	0.894809	0.895356	0.895835	0.896254	0.896621	0.896944	0.897227	0.897468	0.897671	0.897837	0.89797	0.898075	0.898147	0.898184	0.898185	0.898151	0.898084	0.897988	0.897862	0.897714	0.89755	0.897377	0.8972
0.824005	0.828155	0.83171	0.835606	0.839618	0.843589	0.847603	0.851693	0.855782	0.859819	0.863683	0.867322	0.870719	0.873856	0.876749	0.879412	0.881814	0.883954	0.885849	0.887507	0.888942	0.890172	0.891232	0.892148	0.892953	0.893669	0.894313	0.894894	0.895405	0.895849	0.896234	0.896571	0.896869	0.897126	0.897345	0.897526	0.897674	0.89779	0.89788	0.897938	0.897963	0.897954	0.897914	0.897843	0.897746	0.897623	0.897482	0.897328	0.897165	0.897
0.823967	0.828226	0.831769	0.835631	0.839602	0.843527	0.847512	0.851616	0.855734	0.859807	0.863694	0.867357	0.870762	0.873934	0.87687	0.879559	0.881968	0.884116	0.886007	0.887659	0.88908	0.890307	0.891365	0.892274	0.893063	0.893755	0.894372	0.894918	0.895393	0.895803	0.896158	0.89647	0.896742	0.896978	0.897176	0.897339	0.897471	0.897572	0.897648	0.897695	0.89771	0.897695	0.897652	0.897582	0.897488	0.897373	0.897241	0.897098	0.896948	0.896796
0.824091	0.828276	0.831758	0.835564	0.839482	0.843376	0.847377	0.851516	0.855674	0.859774	0.863688	0.86736	0.870803	0.874022	0.876986	0.879682	0.8821	0.884245	0.886131	0.887768	0.889188	0.890412	0.891464	0.892357	0.893121	0.893786	0.894369	0.894878	0.89532	0.895699	0.896029	0.896315	0.896567	0.896782	0.896962	0.897109	0.897227	0.897317	0.897382	0.89742	0.89743	0.897413	0.897371	0.897305	0.89722	0.897115	0.896995	0.896864	0.896727	0.896586
0.824012	0.828147	0.83158	0.83534	0.839234	0.843156	0.847201	0.851388	0.855579	0.85971	0.863637	0.867351	0.870845	0.874095	0.877068	0.879774	0.88219	0.884331	0.886204	0.887841	0.889258	0.890478	0.891513	0.892382	0.89312	0.89375	0.894296	0.894772	0.895184	0.895539	0.895844	0.89611	0.896341	0.89654	0.896706	0.89684	0.896947	0.897027	0.897085	0.897119	0.897128	0.897113	0.897077	0.89702	0.896945	0.896852	0.896745	0.896628	0.896504	0.896375
0.823773	0.827867	0.831257	0.835002	0.838936	0.842912	0.847015	0.85124	0.855467	0.859613	0.863586	0.867355	0.870882	0.874142	0.877128	0.879833	0.882245	0.884372	0.886245	0.887881	0.889294	0.890498	0.891508	0.892351	0.893053	0.893647	0.89416	0.894607	0.894994	0.895325	0.89561	0.895856	0.896072	0.896256	0.89641	0.896535	0.896633	0.896707	0.896762	0.896795	0.896807	0.896799	0.896773	0.896728	0.896666	0.896586	0.896493	0.896389	0.896277	0.89616
0.823392	0.827448	0.830832	0.834634	0.838636	0.842681	0.846827	0.851092	0.855334	0.85953	0.863562	0.867367	0.870905	0.874177	0.877161	0.879862	0.88226	0.884388	0.88626	0.887891	0.889288	0.890467	0.891451	0.892257	0.892922	0.893483	0.893966	0.894388	0.894751	0.895062	0.895328	0.895559	0.895761	0.895935	0.896079	0.896196	0.896289	0.89636	0.896415	0.896452	0.896471	0.896474	0.896461	0.89643	0.896381	0.896317	0.896237	0.896146	0.896047	0.895938
[truncated: 50 more columns]
