# Supplementary material for: Generalized Poincaré plots analysis of heart period dynamics in different physiological conditions: Trained vs. untrained men
Source: PLoS One. 2019 Jul 5;14(7):e0219281. doi: 10.1371/journal.pone.0219281 (PMC6611602; doi:10.1371/journal.pone.0219281)
Supplement: S2 Appendix — (ZIP) [file pone.0219281.s002.zip › Pearson matrices 100x100/Untrained subjects 3 conditions/Untr 11.xlsx]

## Sheet: Cont11REST
0.807805	0.720646	0.672627	0.643716	0.607197	0.579435	0.573976	0.579491	0.581121	0.577042	0.570857	0.563029	0.554184	0.546446	0.539945	0.531988	0.524619	0.519041	0.512069	0.50314	0.495841	0.489629	0.479645	0.466077	0.453195	0.442848	0.434669	0.428985	0.426267	0.42418	0.420801	0.415801	0.40789	0.397464	0.387493	0.380065	0.373898	0.368427	0.363408	0.358123	0.350916	0.342188	0.334437	0.327827	0.321105	0.314357	0.307667	0.301432	0.294995	0.287732
0.720363	0.660962	0.632034	0.601886	0.571708	0.558909	0.564168	0.572218	0.574026	0.57103	0.565609	0.558364	0.550883	0.544482	0.53794	0.530814	0.524907	0.519186	0.511531	0.5036	0.497072	0.489	0.476898	0.46321	0.451252	0.441619	0.434666	0.430626	0.428448	0.425932	0.422005	0.415764	0.406432	0.395831	0.386848	0.379889	0.373973	0.368659	0.363525	0.357274	0.349179	0.340639	0.333179	0.326278	0.319301	0.312325	0.305686	0.299149	0.292061	0.284722
0.673334	0.633408	0.60378	0.575181	0.557406	0.556607	0.566048	0.573968	0.575817	0.573102	0.567771	0.561201	0.554664	0.548321	0.542063	0.536022	0.530265	0.523758	0.516372	0.509142	0.501334	0.490931	0.477879	0.464673	0.453446	0.444882	0.439425	0.436208	0.433769	0.430619	0.425603	0.417801	0.407695	0.39766	0.389294	0.382615	0.37684	0.371457	0.365582	0.358369	0.350023	0.341653	0.334044	0.326843	0.31956	0.312539	0.305665	0.298565	0.291191	0.283337
0.647227	0.606055	0.577087	0.558628	0.553049	0.558251	0.56844	0.575905	0.577513	0.574637	0.569614	0.563645	0.557194	0.551093	0.54563	0.539826	0.533499	0.526971	0.520027	0.511887	0.502059	0.490334	0.477288	0.464791	0.454637	0.447563	0.443094	0.439901	0.436874	0.43272	0.426243	0.417355	0.407391	0.397967	0.390067	0.383609	0.377843	0.371916	0.365211	0.357554	0.349171	0.340745	0.332979	0.325495	0.318151	0.310964	0.303679	0.296295	0.288454	0.279893
0.611486	0.57433	0.556389	0.550112	0.5517	0.559069	0.569146	0.576043	0.577199	0.574435	0.56973	0.563756	0.557552	0.552161	0.546897	0.540659	0.534319	0.528064	0.520289	0.510425	0.499288	0.487209	0.474674	0.463236	0.454579	0.448681	0.44446	0.440846	0.436927	0.431437	0.42381	0.414717	0.405186	0.396312	0.388798	0.382439	0.376275	0.369662	0.3625	0.354636	0.34613	0.337666	0.329745	0.322205	0.31474	0.307227	0.299723	0.291939	0.283475	0.2741
0.580972	0.557048	0.551035	0.551682	0.555799	0.563473	0.57284	0.5788	0.579612	0.576781	0.57174	0.565778	0.560089	0.554788	0.549025	0.542717	0.536554	0.529398	0.519923	0.508752	0.49705	0.485179	0.473469	0.463426	0.455973	0.450544	0.446031	0.441655	0.43652	0.429891	0.421846	0.412916	0.403819	0.3954	0.388081	0.381407	0.374639	0.367592	0.360134	0.352003	0.343401	0.334887	0.326934	0.319259	0.311486	0.30376	0.295898	0.287526	0.278285	0.268177
0.570888	0.557883	0.557301	0.559803	0.564076	0.57103	0.579151	0.584261	0.584559	0.581033	0.575665	0.569931	0.564188	0.558339	0.552396	0.546171	0.539088	0.530194	0.519323	0.507451	0.495777	0.484475	0.473952	0.465066	0.458176	0.45268	0.447523	0.442066	0.435868	0.428731	0.420653	0.411985	0.403314	0.395168	0.38763	0.380415	0.373242	0.365884	0.358079	0.349758	0.341112	0.332612	0.32454	0.316562	0.308571	0.300498	0.292092	0.282978	0.273016	0.262679
0.573478	0.564143	0.564539	0.567238	0.570874	0.576722	0.583917	0.588308	0.587696	0.583664	0.578332	0.572459	0.566194	0.560177	0.554278	0.547182	0.538436	0.528115	0.516452	0.504585	0.493391	0.48312	0.473677	0.465428	0.458634	0.452695	0.446607	0.44022	0.433535	0.42628	0.41835	0.410062	0.401718	0.393477	0.385518	0.377965	0.370517	0.362823	0.354794	0.346416	0.337795	0.329235	0.320923	0.312747	0.304438	0.295871	0.286798	0.277009	0.266803	0.256555
0.574507	0.566246	0.567294	0.569806	0.572761	0.578096	0.584765	0.588237	0.587081	0.583055	0.577564	0.571219	0.564873	0.558969	0.552273	0.543631	0.533538	0.522399	0.510757	0.499392	0.489193	0.479935	0.471146	0.463111	0.456046	0.449353	0.44248	0.435692	0.428894	0.42173	0.414129	0.406196	0.397854	0.389333	0.38114	0.373384	0.365651	0.357749	0.349655	0.341296	0.332643	0.323935	0.315485	0.307038	0.29829	0.289125	0.279449	0.269424	0.259287	0.249329
0.571258	0.564539	0.565882	0.568151	0.571038	0.576251	0.582171	0.585102	0.583925	0.579721	0.573772	0.567409	0.561258	0.554656	0.546492	0.53658	0.525693	0.51457	0.503425	0.49305	0.483824	0.47517	0.466614	0.45843	0.45077	0.443412	0.436232	0.429377	0.422657	0.415767	0.408493	0.400603	0.392069	0.383393	0.375073	0.367093	0.359181	0.351217	0.343133	0.334737	0.325979	0.317201	0.30854	0.299699	0.290405	0.280687	0.270787	0.26081	0.25093	0.24125
0.566482	0.560476	0.561838	0.564259	0.567334	0.572091	0.577582	0.580465	0.579051	0.574373	0.568427	0.5623	0.555536	0.547556	0.538156	0.527461	0.51659	0.50593	0.495733	0.486299	0.477636	0.469167	0.460498	0.451839	0.443637	0.436038	0.428845	0.422087	0.415604	0.408991	0.401745	0.393699	0.385037	0.376277	0.367794	0.359674	0.351714	0.34376	0.335629	0.327136	0.318337	0.309413	0.300412	0.291064	0.281253	0.27133	0.261458	0.251701	0.242071	0.232602
0.559742	0.554228	0.556053	0.558739	0.561629	0.566241	0.571818	0.574439	0.572493	0.567807	0.562116	0.555437	0.547387	0.538238	0.528061	0.517397	0.506986	0.497236	0.487939	0.479043	0.470531	0.461926	0.452835	0.443735	0.435375	0.427809	0.420748	0.414228	0.407987	0.401378	0.39398	0.385802	0.377059	0.368173	0.359597	0.351449	0.343505	0.335507	0.327283	0.318751	0.309843	0.300647	0.291192	0.281357	0.271364	0.261474	0.25179	0.242255	0.232822	0.223591
0.551613	0.547146	0.549319	0.55179	0.554788	0.559759	0.56515	0.567161	0.565148	0.560708	0.554492	0.54658	0.537434	0.527561	0.517415	0.507215	0.497702	0.488806	0.479997	0.471215	0.46255	0.453524	0.444042	0.434855	0.426586	0.419189	0.412382	0.4061	0.399849	0.393076	0.385531	0.377243	0.368372	0.359425	0.350852	0.342734	0.334756	0.326668	0.318402	0.309776	0.300634	0.291049	0.281149	0.271147	0.261194	0.251485	0.241997	0.232646	0.223439	0.214351
0.543791	0.539726	0.541572	0.544142	0.54773	0.5527	0.557495	0.55938	0.557569	0.552586	0.545158	0.536201	0.526399	0.516566	0.506873	0.497564	0.48888	0.480412	0.471653	0.462702	0.45362	0.444221	0.434687	0.425645	0.417591	0.410482	0.403922	0.397634	0.391208	0.384274	0.376593	0.368147	0.359216	0.350305	0.341791	0.333655	0.325594	0.317465	0.309109	0.300265	0.290773	0.280797	0.270741	0.260778	0.251006	0.241484	0.23217	0.223032	0.213962	0.204885
0.535331	0.530999	0.53304	0.536229	0.540017	0.544561	0.549288	0.551341	0.548935	0.542728	0.534295	0.524741	0.515005	0.505634	0.496819	0.488327	0.480044	0.47156	0.462596	0.453242	0.443811	0.434377	0.425015	0.416232	0.408507	0.401682	0.39513	0.388672	0.382085	0.375002	0.367138	0.358613	0.34974	0.340915	0.332409	0.324207	0.31611	0.307892	0.299327	0.290155	0.280308	0.270185	0.260166	0.250378	0.24079	0.231435	0.222329	0.213322	0.204262	0.195197
0.525371	0.521717	0.524534	0.527903	0.531415	0.536067	0.54101	0.542393	0.538691	0.531473	0.5225	0.513037	0.503788	0.495309	0.487301	0.479194	0.470859	0.462123	0.452744	0.443066	0.433617	0.424358	0.415274	0.406856	0.399452	0.392674	0.385971	0.379368	0.372636	0.365357	0.357393	0.348926	0.340148	0.331353	0.322805	0.314577	0.306396	0.297976	0.289096	0.279587	0.269592	0.259498	0.249642	0.240031	0.230604	0.221449	0.212474	0.203477	0.194427	0.185556
0.516087	0.513408	0.516249	0.519225	0.522993	0.52799	0.532211	0.532161	0.527367	0.51961	0.510734	0.501776	0.493445	0.485785	0.478137	0.469943	0.461322	0.452138	0.442437	0.43276	0.423491	0.414503	0.405789	0.397719	0.390399	0.383507	0.376679	0.369949	0.363024	0.355627	0.347704	0.339321	0.330574	0.32176	0.313206	0.304901	0.296523	0.287794	0.278586	0.268918	0.258933	0.24898	0.239292	0.229834	0.220599	0.21157	0.202606	0.193614	0.184743	0.176149
0.508018	0.505127	0.507433	0.51076	0.515032	0.519341	0.522029	0.520767	0.51538	0.507712	0.499356	0.491345	0.483868	0.47658	0.468812	0.460306	0.45122	0.441708	0.432019	0.422533	0.413534	0.404901	0.396537	0.388579	0.381179	0.374186	0.367254	0.360348	0.353302	0.345929	0.338074	0.329711	0.320957	0.312156	0.303544	0.29505	0.286371	0.277321	0.267946	0.258262	0.248394	0.238596	0.229059	0.219786	0.210672	0.201656	0.192694	0.183865	0.175254	0.16699
0.498943	0.495727	0.49868	0.502653	0.506295	0.509068	0.510472	0.508525	0.503204	0.496073	0.488699	0.481585	0.474523	0.467132	0.459027	0.450044	0.440635	0.431141	0.421646	0.41244	0.403788	0.395484	0.387236	0.379227	0.371756	0.364675	0.35759	0.350576	0.343548	0.336228	0.328378	0.32001	0.311281	0.302444	0.293663	0.28488	0.275888	0.26667	0.257263	0.247667	0.237936	0.228294	0.218942	0.209787	0.200686	0.191672	0.182861	0.174273	0.165975	0.1581
0.489062	0.487074	0.4908	0.494077	0.496132	0.497616	0.49827	0.49635	0.491559	0.485437	0.479007	0.472349	0.465213	0.457477	0.448865	0.439549	0.430156	0.420847	0.411624	0.402756	0.394418	0.386214	0.377918	0.369865	0.362332	0.355107	0.347929	0.340932	0.333946	0.326614	0.318748	0.310403	0.301653	0.292671	0.283619	0.274531	0.265372	0.256114	0.246772	0.237288	0.227707	0.218257	0.209026	0.199881	0.190783	0.181914	0.173322	0.165025	0.157097	0.149641
0.481298	0.480069	0.482779	0.484265	0.485011	0.485782	0.486475	0.485066	0.481298	0.476152	0.470213	0.463489	0.455997	0.44772	0.438735	0.429416	0.420194	0.411136	0.402228	0.393658	0.385406	0.377139	0.368808	0.360715	0.353058	0.345745	0.338578	0.331618	0.324607	0.317242	0.309385	0.301024	0.292143	0.282914	0.27357	0.264321	0.255118	0.245911	0.236658	0.227313	0.217922	0.208598	0.199379	0.190234	0.181275	0.172615	0.16429	0.156341	0.148813	0.141638
0.474669	0.471921	0.472581	0.472868	0.473084	0.474051	0.475323	0.474972	0.472208	0.467578	0.461597	0.454514	0.446466	0.437789	0.42878	0.419626	0.410647	0.401878	0.393247	0.384756	0.376432	0.368127	0.359769	0.351578	0.343848	0.336553	0.329427	0.322444	0.315388	0.308016	0.30014	0.291659	0.282552	0.273052	0.263559	0.254269	0.24511	0.235982	0.226858	0.217696	0.208433	0.199129	0.189909	0.180897	0.172143	0.16374	0.155744	0.148176	0.140919	0.133814
0.464837	0.460221	0.460094	0.46034	0.461026	0.462781	0.465219	0.465896	0.463649	0.458986	0.452665	0.445023	0.436568	0.427863	0.419015	0.410102	0.401401	0.392882	0.384309	0.375737	0.367376	0.35905	0.35061	0.34237	0.334679	0.327437	0.320298	0.31327	0.3062	0.298798	0.290801	0.282108	0.272752	0.263111	0.253585	0.244342	0.235259	0.226253	0.217305	0.20827	0.199029	0.189728	0.180633	0.17182	0.163319	0.155236	0.147605	0.140299	0.133113	0.125999
0.45178	0.447193	0.447588	0.448559	0.450243	0.45332	0.456803	0.457921	0.455563	0.450516	0.443602	0.43552	0.427018	0.418458	0.40983	0.401175	0.392695	0.384195	0.375511	0.366897	0.358515	0.350106	0.341622	0.333433	0.325809	0.31856	0.311378	0.30433	0.297216	0.289682	0.281471	0.272541	0.263039	0.253362	0.243885	0.234716	0.225746	0.216908	0.20808	0.199062	0.189819	0.180629	0.17172	0.163151	0.154963	0.147236	0.139855	0.132617	0.125424	0.118341
0.439547	0.436007	0.437209	0.439227	0.442325	0.446454	0.450239	0.45104	0.448144	0.442392	0.434954	0.426769	0.418377	0.410003	0.401589	0.393115	0.384613	0.375954	0.367202	0.35856	0.350086	0.341618	0.333173	0.325054	0.317427	0.310137	0.302929	0.295827	0.288563	0.2808	0.272346	0.263255	0.253698	0.244058	0.234651	0.22559	0.216779	0.208049	0.199231	0.190197	0.181044	0.172017	0.163337	0.155069	0.147227	0.139741	0.132426	0.125178	0.118011	0.110993
0.430004	0.427231	0.42945	0.432925	0.437072	0.441382	0.444616	0.444662	0.440903	0.434522	0.426916	0.418803	0.41057	0.40238	0.394103	0.385565	0.376861	0.368104	0.35931	0.350571	0.342026	0.333576	0.325196	0.317079	0.309415	0.302103	0.294836	0.287573	0.280063	0.272044	0.263413	0.254241	0.244698	0.235121	0.225823	0.216913	0.208204	0.199477	0.190633	0.181667	0.172653	0.163832	0.155441	0.147509	0.139903	0.132479	0.125156	0.117932	0.110824	0.103909
0.422136	0.420561	0.424357	0.428934	0.433166	0.43675	0.439023	0.438025	0.433526	0.426923	0.419358	0.411386	0.403327	0.39525	0.386866	0.378086	0.369261	0.36045	0.351555	0.342743	0.334209	0.325815	0.317436	0.309291	0.301614	0.294249	0.286817	0.279301	0.271523	0.263312	0.254581	0.245396	0.235902	0.226436	0.217292	0.208483	0.199772	0.191013	0.182222	0.173371	0.164541	0.155994	0.14793	0.140229	0.132685	0.125255	0.117954	0.110784	0.103774	0.0970047
0.416539	0.416734	0.4216	0.4262	0.429519	0.431946	0.432976	0.4311	0.426309	0.419707	0.412265	0.40446	0.396503	0.388289	0.379618	0.370695	0.361804	0.352883	0.34391	0.335107	0.326621	0.318221	0.309814	0.301665	0.293942	0.28642	0.278732	0.27094	0.262963	0.254639	0.245874	0.236716	0.227331	0.218026	0.208988	0.200175	0.191429	0.182716	0.174021	0.165329	0.156754	0.148522	0.140685	0.133046	0.125496	0.118089	0.110838	0.103759	0.0968908	0.0902647
0.414002	0.41505	0.419721	0.423337	0.425297	0.426304	0.426331	0.424091	0.419255	0.412758	0.405488	0.397785	0.389678	0.381151	0.372315	0.363319	0.354314	0.345309	0.336339	0.327583	0.319088	0.310652	0.302244	0.294057	0.286188	0.278422	0.270459	0.262467	0.254373	0.246004	0.23725	0.228197	0.218978	0.209788	0.200751	0.191904	0.1832	0.174576	0.16602	0.157563	0.149291	0.141282	0.133509	0.125866	0.118341	0.110982	0.103816	0.0968732	0.0901453	0.0836026
0.412429	0.413062	0.416721	0.418994	0.419432	0.419406	0.419072	0.416767	0.412034	0.405728	0.398587	0.390742	0.382322	0.373629	0.364723	0.355619	0.346538	0.337541	0.328622	0.319865	0.311338	0.302903	0.294462	0.286143	0.278046	0.270024	0.261869	0.253768	0.245632	0.237266	0.228612	0.21973	0.210639	0.201461	0.192396	0.183596	0.17498	0.166488	0.158154	0.149987	0.141933	0.133997	0.126227	0.118611	0.111135	0.103862	0.0968279	0.0900236	0.0833808	0.0770816
0.409448	0.40925	0.411661	0.412462	0.411916	0.41163	0.411264	0.409072	0.404551	0.398399	0.391137	0.38299	0.374419	0.365669	0.356666	0.347504	0.33845	0.32951	0.3206	0.311821	0.303302	0.294833	0.286267	0.277737	0.269406	0.261202	0.252951	0.244822	0.23669	0.228421	0.219939	0.211196	0.202127	0.19293	0.18392	0.175214	0.166729	0.158453	0.150402	0.142446	0.134471	0.12655	0.118813	0.111248	0.103861	0.0967216	0.0898251	0.0831083	0.0767079	0.0707702
0.404737	0.403385	0.404354	0.404275	0.403626	0.40341	0.403194	0.401218	0.396857	0.390594	0.383047	0.374766	0.366154	0.357316	0.348267	0.339148	0.330161	0.321235	0.312306	0.303544	0.294992	0.286397	0.277627	0.268881	0.260383	0.252092	0.243828	0.235712	0.227675	0.219576	0.211237	0.202522	0.193438	0.184298	0.17539	0.166818	0.158549	0.150553	0.142708	0.134832	0.126882	0.119	0.111315	0.103841	0.0965908	0.0895905	0.0827853	0.0763086	0.0702652	0.0646647
0.397807	0.39516	0.395439	0.395481	0.39508	0.395127	0.395157	0.393334	0.388856	0.382315	0.374649	0.366338	0.357647	0.348769	0.339758	0.330711	0.321745	0.312796	0.303885	0.295092	0.286414	0.277612	0.268631	0.259736	0.251165	0.242864	0.234626	0.22661	0.218742	0.210784	0.202475	0.193745	0.18471	0.175668	0.166898	0.158546	0.150557	0.142766	0.135002	0.127155	0.119245	0.111417	0.103824	0.0964877	0.0893795	0.0824742	0.0759065	0.0697784	0.0640668	0.0587828
0.38871	0.385816	0.386539	0.387027	0.387008	0.387354	0.387508	0.385506	0.380704	0.374027	0.366323	0.357924	0.349188	0.34034	0.331394	0.322365	0.313366	0.304425	0.295473	0.286549	0.277655	0.268631	0.259509	0.250555	0.241983	0.23371	0.225577	0.217731	0.209999	0.202067	0.193738	0.185039	0.176086	0.167176	0.15863	0.150559	0.142773	0.135062	0.127327	0.119519	0.11166	0.103919	0.0964621	0.0892685	0.0822572	0.0755887	0.0693591	0.0635542	0.058153	0.0531518
0.379699	0.377635	0.378896	0.379817	0.380104	0.380526	0.380383	0.377933	0.372923	0.366162	0.35833	0.349859	0.341134	0.332334	0.323386	0.314304	0.305293	0.296287	0.287181	0.278023	0.26889	0.25972	0.250542	0.241594	0.233055	0.224891	0.216929	0.209213	0.201499	0.193536	0.185222	0.176578	0.167738	0.159045	0.150778	0.142909	0.135201	0.127517	0.119815	0.112048	0.104269	0.0966573	0.0893407	0.0822437	0.0754676	0.0691321	0.0632139	0.0577093	0.052584	0.0477945
0.372763	0.371197	0.372835	0.374073	0.37437	0.374373	0.373627	0.370852	0.365679	0.35873	0.350779	0.342285	0.333586	0.324759	0.315727	0.306609	0.29751	0.288319	0.27895	0.269531	0.260245	0.251016	0.241847	0.232938	0.224515	0.216527	0.208692	0.200989	0.193237	0.185274	0.176993	0.168435	0.159794	0.151375	0.14331	0.135517	0.127832	0.120177	0.112508	0.104809	0.097148	0.0896739	0.0824552	0.0755902	0.0691439	0.0631146	0.0574847	0.0522464	0.0473275	0.0426794
0.367119	0.365954	0.367944	0.369239	0.36901	0.368283	0.367103	0.36408	0.358652	0.351534	0.343527	0.335044	0.326303	0.317372	0.308282	0.299057	0.289751	0.280267	0.270611	0.261037	0.251694	0.242477	0.233352	0.224568	0.21633	0.208477	0.200655	0.192912	0.185155	0.177214	0.168998	0.160619	0.15224	0.144021	0.136035	0.128264	0.120606	0.112979	0.10537	0.0977783	0.0902501	0.0828786	0.0758887	0.0693491	0.0632079	0.0574633	0.0520896	0.0470512	0.0422707	0.0377258
0.362373	0.361667	0.363733	0.364454	0.36337	0.362131	0.360638	0.357292	0.351645	0.344451	0.33645	0.327915	0.319062	0.310063	0.300846	0.291395	0.281771	0.271974	0.26216	0.252538	0.243215	0.234046	0.225052	0.216464	0.208371	0.200538	0.192677	0.184932	0.177194	0.169307	0.161254	0.153121	0.144938	0.136803	0.128843	0.121099	0.113468	0.105896	0.0983855	0.0909197	0.0834961	0.0763493	0.0696783	0.0634413	0.0575846	0.0520934	0.0469117	0.0420064	0.0373269	0.03294
0.358554	0.357913	0.359285	0.359101	0.35744	0.355856	0.353989	0.35037	0.344619	0.337425	0.329369	0.32072	0.3118	0.302666	0.293202	0.283413	0.273457	0.263499	0.253646	0.244059	0.234792	0.225756	0.216964	0.208533	0.20047	0.192602	0.184745	0.177023	0.169338	0.161606	0.153788	0.145841	0.137744	0.129642	0.121714	0.113997	0.106418	0.0989414	0.0915515	0.08419	0.0769856	0.0701461	0.0637716	0.0578171	0.0522144	0.0469136	0.0418591	0.0370515	0.0325278	0.0283634
0.35485	0.353358	0.353789	0.35305	0.351058	0.349106	0.346949	0.343203	0.337449	0.330203	0.322045	0.313342	0.304294	0.294909	0.285091	0.274957	0.264843	0.254858	0.245061	0.235545	0.226418	0.217588	0.208963	0.200573	0.192486	0.184624	0.176798	0.169135	0.161606	0.154104	0.146466	0.138607	0.130551	0.122484	0.114587	0.106924	0.0994395	0.0920814	0.0847959	0.0776472	0.0707384	0.0641844	0.0580871	0.0523864	0.0469758	0.0418021	0.036842	0.0321877	0.0278853	0.0240172
0.34949	0.347226	0.347265	0.346289	0.343985	0.341794	0.339537	0.33579	0.329988	0.322654	0.314464	0.305645	0.296353	0.28661	0.276437	0.266149	0.256023	0.246116	0.236409	0.227042	0.218128	0.20947	0.200894	0.192492	0.184421	0.17659	0.168833	0.161332	0.154036	0.146709	0.13916	0.131347	0.123328	0.115294	0.107453	0.0998878	0.0925216	0.0852681	0.0781909	0.0713256	0.0646904	0.0584024	0.0525551	0.0470464	0.0417647	0.0366865	0.0318769	0.0274418	0.0234351	0.0199212
0.342843	0.340504	0.340412	0.339132	0.336644	0.334418	0.332156	0.328332	0.322423	0.315059	0.306755	0.297688	0.288031	0.277923	0.26759	0.257301	0.24727	0.237463	0.227905	0.218754	0.210014	0.201404	0.192821	0.184446	0.176412	0.168644	0.161055	0.153792	0.146669	0.139428	0.131923	0.124145	0.116152	0.108172	0.10043	0.0929841	0.0857214	0.0786734	0.0718697	0.0652626	0.0588796	0.0528303	0.04717	0.0417892	0.0366045	0.0316773	0.0270832	0.0229412	0.019288	0.0161207
0.336433	0.334006	0.333526	0.332074	0.329623	0.327391	0.325002	0.321011	0.315037	0.30753	0.298961	0.289512	0.279477	0.269196	0.258861	0.248677	0.23875	0.229085	0.219738	0.210761	0.202063	0.193442	0.184892	0.176562	0.168591	0.160986	0.15364	0.14655	0.139507	0.132305	0.124829	0.117064	0.109115	0.10123	0.0936075	0.0862639	0.0792043	0.0724245	0.0658662	0.059494	0.0533358	0.0474622	0.0419247	0.0366399	0.0316073	0.0268943	0.0225896	0.0187986	0.015491	0.0125824
0.330206	0.327319	0.326705	0.325432	0.322988	0.320601	0.31798	0.313868	0.307702	0.299899	0.290929	0.28109	0.270871	0.260584	0.250361	0.240285	0.230498	0.221038	0.211859	0.202921	0.194211	0.185627	0.177129	0.168867	0.161062	0.153698	0.146528	0.139515	0.132507	0.125327	0.117852	0.110117	0.102254	0.0944869	0.0869692	0.0798285	0.0730343	0.0664933	0.0601566	0.0539934	0.0479986	0.0422388	0.0367943	0.0316614	0.0268437	0.0224195	0.0184625	0.0150149	0.011965	0.00916381
0.323453	0.320669	0.320457	0.319237	0.316605	0.313942	0.311141	0.30676	0.300242	0.292003	0.28263	0.272594	0.262366	0.252194	0.242084	0.232148	0.222563	0.213264	0.204118	0.195167	0.1865	0.177974	0.16955	0.161461	0.153902	0.146714	0.139622	0.132641	0.125649	0.118461	0.111004	0.103341	0.0955907	0.087932	0.0806181	0.0737428	0.0671834	0.060857	0.0547169	0.048703	0.0428113	0.037138	0.0318426	0.0269241	0.022396	0.0183193	0.014703	0.0115113	0.00857045	0.00573591
0.317361	0.315281	0.315035	0.31352	0.31053	0.307622	0.304448	0.299614	0.292588	0.283907	0.274314	0.264259	0.254145	0.244084	0.234107	0.224369	0.214939	0.205662	0.1965	0.187599	0.178996	0.170549	0.162303	0.154468	0.147087	0.139978	0.132917	0.125949	0.118942	0.111763	0.104364	0.0968035	0.0891614	0.0817035	0.0746535	0.0680113	0.0616615	0.0555244	0.049521	0.0435964	0.0377823	0.0322507	0.0271664	0.0225367	0.0183568	0.0146204	0.0112574	0.00817573	0.00520572	0.00231393
0.313068	0.310608	0.309882	0.307949	0.30466	0.301308	0.297583	0.292144	0.284615	0.275693	0.266073	0.256132	0.246131	0.236208	0.22643	0.216845	0.207432	0.198134	0.189031	0.180207	0.17169	0.163429	0.155443	0.147793	0.140496	0.13342	0.126371	0.119387	0.112383	0.105253	0.0979484	0.0904952	0.0830467	0.0758441	0.0690253	0.0625914	0.0564266	0.0504201	0.0444962	0.0386388	0.0329578	0.0276318	0.022834	0.0185519	0.0147127	0.0112295	0.0079784	0.00487255	0.00184946	-0.000914588
0.308325	0.305439	0.304343	0.302176	0.298458	0.29452	0.290113	0.284098	0.276318	0.267374	0.257872	0.248061	0.238223	0.228516	0.218895	0.20933	0.1999	0.190672	0.181662	0.172944	0.164626	0.156633	0.14884	0.141281	0.134022	0.12696	0.119898	0.112919	0.105962	0.0989202	0.0917232	0.0844542	0.0772447	0.0702656	0.0636549	0.0574064	0.0513715	0.0454418	0.0395786	0.0338448	0.0283643	0.0233207	0.0188681	0.0149263	0.0113432	0.00797421	0.00470543	0.00155332	-0.00134081	-0.00392031
0.303014	0.299899	0.298661	0.296125	0.291786	0.287104	0.282044	0.275747	0.267942	0.259125	0.249764	0.240137	0.230538	0.220997	0.211394	0.201814	0.192464	0.183346	0.17446	0.165955	0.157915	0.15012	0.14242	0.134903	0.127662	0.120586	0.113529	0.106596	0.0997251	0.0927873	0.0857661	0.0787155	0.0717138	0.0649343	0.058508	0.0523894	0.046429	0.0405562	0.0348091	0.0292681	0.0240647	0.0193623	0.0152494	0.0115648	0.00809734	0.00471355	0.00140511	-0.00161896	-0.00432926	-0.00669881
0.297585	0.294469	0.292873	0.28971	0.284557	0.279157	0.27378	0.267443	0.259765	0.251091	0.24193	0.232559	0.223137	0.213612	0.203987	0.194495	0.185264	0.176283	0.167624	0.159408	0.151569	0.143863	0.136205	0.128707	0.121449	0.114372	0.107362	0.100513	0.0937403	0.086971	0.0801522	0.0732866	0.0664666	0.0598621	0.0535637	0.0475182	0.0416114	0.0358502	0.0302889	0.0250174	0.0201496	0.0157835	0.0119271	0.00835903	0.00487765	0.00145623	-0.00172622	-0.0045687	-0.00707005	-0.00925091
0.292489	0.288985	0.28671	0.282718	0.276791	0.271062	0.265639	0.259422	0.25188	0.243412	0.234526	0.225342	0.215933	0.206378	0.196842	0.187476	0.178392	0.169648	0.161287	0.153276	0.14552	0.137848	0.130206	0.122692	0.115431	0.108393	0.101466	0.0947118	0.0881028	0.0815254	0.0748737	0.0681651	0.0615022	0.0550167	0.0487889	0.0427954	0.0369969	0.0314174	0.0261189	0.0211754	0.0166388	0.0125269	0.00878846	0.00520758	0.00168888	-0.00160683	-0.00461064	-0.00724615	-0.00955952	-0.0115642
0.28702	0.282829	0.279728	0.275017	0.268781	0.263043	0.257757	0.251671	0.244333	0.236156	0.227471	0.2183	0.208855	0.199386	0.189982	0.180772	0.171936	0.163501	0.155348	0.147416	0.139687	0.132026	0.124366	0.116848	0.109624	0.102666	0.0958321	0.0892412	0.0828209	0.0763999	0.0698868	0.0633118	0.0567519	0.050329	0.0441514	0.038265	0.0326458	0.0273258	0.0223495	0.0177308	0.013445	0.00945352	0.00570666	0.00208945	-0.00130306	-0.00442062	-0.00721987	-0.00966875	-0.0118064	-0.0136686
0.280612	0.275704	0.271998	0.267039	0.260857	0.255318	0.250173	0.244276	0.23723	0.229262	0.220588	0.211373	0.202011	0.192674	0.183433	0.17448	0.165963	0.157739	0.149661	0.14175	0.134027	0.126342	0.118677	0.111197	0.104052	0.0971872	0.0905168	0.084116	0.0778483	0.0715543	0.0651566	0.0586621	0.0521491	0.0457691	0.0396971	0.0339891	0.0286277	0.0236277	0.0189718	0.0145983	0.0104337	0.00644235	0.00266216	-0.000830218	-0.00404479	-0.00695874	-0.00957378	-0.011848	-0.0138413	-0.015595
0.273346	0.268055	0.26419	0.259332	0.253411	0.24804	0.243069	0.237443	0.230593	0.222619	0.213884	0.204741	0.195503	0.186325	0.177347	0.168724	0.160419	0.152259	0.144192	0.136282	0.12853	0.120836	0.113208	0.105807	0.0987556	0.0920494	0.0855708	0.0793219	0.0731762	0.0669856	0.0606502	0.0541813	0.0476978	0.0414165	0.0355212	0.0300707	0.025028	0.020346	0.0159302	0.011677	0.00751898	0.00350091	-0.00015728	-0.00347305	-0.00648434	-0.00921518	-0.0116571	-0.0137858	-0.0156698	-0.0173106
0.265981	0.260678	0.256957	0.252352	0.246609	0.241409	0.236678	0.231206	0.224306	0.21624	0.207552	0.198516	0.189424	0.180506	0.171863	0.16345	0.155197	0.147033	0.138957	0.131013	0.123247	0.115586	0.108034	0.100726	0.093832	0.0873071	0.0809796	0.0748507	0.0688029	0.0626616	0.0563338	0.0498759	0.0434776	0.0373668	0.031728	0.026596	0.0218697	0.0174245	0.013127	0.00888483	0.00470488	0.000803798	-0.002681	-0.00579474	-0.00862348	-0.011182	-0.0134776	-0.0154962	-0.0172671	-0.0187871
0.259229	0.254138	0.250631	0.246153	0.240578	0.235604	0.230971	0.225377	0.218331	0.210277	0.201665	0.192753	0.183913	0.175328	0.166889	0.158514	0.150241	0.142056	0.133939	0.125977	0.11824	0.11065	0.103187	0.0960361	0.0893187	0.082932	0.0767229	0.0706891	0.0646839	0.0585377	0.0522051	0.0458139	0.0395746	0.0337151	0.0283939	0.0235778	0.019086	0.0147568	0.0104722	0.00621182	0.00214302	-0.00159029	-0.00487551	-0.00780762	-0.0104645	-0.0128771	-0.0150617	-0.0169671	-0.0186176	-0.0199768
0.253408	0.248529	0.245065	0.240761	0.235403	0.230482	0.225642	0.219828	0.212753	0.204741	0.19622	0.187546	0.179035	0.170646	0.16223	0.153817	0.14551	0.137274	0.129135	0.1212	0.113529	0.106021	0.0987135	0.091739	0.0851539	0.0788711	0.0727549	0.0667595	0.0607415	0.0545782	0.0482973	0.0420494	0.0360516	0.0305059	0.0255007	0.0209178	0.0165399	0.0122231	0.00792127	0.00376453	-0.000143295	-0.00368176	-0.00678747	-0.00954822	-0.0120586	-0.0143601	-0.0164309	-0.0182161	-0.0197063	-0.0208837
0.24842	0.243506	0.240244	0.236206	0.230865	0.225658	0.220518	0.214627	0.207557	0.199605	0.191304	0.182954	0.17463	0.166248	0.157775	0.149315	0.140947	0.132684	0.124571	0.116699	0.109103	0.101749	0.0946198	0.0877758	0.0812876	0.0750837	0.0690029	0.06299	0.0569479	0.0508259	0.0446757	0.038656	0.0329635	0.0277306	0.022958	0.0184878	0.0141213	0.00978628	0.00558198	0.00157868	-0.00213952	-0.0055017	-0.00843713	-0.0110512	-0.0134506	-0.0156382	-0.0175888	-0.0192144	-0.0205239	-0.021519
0.243722	0.239184	0.236267	0.232249	0.226533	0.22095	0.215688	0.209767	0.202726	0.194977	0.18699	0.178817	0.170484	0.162027	0.15349	0.14496	0.136558	0.12832	0.120268	0.112466	0.105024	0.0978502	0.0908514	0.0841017	0.0776855	0.0715037	0.0654022	0.059361	0.0533543	0.0473546	0.0414221	0.0356954	0.0303082	0.0253053	0.0206455	0.0161852	0.0117994	0.0075584	0.00350166	-0.00031802	-0.00386366	-0.0070579	-0.00984643	-0.0123496	-0.0146354	-0.0167029	-0.0184945	-0.0199408	-0.0210689	-0.0218697
0.240055	0.235903	0.232942	0.228441	0.222243	0.216497	0.211176	0.205252	0.198395	0.19095	0.183124	0.174925	0.1665	0.157961	0.149339	0.140767	0.132386	0.124205	0.116214	0.108569	0.101312	0.0942705	0.0873649	0.0806836	0.0742811	0.0680645	0.0619304	0.0559213	0.0500324	0.0442435	0.0385949	0.0331633	0.0279996	0.0231092	0.0184602	0.0139784	0.00968321	0.00558573	0.00170718	-0.0019453	-0.0053262	-0.00837193	-0.0110486	-0.0134385	-0.0156044	-0.0175132	-0.0191278	-0.0203947	-0.0213302	-0.0219725
0.237324	0.23302	0.229416	0.224335	0.217946	0.212142	0.206814	0.201072	0.194524	0.187231	0.179367	0.171064	0.162545	0.153908	0.145239	0.136688	0.128364	0.120238	0.11241	0.104962	0.0978426	0.090898	0.0840612	0.0773901	0.0709452	0.0646851	0.0585821	0.05269	0.0470107	0.0415022	0.0361424	0.0309259	0.0258743	0.021	0.0163298	0.0119367	0.00778257	0.0038604	0.000144781	-0.0033465	-0.0065771	-0.00950827	-0.0120707	-0.0143406	-0.0163476	-0.0180802	-0.0195176	-0.0205943	-0.0213723	-0.0218552
0.234444	0.22935	0.225127	0.219846	0.21344	0.207673	0.202568	0.197166	0.190776	0.183443	0.175475	0.167074	0.158449	0.149763	0.141121	0.132633	0.124364	0.116413	0.108803	0.101507	0.0944925	0.0876225	0.080797	0.0740816	0.0675896	0.0613537	0.05537	0.0496908	0.0442942	0.0390732	0.0339233	0.0288186	0.0237914	0.0189009	0.0143184	0.0100662	0.00608652	0.00232564	-0.00123097	-0.00457047	-0.00768395	-0.0104986	-0.0129402	-0.0150505	-0.0168808	-0.0184364	-0.0196859	-0.0206061	-0.021226	-0.0215313
0.230228	0.224664	0.220332	0.215052	0.208753	0.203292	0.198586	0.193358	0.18692	0.179479	0.171411	0.162899	0.154224	0.145569	0.136998	0.12857	0.12049	0.112779	0.105341	0.0981642	0.0912318	0.0843773	0.0775083	0.0707454	0.0642759	0.0581554	0.052389	0.0469973	0.0418904	0.0368771	0.031838	0.026766	0.0217297	0.0169238	0.0124821	0.0084051	0.00458632	0.000983503	-0.00242104	-0.00564173	-0.00863725	-0.01133	-0.0136116	-0.0155448	-0.0171973	-0.0185649	-0.0196592	-0.0204227	-0.0208668	-0.0210287
0.22541	0.219906	0.215578	0.210361	0.204435	0.199439	0.194913	0.189607	0.183036	0.175477	0.167278	0.158704	0.150056	0.141473	0.13296	0.12473	0.116908	0.109386	0.102082	0.0949961	0.0880803	0.0811805	0.0742612	0.0675196	0.0611634	0.0552561	0.0497814	0.0446823	0.0397817	0.0348756	0.0298715	0.0247956	0.0198355	0.0151654	0.010898	0.00698117	0.00331937	-0.000131276	-0.00341683	-0.00651967	-0.00939363	-0.0119271	-0.0140332	-0.0157892	-0.0172534	-0.0184664	-0.0194067	-0.0199977	-0.0203005	-0.0203355
0.221068	0.215501	0.21114	0.206284	0.200876	0.19606	0.19141	0.18592	0.179196	0.171476	0.163191	0.154632	0.146051	0.137522	0.129214	0.121258	0.113636	0.10626	0.0990575	0.0919914	0.0850269	0.0780725	0.0711722	0.0645427	0.0583986	0.0527792	0.0475998	0.0427061	0.0379085	0.0330344	0.0280263	0.0230147	0.0181809	0.0136806	0.00957211	0.00581159	0.00230174	-0.00103074	-0.0041994	-0.00718219	-0.00989867	-0.0122599	-0.0141907	-0.0157591	-0.0170689	-0.0181292	-0.0189012	-0.0193541	-0.0195328	-0.0194463
0.216892	0.21127	0.207319	0.203008	0.197781	0.1928	0.187912	0.182226	0.175307	0.167478	0.159192	0.150696	0.14217	0.133852	0.125832	0.118089	0.110624	0.103361	0.0961853	0.0890717	0.0820494	0.0751127	0.0683247	0.0619091	0.0560533	0.0507259	0.0457525	0.0409591	0.0361881	0.0313068	0.0263539	0.021457	0.016786	0.0124418	0.00848912	0.00488014	0.00148783	-0.00172867	-0.00477874	-0.00760634	-0.0101537	-0.0123425	-0.0140876	-0.0155019	-0.0166586	-0.0175514	-0.0181895	-0.018522	-0.0185817	-0.0183755
0.212894	0.207847	0.204477	0.20029	0.194835	0.189557	0.184421	0.178496	0.171438	0.16359	0.155358	0.146916	0.138602	0.130576	0.122781	0.115204	0.107861	0.100631	0.0934101	0.0862375	0.0792315	0.0724076	0.0658356	0.0597108	0.054147	0.0490214	0.0441457	0.0393735	0.0345892	0.0297562	0.0249083	0.0201643	0.0156436	0.0114527	0.00765168	0.00415963	0.000882288	-0.00221705	-0.00511414	-0.00777656	-0.0101551	-0.0121626	-0.0137549	-0.0150165	-0.0160055	-0.0167655	-0.0172879	-0.0175053	-0.0174476	-0.0171488
0.210222	0.205723	0.202309	0.197779	0.191938	0.186348	0.180918	0.174813	0.16771	0.159899	0.151713	0.143482	0.135462	0.12766	0.120038	0.112589	0.105279	0.0980045	0.0907235	0.0835682	0.0766751	0.0700698	0.0637925	0.0579623	0.0525979	0.0475668	0.0427073	0.0379146	0.033173	0.0284375	0.0237338	0.0191308	0.014758	0.0107199	0.00703585	0.00365771	0.00049605	-0.00245205	-0.00518815	-0.00768689	-0.00988934	-0.0117474	-0.0131896	-0.0142845	-0.0151408	-0.0157867	-0.016199	-0.0163023	-0.0161542	-0.0157814
0.208701	0.203878	0.199979	0.195008	0.188808	0.18289	0.177261	0.171101	0.164029	0.156264	0.148295	0.140362	0.132566	0.124941	0.117456	0.110048	0.102695	0.095364	0.0881074	0.0810718	0.0744042	0.0681019	0.0621254	0.0564963	0.0512262	0.0462143	0.0413299	0.0365775	0.0319309	0.0273349	0.0227659	0.0183048	0.0140859	0.0101666	0.00659696	0.00333424	0.000323264	-0.00246575	-0.0050416	-0.00736949	-0.00942564	-0.0111375	-0.0124158	-0.0133785	-0.0141205	-0.0146574	-0.0149596	-0.0149749	-0.0147544	-0.014261
0.206563	0.201247	0.196943	0.191626	0.185105	0.179015	0.173359	0.167246	0.160234	0.152707	0.145047	0.137347	0.129734	0.122257	0.114825	0.107383	0.0999813	0.0926872	0.0855648	0.0787693	0.0724176	0.0664269	0.0606577	0.0551259	0.0498785	0.0448461	0.0400026	0.0353467	0.0308401	0.0263767	0.0219462	0.01764	0.013543	0.00974009	0.0062872	0.00317621	0.000324511	-0.00230488	-0.00471295	-0.00689727	-0.00881049	-0.010364	-0.0115123	-0.0123608	-0.0129928	-0.0134201	-0.0136369	-0.0135814	-0.0132417	-0.012603
0.203573	0.197968	0.193349	0.187689	0.181025	0.174953	0.169371	0.163325	0.156575	0.149376	0.14195	0.134434	0.126972	0.11955	0.112092	0.104607	0.0972523	0.090107	0.0832418	0.0767789	0.0707506	0.0649731	0.0593026	0.053795	0.0485285	0.0435321	0.0387866	0.0342723	0.0298983	0.0255717	0.0212967	0.0171147	0.0131356	0.00945034	0.0061503	0.00319911	0.000506697	-0.00195618	-0.004223	-0.0062686	-0.00802941	-0.00945862	-0.0104957	-0.0112345	-0.011756	-0.0120982	-0.0122464	-0.0120742	-0.011591	-0.0107935
0.200222	0.194325	0.189317	0.183493	0.176889	0.170931	0.165425	0.159665	0.153263	0.146299	0.139045	0.131673	0.12426	0.116806	0.109307	0.101877	0.094683	0.0878112	0.0812959	0.0751694	0.0693598	0.0636797	0.05803	0.0525021	0.0472687	0.0423648	0.0377623	0.0333813	0.0291433	0.0249713	0.0208208	0.0167568	0.0128947	0.00936181	0.00622146	0.00342967	0.000902911	-0.0014201	-0.00355171	-0.00545187	-0.00709486	-0.00842008	-0.00935074	-0.00997932	-0.0104154	-0.0106896	-0.0107246	-0.0104117	-0.00977148	-0.00882187
0.196539	0.19023	0.18506	0.179304	0.172867	0.167016	0.16183	0.156447	0.150283	0.14348	0.136351	0.129012	0.121554	0.114052	0.106613	0.0993541	0.092447	0.085942	0.0797771	0.0738758	0.0681613	0.0624943	0.0568195	0.0513229	0.0461794	0.0414143	0.0369456	0.0327006	0.0286158	0.0245668	0.020533	0.0165839	0.0128717	0.00949638	0.00651509	0.0038888	0.00150097	-0.000688664	-0.00268031	-0.00446999	-0.00601677	-0.00724288	-0.00806655	-0.00861033	-0.00897815	-0.00913976	-0.00903791	-0.00857082	-0.00778004	-0.00669845
0.192329	0.185963	0.180905	0.175355	0.169064	0.163579	0.158808	0.15367	0.147655	0.140954	0.133826	0.126418	0.118893	0.111446	0.104184	0.0972238	0.0906979	0.0845564	0.0786226	0.0728126	0.0671015	0.0613993	0.0557526	0.0503438	0.0453366	0.0407005	0.0363673	0.0322743	0.0283101	0.0243753	0.0204532	0.0166499	0.01309	0.00987044	0.00705329	0.00456514	0.00230895	0.000256075	-0.00163113	-0.00333339	-0.00478907	-0.00591517	-0.00665675	-0.00713307	-0.00738813	-0.00741373	-0.0071617	-0.00654689	-0.00562594	-0.00445412
0.188299	0.182104	0.177266	0.171883	0.165978	0.160937	0.156411	0.151401	0.145453	0.13871	0.131465	0.123958	0.11647	0.109193	0.102238	0.0956709	0.0895179	0.0836095	0.0777589	0.071938	0.0661775	0.0604976	0.0549348	0.049659	0.0447763	0.0402701	0.0360879	0.0321122	0.0282584	0.0244312	0.0206501	0.0169905	0.0135793	0.0105185	0.00783731	0.00547863	0.00335623	0.00140377	-0.000403625	-0.00202405	-0.00338735	-0.0044373	-0.00511451	-0.00547942	-0.00559846	-0.0054752	-0.00508	-0.0043382	-0.00332894	-0.00211323
0.184867	0.178904	0.17423	0.169201	0.163741	0.158936	0.154521	0.14955	0.143514	0.136603	0.129215	0.12172	0.114393	0.107424	0.100874	0.0946897	0.0887708	0.0829369	0.0770579	0.071172	0.0654286	0.0598301	0.0543983	0.0492438	0.0444876	0.0401314	0.0360638	0.0321954	0.0284457	0.0247556	0.0211113	0.0175917	0.0143312	0.0114023	0.00884792	0.00662128	0.00459636	0.00271916	0.000986252	-0.000550001	-0.0018434	-0.0028341	-0.00340344	-0.00363321	-0.00360333	-0.00333837	-0.00281997	-0.00199235	-0.000940696	0.000264263
0.182094	0.176299	0.171949	0.167263	0.162011	0.157306	0.15292	0.147828	0.14158	0.134487	0.127085	0.119741	0.112725	0.106173	0.100019	0.0940739	0.0882234	0.0823443	0.0763847	0.0705152	0.0648534	0.0593869	0.054076	0.0490473	0.0444413	0.0401996	0.0362378	0.0324717	0.0288575	0.0253006	0.0217906	0.0184124	0.0152785	0.0124722	0.0100477	0.00791724	0.00596485	0.0041584	0.00250364	0.00103104	-0.000207877	-0.00109698	-0.00153418	-0.00161543	-0.00144348	-0.00105609	-0.000454578	0.000413881	0.00145433	0.00267257
0.179803	0.174362	0.170268	0.165651	0.160471	0.155794	0.151273	0.145941	0.139482	0.132357	0.1251	0.118077	0.111492	0.105352	0.0994456	0.0935669	0.0876595	0.0816853	0.075745	0.0699621	0.0644363	0.059093	0.0539096	0.0490341	0.0445443	0.0404088	0.0365494	0.0329194	0.0294378	0.0260125	0.0226381	0.0193806	0.0163634	0.0136816	0.0113516	0.00929286	0.00740935	0.00567858	0.00408323	0.00266039	0.0015171	0.000754112	0.000462987	0.000523572	0.000818538	0.0012886	0.00192939	0.00278648	0.0038398	0.00513153
0.178286	0.17298	0.168772	0.164073	0.158906	0.154086	0.149312	0.143753	0.137259	0.130285	0.12336	0.11679	0.110637	0.104754	0.0989145	0.0929699	0.086956	0.0810063	0.0751617	0.0695226	0.0641243	0.0589128	0.0538873	0.0491307	0.0447491	0.0407168	0.0369954	0.033499	0.0301491	0.0268573	0.0235999	0.0204518	0.0175505	0.0149583	0.0126983	0.0107083	0.00889977	0.00722686	0.00567787	0.00434464	0.00332183	0.00269924	0.00254754	0.00273123	0.00310952	0.00361866	0.00424822	0.00511792	0.00624363	0.00763158
0.177027	0.171409	0.166994	0.162215	0.156911	0.151852	0.146865	0.141294	0.134976	0.128365	0.121923	0.115811	0.10993	0.104119	0.0982088	0.0921511	0.0861701	0.0803296	0.0746422	0.0691399	0.0638802	0.0588318	0.053929	0.0492845	0.0450091	0.0411164	0.0375318	0.0341699	0.0309555	0.0277803	0.0246286	0.0215865	0.0187671	0.0162396	0.0140476	0.0121335	0.0103827	0.00875544	0.00729259	0.00607446	0.00518707	0.00469937	0.00466965	0.00493732	0.00535546	0.00585377	0.00649605	0.00743698	0.0086579	0.0101471
0.175147	0.169304	0.164773	0.159797	0.154279	0.149047	0.144096	0.138749	0.132841	0.126753	0.120798	0.114977	0.109177	0.103296	0.0972675	0.0912534	0.0853955	0.0797277	0.0741893	0.0688343	0.0637421	0.0588193	0.0540323	0.0494975	0.0453648	0.0416093	0.0381631	0.0349401	0.0318442	0.0287741	0.0257223	0.022752	0.0199882	0.0175235	0.0154067	0.0135512	0.0118465	0.0103048	0.00895352	0.0078658	0.00710946	0.00674021	0.00679383	0.00710199	0.00750981	0.00802135	0.00873342	0.00976833	0.0110898	0.0126443
0.172852	0.166877	0.162067	0.156799	0.151139	0.146007	0.141345	0.136466	0.131131	0.125563	0.11991	0.114175	0.108305	0.1023	0.0963207	0.0904402	0.0847663	0.0792572	0.0738742	0.0686911	0.063726	0.0589204	0.0542447	0.0498553	0.0458604	0.0422413	0.0389361	0.0358328	0.0328422	0.0298688	0.0268811	0.0239534	0.0212424	0.0188479	0.0167889	0.0149794	0.0133598	0.0119283	0.0107035	0.00974164	0.00909946	0.0088103	0.00890372	0.00920161	0.00962289	0.0102042	0.0110077	0.0121414	0.0135273	0.015088
0.170361	0.163987	0.158793	0.153343	0.147851	0.143092	0.138976	0.134733	0.129956	0.124701	0.119132	0.113323	0.107321	0.101363	0.0955236	0.089836	0.0843272	0.0789798	0.0737718	0.0687157	0.0638675	0.0591733	0.0546445	0.0503931	0.0465333	0.0430509	0.0398656	0.0368677	0.0339731	0.0310592	0.0281041	0.0252156	0.0225652	0.0202238	0.0182095	0.0164849	0.0149747	0.0136679	0.0125647	0.0117118	0.0111459	0.0108942	0.0109773	0.0112884	0.0117797	0.0124519	0.0133513	0.0145477	0.0159387	0.0174787
0.167199	0.160414	0.155041	0.149785	0.144772	0.140664	0.137267	0.133632	0.129179	0.124	0.118351	0.112399	0.106434	0.100616	0.0949769	0.0894595	0.0841165	0.0789457	0.0738625	0.0689223	0.0641849	0.0596384	0.0552479	0.051131	0.0474055	0.0440391	0.0409585	0.0380564	0.0352196	0.0323321	0.0294061	0.0265655	0.0239602	0.0216591	0.0197276	0.0181122	0.0167257	0.0155384	0.0145402	0.0137593	0.0132282	0.012966	0.0130615	0.0134422	0.0140246	0.014792	0.0157517	0.0169516	0.0183205	0.0198223
0.163394	0.156515	0.151407	0.146681	0.142425	0.139129	0.136393	0.133083	0.128682	0.1234	0.117587	0.111651	0.105816	0.100196	0.0947266	0.0893763	0.0842102	0.0791591	0.074188	0.0693558	0.0647651	0.0603553	0.0560972	0.052112	0.0484985	0.0452293	0.0422429	0.0393967	0.0365829	0.0337173	0.0308292	0.0280225	0.0254493	0.0232243	0.0213997	0.019907	0.0186376	0.0175526	0.0166223	0.0158725	0.0153298	0.0150785	0.0152411	0.0157116	0.0163888	0.0172153	0.0181761	0.0193514	0.0206806	0.0221206
0.159636	0.153139	0.148602	0.144659	0.141285	0.138687	0.136258	0.132953	0.1284	0.122911	0.117078	0.11125	0.105601	0.100141	0.094836	0.0896598	0.0846053	0.079659	0.0747906	0.0701028	0.0656451	0.0613642	0.0572345	0.0533563	0.049833	0.0466472	0.0437133	0.0408865	0.0380901	0.0352555	0.0323917	0.0296062	0.027098	0.0249726	0.0232677	0.0218898	0.0207201	0.0197	0.018797	0.0180338	0.0174996	0.0173104	0.0175591	0.0181229	0.0188585	0.0196841	0.0206171	0.0217509	0.0230176	0.0244001
0.156832	0.15092	0.147165	0.144079	0.141404	0.13907	0.136579	0.133046	0.128224	0.122674	0.116919	0.11126	0.105758	0.100454	0.0953174	0.0902433	0.0852853	0.0804354	0.0757088	0.0711513	0.0668192	0.0626645	0.0586372	0.0548433	0.0513955	0.0482509	0.045332	0.0425191	0.03975	0.0369329	0.0340814	0.0313474	0.0289278	0.0269149	0.0253215	0.0240416	0.0229342	0.0219386	0.0210203	0.020263	0.0197857	0.0196764	0.0200153	0.0206362	0.0213694	0.0221653	0.023055	0.0241259	0.0253343	0.0266756
0.155269	0.150149	0.147211	0.14474	0.142254	0.139776	0.136971	0.133098	0.12818	0.122684	0.117082	0.111559	0.106205	0.101066	0.0960246	0.0910411	0.0861752	0.0814666	0.0768717	0.0724401	0.068234	0.0641798	0.0602337	0.0565106	0.0530968	0.0499555	0.0470475	0.0442598	0.041505	0.0386948	0.0358857	0.0332277	0.0309106	0.0290034	0.0275058	0.0262871	0.0252024	0.0241898	0.0232754	0.0225703	0.0221676	0.0221431	0.0225369	0.0231543	0.0238568	0.0246082	0.0254355	0.0264479	0.0276147	0.0289284
0.15521	0.15084	0.148395	0.145944	0.143211	0.14033	0.137108	0.133115	0.128241	0.122892	0.117417	0.112038	0.106854	0.101808	0.0968558	0.0919637	0.0872418	0.082669	0.0782039	0.0739022	0.0697968	0.0658235	0.0619473	0.0582545	0.0548369	0.0516965	0.0488126	0.0460382	0.043288	0.0405158	0.0377748	0.035208	0.032988	0.0311719	0.0297342	0.0285373	0.0274345	0.0264248	0.0255594	0.0249235	0.0246007	0.0246275	0.025016	0.0256015	0.0262586	0.0269471	0.0277159	0.0286869	0.0298266	0.031082
0.156426	0.152362	0.149723	0.146909	0.143702	0.140346	0.137004	0.133069	0.128354	0.123138	0.117812	0.112614	0.107529	0.102576	0.0977194	0.0929787	0.0884003	0.083966	0.07964	0.0754435	0.071422	0.0675222	0.0636765	0.059977	0.0565554	0.0534318	0.0505613	0.0477912	0.0450791	0.0423724	0.0397163	0.0372374	0.0351022	0.033343	0.0319266	0.0307113	0.0296112	0.0286496	0.0278505	0.0272902	0.0270156	0.0270348	0.0273901	0.0279298	0.0285236	0.0291535	0.0298815	0.0308262	0.0319088	0.0330767
0.157932	0.153431	0.150347	0.147077	0.143379	0.139931	0.136691	0.132955	0.128399	0.123348	0.11822	0.113135	0.108153	0.103305	0.0986109	0.0940267	0.0895986	0.0853168	0.0811049	0.0769997	0.0730581	0.0691927	0.0653414	0.0616366	0.0582287	0.0551135	0.0522484	0.0495188	0.046874	0.044251	0.0416783	0.0392771	0.0371945	0.0354553	0.034021	0.0328088	0.0317572	0.0308615	0.0301356	0.0296208	0.0293369	0.0293212	0.0296308	0.0301075	0.0306429	0.0312323	0.031935	0.0328239	0.0338198	0.0348836
0.158337	0.153414	0.149961	0.146272	0.142531	0.139255	0.136281	0.132745	0.128382	0.123554	0.118557	0.11359	0.108722	0.10405	0.0995281	0.0951078	0.0908456	0.0866885	0.0825781	0.0785621	0.0746597	0.0707926	0.0669372	0.0632454	0.0598437	0.0567305	0.0539081	0.0512486	0.0486899	0.0461496	0.0436506	0.0412964	0.0392313	0.0374747	0.0360438	0.0348808	0.0338955	0.0330727	0.0323905	0.0318645	0.0315439	0.0314824	0.0317301	0.0321486	0.0326435	0.033208	0.0338567	0.0346599	0.0355519	0.0364931
0.15777	0.152598	0.148779	0.145045	0.141545	0.138607	0.135879	0.13257	0.128458	0.123777	0.118909	0.114064	0.109383	0.10489	0.100541	0.0962982	0.0921676	0.0881195	0.0841082	0.080137	0.0762352	0.072366	0.068524	0.0648365	0.0614332	0.0583563	0.0556056	0.0530342	0.0505587	0.0480899	0.0456335	0.0432921	0.0412092	0.0394551	0.0380724	0.0369756	0.0360625	0.0352822	0.0345863	0.0340204	0.0336527	0.0335309	0.0337203	0.0340981	0.0345681	0.035079	0.0356427	0.0363424	0.0371125	0.037951
0.156705	0.151176	0.147311	0.143839	0.140749	0.138106	0.135639	0.132605	0.128648	0.124102	0.11936	0.114707	0.110208	0.105892	0.101729	0.0976224	0.0936052	0.0896651	0.0857046	0.0817367	0.0778332	0.0739782	0.0701385	0.0664457	0.063074	0.0600618	0.0573998	0.0549122	0.0525079	0.0500787	0.047631	0.0452706	0.0431878	0.041478	0.0401596	0.0391344	0.0382627	0.0374667	0.0367279	0.0361132	0.0356861	0.0355063	0.0356548	0.0360075	0.0364233	0.0368486	0.0373089	0.0378871	0.0385538	0.039317
0.155006	0.149519	0.145982	0.142958	0.140209	0.137861	0.135689	0.132815	0.128994	0.124574	0.120026	0.115555	0.111234	0.107107	0.103083	0.0990933	0.0951896	0.0913057	0.0873527	0.0833847	0.0794952	0.0756409	0.0717925	0.0681279	0.0648163	0.0618856	0.0593075	0.0568912	0.0545252	0.0521015	0.0496327	0.0472691	0.0452243	0.0435738	0.0423253	0.0413406	0.0404514	0.0396103	0.0388209	0.0381476	0.0376627	0.0374421	0.0375654	0.0378633	0.0381924	0.0385135	0.0388526	0.0393264	0.0399162	0.0405882
0.153399	0.148321	0.145254	0.142542	0.140099	0.138066	0.136044	0.133295	0.129592	0.125362	0.120983	0.116682	0.112543	0.10855	0.104642	0.100767	0.0969201	0.0930461	0.0890948	0.0851409	0.0812489	0.0773811	0.0735571	0.0699484	0.0667124	0.0638565	0.0613478	0.0589678	0.0566042	0.0541556	0.0516797	0.0493455	0.0473514	0.0457652	0.0445548	0.04355	0.0426124	0.041718	0.0408696	0.0401376	0.0396115	0.0393666	0.0394357	0.0396455	0.0398691	0.0400686	0.040302	0.0406964	0.0411928	0.0417523
0.152569	0.147937	0.145099	0.142643	0.140528	0.138624	0.136708	0.134063	0.130542	0.126466	0.122241	0.118111	0.114097	0.110211	0.106418	0.102599	0.0987604	0.0948896	0.0909543	0.0869954	0.0830843	0.0792381	0.0754673	0.0719298	0.0687617	0.0659667	0.0634916	0.0611106	0.0587179	0.0562585	0.0538052	0.0515112	0.0495729	0.0480201	0.0467864	0.0457301	0.0447364	0.0437813	0.0428727	0.042099	0.0415493	0.0412523	0.0412326	0.0413357	0.0414368	0.041529	0.04168	0.0419783	0.0423595	0.042778
0.152516	0.147975	0.14534	0.143234	0.14123	0.139415	0.137591	0.135126	0.131752	0.127819	0.123753	0.119738	0.115821	0.112046	0.108308	0.104496	0.100661	0.0968101	0.0928702	0.0888888	0.0849981	0.0812058	0.0775049	0.0740311	0.0709187	0.0681504	0.0656714	0.0632576	0.0608512	0.0584107	0.0559903	0.0537428	0.0518318	0.0502515	0.0489631	0.0478484	0.0467924	0.0457757	0.0448248	0.0440283	0.0434284	0.043043	0.042916	0.0428959	0.0428885	0.042897	0.0429487	0.0431288	0.0433665	0.043632
0.152491	0.148185	0.145983	0.143986	0.142058	0.140328	0.138694	0.136379	0.133144	0.129365	0.125405	0.121477	0.117663	0.113939	0.110209	0.106402	0.102591	0.0987378	0.0947752	0.0908163	0.0869818	0.0832617	0.0796236	0.0762028	0.0731129	0.0703356	0.0678206	0.0653911	0.0630024	0.0605914	0.0582115	0.0559845	0.0540411	0.0524021	0.0510531	0.0498745	0.0487556	0.0476959	0.0467228	0.0458783	0.0451907	0.0446983	0.0444483	0.0443187	0.0442269	0.0441347	0.0440647	0.0440983	0.0441816	0.0442901
0.152794	0.149032	0.146875	0.144912	0.143045	0.141506	0.140019	0.137842	0.134757	0.131073	0.127184	0.123347	0.119573	0.115848	0.112123	0.108343	0.10453	0.100654	0.0967175	0.0928191	0.0890591	0.0854025	0.081816	0.0784143	0.0753109	0.0724943	0.0699609	0.0675481	0.0651875	0.0628135	0.0604491	0.0581836	0.0561758	0.0544733	0.0530592	0.0518158	0.0506529	0.0495709	0.0485512	0.0476193	0.0468247	0.0462105	0.0458495	0.0456341	0.0454407	0.0452251	0.045005	0.0448823	0.0448079	0.0447199
[truncated: 50 more columns]

## Sheet: Cont11RUN
0.914067	0.942267	0.952382	0.956912	0.960541	0.961857	0.962402	0.962599	0.963118	0.963672	0.963802	0.963832	0.963866	0.964162	0.964122	0.964084	0.964018	0.963948	0.963851	0.963789	0.963535	0.963442	0.963409	0.963232	0.963014	0.962983	0.962844	0.962656	0.962431	0.962479	0.962357	0.962114	0.961988	0.961864	0.961845	0.961701	0.961518	0.961362	0.961324	0.961245	0.960959	0.960892	0.960706	0.96072	0.960645	0.960487	0.960261	0.960101	0.960025	0.959937
0.942053	0.968651	0.977262	0.981677	0.984146	0.984869	0.985035	0.98527	0.985728	0.985994	0.985958	0.985941	0.98606	0.986134	0.986045	0.985961	0.98585	0.985731	0.985583	0.985383	0.985195	0.985135	0.985033	0.984834	0.984698	0.984646	0.984486	0.984283	0.984165	0.984131	0.983966	0.983811	0.983718	0.983669	0.983623	0.983494	0.98336	0.983302	0.983294	0.983152	0.983013	0.982863	0.982745	0.982788	0.982714	0.982559	0.982405	0.982337	0.982298	0.982164
0.952016	0.977155	0.98553	0.989131	0.990904	0.991273	0.991433	0.991693	0.991968	0.992052	0.991964	0.992006	0.992032	0.992034	0.991909	0.99179	0.991652	0.991513	0.991301	0.991123	0.990977	0.990873	0.990725	0.990569	0.990439	0.990332	0.990142	0.989995	0.989881	0.989794	0.989656	0.989527	0.989472	0.989412	0.989339	0.989221	0.989142	0.989105	0.989024	0.988933	0.988756	0.988678	0.988598	0.988592	0.988485	0.988353	0.988245	0.988196	0.9881	0.988023
0.956428	0.981532	0.989096	0.992082	0.993429	0.993774	0.993985	0.994141	0.994282	0.99429	0.994276	0.994263	0.99424	0.994197	0.994059	0.993921	0.993759	0.993564	0.993369	0.993223	0.993059	0.992918	0.99279	0.99264	0.992488	0.992339	0.992199	0.992062	0.991923	0.991839	0.991715	0.991622	0.99156	0.991483	0.991403	0.991321	0.991262	0.991176	0.991123	0.990987	0.990869	0.990816	0.990733	0.990679	0.990579	0.990475	0.990391	0.9903	0.990245	0.990198
0.959954	0.983965	0.99084	0.993407	0.994655	0.995036	0.995171	0.995237	0.995312	0.995375	0.995316	0.995269	0.995212	0.995142	0.994987	0.994825	0.994621	0.994436	0.994269	0.994109	0.993924	0.993796	0.993666	0.993503	0.993327	0.993217	0.993083	0.992928	0.9928	0.992717	0.992616	0.992524	0.992449	0.992368	0.992315	0.99225	0.992154	0.992091	0.991988	0.991893	0.991802	0.991739	0.991637	0.991578	0.991499	0.991413	0.991303	0.991243	0.991213	0.991189
0.96117	0.98466	0.991195	0.993741	0.995028	0.995361	0.995438	0.995474	0.995611	0.995632	0.995562	0.995495	0.995426	0.99534	0.995177	0.994981	0.994789	0.994631	0.994456	0.994279	0.994109	0.99398	0.993839	0.993658	0.993516	0.993408	0.993259	0.993116	0.992997	0.992934	0.992837	0.992739	0.99266	0.992602	0.99256	0.992465	0.99239	0.992288	0.992219	0.992143	0.99205	0.991967	0.991868	0.991824	0.991755	0.991647	0.991565	0.991526	0.991514	0.991442
0.961599	0.98479	0.991335	0.993937	0.995151	0.995432	0.995483	0.99559	0.995688	0.995698	0.995617	0.995545	0.995461	0.995358	0.995164	0.994978	0.99481	0.994645	0.994457	0.994298	0.99413	0.993991	0.993833	0.993681	0.993546	0.993423	0.993285	0.993151	0.99305	0.992987	0.992885	0.992788	0.99273	0.992682	0.992611	0.992534	0.992428	0.992355	0.992301	0.992223	0.992116	0.992034	0.991948	0.991909	0.991818	0.991734	0.991671	0.991649	0.991591	0.991555
0.961714	0.984979	0.991573	0.994077	0.995201	0.995447	0.99557	0.995644	0.995727	0.995722	0.995636	0.995549	0.995451	0.995315	0.99513	0.994964	0.99479	0.994611	0.994436	0.994279	0.994106	0.993952	0.993817	0.993672	0.993525	0.99341	0.99328	0.993162	0.993065	0.992995	0.992894	0.992817	0.992769	0.992697	0.992641	0.992538	0.992458	0.992399	0.99234	0.992248	0.992145	0.992075	0.992	0.991937	0.991867	0.9918	0.991754	0.991694	0.991669	0.991637
0.962129	0.985403	0.991828	0.994209	0.995257	0.995563	0.995644	0.995706	0.995769	0.99575	0.99565	0.995549	0.995418	0.995284	0.995117	0.994944	0.994757	0.994589	0.994413	0.99425	0.994067	0.993932	0.993801	0.993645	0.993506	0.993397	0.993282	0.993168	0.993068	0.992997	0.992914	0.992848	0.992778	0.992719	0.992636	0.992556	0.992489	0.992427	0.992353	0.992263	0.992172	0.99211	0.992019	0.991973	0.991918	0.991867	0.991791	0.99176	0.991738	0.991715
0.962576	0.985627	0.991904	0.994203	0.995302	0.995565	0.995639	0.995685	0.995735	0.995701	0.995585	0.995453	0.995326	0.995206	0.995033	0.994848	0.994669	0.994499	0.994321	0.994147	0.99398	0.993851	0.993708	0.99356	0.99343	0.993334	0.993223	0.993108	0.993009	0.992954	0.992883	0.992799	0.992741	0.992658	0.992597	0.992529	0.99246	0.992385	0.992312	0.992233	0.992152	0.992073	0.991998	0.991966	0.991925	0.991847	0.991798	0.991771	0.991758	0.991724
0.962592	0.985564	0.99177	0.994146	0.995195	0.995458	0.995525	0.995565	0.995602	0.995549	0.995406	0.995281	0.99517	0.995044	0.994861	0.994683	0.994502	0.994331	0.994144	0.993988	0.99383	0.993689	0.993554	0.993415	0.993297	0.993205	0.993093	0.992981	0.992899	0.992853	0.992766	0.992695	0.992616	0.992553	0.992503	0.992434	0.992355	0.992281	0.992218	0.992147	0.992052	0.991989	0.991927	0.991907	0.991841	0.991788	0.991744	0.991725	0.991701	0.991677
0.962442	0.985399	0.991726	0.994037	0.995075	0.995331	0.99539	0.995421	0.995438	0.995358	0.995223	0.995115	0.994997	0.994859	0.994684	0.994504	0.994322	0.994142	0.993971	0.993823	0.993655	0.993521	0.993394	0.993267	0.993154	0.99306	0.992952	0.992855	0.992784	0.992722	0.992646	0.992556	0.992497	0.992445	0.992393	0.992315	0.992237	0.992173	0.992117	0.992032	0.991954	0.991903	0.991854	0.991808	0.991765	0.991718	0.991684	0.991655	0.99164	0.991615
0.962291	0.985472	0.991667	0.993951	0.99497	0.995211	0.995263	0.995273	0.99526	0.995185	0.995066	0.994951	0.994821	0.994688	0.994512	0.994329	0.994139	0.993974	0.99381	0.993654	0.993493	0.993366	0.993248	0.993127	0.993014	0.992923	0.992828	0.992743	0.992658	0.992608	0.992516	0.992445	0.992396	0.992343	0.992281	0.992204	0.992136	0.992078	0.992009	0.99194	0.991874	0.991836	0.991766	0.991743	0.991705	0.991667	0.991625	0.991606	0.991589	0.991579
0.962593	0.985473	0.991621	0.993874	0.994865	0.995094	0.995119	0.995099	0.995089	0.995028	0.994902	0.994774	0.99465	0.994512	0.994333	0.994143	0.993965	0.993808	0.993635	0.993486	0.993333	0.993214	0.993101	0.99298	0.992871	0.992793	0.99271	0.992613	0.992539	0.992471	0.992397	0.992337	0.992286	0.992225	0.992164	0.992096	0.992035	0.991966	0.99191	0.991853	0.991799	0.991741	0.991692	0.991672	0.991643	0.991599	0.991566	0.991546	0.991544	0.991545
0.962348	0.985324	0.991456	0.993701	0.994675	0.99488	0.99488	0.99487	0.994878	0.994812	0.994676	0.994557	0.994429	0.994289	0.994105	0.993925	0.993756	0.993589	0.993425	0.993284	0.993139	0.993025	0.992914	0.992797	0.992701	0.992634	0.99254	0.992453	0.992367	0.992316	0.992252	0.992192	0.992134	0.992074	0.992021	0.991961	0.991889	0.991833	0.991789	0.991743	0.991671	0.991632	0.991589	0.991578	0.991542	0.991507	0.991475	0.991468	0.991477	0.991485
0.9622	0.985194	0.991307	0.993536	0.994472	0.994649	0.994659	0.994668	0.994669	0.994591	0.994462	0.99434	0.99421	0.994064	0.99389	0.99372	0.993542	0.993382	0.993226	0.993094	0.992955	0.992842	0.992734	0.99263	0.992546	0.992468	0.992384	0.992286	0.992216	0.992175	0.992112	0.992045	0.991989	0.991937	0.991891	0.991821	0.991762	0.991716	0.991684	0.99162	0.991568	0.991535	0.9915	0.991482	0.991455	0.991421	0.991402	0.991407	0.991422	0.991419
0.962047	0.985019	0.991137	0.993324	0.994226	0.994416	0.994449	0.99445	0.994439	0.994365	0.994233	0.994109	0.993973	0.993836	0.993672	0.993494	0.993322	0.993171	0.993022	0.992896	0.992758	0.992649	0.992553	0.992461	0.992367	0.9923	0.992205	0.992124	0.992064	0.992023	0.991954	0.99189	0.991841	0.991796	0.991741	0.991683	0.991635	0.991601	0.991551	0.991507	0.99146	0.991436	0.991396	0.991386	0.99136	0.991339	0.991332	0.991343	0.991348	0.991348
0.961808	0.984835	0.990906	0.99306	0.993977	0.994194	0.99422	0.994211	0.994203	0.994125	0.993993	0.993863	0.993737	0.993609	0.993437	0.993265	0.993102	0.992958	0.992816	0.992691	0.992558	0.992461	0.992377	0.992276	0.992192	0.992114	0.992036	0.991964	0.991905	0.991858	0.991792	0.991736	0.991694	0.99164	0.991597	0.99155	0.991513	0.991463	0.991432	0.991393	0.991356	0.991326	0.991295	0.991285	0.991272	0.991262	0.991262	0.991264	0.991271	0.991279
0.961704	0.984616	0.990642	0.992815	0.993759	0.993963	0.993978	0.993973	0.993962	0.993881	0.993743	0.993625	0.993508	0.993373	0.993207	0.993043	0.992886	0.992748	0.992608	0.992488	0.992366	0.99228	0.992187	0.992097	0.992004	0.991942	0.991873	0.991803	0.99174	0.991696	0.991637	0.991589	0.991538	0.991497	0.991465	0.991429	0.991377	0.991344	0.991318	0.991289	0.991247	0.991225	0.991196	0.991199	0.991197	0.991195	0.991186	0.991191	0.991207	0.991216
0.961346	0.984287	0.990365	0.992581	0.993515	0.993709	0.993728	0.993719	0.993708	0.993622	0.993494	0.993386	0.993261	0.993131	0.992974	0.992815	0.992664	0.992529	0.992394	0.992286	0.992176	0.992082	0.991999	0.991901	0.991823	0.991771	0.991705	0.991631	0.991571	0.991534	0.991484	0.991427	0.991389	0.991357	0.991336	0.991286	0.991251	0.991225	0.991207	0.991173	0.99114	0.99112	0.991104	0.991117	0.991122	0.991112	0.991106	0.99112	0.991136	0.991153
0.960978	0.984034	0.990165	0.992363	0.993281	0.993477	0.993487	0.993477	0.99346	0.993381	0.993264	0.993147	0.993027	0.992906	0.992754	0.992601	0.992452	0.992322	0.992197	0.992101	0.991983	0.991898	0.991808	0.991726	0.991658	0.991608	0.991537	0.991467	0.991414	0.991385	0.991327	0.991283	0.991255	0.991234	0.991198	0.991165	0.991136	0.991117	0.991096	0.99107	0.991039	0.991031	0.991025	0.991045	0.991043	0.991036	0.991039	0.991054	0.991078	0.991104
0.960754	0.983889	0.989985	0.992157	0.993068	0.99325	0.993259	0.993243	0.99323	0.993161	0.993033	0.992921	0.99281	0.992691	0.992545	0.992393	0.992249	0.992129	0.992017	0.991913	0.991804	0.991713	0.991637	0.991564	0.991499	0.991445	0.991378	0.991315	0.99127	0.991233	0.991187	0.991153	0.991135	0.991101	0.991082	0.991054	0.991033	0.991012	0.990997	0.990974	0.990956	0.990958	0.990959	0.990971	0.990972	0.990974	0.990979	0.991001	0.991034	0.991057
0.96059	0.983692	0.989763	0.991931	0.992825	0.993008	0.993011	0.993	0.993	0.992917	0.992795	0.992693	0.992585	0.992472	0.992327	0.992181	0.992047	0.991939	0.991819	0.991724	0.99161	0.991533	0.991467	0.991396	0.991328	0.991278	0.991218	0.991164	0.991112	0.991087	0.991051	0.991027	0.990997	0.990979	0.990965	0.990946	0.990922	0.990908	0.990896	0.990885	0.990877	0.990886	0.990881	0.990896	0.990905	0.990909	0.990922	0.990953	0.990983	0.991014
0.960271	0.983412	0.989496	0.991652	0.992553	0.992734	0.992743	0.992747	0.992733	0.992658	0.992547	0.992449	0.992348	0.992237	0.992098	0.991961	0.99184	0.991725	0.991613	0.991514	0.991415	0.991347	0.991284	0.991211	0.991147	0.991104	0.991053	0.990993	0.990953	0.990938	0.990913	0.990877	0.990863	0.99085	0.990845	0.990823	0.990807	0.990795	0.990796	0.990795	0.990794	0.990797	0.990795	0.990819	0.990831	0.990842	0.990863	0.990892	0.99093	0.99097
0.959922	0.983126	0.989216	0.991374	0.992273	0.992462	0.992488	0.992482	0.992473	0.992408	0.992299	0.99221	0.99211	0.992004	0.991876	0.991752	0.991623	0.991518	0.991402	0.991318	0.991227	0.991163	0.991099	0.99103	0.990973	0.990939	0.990883	0.990835	0.990805	0.990801	0.990764	0.990745	0.990736	0.990733	0.990725	0.99071	0.990697	0.990698	0.990708	0.990714	0.990708	0.990715	0.990722	0.990747	0.990766	0.990786	0.990806	0.990843	0.99089	0.990929
0.959593	0.982844	0.988937	0.991097	0.992	0.992208	0.992223	0.992221	0.992223	0.992158	0.992058	0.991971	0.991877	0.99178	0.991664	0.991533	0.991414	0.991304	0.991204	0.991128	0.991042	0.990976	0.990916	0.990855	0.990807	0.990768	0.990724	0.990686	0.990667	0.990651	0.99063	0.990617	0.990617	0.990611	0.990611	0.9906	0.990599	0.99061	0.990627	0.990627	0.990625	0.990641	0.990651	0.990684	0.990711	0.99073	0.990758	0.990804	0.99085	0.990893
0.959298	0.982547	0.988653	0.99082	0.991746	0.991942	0.991959	0.991971	0.991971	0.991915	0.991816	0.991735	0.991651	0.991567	0.991444	0.991321	0.991199	0.991104	0.991012	0.990941	0.990854	0.990793	0.990739	0.990688	0.990635	0.990608	0.990574	0.990547	0.990518	0.990518	0.990503	0.990499	0.990497	0.990498	0.990501	0.990502	0.990512	0.99053	0.990541	0.990546	0.990553	0.990572	0.990589	0.99063	0.990656	0.990683	0.990721	0.990765	0.990816	0.990856
0.958984	0.982278	0.988387	0.990582	0.991481	0.991684	0.991714	0.991722	0.99173	0.991675	0.991582	0.991511	0.99144	0.991348	0.991233	0.991109	0.991	0.990914	0.990826	0.990754	0.990672	0.990617	0.990574	0.990517	0.990477	0.99046	0.990437	0.990399	0.990385	0.990392	0.990386	0.99038	0.990385	0.99039	0.990405	0.990416	0.990433	0.990445	0.990461	0.990475	0.990484	0.99051	0.990535	0.990575	0.99061	0.990646	0.990683	0.990732	0.990779	0.990826
0.958634	0.981984	0.98814	0.990321	0.991217	0.991434	0.991458	0.991477	0.991485	0.991436	0.991352	0.991295	0.991216	0.991132	0.991015	0.990904	0.990803	0.990722	0.990634	0.990568	0.990491	0.990447	0.990399	0.990355	0.990325	0.990319	0.990286	0.990264	0.990257	0.990273	0.990266	0.990267	0.990276	0.990293	0.990318	0.990336	0.990348	0.990365	0.99039	0.990407	0.990424	0.990458	0.990482	0.99053	0.990574	0.99061	0.990651	0.990698	0.990751	0.990804
0.95828	0.981735	0.987885	0.990056	0.990967	0.991176	0.991212	0.99123	0.991244	0.991202	0.991133	0.991068	0.990998	0.990911	0.990809	0.990706	0.99061	0.990529	0.990446	0.990386	0.990321	0.990272	0.990237	0.990203	0.990184	0.990168	0.990151	0.990136	0.990139	0.990152	0.990152	0.990158	0.990179	0.990207	0.990239	0.990252	0.990269	0.990294	0.990323	0.990346	0.990372	0.990405	0.990438	0.990496	0.990539	0.990579	0.990618	0.990671	0.990731	0.990783
0.958015	0.981495	0.987619	0.98981	0.990707	0.990929	0.990964	0.990989	0.99101	0.990982	0.990904	0.990848	0.990776	0.990703	0.990609	0.990511	0.990415	0.990339	0.990263	0.990214	0.990144	0.990109	0.990083	0.99006	0.990033	0.990032	0.990022	0.990017	0.990018	0.990039	0.990044	0.990062	0.990094	0.990128	0.990155	0.990173	0.990199	0.990228	0.990263	0.990295	0.990321	0.990362	0.990405	0.990461	0.990509	0.990547	0.990593	0.990652	0.990711	0.990763
0.957813	0.981176	0.987341	0.989523	0.990439	0.990662	0.990705	0.990738	0.990776	0.990739	0.99067	0.990613	0.990556	0.990491	0.990402	0.990305	0.990215	0.990145	0.990081	0.990028	0.989972	0.989946	0.989932	0.989901	0.989889	0.989896	0.989896	0.989889	0.989898	0.989923	0.989941	0.989969	0.990008	0.990038	0.99007	0.990098	0.990127	0.990163	0.990207	0.990239	0.990272	0.990324	0.990365	0.990426	0.990473	0.990517	0.990569	0.990627	0.990687	0.990739
0.957496	0.980942	0.98708	0.989269	0.990186	0.990417	0.990467	0.990517	0.990541	0.990511	0.990444	0.9904	0.990351	0.990292	0.990203	0.990111	0.990027	0.989969	0.9899	0.98986	0.989813	0.989798	0.989776	0.98976	0.989755	0.989772	0.989771	0.989771	0.989784	0.989822	0.98985	0.989886	0.98992	0.989955	0.989996	0.990027	0.990064	0.990108	0.990151	0.990192	0.990235	0.990285	0.990332	0.990391	0.990444	0.990495	0.990546	0.990605	0.990664	0.990722
0.957197	0.980643	0.986817	0.989008	0.989933	0.990171	0.990239	0.990276	0.990308	0.990278	0.990226	0.99019	0.990148	0.990088	0.990005	0.989918	0.989847	0.989785	0.98973	0.989699	0.989663	0.989641	0.989633	0.989625	0.98963	0.989646	0.989652	0.989659	0.989684	0.989733	0.989767	0.989799	0.989839	0.989883	0.989928	0.989966	0.99001	0.990055	0.990107	0.990157	0.990199	0.990255	0.9903	0.990365	0.990424	0.990474	0.990527	0.990586	0.990651	0.990717
0.956766	0.980344	0.986529	0.988736	0.989669	0.989929	0.989984	0.990031	0.990064	0.99005	0.990005	0.989976	0.989935	0.989882	0.989804	0.98973	0.989655	0.989607	0.989562	0.989543	0.9895	0.989493	0.989493	0.989496	0.9895	0.989523	0.989535	0.989554	0.989591	0.989646	0.989677	0.989714	0.989764	0.989811	0.989864	0.98991	0.989955	0.990008	0.990069	0.990118	0.990166	0.990221	0.990272	0.990343	0.990401	0.990453	0.990506	0.990571	0.990644	0.990712
0.956507	0.980075	0.986276	0.988488	0.989443	0.989686	0.989747	0.989796	0.989844	0.989836	0.989798	0.989769	0.989734	0.989685	0.989621	0.989544	0.989482	0.989444	0.989409	0.989384	0.989355	0.989356	0.989367	0.989369	0.989381	0.98941	0.989435	0.989465	0.989508	0.98956	0.989596	0.989643	0.989697	0.989751	0.989812	0.989859	0.989912	0.989975	0.990035	0.99009	0.990136	0.990197	0.990254	0.990325	0.990384	0.990437	0.990495	0.990568	0.990643	0.990706
0.956136	0.979792	0.986013	0.988258	0.989189	0.989439	0.989507	0.989569	0.989624	0.989623	0.989585	0.989563	0.989533	0.989498	0.98943	0.989366	0.989314	0.989287	0.989246	0.989235	0.989215	0.989226	0.989237	0.989246	0.989264	0.989306	0.989342	0.989379	0.989418	0.989476	0.989522	0.989573	0.989634	0.989697	0.989758	0.989813	0.989876	0.989938	0.990004	0.990057	0.99011	0.990177	0.990234	0.990306	0.990366	0.990424	0.99049	0.990565	0.990635	0.9907
0.955794	0.979514	0.985784	0.988001	0.98894	0.989196	0.989278	0.989346	0.989409	0.989408	0.989377	0.98936	0.989344	0.989306	0.989252	0.989196	0.989156	0.989122	0.989096	0.989094	0.989085	0.989096	0.989113	0.989129	0.98916	0.989213	0.989256	0.98929	0.989336	0.989403	0.989454	0.989512	0.989581	0.989644	0.989714	0.989779	0.989841	0.989909	0.989973	0.990033	0.990092	0.990158	0.990217	0.990289	0.990355	0.99042	0.990489	0.990559	0.990631	0.990701
0.955426	0.979268	0.985511	0.987743	0.98869	0.988963	0.989049	0.989127	0.98919	0.989196	0.989169	0.989168	0.989149	0.989124	0.98908	0.989036	0.988989	0.98897	0.988953	0.988962	0.988953	0.988971	0.988995	0.989025	0.989067	0.989127	0.989167	0.989207	0.989263	0.989335	0.989393	0.989459	0.989529	0.989601	0.98968	0.989745	0.989813	0.989879	0.98995	0.990015	0.990074	0.990142	0.990202	0.99028	0.990353	0.990421	0.990485	0.990557	0.990633	0.990707
0.955146	0.978981	0.985251	0.98749	0.988456	0.988733	0.988828	0.988906	0.988978	0.988986	0.988976	0.988972	0.988967	0.988952	0.988918	0.988869	0.988837	0.988827	0.988821	0.988831	0.988828	0.988853	0.988892	0.988932	0.988982	0.989038	0.989085	0.989136	0.989197	0.989275	0.989341	0.989409	0.989487	0.989569	0.989647	0.989718	0.989785	0.989857	0.989934	0.989999	0.99006	0.990128	0.990194	0.990279	0.990355	0.990418	0.990484	0.990561	0.990641	0.990708
0.954752	0.978681	0.984963	0.987235	0.988206	0.988495	0.988593	0.988682	0.988755	0.988783	0.988769	0.988781	0.988786	0.988783	0.988745	0.98871	0.988687	0.98869	0.988684	0.9887	0.988706	0.988745	0.988795	0.988843	0.988889	0.988953	0.989011	0.989066	0.989134	0.989221	0.989289	0.989365	0.989453	0.989534	0.989619	0.989688	0.989761	0.989839	0.989916	0.989983	0.990045	0.990119	0.990191	0.990279	0.990351	0.990416	0.990486	0.990566	0.99064	0.990711
0.954444	0.978415	0.984728	0.987004	0.987986	0.988274	0.988381	0.98847	0.988562	0.988585	0.988587	0.988608	0.988625	0.988617	0.988592	0.988566	0.988556	0.988558	0.988559	0.988583	0.988603	0.988654	0.988711	0.988755	0.988809	0.988884	0.988946	0.989008	0.989084	0.989173	0.989249	0.989335	0.989422	0.98951	0.989593	0.989668	0.989747	0.989825	0.989903	0.989972	0.990039	0.990121	0.990196	0.990279	0.990352	0.990422	0.990496	0.990569	0.990647	0.99072
0.954164	0.978174	0.984498	0.98679	0.987767	0.988062	0.988167	0.988276	0.988363	0.988401	0.988411	0.988444	0.988456	0.98846	0.988446	0.988432	0.988422	0.98843	0.98844	0.988478	0.988509	0.988567	0.98862	0.988673	0.988737	0.988817	0.988886	0.988957	0.989035	0.989132	0.989218	0.989303	0.989397	0.989483	0.989572	0.989654	0.989732	0.989812	0.989892	0.989965	0.99004	0.990124	0.990195	0.99028	0.990358	0.990431	0.990499	0.990576	0.990656	0.99073
0.953927	0.977916	0.984264	0.986561	0.987552	0.987841	0.98797	0.988075	0.988178	0.988224	0.988247	0.988275	0.9883	0.988315	0.988314	0.9883	0.988294	0.988313	0.988337	0.988387	0.988425	0.988479	0.988541	0.988605	0.988675	0.988761	0.988838	0.988911	0.988997	0.989105	0.989189	0.989282	0.989374	0.989466	0.989561	0.989643	0.989723	0.989804	0.989889	0.98997	0.990047	0.990127	0.9902	0.990289	0.99037	0.990437	0.990509	0.990589	0.990668	0.990741
0.953558	0.977656	0.984016	0.986332	0.987318	0.987636	0.987759	0.987882	0.987994	0.988052	0.98807	0.988112	0.988149	0.988177	0.988176	0.988167	0.988171	0.988205	0.988241	0.988298	0.988332	0.988395	0.988469	0.988538	0.988614	0.988709	0.988789	0.98887	0.988966	0.989073	0.989164	0.989255	0.989353	0.989451	0.989547	0.989629	0.989712	0.989798	0.98989	0.989974	0.990047	0.990129	0.990205	0.990298	0.990373	0.990444	0.990518	0.990598	0.990677	0.990755
0.95324	0.977401	0.983794	0.986099	0.987119	0.98743	0.987571	0.987701	0.987826	0.98788	0.987911	0.987965	0.988015	0.988043	0.988046	0.988048	0.988068	0.988113	0.988155	0.988208	0.988252	0.988327	0.988405	0.988481	0.988566	0.988663	0.988751	0.988843	0.988938	0.989051	0.989141	0.989238	0.989343	0.98944	0.989537	0.989622	0.989709	0.989803	0.989898	0.989977	0.990052	0.990137	0.990217	0.990304	0.990382	0.990456	0.990531	0.990609	0.990694	0.990772
0.952934	0.977179	0.983546	0.985898	0.98691	0.987242	0.98739	0.987533	0.987653	0.987718	0.987761	0.987831	0.987881	0.987911	0.987927	0.987944	0.987975	0.988027	0.988065	0.988129	0.988184	0.988264	0.988349	0.988433	0.98852	0.988626	0.988725	0.988815	0.988917	0.989029	0.989125	0.989228	0.989332	0.989431	0.98953	0.98962	0.989714	0.989811	0.989901	0.989982	0.990061	0.990149	0.990223	0.990314	0.990395	0.990469	0.990542	0.990627	0.990711	0.990786
0.952686	0.976902	0.983341	0.985685	0.98672	0.987058	0.987219	0.987358	0.987489	0.987567	0.987626	0.987695	0.987747	0.98779	0.987822	0.987851	0.987888	0.987935	0.987984	0.98806	0.988121	0.988207	0.9883	0.988387	0.988482	0.988599	0.988696	0.988794	0.988895	0.989012	0.989114	0.989217	0.989322	0.989424	0.989528	0.989625	0.989722	0.989814	0.989906	0.989991	0.990072	0.990155	0.990233	0.990326	0.990407	0.990479	0.990559	0.990643	0.990725	0.990805
0.952284	0.976672	0.98311	0.985485	0.986527	0.98688	0.987037	0.987186	0.987332	0.987425	0.987483	0.987555	0.987621	0.987681	0.987724	0.987759	0.987792	0.987851	0.987911	0.987992	0.98806	0.988154	0.98825	0.988345	0.988452	0.988567	0.988671	0.988768	0.988875	0.988998	0.9891	0.989204	0.989312	0.989419	0.98953	0.98963	0.989722	0.989816	0.989912	0.99	0.990076	0.990162	0.990243	0.990336	0.990416	0.990495	0.990574	0.990656	0.990742	0.990824
0.952106	0.976473	0.982944	0.985318	0.98637	0.986716	0.98688	0.987043	0.987205	0.987296	0.987354	0.98744	0.987523	0.987593	0.987642	0.987671	0.987716	0.987787	0.987853	0.98794	0.988015	0.988112	0.988216	0.988322	0.988427	0.988549	0.988653	0.988755	0.988867	0.988991	0.989094	0.989201	0.989313	0.989427	0.989541	0.989636	0.98973	0.989828	0.989926	0.990008	0.990088	0.990177	0.990258	0.990349	0.990436	0.990514	0.99059	0.990678	0.990765	0.99084
0.951764	0.97625	0.982736	0.985131	0.986181	0.986537	0.986717	0.9869	0.98706	0.98715	0.987224	0.987329	0.987424	0.9875	0.987543	0.987585	0.987642	0.987719	0.987791	0.987886	0.987964	0.988069	0.988185	0.988289	0.988402	0.988523	0.988632	0.98874	0.988852	0.988977	0.989083	0.989195	0.989314	0.989431	0.98954	0.989637	0.989735	0.989836	0.989928	0.990014	0.990097	0.990186	0.990265	0.990363	0.990449	0.990525	0.990607	0.990695	0.990776	0.990858
0.951545	0.97605	0.98256	0.984951	0.986007	0.98638	0.98658	0.986759	0.986917	0.987025	0.987117	0.987234	0.987333	0.987403	0.98746	0.987514	0.987577	0.98766	0.987739	0.987837	0.987923	0.988041	0.988153	0.988266	0.988377	0.988504	0.988619	0.988726	0.98884	0.988968	0.989079	0.989197	0.98932	0.989432	0.989543	0.989643	0.989744	0.989839	0.989935	0.990024	0.990107	0.990195	0.990281	0.990378	0.990461	0.990543	0.990625	0.990707	0.990795	0.990878
0.951245	0.975835	0.982355	0.984758	0.985837	0.986233	0.986429	0.986606	0.986783	0.986909	0.987014	0.987136	0.987229	0.987313	0.987383	0.987444	0.987512	0.987602	0.987685	0.987791	0.98789	0.988004	0.988126	0.988236	0.988353	0.988486	0.988601	0.98871	0.988827	0.98896	0.989078	0.989199	0.989318	0.989431	0.989546	0.989649	0.989744	0.989843	0.989942	0.990031	0.990113	0.990207	0.990293	0.990387	0.990476	0.990558	0.990635	0.990723	0.990813	0.990896
0.950989	0.975622	0.982158	0.98459	0.985695	0.986084	0.986275	0.986473	0.98667	0.986808	0.986917	0.987032	0.98714	0.987237	0.987313	0.987379	0.987454	0.987548	0.987639	0.987758	0.987853	0.987976	0.988096	0.988213	0.988335	0.988468	0.988585	0.988697	0.988819	0.988959	0.98908	0.989197	0.989317	0.989434	0.989551	0.989649	0.989748	0.98985	0.989949	0.990037	0.990125	0.990219	0.990302	0.990402	0.990492	0.990568	0.990651	0.990742	0.990831	0.990909
0.950704	0.975391	0.981976	0.984444	0.98554	0.985923	0.986138	0.986357	0.986566	0.986707	0.986808	0.98694	0.987062	0.987164	0.987246	0.987318	0.987397	0.987499	0.987603	0.987718	0.987823	0.987944	0.98807	0.988192	0.988315	0.988449	0.988569	0.988686	0.988815	0.988958	0.989074	0.989193	0.989317	0.989437	0.989549	0.989651	0.989752	0.989854	0.989952	0.990047	0.990135	0.990226	0.990314	0.990415	0.990499	0.990582	0.990667	0.990757	0.990841	0.990919
0.950405	0.975202	0.981836	0.984292	0.985378	0.985788	0.986024	0.986255	0.986466	0.986598	0.986716	0.986862	0.98699	0.987098	0.987185	0.987262	0.987348	0.987463	0.987563	0.987688	0.987791	0.987918	0.988049	0.988171	0.988296	0.988434	0.988558	0.988682	0.988814	0.988953	0.989071	0.989194	0.98932	0.989434	0.98955	0.989655	0.989757	0.989857	0.989962	0.990057	0.990142	0.990239	0.990328	0.990423	0.990513	0.990598	0.990683	0.990768	0.990852	0.990935
0.950194	0.975088	0.981694	0.984132	0.98525	0.985682	0.985928	0.98616	0.98636	0.98651	0.986642	0.986793	0.986926	0.987039	0.987131	0.987214	0.987314	0.987425	0.987534	0.987657	0.987765	0.987898	0.988029	0.988153	0.988281	0.988423	0.988555	0.988682	0.98881	0.98895	0.989072	0.989197	0.989318	0.989436	0.989555	0.98966	0.989761	0.989868	0.989972	0.990064	0.990155	0.990252	0.990336	0.990438	0.99053	0.990615	0.990694	0.990779	0.990868	0.990951
0.950111	0.974927	0.981507	0.983991	0.985137	0.985579	0.985825	0.986044	0.986264	0.986429	0.986568	0.986723	0.986861	0.986979	0.987078	0.987175	0.987271	0.987391	0.987498	0.987627	0.98774	0.987873	0.988006	0.988133	0.988266	0.988416	0.98855	0.988673	0.988803	0.988946	0.989071	0.989191	0.989315	0.989437	0.989556	0.989659	0.989767	0.989874	0.989976	0.990073	0.990165	0.990257	0.990347	0.990451	0.990543	0.990623	0.990702	0.990792	0.990882	0.990963
0.94981	0.974693	0.981336	0.983856	0.985017	0.985461	0.985694	0.985935	0.986171	0.986344	0.986487	0.986649	0.986792	0.986917	0.987031	0.987123	0.987229	0.987348	0.987461	0.987595	0.987709	0.987843	0.98798	0.988112	0.988252	0.988406	0.988536	0.988661	0.988794	0.988941	0.98906	0.989184	0.989312	0.989434	0.989552	0.989662	0.98977	0.989875	0.989982	0.99008	0.990167	0.990265	0.990358	0.990462	0.990548	0.990628	0.990713	0.990803	0.990891	0.990975
0.949508	0.974524	0.981214	0.983749	0.984907	0.985334	0.985592	0.985849	0.986092	0.986268	0.986415	0.986583	0.986733	0.986873	0.986981	0.987084	0.987188	0.987311	0.98743	0.987564	0.98768	0.987818	0.98796	0.9881	0.988243	0.988392	0.988524	0.988653	0.988789	0.988931	0.989054	0.989181	0.98931	0.98943	0.989555	0.989666	0.989771	0.989881	0.98999	0.990082	0.990175	0.990277	0.990369	0.990467	0.990554	0.990639	0.990724	0.990813	0.990903	0.990992
0.949473	0.974498	0.981162	0.983671	0.984799	0.985255	0.985527	0.985787	0.98603	0.986207	0.986361	0.986533	0.986698	0.98683	0.986949	0.987049	0.987157	0.987286	0.987404	0.98754	0.98766	0.987802	0.987951	0.988094	0.988232	0.988383	0.988519	0.98865	0.988781	0.988926	0.989053	0.98918	0.989307	0.989435	0.98956	0.989668	0.989778	0.98989	0.989993	0.990092	0.990187	0.990288	0.990375	0.990474	0.990566	0.990651	0.990735	0.990826	0.990922	0.991009
0.949363	0.974393	0.981044	0.983528	0.984693	0.985167	0.985445	0.985707	0.985952	0.986136	0.986296	0.986484	0.986643	0.986786	0.986902	0.987008	0.98712	0.987249	0.98737	0.98751	0.987634	0.987784	0.987936	0.988074	0.988215	0.98837	0.988508	0.988635	0.98877	0.988918	0.989046	0.989172	0.989306	0.989434	0.989556	0.98967	0.989781	0.989887	0.989997	0.990099	0.990194	0.990289	0.990377	0.990481	0.990574	0.990658	0.990743	0.99084	0.990934	0.99102
0.949166	0.974229	0.980867	0.9834	0.984587	0.985071	0.985351	0.985617	0.985869	0.98606	0.986236	0.986419	0.98659	0.98673	0.986852	0.986963	0.987076	0.987207	0.987332	0.987477	0.987609	0.987763	0.98791	0.988051	0.988197	0.988354	0.988488	0.988619	0.988757	0.988906	0.989033	0.989166	0.9893	0.989426	0.989554	0.989669	0.989776	0.989888	0.990001	0.990103	0.990192	0.990289	0.990382	0.990486	0.990578	0.990663	0.990755	0.990851	0.990943	0.99103
0.948902	0.974	0.980721	0.983286	0.984486	0.984971	0.985254	0.985527	0.985787	0.985995	0.986165	0.986361	0.986529	0.986675	0.986802	0.986913	0.987029	0.987165	0.987295	0.987448	0.987584	0.987733	0.987883	0.988029	0.988177	0.98833	0.988468	0.988602	0.988741	0.98889	0.989024	0.989157	0.989289	0.989421	0.98955	0.98966	0.989774	0.989889	0.990001	0.990098	0.990189	0.99029	0.990384	0.990487	0.99058	0.990672	0.990763	0.990857	0.99095	0.991042
0.948572	0.973859	0.980621	0.983196	0.984391	0.984877	0.985169	0.985448	0.985726	0.985925	0.986108	0.986301	0.986474	0.986625	0.986753	0.986867	0.986987	0.987128	0.987265	0.987422	0.987553	0.987705	0.98786	0.988008	0.988152	0.988309	0.988451	0.988586	0.988724	0.98888	0.989014	0.989145	0.989284	0.989417	0.989541	0.989657	0.989774	0.989889	0.989996	0.990094	0.99019	0.990292	0.990384	0.990489	0.990589	0.990679	0.990768	0.990863	0.990962	0.991054
0.948552	0.973837	0.980579	0.983132	0.984318	0.984811	0.985104	0.985401	0.985666	0.985879	0.986057	0.986254	0.986431	0.986582	0.986712	0.98683	0.986955	0.987103	0.987244	0.987396	0.987529	0.987685	0.987842	0.987986	0.988134	0.988295	0.988437	0.988571	0.988717	0.988873	0.989005	0.989142	0.989282	0.989409	0.989541	0.98966	0.989776	0.989887	0.989995	0.990097	0.990194	0.990295	0.990389	0.9905	0.990599	0.990688	0.990778	0.990878	0.990976	0.991068
0.948432	0.973741	0.980474	0.983027	0.984224	0.984723	0.985036	0.985323	0.985604	0.985812	0.985995	0.986198	0.986375	0.986529	0.986663	0.986786	0.986919	0.987071	0.987207	0.987362	0.9875	0.987659	0.987812	0.98796	0.988112	0.988274	0.988416	0.988557	0.988703	0.988858	0.988995	0.989135	0.989269	0.989404	0.989538	0.989657	0.989769	0.98988	0.989993	0.990097	0.990192	0.990295	0.990395	0.990506	0.990602	0.990692	0.990788	0.990888	0.990986	0.991079
0.948259	0.973602	0.98035	0.982917	0.984123	0.984644	0.984949	0.985252	0.985528	0.985742	0.985931	0.986134	0.986316	0.986474	0.986614	0.986744	0.986882	0.987029	0.987169	0.987329	0.98747	0.987625	0.987782	0.987934	0.988088	0.988249	0.988398	0.98854	0.988685	0.988845	0.988985	0.989119	0.98926	0.989399	0.989533	0.989648	0.98976	0.989876	0.989991	0.990093	0.99019	0.990299	0.990399	0.990508	0.990606	0.990701	0.990796	0.990897	0.990996	0.991089
0.948016	0.973433	0.980215	0.982798	0.984034	0.984544	0.984868	0.985167	0.985449	0.985669	0.985859	0.986066	0.986253	0.986417	0.986564	0.9867	0.986833	0.986984	0.987129	0.987293	0.98743	0.98759	0.987751	0.987905	0.988058	0.988227	0.988376	0.988517	0.988668	0.98883	0.988965	0.989106	0.989251	0.98939	0.98952	0.989635	0.989753	0.98987	0.989983	0.990088	0.990191	0.9903	0.990398	0.990508	0.990611	0.990706	0.990802	0.990903	0.991003	0.991096
0.947771	0.973293	0.980093	0.982715	0.983933	0.984466	0.984783	0.985088	0.985375	0.985595	0.98579	0.986003	0.986194	0.986366	0.986519	0.98665	0.986786	0.986942	0.98709	0.98725	0.987393	0.987556	0.98772	0.987873	0.988033	0.988203	0.988351	0.988498	0.988651	0.988809	0.988951	0.989096	0.989241	0.989375	0.989505	0.989626	0.989745	0.989861	0.989976	0.990087	0.99019	0.990297	0.990397	0.990512	0.990615	0.990711	0.990807	0.990909	0.991009	0.991101
0.947663	0.973172	0.980026	0.982615	0.98386	0.984383	0.984704	0.985013	0.9853	0.985525	0.985725	0.985943	0.986143	0.98632	0.986467	0.986602	0.986743	0.986902	0.987047	0.987211	0.987358	0.987524	0.987686	0.987847	0.988008	0.988176	0.988331	0.98848	0.988628	0.988793	0.988939	0.989084	0.989225	0.98936	0.989495	0.989617	0.989735	0.989853	0.989975	0.990085	0.990187	0.990295	0.9904	0.990515	0.990619	0.990715	0.990812	0.990914	0.991013	0.991104
0.947452	0.97308	0.979915	0.982535	0.98377	0.984299	0.984624	0.984933	0.985226	0.985455	0.985661	0.985887	0.986094	0.986264	0.986416	0.986556	0.986701	0.986857	0.987006	0.987174	0.987323	0.987489	0.987658	0.98782	0.98798	0.988155	0.988312	0.988456	0.988612	0.988781	0.988927	0.989068	0.989209	0.989349	0.989487	0.989608	0.989727	0.989852	0.989973	0.990082	0.990185	0.990299	0.990404	0.99052	0.990624	0.990721	0.990818	0.990919	0.991016	0.991108
0.9474	0.972947	0.979833	0.982441	0.983681	0.984214	0.984539	0.984854	0.985153	0.985387	0.985601	0.985834	0.986033	0.986209	0.986366	0.98651	0.986651	0.986812	0.986965	0.987136	0.987285	0.987457	0.987628	0.987789	0.987956	0.988133	0.988285	0.988437	0.988597	0.988766	0.988907	0.989049	0.989196	0.989338	0.989474	0.989597	0.989723	0.989848	0.989968	0.990078	0.990186	0.9903	0.990406	0.990522	0.990627	0.990725	0.990821	0.99092	0.991018	0.991114
0.947176	0.972825	0.979712	0.982333	0.983582	0.984117	0.98445	0.984769	0.985074	0.985317	0.985539	0.985765	0.985971	0.986153	0.986315	0.986455	0.986601	0.986765	0.986922	0.987093	0.987249	0.987422	0.987593	0.987761	0.98793	0.988102	0.988263	0.988419	0.988579	0.988744	0.988886	0.989033	0.989182	0.989323	0.989461	0.98959	0.989717	0.98984	0.989962	0.990077	0.990185	0.9903	0.990406	0.990524	0.990629	0.990725	0.99082	0.99092	0.991023	0.991116
0.947107	0.972716	0.979608	0.982236	0.983485	0.984027	0.984368	0.984692	0.985005	0.985256	0.985469	0.985702	0.985912	0.986098	0.986257	0.986402	0.986552	0.986719	0.986876	0.987054	0.987211	0.987384	0.987562	0.987732	0.987896	0.988077	0.988241	0.988398	0.988554	0.98872	0.988868	0.989017	0.989165	0.989307	0.989452	0.989582	0.989707	0.989832	0.989959	0.990074	0.990184	0.990299	0.990406	0.990524	0.990628	0.990723	0.990818	0.990923	0.991023	0.991114
0.946854	0.97255	0.979473	0.982112	0.983376	0.983926	0.984273	0.984608	0.98493	0.985173	0.985394	0.985634	0.985849	0.986032	0.986196	0.986345	0.986499	0.986667	0.98683	0.98701	0.987167	0.987348	0.987528	0.987693	0.987866	0.988051	0.988216	0.988369	0.988526	0.988698	0.988848	0.988996	0.989145	0.989295	0.98944	0.989569	0.989695	0.989825	0.989953	0.990069	0.990179	0.990295	0.990403	0.99052	0.990623	0.990719	0.990819	0.990921	0.991019	0.991109
0.946629	0.972404	0.979347	0.982004	0.983278	0.983834	0.98419	0.984535	0.984848	0.985099	0.985326	0.98557	0.985783	0.985972	0.986139	0.986293	0.986447	0.986621	0.986786	0.986967	0.98713	0.987313	0.987489	0.987663	0.98784	0.988026	0.988187	0.988341	0.988503	0.988677	0.988827	0.988976	0.989133	0.989283	0.989427	0.989557	0.989689	0.989819	0.989948	0.990065	0.990176	0.990293	0.990399	0.990515	0.990619	0.990719	0.990816	0.990917	0.991013	0.99111
0.946403	0.972252	0.979229	0.981903	0.983182	0.983748	0.984115	0.984449	0.98477	0.985027	0.985259	0.985501	0.985719	0.985911	0.986084	0.986237	0.986398	0.986573	0.986739	0.986927	0.987093	0.987272	0.987456	0.987634	0.987813	0.987994	0.988157	0.988316	0.988481	0.988654	0.988805	0.988962	0.989119	0.989268	0.989414	0.989549	0.989681	0.989813	0.989942	0.99006	0.990171	0.990287	0.990393	0.990509	0.990617	0.990715	0.990811	0.99091	0.991013	0.991109
0.946178	0.972115	0.979126	0.981804	0.983093	0.983672	0.984025	0.984367	0.984696	0.984956	0.985186	0.985433	0.985656	0.985853	0.986025	0.986185	0.986347	0.986524	0.986696	0.986887	0.987049	0.987236	0.987425	0.987604	0.987779	0.987962	0.98813	0.988291	0.988455	0.98863	0.988788	0.988946	0.989102	0.989253	0.989404	0.989539	0.989673	0.989805	0.989935	0.990054	0.990165	0.990279	0.990385	0.990506	0.990612	0.990708	0.990803	0.990909	0.991011	0.991108
0.945979	0.972009	0.979024	0.981714	0.983017	0.98358	0.983942	0.984291	0.984623	0.984882	0.985116	0.985368	0.985595	0.985792	0.985971	0.986132	0.986296	0.98648	0.986655	0.986841	0.987012	0.987204	0.987393	0.987569	0.987745	0.987934	0.988104	0.988265	0.98843	0.988613	0.988772	0.988928	0.989086	0.989242	0.989394	0.989531	0.989665	0.989798	0.989929	0.990047	0.990156	0.990271	0.990382	0.990501	0.990605	0.9907	0.990801	0.990906	0.99101	0.991108
0.945882	0.971888	0.978919	0.98163	0.982915	0.983488	0.983858	0.98421	0.984541	0.984805	0.985044	0.985301	0.985529	0.985733	0.985913	0.986076	0.986246	0.986433	0.986604	0.986799	0.986975	0.987168	0.987354	0.987531	0.987712	0.987904	0.988073	0.988236	0.988409	0.988592	0.98875	0.988909	0.989072	0.989228	0.989382	0.989519	0.989654	0.989788	0.989918	0.990036	0.990145	0.990266	0.990374	0.990491	0.990593	0.990696	0.990796	0.990902	0.991007	0.991103
0.945652	0.971751	0.978823	0.981516	0.982818	0.983404	0.983778	0.984129	0.984464	0.98473	0.984977	0.985234	0.985467	0.985673	0.985856	0.986025	0.986199	0.986382	0.986562	0.986762	0.986939	0.987128	0.987316	0.987498	0.987682	0.987873	0.988044	0.988214	0.988389	0.988571	0.988731	0.988894	0.989058	0.989217	0.989371	0.989509	0.989645	0.989779	0.989907	0.990025	0.99014	0.990257	0.990364	0.99048	0.99059	0.99069	0.990792	0.990899	0.991002	0.991099
0.945441	0.971642	0.978697	0.981414	0.982731	0.983321	0.983694	0.98405	0.984387	0.984661	0.984907	0.98517	0.985405	0.985614	0.985803	0.985976	0.986145	0.986337	0.986523	0.986724	0.986897	0.987088	0.987281	0.987466	0.98765	0.987843	0.988021	0.988193	0.988366	0.988551	0.988715	0.988879	0.989045	0.989204	0.989359	0.989498	0.989634	0.989766	0.989896	0.990018	0.99013	0.990246	0.990352	0.990475	0.990583	0.990686	0.990789	0.990894	0.990997	0.991094
0.945279	0.971482	0.97858	0.981319	0.982641	0.983232	0.983609	0.983966	0.984313	0.984586	0.984838	0.985103	0.985341	0.985557	0.98575	0.985918	0.986097	0.986294	0.986481	0.986679	0.986854	0.98705	0.987246	0.987431	0.987616	0.987816	0.987996	0.988167	0.988343	0.988532	0.988698	0.988864	0.989031	0.98919	0.989346	0.989485	0.989619	0.989752	0.989887	0.990007	0.990117	0.990232	0.990345	0.990467	0.990577	0.99068	0.990781	0.990887	0.990991	0.99109
0.944966	0.971314	0.978462	0.981215	0.982541	0.983136	0.983514	0.983883	0.984229	0.984508	0.984762	0.985032	0.985277	0.985496	0.985685	0.985864	0.986048	0.986247	0.98643	0.98663	0.98681	0.98701	0.987205	0.987392	0.987585	0.987787	0.987966	0.988139	0.98832	0.98851	0.988678	0.988845	0.989013	0.989174	0.989329	0.989467	0.989602	0.98974	0.989872	0.98999	0.9901	0.990222	0.990334	0.990457	0.990568	0.99067	0.990771	0.990877	0.990983	0.991083
0.944779	0.971213	0.978378	0.981132	0.982459	0.983052	0.98344	0.983807	0.984157	0.984438	0.984696	0.984972	0.985221	0.985436	0.985635	0.985819	0.986004	0.986199	0.986384	0.986589	0.986773	0.986972	0.987169	0.987363	0.987558	0.987759	0.987941	0.988118	0.9883	0.988493	0.988662	0.988829	0.988998	0.989159	0.989313	0.989451	0.989591	0.989727	0.989857	0.989975	0.990092	0.990213	0.990325	0.99045	0.99056	0.990661	0.990763	0.990872	0.990978	0.991076
0.944583	0.971102	0.978279	0.981036	0.982361	0.982969	0.983355	0.983725	0.984078	0.984364	0.984629	0.984909	0.985154	0.985379	0.985584	0.985769	0.985951	0.986148	0.986338	0.986547	0.98673	0.98693	0.987135	0.987331	0.987525	0.987729	0.987916	0.988095	0.988279	0.988473	0.988642	0.988811	0.988979	0.989139	0.989294	0.989437	0.989575	0.989709	0.989838	0.989964	0.990079	0.990201	0.990316	0.990438	0.990548	0.99065	0.990754	0.990864	0.990968	0.991065
0.944319	0.970949	0.978152	0.980924	0.982264	0.982871	0.983265	0.983638	0.983995	0.984288	0.984558	0.984834	0.985091	0.985321	0.985527	0.985708	0.985893	0.986096	0.986289	0.986498	0.986683	0.986891	0.987098	0.987293	0.98749	0.9877	0.987888	0.988069	0.988254	0.988448	0.988619	0.988788	0.988955	0.989116	0.989276	0.989417	0.989553	0.989686	0.989824	0.989947	0.990064	0.990188	0.990301	0.990423	0.990534	0.990639	0.990744	0.990851	0.990955	0.991051
0.944098	0.970801	0.978047	0.980827	0.982166	0.982783	0.983179	0.983554	0.983919	0.984216	0.984482	0.98477	0.985031	0.985262	0.985465	0.985649	0.985839	0.986045	0.986239	0.98645	0.986642	0.986852	0.987058	0.987257	0.987459	0.98767	0.98786	0.988042	0.988228	0.988424	0.988595	0.988763	0.988931	0.989097	0.989254	0.989394	0.989529	0.98967	0.989806	0.989931	0.99005	0.990172	0.990285	0.990409	0.990522	0.990627	0.99073	0.990836	0.99094	0.991038
0.943848	0.970683	0.977936	0.980718	0.982072	0.982692	0.983089	0.983472	0.983842	0.984135	0.984413	0.984706	0.984968	0.985197	0.985402	0.985592	0.985786	0.985991	0.986187	0.986406	0.9866	0.98681	0.987019	0.987223	0.987427	0.98764	0.987831	0.988014	0.988202	0.988398	0.988567	0.988736	0.98891	0.989073	0.989229	0.989368	0.989511	0.989651	0.989788	0.989915	0.990033	0.990155	0.990269	0.990395	0.990509	0.990612	0.990714	0.99082	0.990926	0.991022
0.943768	0.970559	0.977821	0.980625	0.981981	0.982601	0.983005	0.983394	0.983759	0.984065	0.984347	0.984641	0.9849	0.985132	0.985343	0.985536	0.98573	0.985937	0.986141	0.986362	0.986556	0.986769	0.986983	0.987189	0.987395	0.987609	0.987801	0.987986	0.988174	0.988369	0.988539	0.988713	0.988885	0.989047	0.989202	0.989349	0.989491	0.989632	0.989771	0.989897	0.990014	0.990137	0.990254	0.990381	0.990493	0.990595	0.990697	0.990805	0.990909	0.991007
0.943574	0.970425	0.977706	0.98052	0.981886	0.982513	0.982924	0.983308	0.983686	0.983997	0.98428	0.984572	0.984834	0.98507	0.985286	0.985478	0.985673	0.985889	0.986096	0.986316	0.986513	0.986731	0.986947	0.987156	0.987363	0.987578	0.987772	0.987957	0.988143	0.988339	0.988515	0.988687	0.988857	0.989019	0.989182	0.989327	0.989471	0.989614	0.989752	0.989877	0.989995	0.990121	0.990238	0.990363	0.990474	0.990576	0.99068	0.990787	0.990892	0.990985
0.943311	0.970295	0.977587	0.980407	0.981785	0.982421	0.982827	0.983226	0.983608	0.983921	0.984202	0.984497	0.984765	0.985005	0.985221	0.985416	0.985619	0.985838	0.986043	0.986268	0.98647	0.98669	0.986908	0.987118	0.987326	0.987543	0.987738	0.987922	0.988109	0.988311	0.988485	0.988656	0.988825	0.988995	0.989157	0.989304	0.989449	0.989591	0.989728	0.989855	0.989976	0.990102	0.990218	0.990342	0.990453	0.990557	0.990659	0.990767	0.990867	0.990966
0.943216	0.970176	0.97747	0.980305	0.981693	0.982323	0.982745	0.983147	0.983531	0.983842	0.984126	0.984427	0.984699	0.98494	0.985158	0.98536	0.985566	0.985784	0.985994	0.986224	0.986428	0.98665	0.98687	0.987081	0.987291	0.987509	0.987702	0.987887	0.98808	0.98828	0.988452	0.988623	0.9888	0.988968	0.989133	0.989282	0.989425	0.989567	0.989706	0.989835	0.989957	0.990082	0.990196	0.99032	0.990433	0.990536	0.99064	0.990742	0.990848	0.990945
0.942978	0.970046	0.977361	0.980211	0.981595	0.982241	0.982669	0.983072	0.983453	0.983767	0.984055	0.984362	0.984633	0.984875	0.985101	0.985308	0.985513	0.985735	0.985949	0.986181	0.986388	0.986611	0.986832	0.987045	0.987257	0.987472	0.987666	0.987857	0.988049	0.988247	0.988419	0.988598	0.988774	0.988944	0.98911	0.989257	0.989401	0.989544	0.989686	0.989815	0.989936	0.990059	0.990173	0.9903	0.990411	0.990516	0.990614	0.990722	0.990827	0.990926
0.942765	0.969911	0.977258	0.980106	0.98151	0.982163	0.98259	0.982991	0.983375	0.983692	0.983986	0.984293	0.984566	0.984815	0.985045	0.985251	0.98546	0.985687	0.985903	0.986138	0.986347	0.986571	0.986794	0.987008	0.987218	0.987435	0.987635	0.987824	0.988014	0.988212	0.988393	0.988569	0.988747	0.988919	0.989084	0.989231	0.989376	0.989522	0.989664	0.989793	0.989911	0.990035	0.990151	0.990276	0.990389	0.990488	0.990592	0.990699	0.990806	0.990908
0.942536	0.969774	0.977132	0.980011	0.981418	0.982073	0.982499	0.982904	0.983293	0.983616	0.98391	0.984219	0.9845	0.984753	0.984983	0.985193	0.985408	0.985636	0.985855	0.986092	0.986302	0.986528	0.986752	0.986965	0.987176	0.987399	0.987597	0.987785	0.987975	0.988182	0.988361	0.988539	0.98872	0.98889	0.989055	0.989204	0.989352	0.989498	0.989639	0.989766	0.989885	0.990011	0.990126	0.990252	0.99036	0.990464	0.990568	0.990677	0.990787	0.990885
0.942317	0.969621	0.977029	0.979915	0.981326	0.98198	0.98241	0.982819	0.983215	0.983536	0.983833	0.98415	0.984436	0.984689	0.984923	0.985138	0.985355	0.985587	0.985807	0.986045	0.986257	0.986485	0.986708	0.986921	0.987139	0.98736	0.987557	0.987744	0.987943	0.988148	0.988329	0.98851	0.988689	0.98886	0.989026	0.989178	0.989326	0.989471	0.989611	0.989738	0.98986	0.989984	0.990101	0.990222	0.990335	0.990439	0.990544	0.990657	0.990763	0.990861
0.942046	0.969487	0.976915	0.979811	0.981224	0.981883	0.982317	0.982734	0.983129	0.983453	0.983758	0.984081	0.984366	0.984624	0.984863	0.985081	0.9853	0.985534	0.985756	0.985996	0.98621	0.986436	0.98666	0.98688	0.987096	0.987316	0.987513	0.987709	0.987906	0.988114	0.988297	0.988477	0.988655	0.988828	0.988997	0.98915	0.989297	0.989441	0.989581	0.989711	0.98983	0.989957	0.990068	0.990194	0.990307	0.990414	0.990522	0.990631	0.990737	0.990838
0.941867	0.969357	0.976805	0.979708	0.981127	0.98179	0.982232	0.982647	0.983045	0.983376	0.983687	0.984009	0.9843	0.984563	0.984804	0.985025	0.985246	0.985481	0.985706	0.985947	0.986159	0.986387	0.986618	0.986836	0.987051	0.987271	0.987477	0.987671	0.987871	0.988081	0.988263	0.988442	0.988623	0.988799	0.988969	0.98912	0.989266	0.98941	0.989552	0.989681	0.989802	0.989923	0.99004	0.990166	0.990281	0.990391	0.990496	0.990604	0.990713	0.990817
[truncated: 50 more columns]

## Sheet: Cont11RELAX
0.9553	0.966844	0.966895	0.964927	0.962281	0.959081	0.9557	0.952381	0.948885	0.945513	0.942355	0.939343	0.936517	0.933827	0.931358	0.928664	0.926162	0.92361	0.921287	0.918892	0.916601	0.91429	0.91209	0.910024	0.907874	0.905758	0.903847	0.901821	0.899968	0.897879	0.895892	0.894467	0.892708	0.891177	0.889435	0.887811	0.885919	0.88403	0.882107	0.879979	0.877814	0.875554	0.873252	0.870908	0.868514	0.866715	0.864761	0.862888	0.861475	0.859793
0.966682	0.975325	0.974452	0.972022	0.968936	0.965484	0.962008	0.958511	0.955003	0.951703	0.94861	0.945697	0.942957	0.940336	0.937715	0.93514	0.93264	0.930201	0.927859	0.925529	0.923243	0.920995	0.918869	0.916767	0.914635	0.912622	0.910658	0.908715	0.906726	0.904678	0.902963	0.901373	0.899734	0.898103	0.896423	0.894659	0.892768	0.890861	0.888828	0.886678	0.884447	0.882176	0.879862	0.87749	0.875297	0.873406	0.871477	0.869799	0.868238	0.866727
0.966546	0.974314	0.973162	0.970459	0.967194	0.963711	0.960153	0.95665	0.953239	0.950044	0.947065	0.944267	0.941606	0.938985	0.936436	0.933907	0.931483	0.92909	0.926793	0.924496	0.922259	0.920087	0.917969	0.915881	0.913837	0.911838	0.909927	0.907941	0.905964	0.904116	0.902407	0.900866	0.899212	0.897603	0.895861	0.894064	0.89217	0.890186	0.888108	0.885905	0.883649	0.881358	0.87901	0.876718	0.874583	0.872688	0.870896	0.869206	0.867724	0.866193
0.964346	0.971709	0.970294	0.967426	0.964121	0.960576	0.957023	0.953602	0.950306	0.947237	0.94438	0.941665	0.939036	0.936494	0.933981	0.931528	0.929151	0.926815	0.924551	0.922306	0.920137	0.91799	0.915899	0.913879	0.911867	0.909927	0.907988	0.906022	0.904199	0.9024	0.90077	0.899206	0.897585	0.895922	0.894157	0.892341	0.890389	0.888359	0.886214	0.883982	0.881703	0.879378	0.877066	0.874821	0.87273	0.870929	0.869149	0.86754	0.866037	0.864516
0.961422	0.968408	0.966823	0.96392	0.96055	0.957017	0.953547	0.950234	0.947072	0.944138	0.941375	0.938714	0.936168	0.933673	0.931241	0.928844	0.926522	0.924232	0.922017	0.919838	0.917698	0.915588	0.913561	0.911574	0.909622	0.907678	0.905756	0.903922	0.902145	0.900435	0.898813	0.897271	0.895618	0.893927	0.892147	0.890269	0.888275	0.886177	0.883992	0.881733	0.879422	0.87711	0.874826	0.872622	0.870619	0.868826	0.86712	0.865516	0.864014	0.862476
0.9579	0.964698	0.963101	0.960136	0.956777	0.953331	0.949972	0.946792	0.943775	0.940941	0.938244	0.935675	0.933184	0.930768	0.928392	0.926055	0.923782	0.921546	0.919394	0.917248	0.915148	0.913101	0.911114	0.909183	0.90724	0.905319	0.903513	0.901729	0.900035	0.898351	0.896765	0.89519	0.893518	0.891808	0.889972	0.888048	0.885988	0.883844	0.881624	0.879333	0.877035	0.874736	0.872481	0.870344	0.868367	0.866633	0.864942	0.863351	0.861829	0.860267
0.954159	0.960943	0.959268	0.956314	0.953037	0.9497	0.946477	0.943442	0.940532	0.937775	0.935176	0.93267	0.930259	0.9279	0.925586	0.923302	0.921082	0.918909	0.916791	0.914687	0.912646	0.910643	0.908711	0.906795	0.904878	0.903066	0.901308	0.899604	0.897938	0.896298	0.894696	0.8931	0.891414	0.889648	0.887767	0.88577	0.883662	0.881478	0.879222	0.87694	0.874651	0.872369	0.870162	0.86805	0.866131	0.864411	0.862738	0.861138	0.859591	0.85812
0.950479	0.957112	0.955444	0.95257	0.949397	0.946197	0.943119	0.940192	0.937364	0.93471	0.93218	0.929754	0.927402	0.925105	0.922846	0.920616	0.918458	0.91632	0.914243	0.912197	0.910202	0.908253	0.906344	0.904454	0.902639	0.900876	0.899195	0.897523	0.8959	0.894259	0.892645	0.891032	0.889296	0.887481	0.885528	0.883477	0.881326	0.879102	0.876854	0.874576	0.872298	0.870048	0.867857	0.865794	0.8639	0.862196	0.860519	0.858903	0.857434	0.856032
0.946547	0.953231	0.951668	0.948907	0.945874	0.942822	0.939859	0.937016	0.934295	0.931716	0.929268	0.926905	0.924615	0.922373	0.920169	0.918	0.915876	0.913781	0.91176	0.909761	0.907818	0.905899	0.904017	0.902223	0.90046	0.898772	0.897122	0.895494	0.893872	0.892229	0.890606	0.888941	0.88716	0.88527	0.883261	0.881161	0.878968	0.87675	0.874502	0.872231	0.869975	0.867733	0.86558	0.863543	0.861671	0.859962	0.858276	0.856732	0.855325	0.853966
0.942733	0.949521	0.948063	0.945439	0.942549	0.939605	0.93672	0.933982	0.931338	0.928842	0.926457	0.924157	0.921923	0.919737	0.917596	0.915461	0.913381	0.91134	0.909366	0.907417	0.905509	0.90362	0.901829	0.900086	0.898397	0.896742	0.895135	0.893513	0.891891	0.890245	0.888578	0.886866	0.885012	0.883062	0.881	0.878853	0.876664	0.874443	0.872197	0.869941	0.867687	0.86547	0.863339	0.861322	0.859453	0.857735	0.856115	0.854631	0.853263	0.851913
0.939081	0.945982	0.944658	0.942167	0.939378	0.936506	0.933722	0.931057	0.928495	0.926062	0.923741	0.921497	0.919319	0.917193	0.915089	0.912998	0.910968	0.908975	0.90705	0.90514	0.903261	0.90146	0.89972	0.89805	0.896394	0.894784	0.893185	0.891564	0.889941	0.88826	0.88655	0.884762	0.882847	0.880841	0.87873	0.876583	0.874388	0.872166	0.869931	0.86767	0.865434	0.863233	0.861118	0.859106	0.857234	0.855576	0.854014	0.852569	0.851209	0.849883
0.93552	0.942596	0.941409	0.939012	0.936281	0.933508	0.930794	0.928211	0.925714	0.923347	0.921085	0.918899	0.916784	0.914694	0.912637	0.910596	0.908616	0.906672	0.904789	0.902909	0.901116	0.899367	0.8977	0.896063	0.894453	0.892854	0.891257	0.889639	0.887982	0.886265	0.884483	0.882631	0.880658	0.878598	0.876485	0.87433	0.87213	0.869914	0.867669	0.865419	0.863193	0.861001	0.858888	0.856877	0.855062	0.853457	0.851933	0.850499	0.849159	0.847876
0.932143	0.939381	0.938276	0.935918	0.933282	0.930574	0.927944	0.925424	0.922996	0.920693	0.918492	0.916373	0.914295	0.912256	0.910252	0.908265	0.906333	0.904436	0.902584	0.900788	0.899048	0.897373	0.89574	0.894148	0.892552	0.890957	0.889364	0.887716	0.886023	0.884239	0.882396	0.880481	0.878453	0.876387	0.874262	0.8721	0.869901	0.867671	0.86543	0.863185	0.860961	0.858767	0.856652	0.854692	0.852928	0.85136	0.849848	0.848434	0.847133	0.845913
0.928911	0.936244	0.935156	0.932896	0.930321	0.927699	0.925132	0.922685	0.920325	0.918087	0.915957	0.913878	0.911855	0.909869	0.907922	0.905983	0.904103	0.902238	0.900468	0.898727	0.897061	0.89542	0.893832	0.892256	0.890666	0.889078	0.887456	0.885773	0.884015	0.882174	0.880269	0.878294	0.876258	0.874177	0.872042	0.869877	0.867661	0.865429	0.863189	0.860941	0.85871	0.85651	0.85444	0.852528	0.850802	0.849244	0.847752	0.846376	0.845135	0.843987
0.925695	0.933053	0.932084	0.929886	0.927403	0.924845	0.922356	0.919982	0.917693	0.915531	0.913444	0.911423	0.909455	0.907529	0.905634	0.90375	0.901902	0.900118	0.898403	0.896736	0.895105	0.89351	0.89194	0.89037	0.888789	0.887174	0.885518	0.883773	0.881956	0.880057	0.878092	0.876106	0.874052	0.871958	0.869817	0.867632	0.86541	0.863176	0.860928	0.858667	0.856428	0.854265	0.852238	0.850363	0.848651	0.847111	0.845657	0.844338	0.843165	0.842115
0.922343	0.929921	0.929025	0.926929	0.924512	0.922038	0.919628	0.917331	0.915125	0.913008	0.910985	0.90902	0.907116	0.905242	0.903405	0.901553	0.899786	0.898058	0.896418	0.894786	0.893199	0.891625	0.890062	0.888503	0.886896	0.885249	0.883531	0.881728	0.879852	0.877893	0.875915	0.873909	0.871839	0.869737	0.867572	0.865377	0.863149	0.860903	0.858638	0.856365	0.854156	0.852031	0.850039	0.848178	0.846486	0.844981	0.843582	0.842328	0.841248	0.840255
0.919262	0.926892	0.9261	0.924061	0.921729	0.919338	0.917009	0.914799	0.91264	0.910593	0.908627	0.906729	0.904876	0.903063	0.901258	0.899486	0.897773	0.89612	0.894514	0.892925	0.89136	0.889793	0.888242	0.886657	0.885018	0.883309	0.881533	0.87967	0.877732	0.875757	0.873756	0.871731	0.869649	0.867518	0.86534	0.863135	0.86089	0.858622	0.856341	0.854092	0.851915	0.849822	0.847842	0.846	0.844342	0.842889	0.841551	0.840386	0.839359	0.838425
0.916104	0.923924	0.923193	0.921251	0.91901	0.916707	0.914474	0.912313	0.910229	0.90824	0.906347	0.904501	0.902713	0.90093	0.899206	0.897489	0.895851	0.89423	0.892666	0.8911	0.889542	0.887987	0.886412	0.884796	0.883096	0.881329	0.879492	0.877566	0.875609	0.873609	0.871587	0.869546	0.867433	0.865286	0.863095	0.86087	0.858599	0.856311	0.854049	0.851828	0.849678	0.847594	0.845632	0.843823	0.842216	0.840821	0.839567	0.838453	0.837484	0.836555
0.913164	0.921031	0.920407	0.918559	0.91641	0.914208	0.912023	0.909943	0.907916	0.906003	0.90416	0.902381	0.900622	0.898918	0.897249	0.895606	0.893997	0.892417	0.890874	0.889314	0.887769	0.886191	0.884585	0.882907	0.881149	0.879321	0.877418	0.87547	0.873486	0.871463	0.869422	0.867347	0.865213	0.86305	0.860836	0.858581	0.856286	0.854013	0.851774	0.849576	0.847433	0.845364	0.843431	0.84167	0.840118	0.838803	0.837599	0.836542	0.835578	0.834645
0.910151	0.918212	0.917703	0.915958	0.91392	0.911765	0.909668	0.907645	0.9057	0.903836	0.902063	0.900311	0.89863	0.89698	0.895385	0.893769	0.892199	0.890641	0.889102	0.887556	0.885988	0.884379	0.882712	0.880975	0.879156	0.877261	0.875333	0.873356	0.871346	0.869301	0.867223	0.865124	0.862973	0.860783	0.858535	0.856254	0.85397	0.851716	0.849496	0.847302	0.845171	0.843127	0.84124	0.839532	0.838055	0.836788	0.83564	0.83459	0.833624	0.832784
0.907398	0.915581	0.915171	0.91354	0.911538	0.909474	0.90743	0.90549	0.90359	0.901798	0.900046	0.89837	0.89674	0.895164	0.893592	0.892011	0.890462	0.888905	0.887379	0.885809	0.884209	0.88254	0.880814	0.879015	0.877126	0.875203	0.873243	0.871238	0.869203	0.867116	0.865012	0.862892	0.86071	0.858484	0.856206	0.853932	0.851663	0.849426	0.847206	0.84502	0.842911	0.84091	0.83907	0.837432	0.836003	0.83479	0.833651	0.832602	0.831726	0.830936
0.904758	0.913068	0.912785	0.911176	0.909271	0.907254	0.905297	0.9034	0.901573	0.899798	0.898122	0.896495	0.894938	0.893381	0.891842	0.890281	0.888732	0.887188	0.885638	0.884035	0.882375	0.880648	0.878859	0.876989	0.87507	0.873113	0.871123	0.869089	0.867012	0.864894	0.862767	0.860615	0.858394	0.856135	0.853862	0.851601	0.849346	0.847106	0.844892	0.842725	0.840655	0.838697	0.836923	0.83533	0.833955	0.832752	0.831617	0.830656	0.82983	0.829069
0.902253	0.910722	0.910434	0.908931	0.907066	0.905141	0.903223	0.9014	0.899586	0.897884	0.896257	0.894702	0.89316	0.891634	0.890113	0.88855	0.887013	0.885444	0.883861	0.882199	0.880481	0.878692	0.876831	0.874929	0.872974	0.870985	0.868964	0.866886	0.864775	0.862634	0.860472	0.858279	0.856023	0.853766	0.851504	0.849254	0.846995	0.844758	0.84256	0.84043	0.8384	0.836502	0.834772	0.833232	0.83187	0.830672	0.829624	0.828714	0.827917	0.827156
0.899958	0.908366	0.908203	0.906729	0.904962	0.903071	0.90123	0.899414	0.897673	0.896018	0.894463	0.89292	0.891406	0.889896	0.888371	0.88682	0.885258	0.883656	0.882013	0.880294	0.878515	0.876654	0.874758	0.872818	0.87083	0.868808	0.866741	0.864627	0.862491	0.860313	0.858108	0.855879	0.853624	0.851376	0.849123	0.846867	0.844609	0.842387	0.840223	0.838129	0.836156	0.8343	0.832621	0.831097	0.829744	0.828631	0.827634	0.826755	0.82596	0.825191
0.897438	0.906084	0.905953	0.904597	0.902862	0.901055	0.899217	0.897476	0.895783	0.894202	0.892656	0.891139	0.889642	0.888126	0.886612	0.885037	0.883441	0.881782	0.880082	0.878303	0.876452	0.874555	0.872621	0.870646	0.868623	0.866553	0.864449	0.862309	0.860135	0.857913	0.855671	0.853442	0.851194	0.848955	0.846695	0.844439	0.842193	0.840002	0.837873	0.835832	0.833898	0.832093	0.830431	0.828919	0.827649	0.826588	0.825623	0.82475	0.823949	0.823191
0.895329	0.903904	0.903891	0.902544	0.900891	0.899069	0.897306	0.895609	0.893989	0.892411	0.890886	0.889384	0.887877	0.886371	0.88483	0.88322	0.881566	0.879851	0.878091	0.876239	0.874349	0.872411	0.87044	0.868429	0.866356	0.864247	0.862116	0.859936	0.857716	0.855456	0.853212	0.850989	0.848748	0.8465	0.844238	0.841993	0.839777	0.837618	0.835539	0.833536	0.83165	0.829862	0.828215	0.826784	0.825566	0.824539	0.823582	0.822705	0.821917	0.821182
0.892999	0.90179	0.901784	0.900533	0.898859	0.897119	0.895403	0.893782	0.892162	0.890605	0.889094	0.887581	0.886084	0.884551	0.882975	0.881309	0.879601	0.877828	0.875994	0.874103	0.872171	0.870197	0.868188	0.866125	0.864013	0.861876	0.859705	0.857479	0.855221	0.852956	0.850719	0.848502	0.846252	0.844002	0.84175	0.839533	0.837348	0.835237	0.833194	0.831237	0.82937	0.827598	0.826029	0.824651	0.823469	0.822452	0.821495	0.820633	0.819868	0.819178
0.89104	0.899735	0.899821	0.898518	0.896926	0.895228	0.893589	0.891959	0.890356	0.88881	0.887285	0.885781	0.884255	0.882685	0.88105	0.879329	0.877564	0.875718	0.873842	0.871908	0.869938	0.867923	0.865861	0.863757	0.861616	0.859437	0.857218	0.854953	0.852691	0.85043	0.848199	0.845971	0.843718	0.841477	0.839253	0.837065	0.834926	0.832849	0.830851	0.828913	0.827062	0.825365	0.823848	0.822508	0.82134	0.820325	0.819384	0.818547	0.817828	0.817205
0.888817	0.897699	0.897721	0.896523	0.89498	0.893368	0.891717	0.890105	0.888515	0.886953	0.885439	0.883906	0.882344	0.880716	0.879027	0.877251	0.875413	0.873524	0.871606	0.869633	0.867622	0.865553	0.863448	0.861315	0.859132	0.856907	0.854648	0.852379	0.85012	0.847865	0.845623	0.843393	0.841148	0.838934	0.836738	0.834596	0.83249	0.830458	0.828477	0.826556	0.824779	0.823134	0.821656	0.820333	0.819171	0.818173	0.817259	0.816468	0.815816	0.815236
0.886895	0.8956	0.895741	0.894586	0.893132	0.891496	0.889859	0.888257	0.886646	0.885094	0.883549	0.881977	0.880357	0.878675	0.876928	0.87508	0.873198	0.871265	0.869307	0.86729	0.865223	0.86311	0.860975	0.858799	0.856568	0.854303	0.85204	0.849774	0.847521	0.845255	0.843009	0.840787	0.838569	0.836382	0.83423	0.83212	0.830057	0.828043	0.82608	0.82423	0.822503	0.820898	0.81944	0.818125	0.816984	0.816014	0.815146	0.814422	0.813813	0.813284
0.884555	0.893526	0.893734	0.89269	0.891207	0.889585	0.887959	0.886335	0.884736	0.883154	0.88157	0.879942	0.878268	0.876532	0.874712	0.872818	0.870892	0.868919	0.866917	0.864844	0.862732	0.860587	0.85841	0.856186	0.853916	0.851645	0.849385	0.847125	0.844861	0.842592	0.840355	0.838159	0.835968	0.833825	0.831704	0.829637	0.827591	0.825595	0.823701	0.821901	0.820215	0.818631	0.817184	0.815893	0.81478	0.813858	0.813057	0.812376	0.811819	0.811336
0.882689	0.891635	0.891938	0.89082	0.889333	0.887712	0.886053	0.884437	0.882801	0.881176	0.879532	0.877849	0.876119	0.874308	0.87244	0.8705	0.868532	0.866511	0.86445	0.86233	0.860185	0.857996	0.85577	0.853505	0.851229	0.848961	0.846707	0.844435	0.842167	0.839906	0.837694	0.835525	0.833376	0.831264	0.829186	0.827135	0.825108	0.823178	0.821334	0.819574	0.81791	0.816339	0.814917	0.813656	0.812591	0.811734	0.810977	0.810349	0.809838	0.809407
0.880698	0.889806	0.890002	0.888883	0.887399	0.885742	0.884095	0.882442	0.880764	0.87908	0.877383	0.875646	0.873842	0.871982	0.870068	0.868087	0.86607	0.86399	0.861881	0.859728	0.857539	0.855301	0.853034	0.850764	0.84849	0.846228	0.843963	0.841688	0.839428	0.837192	0.835007	0.832881	0.830763	0.828693	0.826631	0.824599	0.822637	0.820757	0.818952	0.817216	0.815566	0.814022	0.812631	0.811417	0.810417	0.809606	0.808902	0.80832	0.807861	0.807461
0.878963	0.88784	0.888028	0.886909	0.885383	0.883741	0.882055	0.880357	0.87862	0.876884	0.875135	0.873324	0.87147	0.869564	0.86761	0.865578	0.863501	0.861371	0.859229	0.857031	0.854792	0.852514	0.850241	0.847974	0.845707	0.843435	0.841167	0.8389	0.836666	0.834456	0.832313	0.830218	0.828142	0.826089	0.824046	0.822079	0.820165	0.818325	0.816544	0.814823	0.813201	0.811687	0.810344	0.809195	0.80824	0.807482	0.806825	0.806297	0.80587	0.805516
0.876719	0.885698	0.885926	0.884776	0.883282	0.881606	0.879879	0.878127	0.876343	0.87456	0.872739	0.87088	0.868983	0.867037	0.865034	0.862942	0.860815	0.858654	0.856467	0.85422	0.851942	0.849658	0.847389	0.845128	0.842852	0.840579	0.83832	0.83608	0.833873	0.831704	0.829594	0.827541	0.825482	0.823448	0.821469	0.819551	0.817677	0.815861	0.814097	0.812404	0.810813	0.809347	0.808067	0.806964	0.806063	0.805353	0.80475	0.804255	0.803876	0.803557
0.874619	0.883622	0.883788	0.882671	0.881132	0.879409	0.877622	0.87582	0.873989	0.872133	0.870261	0.868358	0.86642	0.864423	0.862359	0.860215	0.858055	0.855847	0.853611	0.851325	0.849041	0.84676	0.844497	0.842228	0.839951	0.837687	0.835454	0.833241	0.831076	0.828939	0.82687	0.824835	0.822795	0.820825	0.818895	0.817016	0.815167	0.813368	0.811632	0.80997	0.808426	0.807023	0.805788	0.804738	0.803886	0.803229	0.802661	0.802214	0.801871	0.801609
0.872509	0.88142	0.88164	0.880472	0.878881	0.877096	0.87526	0.873413	0.871508	0.869601	0.867686	0.865743	0.863753	0.861694	0.859578	0.857402	0.855195	0.852937	0.850662	0.84837	0.846088	0.843815	0.841544	0.839274	0.837007	0.83477	0.832565	0.830393	0.82826	0.826165	0.824114	0.822098	0.820122	0.8182	0.81631	0.814456	0.812625	0.810854	0.80915	0.807534	0.806051	0.804693	0.803511	0.80251	0.801712	0.80109	0.800571	0.800161	0.799875	0.799658
0.870167	0.879212	0.879375	0.878155	0.876502	0.874671	0.872793	0.870873	0.868918	0.866968	0.865015	0.86302	0.860968	0.858856	0.856709	0.854485	0.852229	0.849933	0.847652	0.845362	0.843089	0.840808	0.838538	0.836279	0.834039	0.831829	0.829667	0.827528	0.825437	0.82336	0.821329	0.819378	0.81745	0.815567	0.813702	0.811866	0.810064	0.808325	0.806667	0.805112	0.803673	0.802367	0.801234	0.800287	0.799525	0.798954	0.798472	0.79812	0.79788	0.797693
0.868051	0.876953	0.877038	0.875742	0.87404	0.872166	0.87021	0.868239	0.866242	0.864255	0.862247	0.860188	0.858082	0.855939	0.853744	0.85147	0.849175	0.846873	0.844595	0.842314	0.840034	0.837753	0.835494	0.833263	0.831051	0.828885	0.826755	0.824658	0.822586	0.820529	0.818563	0.816659	0.814771	0.812914	0.811068	0.809261	0.80749	0.805797	0.804198	0.802687	0.801301	0.800042	0.798963	0.798053	0.797341	0.796808	0.796385	0.796079	0.79587	0.795718
0.86561	0.874481	0.87451	0.87318	0.871446	0.8695	0.867498	0.865489	0.863458	0.861418	0.859348	0.857235	0.855099	0.85291	0.850667	0.848356	0.846055	0.843755	0.841488	0.839201	0.836923	0.834654	0.832424	0.830222	0.828053	0.82592	0.823833	0.821757	0.819705	0.817712	0.815794	0.81393	0.812069	0.810231	0.808414	0.806639	0.804914	0.80328	0.801725	0.800265	0.798927	0.797722	0.79668	0.79582	0.795148	0.794674	0.794297	0.794025	0.793852	0.793736
0.863066	0.871885	0.871891	0.870536	0.868726	0.866734	0.864697	0.862657	0.860572	0.858468	0.856344	0.854201	0.852019	0.849782	0.847503	0.845185	0.842888	0.840599	0.838327	0.836042	0.833777	0.831537	0.829335	0.827177	0.825043	0.822953	0.820887	0.818831	0.816844	0.814899	0.813021	0.811184	0.809342	0.807534	0.805749	0.80402	0.802353	0.800763	0.799259	0.797847	0.796561	0.795394	0.794402	0.793582	0.792968	0.792542	0.7922	0.791964	0.791828	0.79175
0.860382	0.86921	0.8692	0.867764	0.865911	0.863887	0.861821	0.859725	0.857575	0.855415	0.853262	0.851073	0.848842	0.846569	0.844286	0.841971	0.839685	0.837392	0.835123	0.832852	0.830615	0.828404	0.826247	0.824123	0.822032	0.819963	0.817919	0.815928	0.813989	0.812084	0.810234	0.808418	0.806605	0.804829	0.80309	0.801419	0.799795	0.798255	0.796798	0.795439	0.794191	0.793073	0.792121	0.791359	0.790794	0.790402	0.790098	0.7899	0.789803	0.789757
0.857673	0.866495	0.866387	0.864905	0.863021	0.86097	0.858846	0.856682	0.854474	0.852286	0.850086	0.847847	0.845581	0.843303	0.841025	0.838723	0.836433	0.834143	0.831888	0.829645	0.827438	0.82527	0.823147	0.821067	0.818998	0.816952	0.814972	0.813029	0.811132	0.809255	0.807425	0.805639	0.803858	0.802128	0.800447	0.798818	0.797245	0.795751	0.794347	0.793024	0.791825	0.790746	0.789852	0.789139	0.788609	0.788256	0.78799	0.787833	0.787768	0.787768
0.854914	0.863613	0.863466	0.861962	0.860056	0.857944	0.855752	0.853529	0.851294	0.849058	0.846809	0.844535	0.842265	0.839993	0.837729	0.835424	0.833138	0.830862	0.828636	0.826422	0.824258	0.822125	0.820046	0.817988	0.815943	0.813961	0.812031	0.810129	0.808261	0.806405	0.804606	0.802852	0.801117	0.799445	0.797805	0.796227	0.7947	0.793258	0.79189	0.790615	0.789455	0.788433	0.787588	0.786911	0.786421	0.786107	0.785882	0.785758	0.785739	0.785758
0.851875	0.8606	0.860454	0.858939	0.856973	0.854792	0.852541	0.850294	0.848012	0.845727	0.843443	0.841167	0.838904	0.836648	0.834384	0.832083	0.829811	0.827565	0.825369	0.823198	0.821068	0.81898	0.816924	0.814891	0.81291	0.810978	0.80909	0.807218	0.805371	0.803546	0.80178	0.800072	0.798395	0.796764	0.795175	0.793642	0.792166	0.79076	0.78944	0.788205	0.7871	0.786127	0.785318	0.784681	0.784231	0.783959	0.783768	0.783691	0.783692	0.783745
0.848841	0.857584	0.857426	0.855837	0.853792	0.851547	0.849273	0.846977	0.844643	0.842324	0.840038	0.837769	0.835524	0.833268	0.831009	0.828722	0.82648	0.824262	0.822109	0.819972	0.817887	0.815822	0.813791	0.811822	0.809891	0.808002	0.806144	0.804295	0.802479	0.800687	0.798966	0.797316	0.79568	0.794099	0.792555	0.791073	0.789632	0.788274	0.786992	0.785811	0.784756	0.783819	0.78305	0.782453	0.782045	0.781808	0.781665	0.781608	0.781645	0.781723
0.845796	0.85454	0.854289	0.85261	0.850498	0.848233	0.845909	0.843561	0.841193	0.838873	0.836596	0.834347	0.832103	0.829852	0.827609	0.825352	0.823138	0.820962	0.818843	0.816751	0.81469	0.81265	0.810684	0.808766	0.806879	0.805021	0.803186	0.801368	0.799585	0.797838	0.796174	0.794565	0.792978	0.791442	0.789948	0.788501	0.787107	0.785787	0.784559	0.783426	0.782407	0.78151	0.780781	0.780227	0.779855	0.779666	0.779545	0.779526	0.779588	0.779692
0.842709	0.85134	0.850993	0.849249	0.847126	0.844812	0.842437	0.840057	0.837692	0.835383	0.83313	0.830883	0.828645	0.826411	0.824201	0.821972	0.819799	0.817657	0.815583	0.813515	0.811481	0.809505	0.80759	0.805717	0.803861	0.802027	0.800224	0.798439	0.796701	0.795011	0.793388	0.791828	0.790285	0.788799	0.78734	0.785939	0.784582	0.783315	0.782135	0.781039	0.78006	0.779203	0.778517	0.777999	0.777676	0.77751	0.777428	0.777435	0.777524	0.777642
0.839354	0.847933	0.847538	0.845803	0.843636	0.841275	0.838873	0.8365	0.834151	0.83187	0.829621	0.827382	0.825163	0.822963	0.820782	0.818593	0.816454	0.814358	0.812309	0.810269	0.808299	0.806374	0.804505	0.802664	0.800834	0.799032	0.797262	0.795523	0.793841	0.792191	0.790616	0.7891	0.787608	0.786156	0.784742	0.783379	0.782074	0.780855	0.779711	0.778655	0.777715	0.776901	0.776252	0.775784	0.775486	0.775359	0.775305	0.77534	0.775444	0.775575
0.835831	0.844405	0.844047	0.842268	0.840053	0.837668	0.835278	0.832925	0.830608	0.828331	0.826091	0.823872	0.821687	0.819515	0.817376	0.81522	0.813126	0.811055	0.809035	0.807058	0.80514	0.803262	0.801426	0.79961	0.797813	0.796045	0.79432	0.792636	0.790994	0.78939	0.787859	0.786393	0.784934	0.783527	0.78215	0.780838	0.779581	0.778397	0.777292	0.776275	0.775378	0.774602	0.774003	0.77356	0.773302	0.773205	0.773179	0.77323	0.773348	0.773495
0.832227	0.840908	0.840493	0.838658	0.836419	0.83405	0.831685	0.829368	0.827055	0.824786	0.822565	0.82038	0.818223	0.81609	0.813984	0.811873	0.809804	0.807762	0.805805	0.80388	0.802008	0.800165	0.798354	0.796573	0.794808	0.793083	0.791414	0.789768	0.788172	0.786611	0.785128	0.783694	0.782279	0.780908	0.779581	0.778316	0.777094	0.775949	0.774883	0.773908	0.773048	0.772322	0.771749	0.771348	0.771121	0.771053	0.771044	0.77111	0.771245	0.771405
0.828805	0.837359	0.836866	0.835004	0.832788	0.830448	0.828124	0.825809	0.823503	0.821251	0.819065	0.816905	0.814785	0.812684	0.810623	0.808536	0.806497	0.804516	0.802612	0.800735	0.798898	0.79708	0.795304	0.793553	0.791832	0.790162	0.788528	0.786927	0.785372	0.783858	0.782407	0.781016	0.779635	0.778313	0.777033	0.775802	0.774618	0.773511	0.772487	0.771549	0.77074	0.77004	0.76951	0.769142	0.768945	0.768895	0.768902	0.768985	0.769134	0.769295
0.825093	0.833632	0.83314	0.831321	0.829147	0.826858	0.824541	0.822235	0.819946	0.817731	0.815569	0.813446	0.811358	0.809302	0.807267	0.80521	0.803232	0.801303	0.799447	0.797605	0.795795	0.794012	0.792266	0.790559	0.788891	0.787256	0.785668	0.784107	0.782599	0.781114	0.779705	0.778348	0.777016	0.775741	0.774494	0.773301	0.772155	0.77109	0.770102	0.769215	0.768433	0.767777	0.767281	0.766944	0.766766	0.766732	0.766757	0.766855	0.767006	0.767169
0.821273	0.829872	0.829447	0.827683	0.825568	0.823282	0.820971	0.818681	0.816429	0.814235	0.812108	0.810013	0.80797	0.805939	0.803935	0.801938	0.800011	0.798131	0.796311	0.794497	0.792721	0.790967	0.789263	0.787608	0.785974	0.784382	0.782832	0.781317	0.779837	0.778393	0.777017	0.775708	0.774422	0.77318	0.77197	0.770814	0.769709	0.76868	0.767744	0.766883	0.766146	0.765525	0.765061	0.764744	0.764583	0.764568	0.764609	0.76471	0.764863	0.765043
0.817492	0.826213	0.825855	0.824155	0.822029	0.819739	0.817439	0.815184	0.812948	0.810783	0.808681	0.80663	0.80461	0.80261	0.800665	0.798719	0.796842	0.794998	0.793205	0.791424	0.789676	0.787962	0.786309	0.784685	0.783091	0.781536	0.78003	0.778541	0.7771	0.775687	0.774357	0.773093	0.771839	0.770633	0.76946	0.768344	0.767275	0.766298	0.765388	0.764573	0.763871	0.763283	0.76284	0.762541	0.7624	0.762402	0.762446	0.76255	0.76272	0.762907
0.813888	0.822695	0.822399	0.820661	0.818519	0.816232	0.813965	0.81172	0.809507	0.807363	0.805303	0.803273	0.801284	0.799343	0.79745	0.795553	0.793712	0.791895	0.790136	0.788381	0.78667	0.785004	0.783379	0.781794	0.780235	0.778722	0.77724	0.775789	0.774377	0.773008	0.771723	0.770491	0.769272	0.768102	0.766968	0.765889	0.764871	0.76392	0.763057	0.762279	0.76161	0.761043	0.760618	0.760339	0.760217	0.760223	0.760271	0.760394	0.760572	0.760764
0.810409	0.81929	0.818921	0.817155	0.815011	0.812759	0.810498	0.808275	0.80608	0.803977	0.801938	0.79994	0.798009	0.796118	0.794277	0.792418	0.790604	0.78882	0.787085	0.785366	0.783702	0.782061	0.780473	0.778921	0.777403	0.775913	0.774467	0.773044	0.771676	0.770352	0.769097	0.767899	0.766716	0.765585	0.764488	0.76346	0.762469	0.761565	0.760739	0.759994	0.759348	0.758799	0.758395	0.758137	0.75802	0.75803	0.758098	0.75823	0.758414	0.758598
0.807024	0.815793	0.815393	0.81363	0.811526	0.809279	0.80704	0.804834	0.802682	0.800599	0.798593	0.796652	0.794772	0.792935	0.791132	0.7893	0.78752	0.785759	0.784059	0.782384	0.780744	0.779138	0.777582	0.77607	0.774574	0.773119	0.771701	0.77032	0.768996	0.767701	0.766481	0.765319	0.764175	0.76308	0.762035	0.761034	0.760091	0.759224	0.758432	0.75771	0.757082	0.756556	0.756174	0.755921	0.755811	0.755841	0.755919	0.756059	0.756236	0.756424
0.803358	0.812175	0.811805	0.8101	0.808006	0.805784	0.803566	0.801405	0.799275	0.797228	0.79528	0.793392	0.791568	0.78977	0.787996	0.786198	0.78444	0.782712	0.781055	0.779402	0.777796	0.77622	0.774703	0.773211	0.77175	0.770321	0.768945	0.767609	0.766314	0.765054	0.763868	0.762746	0.761638	0.760596	0.759577	0.758625	0.75772	0.756888	0.756119	0.755416	0.754811	0.754308	0.753933	0.753688	0.753599	0.753641	0.753729	0.753862	0.754045	0.754245
0.799686	0.808575	0.808283	0.806581	0.80451	0.802304	0.800134	0.797994	0.795901	0.793912	0.792017	0.790187	0.788404	0.786635	0.784895	0.783116	0.781388	0.779701	0.778062	0.77644	0.77486	0.773322	0.771823	0.770364	0.768927	0.767539	0.766207	0.764899	0.763638	0.762411	0.761266	0.760179	0.759125	0.758109	0.75714	0.756227	0.755357	0.754548	0.753798	0.753119	0.752537	0.752042	0.751676	0.751455	0.751378	0.751432	0.751515	0.751657	0.751853	0.752069
0.796052	0.805082	0.804774	0.803088	0.801029	0.798873	0.796723	0.794623	0.792587	0.790651	0.788817	0.787028	0.785274	0.783539	0.781816	0.780064	0.778373	0.776699	0.775088	0.773489	0.771945	0.770421	0.768952	0.767516	0.766118	0.764774	0.763469	0.762194	0.760966	0.759778	0.758669	0.757636	0.756609	0.755644	0.754715	0.753837	0.75299	0.752201	0.751475	0.750819	0.750246	0.749761	0.749419	0.749213	0.749151	0.749202	0.749295	0.749451	0.749665	0.749897
0.792631	0.801583	0.801281	0.7996	0.797596	0.79546	0.793353	0.79131	0.78933	0.787457	0.785665	0.783906	0.782184	0.780462	0.778764	0.777045	0.775362	0.773711	0.772121	0.770554	0.769021	0.767525	0.766077	0.764678	0.763323	0.762005	0.760733	0.75949	0.758301	0.75715	0.756094	0.755089	0.754114	0.75319	0.752297	0.751442	0.750614	0.749849	0.749148	0.748501	0.74794	0.74748	0.747155	0.746966	0.746903	0.746965	0.747075	0.747251	0.747483	0.747737
0.788977	0.798017	0.79774	0.796131	0.794153	0.792067	0.790022	0.788038	0.786125	0.784298	0.782536	0.780809	0.779099	0.777398	0.775732	0.774016	0.772354	0.770721	0.769161	0.767603	0.766096	0.764619	0.763207	0.761851	0.760522	0.759236	0.757996	0.756792	0.75564	0.754543	0.753515	0.752564	0.75163	0.750743	0.749873	0.749038	0.748234	0.747495	0.746803	0.746169	0.745633	0.745192	0.744886	0.744698	0.744649	0.744731	0.744863	0.745059	0.745313	0.745588
0.785376	0.794465	0.794281	0.792698	0.790775	0.788751	0.786769	0.784857	0.782989	0.78119	0.779459	0.777737	0.776043	0.77437	0.772702	0.771001	0.769352	0.767745	0.76619	0.764656	0.763165	0.761721	0.760351	0.75902	0.757722	0.756468	0.755266	0.754099	0.753003	0.751933	0.750961	0.750052	0.749155	0.748292	0.747441	0.746631	0.745854	0.745124	0.744445	0.743837	0.743322	0.742902	0.7426	0.742429	0.742403	0.742507	0.742661	0.742882	0.743158	0.743467
0.781748	0.791015	0.790857	0.789338	0.787481	0.785522	0.783616	0.781749	0.779908	0.778137	0.776404	0.774693	0.77302	0.771337	0.769679	0.767986	0.76636	0.764753	0.763219	0.761697	0.760237	0.758836	0.757488	0.756187	0.75492	0.753705	0.75254	0.751429	0.75036	0.749348	0.748419	0.747548	0.746676	0.745831	0.745006	0.744223	0.743456	0.742738	0.742087	0.741501	0.741009	0.740596	0.740314	0.740168	0.740168	0.740296	0.740477	0.740721	0.741031	0.741349
0.778388	0.787647	0.787556	0.786098	0.784304	0.782426	0.780561	0.778715	0.776896	0.775113	0.773382	0.771684	0.769991	0.768312	0.766657	0.764982	0.76335	0.761759	0.760235	0.758741	0.757322	0.755941	0.754624	0.753353	0.752124	0.750945	0.749838	0.748755	0.747745	0.746778	0.745888	0.745041	0.744187	0.743368	0.742571	0.741797	0.741043	0.740355	0.739727	0.739166	0.738682	0.738292	0.738038	0.737921	0.737948	0.738105	0.73831	0.738589	0.73891	0.739242
0.774927	0.784334	0.784318	0.782931	0.781229	0.779391	0.777545	0.775718	0.773878	0.772089	0.770366	0.76864	0.766946	0.765264	0.763626	0.761941	0.760322	0.758739	0.75724	0.755787	0.754388	0.753037	0.751749	0.750516	0.749325	0.748205	0.747127	0.746104	0.745141	0.744213	0.743348	0.742519	0.741691	0.740902	0.740114	0.739355	0.738631	0.737967	0.737365	0.736815	0.736356	0.735996	0.735774	0.735687	0.735744	0.735927	0.736169	0.73646	0.736795	0.73714
0.7717	0.781165	0.781215	0.779925	0.778254	0.776425	0.77459	0.772728	0.770871	0.769081	0.767319	0.765584	0.763883	0.762214	0.760562	0.758886	0.757272	0.755711	0.754253	0.752819	0.751449	0.750127	0.748877	0.747682	0.746552	0.74546	0.744445	0.74347	0.742547	0.741645	0.740798	0.739996	0.739198	0.738419	0.737646	0.736917	0.736218	0.735583	0.734993	0.73447	0.734044	0.733719	0.733529	0.733476	0.73356	0.733781	0.734036	0.734341	0.73469	0.73505
0.76851	0.778079	0.778246	0.776981	0.775311	0.773486	0.771603	0.769715	0.767852	0.766013	0.764237	0.76249	0.760799	0.759112	0.757469	0.755796	0.754202	0.752683	0.751243	0.749838	0.748497	0.747213	0.746002	0.744869	0.743768	0.742741	0.741775	0.740842	0.739945	0.739061	0.738242	0.737472	0.736684	0.73592	0.735178	0.734476	0.733808	0.733185	0.732624	0.732137	0.731748	0.731458	0.731303	0.731279	0.731403	0.731638	0.731909	0.732229	0.732593	0.732958
0.76546	0.775186	0.775354	0.774072	0.772395	0.770503	0.768584	0.766681	0.764758	0.7629	0.761107	0.759367	0.757656	0.755975	0.754334	0.75268	0.751128	0.749626	0.748216	0.746839	0.745538	0.744293	0.743146	0.742044	0.741009	0.740034	0.73911	0.738204	0.737326	0.736471	0.735684	0.734924	0.734153	0.733421	0.732707	0.732037	0.731383	0.730791	0.730268	0.729819	0.729468	0.729215	0.729093	0.72911	0.72925	0.729501	0.729787	0.730124	0.730495	0.730866
0.762678	0.772339	0.772464	0.771162	0.769397	0.767458	0.765518	0.763547	0.7616	0.759721	0.757935	0.756173	0.754466	0.752787	0.751165	0.749554	0.74802	0.746547	0.745166	0.743831	0.742569	0.74139	0.740274	0.739241	0.73826	0.737329	0.736434	0.735547	0.734699	0.733877	0.733102	0.732359	0.731621	0.730918	0.730238	0.729583	0.728962	0.72841	0.727928	0.727519	0.727207	0.726988	0.726908	0.726943	0.727101	0.727369	0.727673	0.728018	0.728395	0.728773
0.759718	0.769367	0.769486	0.768087	0.766276	0.764319	0.762308	0.760314	0.758348	0.756478	0.754671	0.752915	0.75121	0.749552	0.747976	0.746383	0.744881	0.743439	0.7421	0.740806	0.739612	0.738466	0.737422	0.736444	0.735509	0.734607	0.733733	0.732878	0.732064	0.731255	0.730497	0.729789	0.729081	0.728413	0.727751	0.72713	0.726551	0.726042	0.725602	0.725234	0.724957	0.724783	0.724723	0.724777	0.724953	0.72524	0.725553	0.725906	0.726291	0.726676
0.756677	0.766345	0.766341	0.764894	0.763068	0.761033	0.759002	0.75699	0.755036	0.753143	0.751344	0.74959	0.747908	0.746297	0.744743	0.743183	0.741711	0.740313	0.739018	0.737793	0.736634	0.735563	0.734577	0.733647	0.732742	0.731863	0.73102	0.730201	0.729401	0.728611	0.727889	0.727213	0.726542	0.725893	0.725267	0.72469	0.724156	0.723691	0.723293	0.722963	0.722732	0.72258	0.72254	0.722615	0.722812	0.723109	0.723431	0.723792	0.724185	0.724571
0.753612	0.763112	0.763066	0.761611	0.759702	0.757651	0.755605	0.753609	0.751632	0.749749	0.747953	0.746223	0.744591	0.743003	0.741483	0.739956	0.73853	0.737176	0.735953	0.734765	0.733684	0.732672	0.731736	0.730839	0.729957	0.729111	0.728306	0.727502	0.726721	0.725969	0.725281	0.724643	0.723993	0.723382	0.722801	0.722271	0.721783	0.721363	0.721005	0.720721	0.720514	0.720383	0.720366	0.720463	0.720673	0.72098	0.721312	0.721682	0.722075	0.722455
0.750147	0.759697	0.759675	0.758139	0.756226	0.754166	0.752144	0.750128	0.748163	0.746286	0.744515	0.742838	0.741231	0.73968	0.738195	0.736714	0.735335	0.734056	0.732872	0.731764	0.730746	0.729787	0.728884	0.72801	0.727164	0.726357	0.725568	0.724784	0.724044	0.723327	0.722679	0.722064	0.721453	0.72089	0.720359	0.719877	0.719436	0.719056	0.718747	0.718489	0.718303	0.718197	0.718205	0.718316	0.718538	0.718855	0.719197	0.719569	0.719957	0.720324
0.746677	0.756279	0.756146	0.754609	0.752687	0.750654	0.748609	0.746605	0.744646	0.742792	0.741078	0.739426	0.737857	0.736341	0.734906	0.733473	0.732171	0.730932	0.729833	0.728792	0.727827	0.726902	0.726024	0.725187	0.724381	0.723591	0.722824	0.722081	0.721378	0.720704	0.72008	0.719507	0.718947	0.718436	0.717955	0.717522	0.717123	0.716794	0.716511	0.716275	0.716116	0.716036	0.71606	0.716186	0.716419	0.716748	0.717092	0.717458	0.717834	0.718179
0.743203	0.752654	0.752538	0.750999	0.749112	0.747055	0.745024	0.743026	0.741091	0.739298	0.737609	0.735997	0.734465	0.733	0.731615	0.730263	0.729003	0.727853	0.726824	0.725839	0.72491	0.72401	0.72317	0.722376	0.721587	0.72082	0.720095	0.719392	0.718734	0.718086	0.717507	0.716987	0.716482	0.716024	0.715594	0.715205	0.714858	0.714556	0.714296	0.714088	0.713957	0.713895	0.713935	0.714074	0.71432	0.714652	0.714992	0.715346	0.715699	0.716021
0.739324	0.748923	0.748834	0.747349	0.745441	0.743402	0.74138	0.739409	0.737538	0.735772	0.734125	0.732551	0.731071	0.72966	0.728361	0.727053	0.725887	0.72481	0.723839	0.722891	0.721988	0.721128	0.720332	0.719556	0.718791	0.718068	0.717385	0.71673	0.7161	0.715499	0.714977	0.714514	0.714065	0.71366	0.713275	0.712939	0.712621	0.712343	0.712112	0.711934	0.711822	0.711778	0.711833	0.711987	0.712237	0.712564	0.712892	0.713224	0.713554	0.713877
0.735578	0.745211	0.745181	0.743655	0.741761	0.739725	0.737728	0.735825	0.73398	0.732255	0.730646	0.729126	0.727702	0.726381	0.725127	0.723919	0.72283	0.721814	0.720881	0.719958	0.719095	0.718281	0.717503	0.716751	0.716033	0.715353	0.714721	0.714096	0.713517	0.712977	0.712515	0.712111	0.711717	0.711358	0.711029	0.710722	0.710427	0.71018	0.709979	0.709822	0.709729	0.709702	0.709772	0.709932	0.710179	0.710495	0.7108	0.711107	0.711438	0.711787
0.731733	0.741511	0.741425	0.739917	0.738027	0.736016	0.734097	0.73222	0.730419	0.728731	0.727179	0.725717	0.72439	0.723116	0.72197	0.720844	0.719818	0.718841	0.717932	0.717051	0.716236	0.71544	0.714687	0.713983	0.713311	0.712685	0.712086	0.711515	0.711	0.710524	0.710124	0.709777	0.709431	0.709129	0.70883	0.708547	0.708284	0.708067	0.707889	0.707751	0.707677	0.707666	0.707745	0.707901	0.708137	0.708429	0.70871	0.709019	0.709376	0.709745
0.728025	0.737701	0.737639	0.736133	0.73427	0.732349	0.730456	0.728625	0.726861	0.725233	0.723742	0.722383	0.721104	0.719946	0.718889	0.717828	0.716841	0.715887	0.71502	0.714189	0.713392	0.712621	0.711919	0.711263	0.710648	0.710058	0.709515	0.709013	0.708564	0.708155	0.707814	0.707517	0.707229	0.706958	0.706681	0.706431	0.7062	0.706007	0.705849	0.705731	0.705674	0.705673	0.705748	0.705895	0.706108	0.706374	0.706656	0.706992	0.707368	0.707753
0.723961	0.73379	0.733759	0.732294	0.730544	0.728653	0.726811	0.72502	0.723319	0.721757	0.720377	0.71907	0.717917	0.716853	0.715863	0.714842	0.713878	0.712967	0.712153	0.711339	0.710568	0.709849	0.709197	0.708603	0.708026	0.707496	0.707026	0.706594	0.706215	0.705867	0.705579	0.705341	0.705084	0.704835	0.704592	0.704375	0.704168	0.703996	0.703859	0.703759	0.703712	0.703708	0.703774	0.703898	0.704085	0.704354	0.704662	0.705017	0.705409	0.705808
0.720017	0.729892	0.729903	0.728577	0.726848	0.725008	0.723204	0.721478	0.719845	0.718403	0.717075	0.715904	0.714851	0.713856	0.712905	0.711903	0.710981	0.710124	0.709325	0.708537	0.70782	0.707154	0.706568	0.706013	0.7055	0.705047	0.704651	0.704292	0.703977	0.703682	0.703454	0.703247	0.703012	0.702797	0.702588	0.702395	0.70221	0.702059	0.70194	0.70185	0.7018	0.701788	0.701831	0.701928	0.702118	0.702413	0.702741	0.703111	0.703517	0.703931
0.715984	0.725975	0.726181	0.724871	0.723196	0.721391	0.719656	0.718002	0.716501	0.71511	0.71393	0.712865	0.711883	0.710925	0.709989	0.709029	0.708162	0.707319	0.706545	0.705812	0.70515	0.704554	0.704009	0.703523	0.70309	0.702715	0.702396	0.702103	0.701843	0.701609	0.701412	0.701225	0.701025	0.700844	0.700659	0.700488	0.700324	0.700191	0.700083	0.69999	0.699932	0.699896	0.699912	0.700013	0.700228	0.700543	0.700886	0.70127	0.70169	0.702124
0.711997	0.722325	0.72251	0.721247	0.719598	0.717863	0.716203	0.714693	0.713241	0.712011	0.710944	0.709949	0.709	0.708051	0.707156	0.706251	0.705395	0.704575	0.703858	0.703182	0.702593	0.702041	0.701568	0.701167	0.700817	0.700522	0.700271	0.700033	0.699834	0.699632	0.699454	0.699302	0.699135	0.698978	0.698816	0.698666	0.69852	0.698398	0.698284	0.698183	0.6981	0.698036	0.698056	0.698182	0.698418	0.698747	0.699104	0.699502	0.699941	0.700401
0.708597	0.718734	0.71894	0.717684	0.716105	0.714446	0.712944	0.711479	0.710203	0.709092	0.708093	0.707126	0.706178	0.705268	0.704428	0.70353	0.702695	0.701932	0.701274	0.700675	0.700132	0.699657	0.699274	0.698958	0.698691	0.698466	0.698271	0.698095	0.697928	0.697742	0.697598	0.69748	0.697337	0.697203	0.69706	0.696928	0.696793	0.696664	0.696542	0.696414	0.696301	0.696242	0.696287	0.696434	0.696684	0.697026	0.697396	0.697814	0.698279	0.698764
0.704713	0.71502	0.715271	0.714115	0.712632	0.71116	0.709708	0.70844	0.707294	0.706254	0.705281	0.704311	0.703402	0.702549	0.701714	0.700837	0.700061	0.699361	0.698784	0.698234	0.697773	0.697392	0.697099	0.69687	0.696676	0.696508	0.696376	0.696232	0.696079	0.695929	0.695819	0.695725	0.695605	0.69549	0.695365	0.695243	0.6951	0.694962	0.694813	0.694654	0.694547	0.694512	0.694578	0.69474	0.695004	0.695359	0.695748	0.696192	0.696683	0.697195
0.701027	0.711374	0.71174	0.71069	0.709423	0.70799	0.706759	0.705627	0.704546	0.703523	0.702534	0.701598	0.700745	0.699892	0.699074	0.698257	0.697546	0.696931	0.696405	0.69594	0.695578	0.695291	0.695089	0.694935	0.694798	0.694693	0.694592	0.69446	0.694342	0.694226	0.694139	0.694067	0.693966	0.693868	0.693753	0.693621	0.693468	0.693301	0.693118	0.692965	0.692881	0.692867	0.692948	0.693124	0.6934	0.693775	0.694191	0.69466	0.695177	0.695705
0.697283	0.707844	0.708343	0.707554	0.706313	0.705132	0.704044	0.702971	0.701894	0.700839	0.699881	0.699	0.698139	0.6973	0.696542	0.695791	0.69517	0.694609	0.694173	0.693813	0.693549	0.693357	0.69323	0.693134	0.69306	0.692985	0.692893	0.692796	0.692712	0.692618	0.692553	0.692499	0.692414	0.692325	0.692198	0.692055	0.69187	0.691668	0.69149	0.691359	0.691295	0.691297	0.691392	0.69158	0.691876	0.692277	0.692718	0.693213	0.693746	0.694291
0.693851	0.704559	0.705377	0.704569	0.703613	0.702575	0.701528	0.700437	0.699306	0.698272	0.697364	0.696466	0.695614	0.694834	0.694144	0.693488	0.692921	0.692454	0.692127	0.69187	0.691704	0.691589	0.691521	0.691487	0.691441	0.691372	0.691314	0.691249	0.691187	0.691115	0.691067	0.691027	0.690949	0.690846	0.690706	0.690528	0.690306	0.690108	0.689951	0.68984	0.689792	0.689807	0.689914	0.690122	0.690445	0.690871	0.691338	0.691849	0.692398	0.692949
0.690617	0.70179	0.702501	0.70203	0.701214	0.700192	0.699099	0.697928	0.696808	0.695822	0.694886	0.693991	0.693198	0.692488	0.691897	0.691298	0.69083	0.690478	0.690259	0.690104	0.690017	0.68996	0.689954	0.689947	0.689904	0.689868	0.689841	0.689797	0.689755	0.689699	0.689665	0.689631	0.689537	0.689419	0.689242	0.689024	0.688805	0.688627	0.68849	0.688394	0.688359	0.688385	0.688513	0.688749	0.689096	0.689548	0.690031	0.690557	0.691112	0.691699
0.68829	0.699049	0.700173	0.699823	0.698981	0.697873	0.696666	0.695493	0.694417	0.693392	0.692454	0.691619	0.690898	0.690292	0.68976	0.689265	0.68892	0.688679	0.688566	0.688492	0.688463	0.688468	0.688488	0.68848	0.688469	0.688464	0.688458	0.688433	0.688406	0.688363	0.688333	0.688281	0.688171	0.688012	0.687792	0.687577	0.687377	0.687218	0.687095	0.687013	0.686988	0.687036	0.687191	0.687452	0.687826	0.688293	0.688792	0.689324	0.689914	0.690527
0.685114	0.696679	0.697969	0.697577	0.69663	0.69539	0.694185	0.693064	0.691948	0.690922	0.69005	0.689294	0.688688	0.688147	0.687726	0.687362	0.687135	0.687007	0.686978	0.686963	0.686999	0.68703	0.687046	0.687072	0.687093	0.687108	0.687121	0.687111	0.687097	0.687058	0.687009	0.686939	0.686787	0.686584	0.686367	0.68617	0.685989	0.685844	0.685735	0.685663	0.68566	0.685737	0.685919	0.686207	0.686597	0.68708	0.687584	0.688153	0.688769	0.689431
0.683645	0.694998	0.696036	0.695418	0.694261	0.692999	0.691838	0.690658	0.689531	0.688571	0.687782	0.687148	0.686608	0.686185	0.685902	0.685661	0.685552	0.68551	0.68554	0.685589	0.685647	0.685671	0.68572	0.685775	0.685815	0.685849	0.685875	0.685876	0.685865	0.685804	0.685735	0.68562	0.685421	0.68522	0.685019	0.68484	0.684673	0.684541	0.684441	0.684391	0.684417	0.68452	0.684729	0.685035	0.685442	0.68593	0.68647	0.687065	0.68773	0.688427
0.681708	0.69281	0.693635	0.692821	0.691678	0.690493	0.689286	0.68811	0.687067	0.686206	0.685554	0.684998	0.68459	0.684316	0.684167	0.684053	0.684035	0.684056	0.684152	0.684226	0.684277	0.684336	0.684416	0.684492	0.684551	0.684599	0.684636	0.684642	0.684608	0.684528	0.684413	0.684249	0.684051	0.683866	0.683685	0.68352	0.683367	0.683244	0.683167	0.683147	0.6832	0.683332	0.68356	0.683883	0.684296	0.684821	0.685389	0.686032	0.686733	0.687471
0.679224	0.69016	0.690809	0.690062	0.689039	0.687819	0.686631	0.685558	0.68463	0.683926	0.683364	0.682953	0.682707	0.682578	0.682563	0.682546	0.682594	0.682684	0.682806	0.682872	0.682959	0.68305	0.683151	0.683247	0.68332	0.68338	0.683421	0.683402	0.683348	0.683221	0.683055	0.682893	0.682711	0.682546	0.682378	0.682227	0.682083	0.681983	0.681937	0.681945	0.682028	0.682179	0.682426	0.682756	0.683208	0.68376	0.684378	0.685058	0.6858	0.686565
0.676343	0.687131	0.687927	0.687351	0.686297	0.685108	0.684041	0.683101	0.682349	0.681744	0.681341	0.681106	0.681014	0.681029	0.681114	0.681165	0.681282	0.681397	0.681506	0.681607	0.681726	0.681837	0.681958	0.682067	0.682151	0.682213	0.682228	0.682187	0.682083	0.681902	0.681738	0.68159	0.681428	0.681276	0.681122	0.680979	0.680858	0.680789	0.680771	0.680808	0.680912	0.681083	0.681337	0.681707	0.682186	0.682789	0.683443	0.684165	0.684934	0.685721
0.673086	0.6842	0.685236	0.684611	0.68359	0.682539	0.681621	0.680875	0.680231	0.679798	0.679584	0.679512	0.679571	0.679687	0.679838	0.679955	0.680093	0.680188	0.680331	0.680462	0.6806	0.680729	0.680861	0.680979	0.681063	0.681095	0.681084	0.68099	0.680828	0.680648	0.680496	0.680367	0.680217	0.680077	0.679929	0.679809	0.679718	0.679678	0.679688	0.679747	0.67987	0.680048	0.680343	0.680742	0.681272	0.681912	0.682608	0.683357	0.684147	0.684946
0.67043	0.681777	0.682645	0.68202	0.681143	0.680249	0.679541	0.678903	0.678439	0.678205	0.67816	0.678242	0.6784	0.678575	0.678787	0.678918	0.679025	0.679149	0.679318	0.679464	0.679615	0.679752	0.679889	0.680003	0.680052	0.680054	0.679984	0.679827	0.679663	0.679493	0.679358	0.679238	0.679098	0.678962	0.678836	0.678746	0.678683	0.678671	0.678702	0.678779	0.678909	0.679129	0.679452	0.679903	0.68047	0.681152	0.681874	0.682644	0.683444	0.684253
0.668191	0.679182	0.680045	0.679599	0.678903	0.678249	0.677654	0.677211	0.676962	0.676906	0.677021	0.677201	0.677413	0.677644	0.677862	0.677951	0.678085	0.678232	0.678412	0.67857	0.678726	0.678865	0.678996	0.679069	0.679086	0.679024	0.678886	0.678724	0.678568	0.678413	0.678287	0.678176	0.678038	0.677924	0.677828	0.677764	0.677729	0.677737	0.677787	0.67787	0.678042	0.678291	0.678667	0.679155	0.679765	0.680473	0.681216	0.681995	0.682804	0.683601
[truncated: 50 more columns]
