# Supplementary material for: Generalized Poincaré plots analysis of heart period dynamics in different physiological conditions: Trained vs. untrained men
Source: PLoS One. 2019 Jul 5;14(7):e0219281. doi: 10.1371/journal.pone.0219281 (PMC6611602; doi:10.1371/journal.pone.0219281)
Supplement: S2 Appendix — (ZIP) [file pone.0219281.s002.zip › Pearson matrices 100x100/Untrained subjects 3 conditions/Untr 2.xlsx]

## Sheet: Cont2REST
0.569508	0.559487	0.536882	0.514562	0.503576	0.504653	0.503891	0.514105	0.519839	0.524801	0.528822	0.53192	0.533859	0.533397	0.530307	0.525031	0.51969	0.512986	0.507455	0.500408	0.496064	0.489545	0.482534	0.474426	0.467043	0.460948	0.457459	0.453823	0.449214	0.443116	0.436532	0.429653	0.423217	0.415917	0.411468	0.408287	0.402652	0.397706	0.393468	0.389306	0.385016	0.380122	0.374988	0.370439	0.366767	0.36413	0.359713	0.355296	0.351019	0.347197
0.55873	0.556922	0.539614	0.52723	0.527842	0.532986	0.542802	0.555647	0.564614	0.572136	0.578283	0.582751	0.584914	0.583916	0.579933	0.574562	0.568651	0.562361	0.555731	0.549735	0.544046	0.536796	0.528541	0.520044	0.512698	0.507601	0.504155	0.499924	0.494248	0.487429	0.480071	0.472768	0.465241	0.458872	0.455007	0.450483	0.44484	0.439989	0.435567	0.431123	0.426302	0.420984	0.415816	0.411441	0.408092	0.404318	0.399574	0.394911	0.390559	0.387183
0.535186	0.53875	0.53145	0.531494	0.537949	0.552008	0.566091	0.581224	0.592412	0.601829	0.609061	0.613587	0.615017	0.612993	0.608567	0.603047	0.597218	0.59027	0.584195	0.577659	0.571126	0.562885	0.55419	0.54586	0.539497	0.535065	0.531211	0.526119	0.519785	0.51236	0.504705	0.496737	0.489824	0.48447	0.479919	0.475078	0.469707	0.464921	0.460394	0.455641	0.450519	0.44522	0.440349	0.436405	0.432496	0.428274	0.423424	0.418797	0.414866	0.412332
0.512002	0.525736	0.531014	0.537587	0.552979	0.571152	0.587947	0.604721	0.61764	0.627851	0.634935	0.63855	0.638711	0.635871	0.631283	0.625666	0.619063	0.612485	0.605888	0.598729	0.591093	0.58232	0.573633	0.566168	0.560701	0.556151	0.551533	0.545788	0.538788	0.531036	0.522826	0.515342	0.509356	0.503788	0.498988	0.494217	0.489013	0.484236	0.479506	0.474516	0.469374	0.464341	0.459909	0.455682	0.451463	0.447024	0.442226	0.437955	0.434795	0.432355
0.500851	0.526593	0.537541	0.552974	0.572438	0.592996	0.611493	0.629615	0.643004	0.652793	0.658739	0.660853	0.659844	0.65672	0.651764	0.645256	0.638747	0.631661	0.624411	0.616241	0.607897	0.598992	0.590971	0.584482	0.579053	0.573933	0.568674	0.562208	0.554786	0.5465	0.538663	0.532044	0.525976	0.520336	0.515593	0.510886	0.50577	0.500885	0.495969	0.490944	0.486007	0.481365	0.476801	0.472391	0.467994	0.463515	0.459015	0.455433	0.452462	0.450018
0.502895	0.532183	0.551842	0.571242	0.593033	0.615117	0.635054	0.653284	0.666028	0.674494	0.678777	0.679487	0.678056	0.674345	0.668357	0.661786	0.654708	0.647001	0.638751	0.629905	0.621294	0.612926	0.605857	0.599506	0.593665	0.58803	0.582044	0.575099	0.567128	0.559142	0.552118	0.545507	0.539426	0.533944	0.529267	0.524602	0.519465	0.514465	0.509522	0.504673	0.500071	0.49537	0.490724	0.486208	0.481779	0.477507	0.473632	0.47028	0.467402	0.464957
0.502049	0.541883	0.565691	0.587721	0.611281	0.634843	0.654998	0.67243	0.683788	0.690538	0.693346	0.693501	0.69135	0.68653	0.680384	0.673251	0.665566	0.656953	0.648058	0.63898	0.630805	0.623338	0.616456	0.609828	0.603603	0.597344	0.590875	0.583383	0.575652	0.568434	0.561478	0.554917	0.549035	0.543705	0.53909	0.534399	0.529218	0.524227	0.519451	0.514902	0.510273	0.50555	0.500868	0.496362	0.492117	0.488384	0.484758	0.481559	0.478749	0.476399
0.512208	0.554487	0.580417	0.604187	0.629306	0.652995	0.672337	0.688186	0.697714	0.702869	0.705039	0.704345	0.700964	0.695848	0.689077	0.681326	0.672739	0.663509	0.65436	0.645692	0.638339	0.631075	0.623979	0.617067	0.610311	0.603622	0.596602	0.589284	0.582252	0.575127	0.568251	0.561919	0.55622	0.55102	0.5464	0.541659	0.536525	0.531706	0.527205	0.522648	0.518021	0.513299	0.508663	0.504335	0.500581	0.497067	0.493625	0.490531	0.487837	0.486272
0.517593	0.562897	0.591245	0.617215	0.642796	0.665823	0.683738	0.697743	0.705696	0.710266	0.71158	0.709643	0.705921	0.700172	0.692805	0.684215	0.675057	0.665626	0.65689	0.649078	0.641939	0.634535	0.627242	0.619909	0.612812	0.605646	0.598773	0.592108	0.585183	0.578169	0.571555	0.565449	0.559922	0.554792	0.550149	0.545447	0.540507	0.535962	0.531478	0.526946	0.522342	0.517693	0.513243	0.509386	0.505854	0.502517	0.499207	0.496244	0.494245	0.493035
0.521842	0.570113	0.601247	0.627897	0.652944	0.674564	0.690704	0.703059	0.710508	0.714194	0.714219	0.711886	0.707488	0.70112	0.692918	0.683781	0.674431	0.665422	0.657557	0.650004	0.642744	0.635203	0.627552	0.61995	0.612449	0.605443	0.599182	0.59262	0.585801	0.579061	0.572696	0.566796	0.561379	0.556287	0.551693	0.547163	0.542503	0.538003	0.53356	0.529064	0.52454	0.520074	0.51608	0.512451	0.509103	0.505887	0.50271	0.500359	0.498697	0.497174
0.52611	0.578089	0.609777	0.635882	0.659538	0.679376	0.693884	0.705886	0.712426	0.714763	0.714332	0.711282	0.70623	0.699	0.690246	0.68093	0.671992	0.66392	0.656337	0.648718	0.641349	0.633495	0.625618	0.61768	0.610364	0.603978	0.59782	0.591351	0.584797	0.578319	0.572182	0.566428	0.561086	0.556088	0.55167	0.547394	0.542809	0.538374	0.533979	0.529568	0.525216	0.521185	0.517429	0.513999	0.51077	0.507666	0.505028	0.502987	0.501082	0.499422
0.532871	0.584516	0.615485	0.64025	0.662233	0.680501	0.694878	0.705943	0.711108	0.712975	0.711815	0.708103	0.702177	0.69439	0.685467	0.676577	0.668591	0.660838	0.653223	0.645548	0.637888	0.629849	0.621685	0.613969	0.607293	0.601037	0.594962	0.588744	0.582448	0.576211	0.570249	0.564605	0.559383	0.554593	0.550423	0.546219	0.541724	0.537353	0.533049	0.528802	0.524861	0.521069	0.517525	0.514225	0.511102	0.508484	0.506141	0.503912	0.501906	0.500727
0.535037	0.586752	0.616857	0.640369	0.661226	0.679164	0.692782	0.702559	0.707372	0.708575	0.706792	0.702269	0.695832	0.687902	0.679442	0.671388	0.663737	0.655992	0.648339	0.640435	0.632624	0.624349	0.616447	0.609376	0.602851	0.596708	0.590872	0.584902	0.578854	0.572807	0.566977	0.56148	0.556479	0.551953	0.547855	0.543732	0.539321	0.535051	0.530905	0.527049	0.52334	0.519767	0.516376	0.513202	0.510544	0.508224	0.505744	0.503442	0.501884	0.501899
0.534532	0.585559	0.614682	0.637414	0.658302	0.675636	0.688046	0.697477	0.701641	0.702231	0.699638	0.694609	0.688028	0.680561	0.672953	0.665269	0.657657	0.649917	0.642066	0.63405	0.626021	0.618029	0.610791	0.603912	0.597529	0.591639	0.586042	0.580313	0.574458	0.568562	0.562899	0.557644	0.552921	0.548501	0.544495	0.540452	0.536155	0.532044	0.528275	0.524646	0.521155	0.517739	0.514474	0.511716	0.509333	0.506892	0.504359	0.50248	0.502016	0.501878
0.531063	0.581349	0.610014	0.633497	0.653967	0.670102	0.682225	0.690964	0.694504	0.694255	0.691136	0.685957	0.679828	0.673261	0.666037	0.658424	0.650848	0.642937	0.63499	0.626787	0.619036	0.611728	0.604713	0.598003	0.591896	0.586256	0.580888	0.575348	0.569649	0.563932	0.558526	0.553566	0.548973	0.544674	0.540755	0.53682	0.532685	0.528941	0.525396	0.521984	0.518645	0.515344	0.512443	0.509933	0.507444	0.504953	0.502822	0.501946	0.501376	0.50132
0.525688	0.575678	0.606068	0.62922	0.648414	0.664254	0.675676	0.683714	0.686342	0.685519	0.682223	0.677474	0.672292	0.6661	0.658945	0.651393	0.643649	0.635652	0.627527	0.61961	0.612543	0.60548	0.598643	0.592229	0.586386	0.580977	0.575791	0.570403	0.56488	0.559427	0.554325	0.549516	0.545061	0.540872	0.537064	0.533275	0.529501	0.52598	0.52265	0.519382	0.516141	0.513153	0.510472	0.507871	0.505338	0.503225	0.502018	0.50107	0.50061	0.500989
0.519794	0.573032	0.6027	0.624261	0.643095	0.658157	0.668834	0.675822	0.677796	0.676749	0.673849	0.670099	0.665265	0.659117	0.652019	0.644295	0.636455	0.628286	0.62044	0.613222	0.606403	0.599519	0.592983	0.586847	0.581243	0.576022	0.570979	0.565757	0.560493	0.555346	0.550409	0.545753	0.54142	0.537358	0.533692	0.530243	0.526691	0.523386	0.520192	0.517006	0.514028	0.511231	0.508473	0.505831	0.503652	0.502397	0.501142	0.500323	0.500279	0.50195
0.524318	0.572646	0.599196	0.619979	0.637819	0.651993	0.661454	0.667625	0.669303	0.6686	0.666842	0.663414	0.658585	0.652482	0.645177	0.637337	0.629312	0.621411	0.614283	0.607337	0.600678	0.594098	0.587843	0.58195	0.576546	0.571475	0.566586	0.561617	0.556654	0.551684	0.546912	0.542389	0.538191	0.534281	0.530945	0.527705	0.524373	0.521193	0.518058	0.515085	0.512257	0.50939	0.506595	0.504285	0.502894	0.501596	0.500487	0.500065	0.501221	0.502598
0.51984	0.566573	0.593533	0.613838	0.631059	0.644278	0.653122	0.659038	0.661147	0.661167	0.659693	0.656245	0.651398	0.64511	0.637729	0.629738	0.622025	0.614812	0.60793	0.601181	0.594824	0.588537	0.582552	0.576872	0.571625	0.566717	0.562061	0.557371	0.552568	0.547762	0.543131	0.538754	0.534716	0.531139	0.528007	0.524977	0.521796	0.518711	0.51581	0.51302	0.510147	0.507244	0.504748	0.503177	0.501766	0.500594	0.499862	0.500549	0.50146	0.502595
0.512917	0.560717	0.587294	0.607067	0.623361	0.635982	0.644602	0.650953	0.65377	0.654074	0.652553	0.649063	0.644005	0.637622	0.630081	0.622411	0.615395	0.608444	0.601765	0.595328	0.589261	0.583251	0.577488	0.571981	0.566907	0.562236	0.557851	0.553316	0.548677	0.544019	0.539542	0.535332	0.531627	0.528263	0.52534	0.522452	0.519363	0.516486	0.513751	0.510919	0.508009	0.505383	0.503567	0.501988	0.500705	0.499892	0.500196	0.500677	0.501382	0.502532
0.508528	0.55528	0.581137	0.599848	0.6155	0.627882	0.636964	0.644116	0.647192	0.647417	0.645823	0.642067	0.636866	0.630287	0.623046	0.616092	0.609347	0.602598	0.59623	0.590084	0.584284	0.5785	0.572916	0.567591	0.562763	0.558365	0.554133	0.549757	0.545263	0.54076	0.536451	0.532575	0.529087	0.52594	0.52315	0.520331	0.517413	0.514675	0.511897	0.509024	0.506368	0.504361	0.502547	0.501102	0.500156	0.500322	0.50045	0.500752	0.501479	0.503197
0.502449	0.548566	0.573335	0.591525	0.607071	0.620027	0.63018	0.637594	0.640573	0.640736	0.638834	0.634899	0.629476	0.623182	0.616684	0.610027	0.603482	0.59706	0.590991	0.585118	0.579547	0.573953	0.568558	0.563494	0.558952	0.554717	0.550643	0.54641	0.542071	0.537738	0.533764	0.530111	0.526845	0.523833	0.521097	0.518406	0.515602	0.512822	0.509999	0.507364	0.505271	0.503274	0.501604	0.500477	0.500451	0.500458	0.500428	0.500758	0.502016	0.503505
0.496031	0.540664	0.564982	0.58322	0.599488	0.613765	0.624191	0.631437	0.634321	0.634117	0.631978	0.627775	0.622606	0.617067	0.610867	0.604402	0.598183	0.592065	0.586266	0.580627	0.575243	0.56984	0.564711	0.559942	0.555572	0.551498	0.54756	0.543477	0.5393	0.535299	0.531549	0.528122	0.524989	0.522026	0.519389	0.516783	0.513939	0.511112	0.50851	0.50639	0.504309	0.50246	0.501087	0.500817	0.500649	0.500507	0.500508	0.501332	0.502392	0.503717
0.487927	0.532281	0.556863	0.57606	0.593955	0.608496	0.618697	0.625775	0.628202	0.627699	0.625233	0.621248	0.616835	0.611582	0.605553	0.599412	0.593492	0.587643	0.582078	0.576628	0.571427	0.566292	0.56146	0.556871	0.552667	0.548729	0.544932	0.541002	0.53715	0.533371	0.529848	0.526552	0.523461	0.52058	0.51801	0.515358	0.512465	0.509841	0.507709	0.505601	0.503667	0.502095	0.501517	0.501122	0.500816	0.500702	0.501163	0.501816	0.502734	0.504257
0.480522	0.525081	0.550744	0.572137	0.590195	0.604344	0.614283	0.620717	0.622704	0.621776	0.619452	0.616217	0.612067	0.606933	0.601201	0.59534	0.589668	0.584047	0.578664	0.573389	0.568447	0.563605	0.558955	0.554534	0.550464	0.546661	0.543005	0.539386	0.535747	0.532192	0.528789	0.52552	0.522482	0.519646	0.517023	0.514312	0.511606	0.509405	0.507282	0.505319	0.50364	0.502801	0.502114	0.501588	0.501302	0.501617	0.501926	0.502453	0.503568	0.505171
0.474633	0.52025	0.548937	0.570197	0.587587	0.601317	0.610391	0.616189	0.617615	0.616747	0.615169	0.612164	0.608069	0.603196	0.597715	0.592077	0.586619	0.581175	0.575952	0.570933	0.566275	0.561615	0.55713	0.552842	0.548903	0.545233	0.541875	0.538459	0.535037	0.531589	0.528195	0.52495	0.521935	0.519046	0.516358	0.513812	0.511485	0.50929	0.50731	0.505582	0.504578	0.503643	0.502833	0.50232	0.502428	0.5026	0.502794	0.503515	0.504713	0.506283
0.471358	0.521215	0.548946	0.56905	0.585804	0.598395	0.606647	0.611727	0.613127	0.613013	0.611636	0.608623	0.604756	0.600104	0.594817	0.589384	0.584093	0.578803	0.573833	0.569096	0.564615	0.560118	0.555762	0.551605	0.547796	0.544418	0.541254	0.538047	0.534718	0.531264	0.52787	0.524632	0.521564	0.51861	0.516074	0.51386	0.511539	0.509487	0.507722	0.506621	0.505529	0.504478	0.503677	0.503525	0.503501	0.503563	0.503949	0.504755	0.505923	0.507461
0.478485	0.523694	0.549103	0.568217	0.583469	0.595015	0.602417	0.607381	0.609575	0.609663	0.608223	0.605413	0.601745	0.597266	0.592175	0.58691	0.581769	0.576738	0.572055	0.567502	0.563183	0.558815	0.55459	0.550563	0.547048	0.543863	0.540902	0.537777	0.534424	0.530944	0.527537	0.524247	0.521114	0.51831	0.516074	0.513862	0.511687	0.509834	0.508653	0.507471	0.50627	0.505223	0.504749	0.504478	0.504353	0.504602	0.505074	0.505853	0.506992	0.508405
0.476092	0.520224	0.545271	0.563418	0.578045	0.588987	0.596543	0.602368	0.6048	0.60495	0.603783	0.601236	0.59781	0.593566	0.588674	0.583602	0.578743	0.574018	0.56953	0.565159	0.560989	0.556775	0.552701	0.548985	0.545678	0.542709	0.539859	0.536751	0.533412	0.529964	0.526531	0.523186	0.520192	0.517685	0.515465	0.513381	0.511393	0.510081	0.508832	0.507559	0.50638	0.505647	0.505079	0.504729	0.504795	0.505141	0.505609	0.506381	0.507423	0.508785
0.471941	0.515921	0.539978	0.557584	0.571655	0.58284	0.591359	0.597426	0.599923	0.600361	0.599461	0.597156	0.593965	0.58992	0.585227	0.580447	0.575901	0.571381	0.567082	0.562867	0.558853	0.554792	0.551034	0.547533	0.544447	0.541592	0.538756	0.535652	0.53234	0.52887	0.525383	0.522171	0.519458	0.516976	0.51488	0.512964	0.511476	0.510103	0.508768	0.507516	0.506624	0.50581	0.505174	0.505014	0.505177	0.505522	0.505988	0.506672	0.507668	0.50906
0.468165	0.510659	0.534162	0.551221	0.565636	0.577892	0.586659	0.592754	0.595526	0.596223	0.595549	0.593461	0.590455	0.586599	0.582194	0.57773	0.573388	0.56906	0.564917	0.56086	0.556993	0.553248	0.549703	0.546427	0.543455	0.540612	0.537767	0.534679	0.531342	0.527813	0.524451	0.521504	0.518818	0.516459	0.514518	0.513056	0.511513	0.510059	0.50874	0.507748	0.506784	0.50591	0.505461	0.505395	0.505559	0.505902	0.506285	0.506927	0.507951	0.509534
0.462483	0.504643	0.527677	0.5453	0.560932	0.573429	0.582217	0.588566	0.591583	0.592497	0.592021	0.590096	0.587265	0.583687	0.579591	0.575326	0.571175	0.567006	0.563019	0.559109	0.555554	0.552021	0.548702	0.545545	0.542589	0.539736	0.536905	0.533789	0.530386	0.526969	0.523852	0.520935	0.51837	0.516156	0.514632	0.513118	0.511498	0.510059	0.508978	0.507919	0.506901	0.506209	0.505854	0.505792	0.505956	0.50622	0.506564	0.507233	0.508443	0.510205
0.45719	0.49861	0.522359	0.541414	0.55727	0.569699	0.578698	0.585232	0.588414	0.589489	0.589139	0.587352	0.584778	0.581493	0.577583	0.573499	0.569494	0.565475	0.561625	0.558021	0.55467	0.551358	0.548148	0.544995	0.54201	0.539157	0.536287	0.533094	0.529788	0.526591	0.523502	0.520706	0.518274	0.51645	0.514875	0.51328	0.511669	0.510439	0.509293	0.508182	0.507337	0.506735	0.506381	0.506316	0.506399	0.50662	0.506986	0.50784	0.509223	0.511069
0.451508	0.493937	0.519462	0.538693	0.554345	0.566922	0.576045	0.582666	0.585958	0.587118	0.586864	0.58531	0.583009	0.579893	0.576145	0.572194	0.568327	0.564433	0.560883	0.557475	0.554337	0.551121	0.547897	0.544692	0.54169	0.538789	0.535831	0.532722	0.529609	0.526435	0.523465	0.520793	0.518726	0.516854	0.515197	0.513599	0.512167	0.510877	0.509679	0.508732	0.50797	0.507365	0.507004	0.506855	0.506891	0.507126	0.507678	0.508698	0.510162	0.512559
0.448594	0.492909	0.518234	0.536949	0.552617	0.565204	0.574314	0.580959	0.584267	0.585466	0.585405	0.584093	0.581929	0.578947	0.575306	0.571474	0.567714	0.564109	0.560744	0.55754	0.55448	0.551231	0.54793	0.544691	0.541633	0.538636	0.535748	0.532805	0.529706	0.526646	0.523788	0.521455	0.519341	0.517387	0.515717	0.514268	0.512779	0.511436	0.510393	0.509522	0.508751	0.508134	0.507688	0.507487	0.507528	0.507947	0.508657	0.509756	0.511745	0.514092
0.44966	0.49284	0.517118	0.535736	0.551337	0.563834	0.572921	0.579532	0.582837	0.584215	0.584385	0.583193	0.581146	0.578254	0.574719	0.570985	0.56751	0.564087	0.560923	0.557786	0.554672	0.55132	0.547965	0.544668	0.54151	0.538579	0.535836	0.532901	0.529915	0.526956	0.524412	0.522037	0.519841	0.517871	0.516327	0.514823	0.513283	0.512089	0.511116	0.510231	0.509443	0.508738	0.508237	0.508033	0.50826	0.50883	0.509615	0.511215	0.513163	0.515369
0.448015	0.490406	0.514916	0.533658	0.549296	0.561834	0.570927	0.577559	0.581071	0.582707	0.583007	0.581942	0.579997	0.577223	0.573799	0.570369	0.567089	0.563881	0.560799	0.557624	0.554416	0.551023	0.54762	0.544226	0.54113	0.538341	0.53561	0.532781	0.529887	0.52722	0.524641	0.522193	0.519988	0.518134	0.516543	0.514994	0.513603	0.512481	0.511498	0.510598	0.509728	0.508972	0.508468	0.50844	0.508816	0.509464	0.510734	0.512305	0.514127	0.516203
0.445272	0.48813	0.512842	0.531668	0.547351	0.559877	0.568982	0.575803	0.579565	0.581316	0.58173	0.580756	0.578921	0.576253	0.573136	0.569902	0.566839	0.563721	0.560605	0.557338	0.554094	0.550654	0.547149	0.543808	0.540845	0.538069	0.535433	0.532684	0.530054	0.527353	0.524705	0.52225	0.520151	0.518257	0.516624	0.515217	0.513896	0.512765	0.511768	0.510789	0.509866	0.509105	0.508766	0.508883	0.509336	0.510454	0.511704	0.513162	0.514866	0.516775
0.443727	0.486573	0.511254	0.530081	0.545714	0.55821	0.567492	0.574548	0.578403	0.580247	0.580727	0.579842	0.578095	0.575728	0.5728	0.56978	0.566792	0.563622	0.560388	0.557068	0.553768	0.550219	0.546761	0.543537	0.540585	0.537905	0.535338	0.53283	0.530165	0.527394	0.524733	0.522369	0.520233	0.518301	0.516804	0.51546	0.514126	0.512975	0.511895	0.510857	0.50992	0.509323	0.509121	0.509312	0.510215	0.511316	0.51246	0.513811	0.515364	0.517068
0.442225	0.484998	0.509683	0.528461	0.544063	0.556747	0.566274	0.573406	0.577341	0.579238	0.579796	0.578989	0.577546	0.575364	0.57265	0.5697	0.566653	0.563349	0.560056	0.556679	0.553263	0.549752	0.546399	0.543189	0.540333	0.537716	0.53537	0.532826	0.530089	0.527303	0.524719	0.522323	0.520152	0.518355	0.516918	0.515558	0.514203	0.512968	0.511826	0.510769	0.509989	0.509522	0.509393	0.510012	0.510904	0.511906	0.512952	0.514164	0.515524	0.516973
0.440659	0.483427	0.508061	0.526815	0.542638	0.555584	0.56518	0.572371	0.576342	0.578306	0.578932	0.578432	0.577169	0.575199	0.572546	0.569527	0.566329	0.562958	0.559604	0.556106	0.552721	0.549299	0.545961	0.542847	0.540049	0.53764	0.535257	0.532639	0.529883	0.527158	0.524546	0.522119	0.520082	0.518345	0.516889	0.515503	0.514064	0.512764	0.511596	0.510691	0.510034	0.509636	0.509916	0.51053	0.511329	0.512239	0.513158	0.514187	0.515303	0.516573
0.439208	0.481866	0.506459	0.525487	0.541604	0.554612	0.56425	0.571448	0.575465	0.577483	0.578416	0.57809	0.577032	0.575107	0.572363	0.569171	0.565889	0.562454	0.558972	0.555499	0.55219	0.548782	0.545542	0.542482	0.539877	0.537432	0.534971	0.532327	0.529613	0.526863	0.524222	0.521928	0.51995	0.518193	0.516709	0.515233	0.513724	0.512392	0.511373	0.510583	0.509992	0.509981	0.510261	0.51079	0.511504	0.512295	0.51304	0.513836	0.514783	0.515913
0.437645	0.480246	0.505192	0.52456	0.540733	0.553766	0.563389	0.570609	0.574665	0.576996	0.578096	0.577969	0.576943	0.574911	0.571983	0.568701	0.565351	0.561778	0.558312	0.554904	0.551607	0.548294	0.5451	0.542217	0.539578	0.537055	0.534563	0.531946	0.529209	0.526432	0.523922	0.521686	0.519688	0.517903	0.516328	0.514778	0.513231	0.512042	0.511132	0.510404	0.51018	0.510175	0.510377	0.510827	0.511431	0.512054	0.512576	0.513213	0.514032	0.514941
0.436111	0.479158	0.504474	0.523866	0.540039	0.553025	0.562648	0.569883	0.574255	0.576744	0.578035	0.577924	0.576774	0.57454	0.571517	0.568161	0.564661	0.561093	0.557676	0.554279	0.551071	0.547795	0.54476	0.541845	0.539129	0.536573	0.534094	0.531453	0.528688	0.526039	0.523586	0.521332	0.519306	0.517431	0.515779	0.514183	0.512772	0.511685	0.510834	0.510456	0.510242	0.510166	0.510297	0.510645	0.511085	0.511493	0.511864	0.512386	0.512999	0.513764
0.435507	0.478841	0.504076	0.523406	0.539483	0.552434	0.562045	0.569593	0.574109	0.576779	0.578061	0.5778	0.576425	0.574078	0.570971	0.567454	0.563948	0.560411	0.557004	0.553694	0.550514	0.547378	0.544311	0.54132	0.538569	0.536016	0.533512	0.530842	0.5282	0.525605	0.523132	0.520849	0.518733	0.51678	0.515076	0.513609	0.512294	0.511262	0.510743	0.510378	0.510097	0.509957	0.509996	0.510187	0.510419	0.510681	0.510947	0.511276	0.511755	0.512501
0.435286	0.478398	0.503542	0.522766	0.53881	0.551747	0.561698	0.569388	0.574086	0.576741	0.577863	0.57738	0.575895	0.573457	0.570177	0.566644	0.563157	0.559633	0.556307	0.553019	0.549963	0.546796	0.543654	0.54063	0.537873	0.535298	0.532765	0.530214	0.527624	0.52501	0.522509	0.520138	0.517944	0.515939	0.514355	0.512977	0.511715	0.510999	0.510497	0.51007	0.509731	0.509506	0.509395	0.509387	0.509482	0.509645	0.509732	0.509938	0.510403	0.511188
0.434457	0.477555	0.502635	0.521869	0.537926	0.551253	0.561362	0.569241	0.573923	0.576419	0.577322	0.576743	0.575161	0.572535	0.569229	0.565713	0.562241	0.558792	0.55548	0.552301	0.549214	0.545974	0.542801	0.539763	0.536989	0.534388	0.531972	0.529471	0.526862	0.52422	0.521634	0.519187	0.51694	0.515048	0.513549	0.512221	0.511261	0.510566	0.510008	0.509528	0.509108	0.50874	0.50844	0.508303	0.508309	0.508303	0.508276	0.508475	0.508981	0.509736
0.433565	0.476578	0.501687	0.520949	0.53745	0.550939	0.561239	0.569094	0.573613	0.575896	0.576712	0.576023	0.574229	0.571555	0.568262	0.564758	0.561349	0.557901	0.554677	0.551466	0.548305	0.545034	0.541837	0.538785	0.535988	0.533504	0.531135	0.528614	0.525975	0.52325	0.520586	0.518086	0.515944	0.514134	0.512683	0.511639	0.510704	0.509961	0.509352	0.508793	0.508235	0.507686	0.507266	0.507052	0.5069	0.506786	0.506756	0.506997	0.507477	0.508597
0.432522	0.475586	0.500738	0.520526	0.537194	0.550876	0.561138	0.56881	0.57311	0.575311	0.576001	0.575074	0.573214	0.570541	0.567258	0.563808	0.560388	0.557006	0.553748	0.550462	0.547268	0.543961	0.540752	0.537681	0.535001	0.532563	0.530172	0.527619	0.524895	0.52209	0.519371	0.516969	0.514906	0.513146	0.511964	0.510948	0.50997	0.509179	0.508495	0.507802	0.50707	0.506409	0.505921	0.50556	0.505307	0.505194	0.505206	0.505424	0.50626	0.507252
0.431612	0.474679	0.500468	0.520413	0.537271	0.550881	0.560927	0.56836	0.572576	0.574628	0.575051	0.574046	0.57218	0.569509	0.56627	0.5628	0.559425	0.556008	0.552673	0.549352	0.54611	0.542792	0.539565	0.536611	0.533976	0.531515	0.529089	0.526447	0.523639	0.520774	0.518148	0.515822	0.513808	0.512306	0.511156	0.510099	0.509078	0.508216	0.507401	0.506539	0.5057	0.504979	0.504357	0.503902	0.503651	0.50358	0.503572	0.504135	0.504852	0.505684
0.430726	0.474636	0.500535	0.520654	0.537393	0.550743	0.560532	0.567876	0.571917	0.573668	0.573992	0.572988	0.571116	0.568475	0.565208	0.561769	0.558356	0.55486	0.551487	0.548106	0.544852	0.541517	0.538407	0.535498	0.53284	0.530342	0.527824	0.525093	0.522219	0.51944	0.516887	0.51461	0.512845	0.511377	0.510189	0.509092	0.508004	0.507015	0.506036	0.505071	0.50418	0.503336	0.502627	0.502178	0.501968	0.501877	0.502206	0.502658	0.503227	0.503968
0.431339	0.475054	0.501042	0.520948	0.537359	0.550415	0.560114	0.567251	0.570949	0.572579	0.572899	0.571881	0.570026	0.567345	0.564099	0.560619	0.557124	0.553587	0.550139	0.546748	0.543477	0.540257	0.537191	0.53426	0.531565	0.528974	0.526362	0.523559	0.520765	0.518055	0.515549	0.513512	0.511785	0.510285	0.509059	0.507899	0.506689	0.50554	0.504462	0.503452	0.502447	0.501522	0.500823	0.500414	0.500186	0.500425	0.50065	0.500965	0.501451	0.502385
0.431256	0.47522	0.501001	0.520593	0.536735	0.549751	0.559239	0.566003	0.569571	0.571216	0.571527	0.570524	0.568629	0.565959	0.562677	0.55912	0.555589	0.551968	0.548518	0.545117	0.541965	0.538792	0.535709	0.532744	0.52996	0.527276	0.524591	0.521861	0.519133	0.516471	0.514198	0.512205	0.510453	0.508921	0.507637	0.506358	0.504995	0.503754	0.502638	0.501524	0.500445	0.499535	0.498877	0.498453	0.498547	0.498689	0.498787	0.499028	0.499704	0.501053
0.431436	0.475063	0.500506	0.519848	0.536001	0.548779	0.557845	0.564454	0.568051	0.569687	0.57	0.568958	0.56707	0.564362	0.561003	0.557414	0.553789	0.550172	0.546715	0.543437	0.540333	0.537144	0.534028	0.530977	0.5281	0.525343	0.522723	0.520056	0.517374	0.514936	0.512712	0.510699	0.508919	0.507335	0.505935	0.504507	0.503059	0.501787	0.500576	0.499394	0.498334	0.497464	0.496793	0.496682	0.496686	0.496708	0.496739	0.497168	0.498248	0.49953
0.430901	0.474278	0.499554	0.519002	0.534879	0.547168	0.556057	0.562717	0.56631	0.567938	0.56821	0.567188	0.565261	0.562476	0.559091	0.555403	0.551787	0.548171	0.54484	0.541614	0.538496	0.535276	0.532076	0.528934	0.525983	0.523287	0.520727	0.518106	0.515638	0.513254	0.511016	0.508981	0.507152	0.505457	0.503914	0.502406	0.500934	0.499577	0.498304	0.497142	0.496122	0.495241	0.494875	0.494681	0.494574	0.494534	0.494751	0.495573	0.496595	0.497883
0.429697	0.472932	0.498404	0.517553	0.532911	0.545052	0.554034	0.560707	0.564321	0.565922	0.56623	0.565176	0.563171	0.560357	0.556868	0.553198	0.549589	0.546104	0.542828	0.539586	0.536436	0.533128	0.529834	0.526614	0.523734	0.521097	0.51858	0.516163	0.513752	0.511355	0.509101	0.507028	0.505094	0.50326	0.501638	0.50011	0.498562	0.497147	0.495896	0.494773	0.493741	0.493155	0.492712	0.492415	0.492251	0.492394	0.492996	0.493767	0.494799	0.495947
0.427904	0.471441	0.496607	0.515243	0.530538	0.542805	0.551826	0.558578	0.562186	0.563849	0.564127	0.562987	0.560939	0.558001	0.554537	0.550875	0.547402	0.543972	0.540673	0.537392	0.534143	0.530734	0.527352	0.524223	0.521401	0.518803	0.516478	0.514116	0.511691	0.509285	0.507008	0.504833	0.502763	0.50085	0.499209	0.49761	0.496005	0.494614	0.493398	0.492261	0.491513	0.490854	0.490316	0.489965	0.489979	0.490502	0.49106	0.491842	0.492743	0.493647
0.426298	0.46947	0.494136	0.512848	0.52827	0.54058	0.549766	0.556518	0.560208	0.561835	0.562002	0.560787	0.558588	0.555672	0.552208	0.548685	0.54526	0.541792	0.538439	0.535045	0.531681	0.528168	0.524902	0.521826	0.519034	0.516618	0.514346	0.511964	0.509534	0.507121	0.504744	0.502434	0.500281	0.498349	0.496638	0.494983	0.493402	0.492042	0.490809	0.489943	0.489124	0.488376	0.487785	0.487607	0.487994	0.488476	0.489046	0.489704	0.490366	0.491109
0.424214	0.466908	0.491871	0.510667	0.526117	0.538693	0.547877	0.554721	0.558353	0.559828	0.559871	0.558477	0.556293	0.553362	0.550037	0.546553	0.54307	0.539531	0.536046	0.532522	0.529036	0.525667	0.522446	0.519392	0.516771	0.514404	0.512106	0.509724	0.507302	0.504791	0.502278	0.49988	0.497706	0.495708	0.493941	0.492307	0.490754	0.489372	0.488399	0.487464	0.486559	0.48576	0.485337	0.485525	0.485874	0.486367	0.486818	0.487244	0.48775	0.488391
0.42169	0.464905	0.48987	0.50867	0.524446	0.536993	0.546268	0.55302	0.556459	0.557773	0.557604	0.556216	0.554005	0.551209	0.547916	0.544364	0.540798	0.537116	0.53349	0.529833	0.526499	0.523169	0.519966	0.517073	0.514502	0.512108	0.509811	0.507443	0.504922	0.502276	0.499675	0.497259	0.495024	0.492973	0.491228	0.489617	0.488041	0.486909	0.48587	0.484854	0.483902	0.483266	0.483199	0.483354	0.483717	0.484095	0.484322	0.4846	0.485009	0.485599
0.420594	0.463407	0.488268	0.507398	0.523077	0.53567	0.54481	0.551316	0.554556	0.555625	0.555448	0.554019	0.551938	0.549164	0.545791	0.542147	0.538427	0.534594	0.530825	0.527317	0.524015	0.520698	0.517646	0.514805	0.512209	0.509817	0.507533	0.505064	0.502408	0.499674	0.497059	0.494588	0.492303	0.490276	0.488551	0.486916	0.48558	0.484387	0.483272	0.482213	0.481418	0.481128	0.481033	0.481204	0.481458	0.481618	0.481704	0.481891	0.482255	0.482892
0.419063	0.461795	0.487024	0.506029	0.521734	0.534174	0.54305	0.549346	0.552328	0.55339	0.553171	0.551882	0.549823	0.546968	0.543504	0.539705	0.535831	0.531851	0.52822	0.524744	0.521457	0.518284	0.515289	0.512429	0.509836	0.507457	0.505072	0.502469	0.499729	0.496987	0.494325	0.491809	0.489553	0.487548	0.485799	0.484395	0.483005	0.481744	0.48059	0.479685	0.479226	0.478913	0.478839	0.47891	0.478954	0.478979	0.478982	0.479128	0.479541	0.480289
0.417571	0.460882	0.485863	0.504851	0.520357	0.53247	0.541087	0.547083	0.550051	0.551062	0.550987	0.549718	0.547565	0.544606	0.540976	0.537014	0.532982	0.529151	0.525549	0.522086	0.518935	0.515822	0.512809	0.509958	0.507387	0.504908	0.502387	0.499699	0.496953	0.49417	0.491466	0.488982	0.486747	0.484719	0.483194	0.481738	0.480287	0.478991	0.477987	0.477409	0.476933	0.476643	0.476477	0.476345	0.47626	0.476205	0.47617	0.476368	0.476891	0.477974
0.417571	0.460082	0.484918	0.503623	0.518716	0.530506	0.538783	0.544756	0.547662	0.548826	0.548766	0.547394	0.545125	0.541987	0.538185	0.534056	0.530183	0.526378	0.522786	0.519453	0.516365	0.513235	0.510237	0.507417	0.504748	0.502134	0.499527	0.496835	0.494051	0.49123	0.48856	0.486097	0.483839	0.482031	0.480458	0.478947	0.477464	0.476315	0.475631	0.47504	0.474588	0.474214	0.473854	0.473599	0.473439	0.473348	0.473367	0.473674	0.474524	0.475816
0.416077	0.458597	0.483241	0.501585	0.516419	0.527884	0.536172	0.542107	0.545196	0.546394	0.546246	0.544772	0.542333	0.539025	0.535064	0.531076	0.527232	0.523446	0.519985	0.516726	0.51363	0.510517	0.507546	0.504631	0.501834	0.499143	0.496541	0.493819	0.491004	0.488221	0.485574	0.483093	0.481054	0.479205	0.477586	0.47605	0.474712	0.473873	0.473181	0.472619	0.472092	0.471535	0.471063	0.47074	0.470548	0.470513	0.470642	0.47127	0.472329	0.473809
0.414807	0.456991	0.481188	0.499253	0.513721	0.525212	0.533468	0.539598	0.542724	0.54383	0.543574	0.541924	0.539307	0.535831	0.532005	0.528047	0.524223	0.520561	0.517179	0.513917	0.510838	0.507755	0.50469	0.501651	0.498779	0.496098	0.493471	0.49072	0.487944	0.485183	0.48252	0.480254	0.478179	0.476291	0.474652	0.473256	0.472219	0.471377	0.470716	0.470084	0.469383	0.468723	0.468189	0.467838	0.467703	0.467777	0.46822	0.469055	0.470298	0.471881
0.413121	0.454772	0.478727	0.496405	0.51094	0.522418	0.5309	0.53707	0.540103	0.5411	0.540663	0.53883	0.53604	0.532682	0.528888	0.524954	0.52125	0.517675	0.514295	0.511052	0.508002	0.504825	0.501638	0.49853	0.495676	0.492977	0.490322	0.487612	0.484856	0.482079	0.479627	0.477331	0.475224	0.473322	0.471819	0.470715	0.46968	0.468871	0.468146	0.467348	0.466552	0.465835	0.465277	0.464984	0.464957	0.465342	0.46599	0.467007	0.468353	0.470026
0.410786	0.45223	0.475745	0.493558	0.508106	0.519842	0.528371	0.534437	0.537352	0.538157	0.537523	0.535513	0.532829	0.529501	0.525734	0.521917	0.518305	0.514736	0.511378	0.508164	0.505019	0.50172	0.498467	0.495384	0.492518	0.489794	0.487181	0.484488	0.481715	0.479144	0.476666	0.474344	0.472228	0.47046	0.469242	0.468142	0.467143	0.466277	0.465392	0.464505	0.463656	0.462918	0.46242	0.462235	0.462512	0.463099	0.463927	0.465048	0.466485	0.468123
0.408471	0.449224	0.472965	0.490808	0.505646	0.517418	0.525818	0.531739	0.534435	0.535022	0.534193	0.532294	0.529636	0.526328	0.522675	0.518954	0.515348	0.511803	0.508479	0.50517	0.501899	0.498534	0.495309	0.492218	0.48933	0.486648	0.484049	0.481336	0.478762	0.476167	0.473667	0.471338	0.469355	0.467867	0.466656	0.465593	0.464542	0.463521	0.462551	0.461615	0.460747	0.46007	0.459677	0.459788	0.460266	0.461029	0.461962	0.463173	0.46458	0.466168
0.405253	0.446519	0.470307	0.4885	0.503355	0.514946	0.523164	0.528822	0.531272	0.531641	0.53095	0.529076	0.526431	0.523227	0.519672	0.515956	0.512379	0.508882	0.505461	0.502024	0.498682	0.495345	0.492116	0.489005	0.48616	0.48349	0.480867	0.478346	0.475749	0.473136	0.470631	0.468433	0.466726	0.46525	0.464075	0.462964	0.461764	0.460661	0.459644	0.45869	0.457884	0.45731	0.457204	0.457513	0.458163	0.459033	0.460055	0.461239	0.462598	0.464179
0.403584	0.444521	0.468599	0.4867	0.501261	0.512589	0.520478	0.525834	0.528022	0.528541	0.527857	0.525983	0.523429	0.520317	0.516759	0.513071	0.509546	0.505946	0.502391	0.498876	0.495561	0.492221	0.48897	0.485901	0.483065	0.480367	0.477928	0.475382	0.472768	0.47015	0.467772	0.465846	0.464152	0.462714	0.461494	0.460236	0.458957	0.45781	0.456776	0.455883	0.455176	0.454879	0.454968	0.455444	0.456201	0.457161	0.458157	0.459295	0.460647	0.462091
0.401601	0.44296	0.466893	0.484637	0.498897	0.509858	0.517422	0.522495	0.524838	0.525366	0.524681	0.522908	0.520451	0.517337	0.513808	0.510178	0.506548	0.502814	0.499182	0.4957	0.492387	0.489028	0.485822	0.482762	0.479898	0.477382	0.47492	0.47236	0.469743	0.467249	0.465139	0.463231	0.461577	0.460099	0.458738	0.457406	0.456088	0.454925	0.453952	0.453157	0.452718	0.452615	0.452868	0.453452	0.454297	0.455233	0.456187	0.457321	0.458541	0.459893
0.400689	0.441563	0.464957	0.482321	0.496153	0.506747	0.514003	0.519255	0.521606	0.522129	0.521545	0.519874	0.517412	0.51433	0.510867	0.50713	0.503363	0.499552	0.495957	0.492483	0.489151	0.48584	0.482642	0.479554	0.476868	0.474331	0.471858	0.469296	0.4668	0.46457	0.46248	0.460614	0.458926	0.457311	0.45588	0.454512	0.45318	0.45208	0.451203	0.450668	0.450421	0.450477	0.450839	0.451511	0.452335	0.453229	0.45418	0.455187	0.456322	0.457723
0.398993	0.439259	0.4623	0.479247	0.492718	0.503012	0.51049	0.515768	0.518131	0.518774	0.518309	0.516643	0.514222	0.511215	0.507648	0.503778	0.499939	0.496176	0.4926	0.489114	0.485836	0.482533	0.479309	0.4764	0.4737	0.471157	0.468685	0.466244	0.464007	0.461802	0.459758	0.457864	0.456045	0.454368	0.452905	0.451526	0.450258	0.449253	0.44863	0.448285	0.448195	0.448361	0.448811	0.449466	0.450251	0.451144	0.451974	0.452901	0.454087	0.455655
0.396455	0.43637	0.458982	0.475571	0.488745	0.499325	0.506852	0.512148	0.514644	0.515421	0.514964	0.513345	0.51101	0.507897	0.504194	0.500253	0.49647	0.492736	0.489153	0.485726	0.482455	0.479127	0.47608	0.47316	0.47046	0.467922	0.465568	0.463382	0.461175	0.459017	0.456951	0.45493	0.453053	0.451348	0.449876	0.448562	0.447388	0.44663	0.446196	0.446004	0.446025	0.446279	0.446715	0.447333	0.448119	0.448893	0.449647	0.450629	0.451979	0.453814
0.39364	0.432954	0.455173	0.471445	0.485054	0.495684	0.503222	0.508647	0.511282	0.512058	0.511654	0.510139	0.507689	0.504429	0.500647	0.496763	0.493012	0.489272	0.485749	0.482327	0.479027	0.475871	0.472815	0.4699	0.467206	0.464785	0.462683	0.460529	0.458368	0.456191	0.454	0.451924	0.450023	0.44831	0.446904	0.445679	0.444744	0.444173	0.443888	0.443808	0.443915	0.444158	0.444559	0.445177	0.445846	0.446547	0.447358	0.448501	0.450113	0.451954
0.390159	0.429017	0.4509	0.46785	0.481501	0.492118	0.499782	0.505339	0.507957	0.50879	0.508507	0.506863	0.50425	0.500895	0.497166	0.493317	0.48956	0.485881	0.482359	0.478904	0.475772	0.472607	0.469558	0.46665	0.464071	0.461902	0.459832	0.457723	0.455544	0.453244	0.451	0.448901	0.446993	0.445348	0.444029	0.443034	0.442283	0.441856	0.441684	0.441689	0.441786	0.441994	0.442395	0.4429	0.443499	0.444258	0.445229	0.446627	0.448245	0.449999
0.386436	0.424782	0.447764	0.464674	0.47823	0.488925	0.496701	0.502196	0.504863	0.505837	0.505397	0.503561	0.500825	0.497512	0.493812	0.48995	0.48625	0.482565	0.479002	0.475708	0.472563	0.469406	0.466362	0.463566	0.461236	0.4591	0.457073	0.454946	0.452642	0.450289	0.448023	0.445918	0.444078	0.442517	0.441419	0.440605	0.439993	0.439679	0.43959	0.439586	0.439647	0.439853	0.440144	0.440582	0.44124	0.442157	0.443377	0.444781	0.446315	0.447917
0.382422	0.422604	0.445253	0.461897	0.475439	0.486198	0.493854	0.499375	0.502189	0.502969	0.502297	0.500304	0.497592	0.494298	0.490574	0.486764	0.483047	0.479311	0.4759	0.47259	0.469451	0.466296	0.46336	0.46081	0.458514	0.456417	0.454371	0.452117	0.449759	0.447384	0.445111	0.443073	0.441315	0.439968	0.439048	0.438366	0.437868	0.437636	0.437537	0.437496	0.437554	0.437653	0.437879	0.438378	0.43919	0.440352	0.441577	0.442901	0.444287	0.445784
0.383747	0.421661	0.443433	0.459818	0.473304	0.483825	0.49147	0.497141	0.499699	0.500187	0.499301	0.4973	0.494586	0.491248	0.487566	0.483725	0.479943	0.476344	0.472911	0.469603	0.46646	0.463406	0.460711	0.458195	0.455935	0.453818	0.451639	0.449327	0.446945	0.444561	0.442355	0.440396	0.438844	0.437673	0.436878	0.43631	0.435891	0.435649	0.43551	0.435463	0.435415	0.435452	0.435741	0.43639	0.437442	0.438606	0.439754	0.440933	0.442215	0.44369
0.381363	0.41898	0.440769	0.457286	0.470644	0.481156	0.488904	0.494322	0.496606	0.496925	0.496077	0.494101	0.491363	0.488082	0.484377	0.480483	0.476846	0.47324	0.469825	0.466528	0.463487	0.460669	0.458013	0.455542	0.453271	0.451032	0.448806	0.446475	0.444088	0.441773	0.439648	0.437896	0.43652	0.435476	0.434793	0.434303	0.433879	0.433607	0.433468	0.433322	0.43322	0.433319	0.433755	0.434637	0.435695	0.436785	0.437794	0.438875	0.440139	0.441783
0.37883	0.416412	0.438371	0.454725	0.468072	0.478709	0.486165	0.491265	0.493353	0.493705	0.492879	0.490873	0.488192	0.484882	0.481119	0.477369	0.473726	0.470144	0.466742	0.463546	0.460739	0.457963	0.455354	0.452875	0.450484	0.448199	0.445955	0.443618	0.4413	0.439064	0.437141	0.435565	0.434313	0.433382	0.432777	0.432283	0.43183	0.431557	0.431323	0.431125	0.431086	0.431329	0.431991	0.432879	0.433865	0.434819	0.435733	0.436795	0.438227	0.439919
0.376586	0.414307	0.435988	0.452333	0.465856	0.476137	0.483218	0.488068	0.490172	0.490539	0.489671	0.48772	0.485	0.481621	0.478002	0.474247	0.47063	0.467062	0.463758	0.460797	0.458035	0.455305	0.452691	0.450091	0.447655	0.445353	0.443101	0.440833	0.438592	0.436551	0.434803	0.433349	0.432213	0.431359	0.430751	0.430228	0.429772	0.429406	0.429121	0.428989	0.42909	0.429553	0.430221	0.43104	0.431893	0.432751	0.433647	0.434875	0.436355	0.437972
0.374932	0.412092	0.433764	0.450359	0.463442	0.473275	0.480055	0.484903	0.487014	0.48733	0.486514	0.484519	0.481721	0.478483	0.474857	0.471132	0.467531	0.464059	0.46099	0.458077	0.455361	0.45263	0.449896	0.447254	0.444802	0.442493	0.44031	0.438116	0.436063	0.434197	0.432569	0.431232	0.430172	0.429318	0.42868	0.428154	0.427609	0.427195	0.426977	0.426982	0.427297	0.427765	0.428368	0.429057	0.429815	0.430655	0.431715	0.432992	0.434399	0.435929
0.372481	0.409807	0.431921	0.447976	0.460538	0.47002	0.4768	0.481653	0.483709	0.484083	0.48322	0.481143	0.478491	0.475249	0.47166	0.467956	0.464452	0.461217	0.458202	0.455339	0.452626	0.449776	0.447003	0.44435	0.441893	0.439655	0.437545	0.435535	0.433656	0.431908	0.430399	0.42914	0.428082	0.427199	0.426558	0.425944	0.425355	0.42501	0.424927	0.425141	0.425461	0.425868	0.426345	0.426941	0.427681	0.428686	0.429794	0.431002	0.432327	0.433762
0.370909	0.408814	0.429996	0.445324	0.45741	0.466856	0.473624	0.478395	0.480502	0.480814	0.479853	0.477924	0.475263	0.472058	0.468487	0.46488	0.461614	0.458438	0.455472	0.452614	0.449779	0.446891	0.444108	0.44145	0.439067	0.436899	0.434966	0.433129	0.431364	0.429737	0.428305	0.427049	0.425962	0.425075	0.424347	0.423692	0.423174	0.422961	0.42308	0.423298	0.423559	0.423843	0.424229	0.424808	0.42571	0.426761	0.427804	0.428933	0.430167	0.43151
0.370722	0.406946	0.427223	0.442049	0.454149	0.463612	0.470307	0.475136	0.477178	0.477388	0.476582	0.474647	0.472029	0.468847	0.465376	0.462009	0.458806	0.455683	0.452728	0.449752	0.446883	0.443989	0.441203	0.43862	0.436307	0.434315	0.432555	0.430828	0.429184	0.427633	0.426206	0.424924	0.423834	0.422865	0.422099	0.421515	0.421126	0.421109	0.421232	0.421393	0.421536	0.421731	0.4221	0.422839	0.423789	0.424777	0.425745	0.426787	0.427932	0.429213
0.367714	0.403348	0.423411	0.438479	0.450706	0.460143	0.466932	0.4717	0.473648	0.474034	0.473231	0.471351	0.468768	0.465686	0.462453	0.459155	0.456012	0.452908	0.449845	0.446844	0.443972	0.441078	0.438368	0.435858	0.433721	0.431902	0.43025	0.428641	0.427073	0.42553	0.424083	0.422802	0.421635	0.420634	0.419938	0.419477	0.419277	0.419266	0.419336	0.419382	0.419439	0.419619	0.420146	0.420934	0.421825	0.422743	0.423627	0.424584	0.425671	0.426903
0.364266	0.399684	0.420095	0.43531	0.447486	0.457003	0.463703	0.468343	0.47046	0.470836	0.47008	0.468225	0.465733	0.462881	0.459714	0.456472	0.453347	0.450132	0.447043	0.444038	0.441163	0.438343	0.435702	0.433362	0.431396	0.429681	0.428145	0.426608	0.425046	0.423483	0.422036	0.420679	0.419481	0.41855	0.417973	0.417694	0.417498	0.417434	0.417391	0.417353	0.417393	0.417728	0.418304	0.419035	0.419858	0.420692	0.421494	0.422394	0.423432	0.424642
0.361088	0.396896	0.417402	0.43249	0.444708	0.454077	0.460603	0.465394	0.467475	0.467882	0.467136	0.465363	0.463095	0.4603	0.457181	0.453953	0.450709	0.447465	0.444369	0.441356	0.438552	0.435795	0.433316	0.431144	0.429277	0.427676	0.426208	0.424676	0.42309	0.421524	0.420001	0.418613	0.417485	0.41667	0.416268	0.415989	0.415743	0.415567	0.415438	0.415382	0.415574	0.415956	0.416477	0.417143	0.417884	0.418636	0.41938	0.420232	0.421247	0.422396
0.359073	0.394746	0.414966	0.430044	0.44204	0.451174	0.457838	0.462562	0.464657	0.465057	0.464382	0.462843	0.460626	0.457871	0.454761	0.451402	0.448125	0.444871	0.441762	0.43882	0.436073	0.433469	0.431158	0.42908	0.427329	0.425793	0.424327	0.422766	0.421174	0.41953	0.417976	0.41666	0.415646	0.415	0.414597	0.414269	0.413912	0.41365	0.413501	0.413593	0.413831	0.41416	0.41462	0.415205	0.415863	0.416555	0.417251	0.418078	0.419032	0.42008
0.357094	0.392323	0.412551	0.427365	0.439088	0.448369	0.454959	0.459692	0.461775	0.462251	0.461825	0.460341	0.458163	0.455418	0.45217	0.448777	0.445492	0.442227	0.439192	0.436306	0.433708	0.431273	0.429054	0.427097	0.425411	0.423878	0.42238	0.420809	0.41914	0.417467	0.415989	0.414786	0.413938	0.41329	0.412839	0.412403	0.411959	0.411677	0.411676	0.411813	0.412	0.412272	0.412652	0.413156	0.413753	0.414398	0.415068	0.415834	0.416688	0.417643
0.354622	0.389933	0.409839	0.424345	0.436236	0.445439	0.452046	0.45676	0.458923	0.459665	0.459298	0.457852	0.455683	0.452793	0.44951	0.446112	0.442816	0.439628	0.436648	0.433907	0.431481	0.429136	0.427041	0.425149	0.423467	0.421901	0.420391	0.418744	0.417047	0.415452	0.414085	0.413045	0.412195	0.411503	0.410945	0.410423	0.409959	0.409823	0.409865	0.409954	0.410087	0.410282	0.410583	0.411026	0.411576	0.412194	0.412803	0.413471	0.414233	0.415109
0.352718	0.387405	0.406896	0.421586	0.433383	0.442598	0.449173	0.453962	0.456404	0.457202	0.456863	0.455419	0.453091	0.45016	0.44687	0.44346	0.440241	0.437105	0.434264	0.431696	0.429355	0.427136	0.425106	0.423219	0.421501	0.419921	0.418333	0.416658	0.41504	0.413554	0.412346	0.411303	0.41041	0.409612	0.408969	0.408425	0.408105	0.408011	0.408007	0.408044	0.408103	0.40822	0.40846	0.408856	0.409377	0.409934	0.410446	0.411021	0.411705	0.412511
0.350006	0.384244	0.40404	0.418662	0.430499	0.439687	0.446348	0.451436	0.453935	0.454759	0.45442	0.452802	0.450431	0.447493	0.44419	0.440861	0.437694	0.434691	0.432026	0.429541	0.42733	0.425176	0.423151	0.421228	0.419495	0.417837	0.416223	0.414629	0.413117	0.411786	0.410574	0.40949	0.408494	0.407612	0.406946	0.406544	0.406266	0.406128	0.406076	0.40604	0.406022	0.406078	0.406272	0.40664	0.4071	0.40756	0.40798	0.408478	0.409093	0.409813
0.346978	0.381626	0.401313	0.415973	0.42776	0.437018	0.443992	0.44912	0.451629	0.452439	0.4519	0.450225	0.44784	0.444882	0.441659	0.438377	0.435334	0.432507	0.429919	0.427566	0.425416	0.423266	0.421202	0.419261	0.41745	0.415766	0.414232	0.412741	0.411378	0.410041	0.408789	0.407603	0.406521	0.405616	0.40509	0.404728	0.404409	0.404225	0.404101	0.403989	0.403909	0.40392	0.404084	0.40439	0.404754	0.405121	0.405464	0.405895	0.406425	0.407034
0.345184	0.379385	0.399024	0.41356	0.425376	0.434943	0.441932	0.447036	0.449504	0.450078	0.449462	0.447759	0.44534	0.442458	0.439274	0.436108	0.433239	0.430481	0.428025	0.425728	0.423579	0.421385	0.419299	0.417278	0.41544	0.413837	0.412403	0.411054	0.409681	0.408305	0.40695	0.405677	0.404571	0.403804	0.403316	0.402914	0.402551	0.402297	0.402096	0.401921	0.401794	0.401773	0.401876	0.402085	0.402355	0.402645	0.402921	0.403266	0.403686	0.404171
0.34287	0.377093	0.3966	0.411178	0.423342	0.432923	0.439876	0.444926	0.447129	0.447617	0.446969	0.445229	0.44289	0.440044	0.436975	0.433988	0.431184	0.428563	0.426163	0.423868	0.421672	0.419454	0.417288	0.415243	0.413489	0.411985	0.410689	0.409329	0.407918	0.406439	0.404998	0.4037	0.402732	0.402004	0.401478	0.401035	0.400603	0.400274	0.400009	0.399787	0.399628	0.399546	0.399553	0.399669	0.399862	0.400083	0.400275	0.400511	0.400808	0.401176
0.340982	0.374892	0.394405	0.409366	0.42152	0.431027	0.437901	0.442636	0.444731	0.445176	0.44448	0.442819	0.440509	0.43777	0.434884	0.431957	0.429294	0.426726	0.424326	0.421981	0.419756	0.417457	0.415267	0.413309	0.411652	0.410283	0.408972	0.407574	0.406061	0.404494	0.403027	0.401867	0.400938	0.400172	0.399609	0.399098	0.398592	0.398196	0.397884	0.397628	0.397407	0.39723	0.397144	0.397182	0.397308	0.397444	0.397527	0.397642	0.397822	0.398083
0.338809	0.37274	0.392738	0.407672	0.419715	0.429119	0.435629	0.440233	0.442277	0.442667	0.442053	0.44042	0.438214	0.435663	0.432836	0.430056	0.427445	0.424878	0.422423	0.420046	0.417739	0.415418	0.413318	0.411456	0.409931	0.408545	0.407198	0.405696	0.404094	0.402501	0.401171	0.400049	0.399085	0.398285	0.397655	0.39707	0.396497	0.396055	0.395707	0.395389	0.395074	0.394803	0.394639	0.394611	0.394651	0.394678	0.39464	0.394638	0.394712	0.394877
[truncated: 50 more columns]

## Sheet: Cont2RUN
0.969988	0.980844	0.984017	0.985312	0.986113	0.986437	0.986305	0.986993	0.986533	0.986714	0.986694	0.986662	0.986567	0.986556	0.986442	0.986346	0.986316	0.986329	0.98619	0.986084	0.985965	0.985893	0.985838	0.985709	0.985719	0.985662	0.98554	0.985489	0.985378	0.985308	0.985266	0.985168	0.985105	0.985027	0.984916	0.984948	0.984799	0.984724	0.984598	0.98452	0.984463	0.984363	0.984232	0.984181	0.984036	0.983921	0.983879	0.983791	0.983726	0.98363
0.98073	0.990202	0.99268	0.993721	0.994232	0.994231	0.994477	0.994542	0.994331	0.994376	0.994316	0.994192	0.994106	0.994023	0.993892	0.993808	0.993793	0.993717	0.993579	0.993453	0.993346	0.993277	0.99317	0.993071	0.993012	0.992916	0.992816	0.992732	0.992635	0.992555	0.99248	0.992388	0.992287	0.992184	0.992138	0.992075	0.991961	0.99186	0.991749	0.991678	0.991595	0.991475	0.991381	0.991281	0.991148	0.991062	0.991001	0.990926	0.990844	0.990729
0.983767	0.9926	0.994882	0.995735	0.995977	0.996234	0.996172	0.99626	0.996072	0.996061	0.995951	0.99585	0.995728	0.995626	0.995518	0.995461	0.995392	0.995298	0.995158	0.995043	0.994948	0.994847	0.994761	0.994665	0.994574	0.994482	0.994375	0.99429	0.994199	0.994111	0.994024	0.993922	0.993816	0.993759	0.993677	0.99361	0.993489	0.993389	0.993295	0.993214	0.993114	0.993017	0.992905	0.992797	0.992689	0.9926	0.99254	0.992455	0.992354	0.992254
0.984928	0.993585	0.99569	0.996308	0.996765	0.996769	0.996761	0.996815	0.996631	0.99658	0.996487	0.996367	0.996241	0.99615	0.996071	0.995985	0.995903	0.995796	0.995666	0.995563	0.995452	0.995367	0.995279	0.995171	0.995089	0.994989	0.994888	0.994807	0.994713	0.994624	0.994534	0.994429	0.994355	0.994272	0.994192	0.994107	0.993991	0.993901	0.993804	0.993708	0.993621	0.993509	0.993394	0.993301	0.993195	0.993114	0.993042	0.992942	0.992851	0.99277
0.985615	0.994051	0.995898	0.996736	0.996944	0.996996	0.996978	0.997005	0.996812	0.99677	0.99666	0.996536	0.99642	0.996352	0.996252	0.996158	0.996063	0.995961	0.995844	0.995728	0.995629	0.995544	0.995444	0.995346	0.995257	0.995162	0.995065	0.994979	0.994886	0.994794	0.994698	0.994619	0.994528	0.994447	0.994356	0.99427	0.994166	0.994071	0.993966	0.99388	0.99378	0.993665	0.993562	0.993469	0.993372	0.993288	0.993201	0.99311	0.993034	0.992953
0.985829	0.994003	0.996124	0.99671	0.996971	0.997019	0.996991	0.996992	0.996826	0.996763	0.996651	0.996539	0.996446	0.996361	0.996256	0.996155	0.996065	0.995971	0.995845	0.995742	0.995647	0.995552	0.99546	0.995359	0.995272	0.995178	0.995079	0.994994	0.994899	0.994802	0.99473	0.994638	0.99455	0.994459	0.994367	0.994287	0.99418	0.994079	0.993984	0.993887	0.993782	0.993679	0.993577	0.99349	0.993394	0.9933	0.99322	0.993144	0.993067	0.992988
0.985563	0.994198	0.996025	0.996676	0.99693	0.996969	0.996927	0.996942	0.996767	0.996701	0.996598	0.99651	0.996404	0.996313	0.996204	0.996108	0.996024	0.99592	0.995806	0.995706	0.995606	0.995518	0.995424	0.995326	0.995243	0.995147	0.995053	0.994965	0.994867	0.99479	0.994705	0.994616	0.994522	0.99443	0.994344	0.99426	0.994149	0.994056	0.993953	0.993851	0.993756	0.993653	0.993559	0.993472	0.99337	0.993283	0.993215	0.993138	0.993064	0.992983
0.986137	0.994217	0.996092	0.996714	0.996939	0.996956	0.996928	0.996918	0.996745	0.99668	0.996598	0.996495	0.996382	0.996285	0.99618	0.99609	0.995995	0.9959	0.995789	0.995686	0.995591	0.995501	0.995408	0.995314	0.995229	0.995138	0.99504	0.994949	0.994868	0.994781	0.994698	0.994602	0.994506	0.994419	0.994329	0.994239	0.994137	0.994036	0.993929	0.993836	0.99374	0.993645	0.993552	0.993458	0.993363	0.993288	0.993219	0.993144	0.993069	0.992999
0.985565	0.99398	0.995892	0.996517	0.996743	0.996791	0.996752	0.996745	0.996585	0.996542	0.996449	0.996342	0.99623	0.996139	0.996043	0.995946	0.995861	0.995769	0.995658	0.995562	0.995467	0.995378	0.995291	0.995196	0.995115	0.99502	0.994921	0.994846	0.994756	0.994671	0.994582	0.994485	0.994394	0.994305	0.99421	0.994127	0.994019	0.993916	0.993817	0.993724	0.993634	0.993541	0.993443	0.993356	0.993272	0.993198	0.993131	0.993056	0.99299	0.992927
0.985649	0.993994	0.995854	0.996452	0.996693	0.996716	0.996674	0.996667	0.996528	0.99647	0.99637	0.99626	0.996152	0.996067	0.995963	0.995872	0.995789	0.995695	0.99559	0.995492	0.995399	0.995315	0.995226	0.995135	0.995051	0.994954	0.994869	0.994785	0.994698	0.994607	0.994516	0.994424	0.99433	0.994236	0.994148	0.994057	0.993947	0.993851	0.993752	0.993664	0.993576	0.993478	0.993385	0.993309	0.993227	0.993155	0.993088	0.993022	0.992962	0.992902
0.985509	0.993857	0.99571	0.996338	0.996555	0.996581	0.996546	0.996558	0.996409	0.996344	0.996242	0.996138	0.996036	0.995944	0.995849	0.995762	0.995676	0.995587	0.995482	0.995386	0.995298	0.995212	0.995127	0.995034	0.994947	0.994863	0.994771	0.994689	0.994596	0.994504	0.994417	0.994322	0.994225	0.994137	0.994043	0.993949	0.993845	0.993749	0.993655	0.993569	0.993476	0.993384	0.993302	0.993226	0.993148	0.993076	0.993017	0.992957	0.9929	0.992823
0.9853	0.993691	0.99559	0.996191	0.996412	0.996443	0.99643	0.996428	0.996275	0.996208	0.996112	0.996015	0.995908	0.995823	0.995732	0.995643	0.995562	0.995473	0.99537	0.99528	0.99519	0.995108	0.99502	0.994925	0.994851	0.99476	0.99467	0.994584	0.994489	0.994401	0.994312	0.994213	0.994122	0.994028	0.993931	0.993843	0.993739	0.993648	0.993556	0.993465	0.993378	0.993295	0.993215	0.993142	0.993064	0.993001	0.992947	0.992891	0.992817	0.992762
0.985121	0.993597	0.995449	0.996054	0.996277	0.996332	0.996303	0.996292	0.99614	0.996077	0.995987	0.995885	0.995784	0.995703	0.99561	0.995527	0.995445	0.995357	0.99526	0.995169	0.995083	0.994999	0.99491	0.994827	0.994746	0.994656	0.994562	0.994473	0.994383	0.994292	0.994199	0.994107	0.994009	0.993913	0.993822	0.993733	0.993635	0.993545	0.99345	0.993364	0.993286	0.993205	0.993128	0.993056	0.992986	0.992929	0.992879	0.992804	0.992753	0.992697
0.985028	0.99345	0.99531	0.995919	0.996165	0.996203	0.996168	0.996154	0.996007	0.99595	0.995855	0.995759	0.995663	0.99558	0.995493	0.995409	0.995329	0.995246	0.995147	0.99506	0.994972	0.994886	0.994808	0.994719	0.99464	0.994546	0.99445	0.994365	0.994271	0.994177	0.99409	0.993992	0.993893	0.993802	0.99371	0.993626	0.99353	0.993437	0.993346	0.993269	0.993193	0.993115	0.993039	0.992974	0.992911	0.992857	0.992787	0.992737	0.992684	0.992632
0.984747	0.993254	0.995139	0.995783	0.996014	0.996047	0.99601	0.996002	0.995864	0.995801	0.995713	0.995623	0.995526	0.995449	0.995361	0.99528	0.995204	0.99512	0.995027	0.994937	0.994847	0.994773	0.994689	0.994602	0.994518	0.994422	0.99433	0.994242	0.994146	0.994057	0.993965	0.993865	0.993771	0.99368	0.993592	0.993509	0.99341	0.993321	0.993239	0.993164	0.99309	0.993013	0.992945	0.992886	0.992826	0.992755	0.99271	0.992657	0.992609	0.99256
0.984551	0.9931	0.995026	0.995646	0.995868	0.995899	0.995868	0.995865	0.995722	0.995664	0.995581	0.99549	0.995399	0.995322	0.995236	0.995159	0.995083	0.995003	0.994907	0.994816	0.994737	0.994656	0.994574	0.994483	0.994397	0.994305	0.99421	0.994119	0.994028	0.993934	0.99384	0.993745	0.99365	0.993563	0.993477	0.993391	0.993296	0.993216	0.993136	0.993064	0.992991	0.992922	0.992859	0.992804	0.992729	0.992681	0.992633	0.992585	0.99254	0.992492
0.984343	0.992986	0.994886	0.995498	0.995716	0.995752	0.995728	0.995719	0.995582	0.99553	0.995446	0.995361	0.995269	0.995194	0.995113	0.995034	0.994962	0.99488	0.994782	0.994703	0.994618	0.994539	0.994453	0.99436	0.994277	0.994182	0.994084	0.993998	0.993902	0.993806	0.993716	0.993621	0.99353	0.993445	0.993356	0.993274	0.993187	0.993109	0.993033	0.992961	0.992895	0.992833	0.992774	0.992703	0.99265	0.9926	0.992557	0.992512	0.992467	0.992423
0.984215	0.992831	0.994725	0.995336	0.995562	0.995606	0.995576	0.995572	0.995442	0.99539	0.995312	0.995226	0.995137	0.995067	0.994985	0.994912	0.994837	0.994753	0.994667	0.994581	0.994498	0.994416	0.994327	0.994237	0.994151	0.994054	0.993961	0.99387	0.993772	0.993681	0.993591	0.993499	0.993411	0.993323	0.993238	0.993163	0.99308	0.993005	0.99293	0.992866	0.992806	0.992747	0.992674	0.992625	0.992571	0.992526	0.992486	0.992442	0.992401	0.992357
0.983927	0.992614	0.994524	0.995153	0.995392	0.995433	0.99541	0.995415	0.995286	0.995241	0.995163	0.995081	0.994997	0.994926	0.994849	0.994773	0.994697	0.994625	0.994533	0.994449	0.994363	0.994278	0.994193	0.9941	0.994012	0.993919	0.993821	0.993729	0.993636	0.993544	0.993458	0.993369	0.993278	0.993194	0.993117	0.993045	0.992965	0.992892	0.992824	0.992766	0.99271	0.992637	0.992585	0.992535	0.992486	0.992443	0.992405	0.992365	0.992324	0.992273
0.98365	0.99241	0.994347	0.994992	0.995225	0.995273	0.99526	0.995266	0.995144	0.995098	0.995023	0.994947	0.994861	0.994796	0.994717	0.99464	0.994575	0.994497	0.994407	0.99432	0.99423	0.994148	0.99406	0.993965	0.993882	0.993784	0.993686	0.993597	0.993504	0.993416	0.993332	0.993241	0.993154	0.993078	0.993004	0.992936	0.992857	0.992791	0.99273	0.992676	0.992607	0.992556	0.992503	0.992458	0.992412	0.992371	0.992337	0.992297	0.992249	0.99221
0.983413	0.992238	0.994195	0.994832	0.99507	0.995128	0.995118	0.995129	0.995007	0.994963	0.994894	0.994816	0.994737	0.994669	0.994589	0.994522	0.994451	0.994374	0.994281	0.99419	0.994104	0.994018	0.993928	0.993838	0.99375	0.993651	0.993557	0.993467	0.993378	0.993293	0.993207	0.99312	0.993041	0.992969	0.992899	0.992832	0.992761	0.992702	0.992645	0.992577	0.99253	0.992478	0.99243	0.992389	0.992344	0.992308	0.992273	0.992226	0.99219	0.992153
0.983188	0.992079	0.994032	0.994676	0.994925	0.994986	0.994981	0.994991	0.994872	0.994833	0.994762	0.994691	0.994608	0.994538	0.994469	0.994396	0.994327	0.994246	0.994149	0.994061	0.993971	0.993884	0.993798	0.993704	0.993615	0.99352	0.993424	0.993339	0.993253	0.993166	0.993084	0.993005	0.99293	0.992861	0.992793	0.992733	0.99267	0.992615	0.992545	0.992499	0.992451	0.992404	0.99236	0.992321	0.992281	0.992244	0.992202	0.992167	0.992134	0.992098
0.982966	0.991894	0.993862	0.994524	0.994779	0.994845	0.994839	0.994852	0.994739	0.994697	0.994634	0.994559	0.994475	0.994416	0.99434	0.994269	0.994196	0.994111	0.994017	0.993926	0.993834	0.993751	0.993661	0.993566	0.99348	0.993384	0.993293	0.993211	0.993123	0.99304	0.992966	0.992891	0.99282	0.992753	0.992692	0.99264	0.992581	0.992514	0.992465	0.992419	0.992375	0.992333	0.992291	0.992255	0.992216	0.992172	0.992143	0.992111	0.992078	0.992045
0.982688	0.991692	0.993697	0.994369	0.994631	0.994697	0.994695	0.994715	0.994598	0.994565	0.994498	0.994421	0.994348	0.994283	0.994209	0.994134	0.994056	0.993975	0.993877	0.993784	0.993697	0.99361	0.993519	0.993427	0.993341	0.993249	0.993161	0.993078	0.992994	0.992919	0.992849	0.992778	0.992709	0.99265	0.992596	0.992548	0.992478	0.992432	0.992383	0.992342	0.992303	0.992262	0.992224	0.992189	0.992143	0.992112	0.992085	0.992054	0.992023	0.99199
0.98243	0.991529	0.993553	0.994231	0.99449	0.994559	0.994564	0.994578	0.994472	0.994433	0.994363	0.994298	0.994217	0.994154	0.994076	0.993996	0.993921	0.993836	0.993737	0.993648	0.993557	0.993469	0.993382	0.993289	0.993207	0.993119	0.993029	0.99295	0.992874	0.992804	0.992738	0.992669	0.992608	0.992557	0.992507	0.992447	0.992397	0.992351	0.992308	0.992271	0.992234	0.992197	0.992161	0.992119	0.992085	0.992057	0.99203	0.992001	0.991971	0.991939
0.982221	0.991394	0.993419	0.994094	0.994355	0.994432	0.994429	0.994454	0.994341	0.994299	0.994241	0.994168	0.994089	0.99402	0.993937	0.99386	0.993782	0.993695	0.9936	0.993508	0.993416	0.993332	0.993243	0.993154	0.993076	0.992987	0.992901	0.99283	0.992759	0.992693	0.99263	0.992569	0.992516	0.992468	0.992408	0.992369	0.99232	0.992279	0.99224	0.992205	0.992172	0.992137	0.992094	0.992064	0.992033	0.992005	0.991981	0.991953	0.991924	0.991895
0.982091	0.991245	0.993273	0.993949	0.994222	0.994289	0.994301	0.994318	0.994201	0.994171	0.994105	0.994033	0.993949	0.993875	0.993795	0.993714	0.993635	0.993552	0.993453	0.993361	0.993272	0.993186	0.993103	0.993018	0.992939	0.992854	0.992777	0.992711	0.992644	0.992581	0.992526	0.992473	0.992424	0.992366	0.992327	0.992288	0.992244	0.992208	0.992171	0.992141	0.992109	0.992067	0.992036	0.99201	0.991979	0.991954	0.99193	0.991903	0.991877	0.991846
0.981858	0.991066	0.993115	0.993802	0.994069	0.994151	0.994155	0.994169	0.994066	0.994027	0.993963	0.993887	0.993797	0.993727	0.993643	0.993561	0.993486	0.9934	0.993301	0.993211	0.993122	0.99304	0.992961	0.992875	0.9928	0.992723	0.992651	0.99259	0.992526	0.99247	0.992424	0.992375	0.992316	0.992279	0.99224	0.992207	0.992168	0.992134	0.992102	0.992072	0.992035	0.992005	0.991977	0.991951	0.991923	0.991898	0.991876	0.991851	0.991823	0.991796
0.981609	0.990886	0.992963	0.993641	0.993929	0.994002	0.994002	0.99403	0.993918	0.993881	0.993812	0.99373	0.993645	0.993571	0.993486	0.993408	0.993329	0.993243	0.993148	0.993057	0.992972	0.992896	0.992815	0.992734	0.992667	0.992596	0.992529	0.99247	0.992414	0.992368	0.992325	0.992268	0.992229	0.992193	0.992159	0.992131	0.992094	0.992065	0.992034	0.991999	0.991972	0.991946	0.991918	0.991895	0.991867	0.991843	0.991824	0.991798	0.991774	0.99175
0.981374	0.990727	0.992797	0.993503	0.993778	0.993847	0.993863	0.993881	0.99377	0.993728	0.993653	0.993576	0.993486	0.99341	0.993331	0.993249	0.99317	0.993087	0.992991	0.992905	0.992825	0.992748	0.992671	0.992599	0.992538	0.992471	0.992407	0.992357	0.99231	0.992268	0.992216	0.992179	0.992141	0.99211	0.992082	0.992056	0.992024	0.991996	0.99196	0.991936	0.991913	0.991887	0.991861	0.991839	0.991812	0.991791	0.99177	0.991748	0.991727	0.991704
0.981229	0.990543	0.992663	0.99335	0.99362	0.993705	0.993709	0.99373	0.993613	0.993563	0.993494	0.993411	0.993321	0.99325	0.993167	0.993086	0.993011	0.992927	0.992835	0.992755	0.992675	0.992602	0.992535	0.992468	0.992413	0.99235	0.992294	0.992254	0.992212	0.992161	0.99213	0.992094	0.992062	0.992036	0.992011	0.99199	0.991959	0.991926	0.9919	0.99188	0.991857	0.991834	0.991809	0.991788	0.991764	0.991741	0.991724	0.991705	0.991684	0.991662
0.98094	0.99038	0.992488	0.993176	0.993468	0.993542	0.99355	0.993565	0.993442	0.993399	0.993324	0.99324	0.993155	0.993081	0.992998	0.992921	0.992844	0.992766	0.992679	0.992599	0.992523	0.992459	0.992398	0.992337	0.992285	0.99223	0.992185	0.992149	0.992098	0.992068	0.992038	0.992007	0.991981	0.991958	0.991937	0.991918	0.991882	0.991859	0.991838	0.991818	0.991798	0.991775	0.991752	0.991733	0.991708	0.991689	0.991674	0.991656	0.991637	0.991615
0.980812	0.990212	0.992319	0.993032	0.993309	0.993386	0.993387	0.993394	0.993277	0.993227	0.993152	0.993074	0.992985	0.992911	0.992833	0.992754	0.992683	0.99261	0.992524	0.992448	0.992381	0.992325	0.992269	0.992212	0.992169	0.992124	0.992083	0.992039	0.99201	0.991981	0.991956	0.991932	0.991908	0.99189	0.991871	0.991846	0.991821	0.991802	0.991781	0.991763	0.991744	0.991722	0.991702	0.991681	0.991659	0.991643	0.99163	0.991612	0.991593	0.991572
0.980494	0.989981	0.992143	0.992845	0.993131	0.993204	0.993199	0.993215	0.993093	0.993042	0.992973	0.992892	0.992803	0.992735	0.992655	0.992582	0.992518	0.992444	0.992363	0.992297	0.992237	0.992186	0.992135	0.992087	0.992054	0.992014	0.991966	0.991943	0.991915	0.991891	0.991874	0.991852	0.991833	0.991817	0.991792	0.991778	0.991757	0.991739	0.99172	0.991703	0.991686	0.991666	0.991644	0.991627	0.991608	0.991593	0.99158	0.991563	0.991545	0.991524
0.980213	0.989815	0.991961	0.992675	0.992955	0.99302	0.993025	0.993034	0.99291	0.992866	0.992793	0.992712	0.992629	0.992558	0.992485	0.992418	0.992354	0.992285	0.992214	0.992155	0.992102	0.992055	0.992013	0.991976	0.991948	0.991902	0.991874	0.991852	0.99183	0.991813	0.991798	0.991781	0.991764	0.991743	0.991729	0.991719	0.991698	0.991682	0.991664	0.991649	0.991633	0.991613	0.991594	0.99158	0.991562	0.991547	0.991535	0.991519	0.9915	0.99148
0.980017	0.989623	0.991789	0.992496	0.992768	0.992845	0.992842	0.992849	0.992732	0.992683	0.992611	0.992536	0.99245	0.992386	0.992319	0.992253	0.992194	0.992136	0.992072	0.99202	0.991971	0.991934	0.991904	0.991871	0.991836	0.99181	0.991785	0.991769	0.991753	0.99174	0.99173	0.991714	0.991693	0.991682	0.991673	0.991663	0.991644	0.991629	0.991612	0.991599	0.991582	0.991565	0.991549	0.991535	0.991518	0.991504	0.991493	0.991476	0.991459	0.991442
0.979686	0.989398	0.991576	0.992281	0.992572	0.992643	0.99264	0.992656	0.992534	0.992488	0.992422	0.992345	0.992267	0.992211	0.992145	0.992084	0.992037	0.991988	0.991932	0.991885	0.991846	0.991821	0.991796	0.991757	0.991744	0.99172	0.991701	0.991692	0.99168	0.991671	0.991663	0.991644	0.991632	0.991626	0.991616	0.991609	0.99159	0.991577	0.991562	0.991548	0.991534	0.991519	0.991504	0.991491	0.991474	0.991461	0.991449	0.991433	0.991419	0.991396
0.979425	0.989185	0.991365	0.992094	0.992375	0.992444	0.99245	0.992462	0.992342	0.992302	0.992234	0.992165	0.992095	0.99204	0.99198	0.991931	0.991893	0.991852	0.991801	0.991764	0.991738	0.991718	0.991687	0.99167	0.991659	0.991641	0.991629	0.991623	0.991616	0.991609	0.991597	0.991587	0.991581	0.991574	0.991566	0.991559	0.991543	0.991531	0.991515	0.991504	0.991492	0.991478	0.991463	0.991451	0.991435	0.991421	0.99141	0.991398	0.991377	0.991361
0.97911	0.988935	0.991161	0.991883	0.992164	0.992244	0.992246	0.992262	0.992149	0.992107	0.992048	0.991988	0.99192	0.991871	0.991824	0.991786	0.991756	0.991721	0.99168	0.991657	0.991637	0.991612	0.991602	0.991588	0.991583	0.991573	0.991564	0.991564	0.991558	0.991548	0.991545	0.99154	0.991533	0.991528	0.991521	0.991515	0.991501	0.991488	0.991474	0.991465	0.991454	0.991441	0.991426	0.991415	0.991398	0.991385	0.991377	0.991358	0.991345	0.991331
0.978776	0.988721	0.990944	0.991666	0.991963	0.992039	0.992046	0.992069	0.991954	0.991921	0.991873	0.991815	0.991753	0.991719	0.991683	0.991654	0.99163	0.991606	0.99158	0.991563	0.991537	0.991534	0.991528	0.991519	0.991522	0.991516	0.991512	0.991513	0.991504	0.991502	0.991505	0.991499	0.991494	0.991489	0.991483	0.99148	0.991464	0.991453	0.991442	0.991433	0.991423	0.991409	0.991395	0.991383	0.991367	0.991357	0.991343	0.99133	0.991319	0.991307
0.978524	0.988494	0.990733	0.991477	0.991768	0.991849	0.991863	0.991882	0.991778	0.991758	0.991712	0.991661	0.991614	0.991593	0.991567	0.991543	0.991531	0.991523	0.991503	0.99148	0.991478	0.991477	0.991476	0.991476	0.991482	0.99148	0.991478	0.991476	0.991475	0.991479	0.991479	0.991475	0.991469	0.991466	0.991462	0.991456	0.991441	0.991433	0.991422	0.991414	0.991403	0.99139	0.991375	0.991363	0.99135	0.991334	0.991326	0.991316	0.991306	0.991295
0.97816	0.988241	0.990524	0.991267	0.991567	0.991658	0.991667	0.991701	0.991612	0.991596	0.991557	0.991523	0.991491	0.991479	0.99146	0.991449	0.991454	0.991451	0.991427	0.991428	0.991427	0.991432	0.99144	0.991443	0.991454	0.991453	0.991449	0.991454	0.991458	0.991459	0.991461	0.991457	0.991452	0.99145	0.991444	0.99144	0.991427	0.991418	0.991407	0.991399	0.991388	0.991374	0.99136	0.991351	0.991331	0.991321	0.991315	0.991307	0.991299	0.991288
0.977911	0.988058	0.990333	0.991083	0.991391	0.991473	0.991498	0.99155	0.991464	0.991454	0.991434	0.991415	0.991393	0.991388	0.991381	0.991389	0.991399	0.991391	0.99139	0.991392	0.991397	0.991412	0.991422	0.99143	0.991441	0.991439	0.991439	0.99145	0.991452	0.991453	0.991455	0.991451	0.991447	0.991443	0.991437	0.991435	0.991422	0.991413	0.991401	0.991393	0.991381	0.991367	0.991356	0.99134	0.991326	0.991318	0.991314	0.991307	0.991299	0.991288
0.977665	0.987843	0.990138	0.990901	0.9912	0.9913	0.991346	0.9914	0.991321	0.99133	0.991326	0.991318	0.991303	0.991311	0.991324	0.991336	0.991341	0.991357	0.991357	0.991365	0.991379	0.991396	0.991411	0.991419	0.991428	0.99143	0.991437	0.991444	0.991446	0.991448	0.99145	0.991446	0.99144	0.991437	0.991433	0.99143	0.991416	0.991407	0.991395	0.991385	0.991373	0.991363	0.991344	0.991334	0.991323	0.991316	0.991313	0.991307	0.991298	0.991288
0.97734	0.987613	0.989937	0.990694	0.991017	0.991143	0.991192	0.991254	0.991195	0.991223	0.991231	0.99123	0.991228	0.991258	0.991275	0.991282	0.991312	0.991329	0.991335	0.991353	0.991369	0.99139	0.991405	0.991411	0.991425	0.991433	0.991436	0.991443	0.991445	0.991446	0.991449	0.991443	0.991437	0.991435	0.99143	0.991427	0.991412	0.991403	0.991389	0.99138	0.991371	0.991353	0.99134	0.991332	0.991322	0.991317	0.991314	0.991307	0.991299	0.991289
0.977068	0.987413	0.98973	0.990518	0.990871	0.991	0.991055	0.991141	0.991102	0.991141	0.991156	0.991169	0.991189	0.991222	0.991233	0.991266	0.991296	0.991319	0.991334	0.991354	0.991374	0.991394	0.991408	0.991417	0.991437	0.99144	0.991442	0.991449	0.99145	0.991451	0.991451	0.991445	0.99144	0.991437	0.991432	0.991427	0.991413	0.991401	0.991388	0.991381	0.991365	0.991352	0.991342	0.991335	0.991326	0.99132	0.991317	0.991311	0.991303	0.991291
0.976797	0.987176	0.989545	0.990374	0.990731	0.990866	0.990947	0.991055	0.991028	0.991074	0.991103	0.991139	0.991162	0.991189	0.991226	0.991259	0.991294	0.991327	0.991343	0.991366	0.991385	0.991404	0.99142	0.991435	0.991449	0.991452	0.991452	0.991459	0.99146	0.991458	0.991457	0.991452	0.991446	0.991442	0.991435	0.99143	0.991414	0.991402	0.991391	0.991377	0.991366	0.991356	0.991346	0.991341	0.991331	0.991325	0.991323	0.991316	0.991306	0.99129
0.976446	0.986973	0.989411	0.990243	0.990604	0.990769	0.990875	0.990995	0.990974	0.991034	0.991088	0.991126	0.991142	0.991196	0.991232	0.991269	0.991314	0.991347	0.991366	0.991388	0.991405	0.991425	0.991447	0.991456	0.991469	0.991469	0.991469	0.991475	0.991473	0.991469	0.991469	0.991463	0.991455	0.99145	0.991443	0.991435	0.991418	0.991409	0.991391	0.991382	0.991373	0.991363	0.991355	0.991349	0.991339	0.991333	0.99133	0.991321	0.991307	0.991294
0.976278	0.986913	0.98933	0.990154	0.990545	0.990735	0.99085	0.990973	0.990964	0.991049	0.991101	0.991131	0.991173	0.991224	0.991263	0.991309	0.991354	0.991388	0.991405	0.991424	0.991441	0.991467	0.991481	0.991487	0.991498	0.991497	0.991496	0.991498	0.991493	0.99149	0.991488	0.99148	0.991471	0.991465	0.991454	0.991446	0.991432	0.991415	0.991401	0.991394	0.991386	0.991378	0.991368	0.991361	0.991352	0.991346	0.99134	0.991327	0.991316	0.991301
0.976217	0.986823	0.98923	0.990094	0.990515	0.990713	0.99083	0.990966	0.990984	0.991066	0.99111	0.991166	0.991205	0.991257	0.991306	0.991352	0.991397	0.991428	0.991444	0.991461	0.991484	0.991501	0.991513	0.991517	0.991526	0.991523	0.991518	0.991517	0.991512	0.991507	0.991504	0.991493	0.991483	0.991474	0.991463	0.991457	0.991435	0.991423	0.991412	0.991405	0.991398	0.991389	0.991378	0.991372	0.991361	0.991352	0.991343	0.991333	0.99132	0.991305
0.975991	0.986659	0.989137	0.990043	0.990478	0.99068	0.990811	0.990978	0.990992	0.991067	0.991138	0.991191	0.991231	0.991294	0.991342	0.991388	0.991431	0.991461	0.991473	0.991497	0.991511	0.991526	0.991534	0.991537	0.991544	0.991537	0.991529	0.991528	0.991522	0.991515	0.991509	0.991498	0.991485	0.991475	0.991467	0.991454	0.991436	0.991425	0.991415	0.991409	0.991401	0.991391	0.991382	0.991374	0.991361	0.991348	0.991342	0.99133	0.991317	0.991299
0.975764	0.986577	0.989111	0.990027	0.990461	0.990676	0.990841	0.991001	0.991005	0.991108	0.991173	0.991227	0.991277	0.991338	0.991386	0.991428	0.991469	0.991495	0.991513	0.991527	0.991538	0.99155	0.991557	0.991557	0.99156	0.99155	0.991541	0.991538	0.99153	0.991521	0.991514	0.991499	0.991485	0.991478	0.991462	0.991453	0.991438	0.991428	0.991418	0.991412	0.991403	0.991393	0.991383	0.991372	0.991356	0.991346	0.991338	0.991325	0.991309	0.991285
0.975729	0.986614	0.989139	0.990043	0.990485	0.990735	0.990887	0.991033	0.991065	0.991158	0.991223	0.991286	0.991333	0.991392	0.991435	0.991475	0.991511	0.991543	0.99155	0.991561	0.991568	0.991577	0.991581	0.991576	0.991575	0.991564	0.991553	0.991548	0.991537	0.991527	0.991517	0.991501	0.99149	0.991475	0.991462	0.991456	0.99144	0.991431	0.991421	0.991413	0.991405	0.991394	0.99138	0.991367	0.991353	0.991341	0.991332	0.991317	0.991294	0.991269
0.97573	0.986621	0.989136	0.990054	0.990539	0.990773	0.990911	0.991087	0.991108	0.9912	0.991275	0.991335	0.99138	0.991434	0.991475	0.991509	0.99155	0.991571	0.991575	0.991581	0.991586	0.991592	0.991592	0.991583	0.991581	0.991568	0.991555	0.991547	0.991535	0.991521	0.99151	0.991497	0.991478	0.991467	0.991457	0.99145	0.991436	0.991426	0.991414	0.991408	0.991398	0.991385	0.991367	0.991356	0.991341	0.991328	0.991316	0.991295	0.991272	0.991242
0.975636	0.986567	0.989116	0.990092	0.990559	0.990781	0.990951	0.991117	0.991137	0.991242	0.991313	0.991371	0.99141	0.991463	0.991498	0.991538	0.991568	0.991585	0.991585	0.991589	0.991591	0.991593	0.991588	0.991579	0.991575	0.99156	0.991544	0.991535	0.991519	0.991505	0.991497	0.991476	0.991461	0.991452	0.991443	0.991438	0.991423	0.991411	0.9914	0.991392	0.99138	0.991363	0.991349	0.991336	0.991319	0.991304	0.991287	0.991265	0.991237	0.99121
0.975508	0.986529	0.989163	0.990113	0.990566	0.990824	0.990982	0.991145	0.991179	0.991278	0.991346	0.991398	0.991437	0.991483	0.991524	0.991552	0.991578	0.991591	0.991589	0.99159	0.991587	0.991585	0.991579	0.991568	0.991562	0.991544	0.991527	0.991515	0.991498	0.991487	0.99147	0.991454	0.991441	0.991433	0.991425	0.991419	0.991402	0.991392	0.99138	0.991369	0.991354	0.99134	0.991323	0.99131	0.991291	0.99127	0.991251	0.991225	0.991199	0.991168
0.975448	0.986615	0.989199	0.990128	0.990619	0.99086	0.991013	0.991191	0.991217	0.991312	0.991374	0.991425	0.991454	0.991507	0.991535	0.991559	0.991581	0.991591	0.991585	0.991582	0.991574	0.991571	0.991563	0.991549	0.991541	0.991522	0.991501	0.991488	0.991475	0.991455	0.991443	0.991429	0.991417	0.99141	0.991401	0.991394	0.991378	0.991367	0.991352	0.991338	0.991325	0.99131	0.991293	0.991277	0.991252	0.99123	0.991207	0.991183	0.991154	0.991119
0.975589	0.986647	0.989208	0.990184	0.990653	0.990887	0.991056	0.991226	0.991247	0.991334	0.991396	0.991437	0.991473	0.991511	0.991535	0.991554	0.991574	0.991581	0.99157	0.991562	0.991554	0.991548	0.991538	0.991522	0.991513	0.99149	0.991468	0.991458	0.991437	0.991422	0.991413	0.991399	0.991387	0.99138	0.99137	0.991364	0.991347	0.991333	0.991315	0.991304	0.991289	0.991273	0.991254	0.991232	0.991206	0.99118	0.99116	0.991132	0.991099	0.991061
0.97543	0.986563	0.989207	0.99017	0.990641	0.990896	0.99106	0.991228	0.991243	0.991333	0.991385	0.991434	0.991456	0.991492	0.991511	0.991529	0.991545	0.991549	0.991534	0.991525	0.991515	0.991508	0.991496	0.991479	0.991466	0.991443	0.991425	0.991407	0.99139	0.991378	0.991369	0.991357	0.991345	0.991337	0.991328	0.991321	0.991302	0.991285	0.99127	0.991257	0.991242	0.991223	0.991199	0.991176	0.991147	0.991123	0.991099	0.991068	0.991032	0.990995
0.975311	0.98659	0.989207	0.990167	0.990661	0.990909	0.991067	0.991227	0.991245	0.991321	0.991382	0.991416	0.991435	0.991466	0.991483	0.991498	0.991511	0.991509	0.991494	0.991483	0.991471	0.991462	0.991449	0.991429	0.991416	0.991395	0.99137	0.991357	0.991343	0.991331	0.991324	0.991311	0.991298	0.991291	0.991281	0.991272	0.99125	0.991236	0.991219	0.991206	0.991189	0.991165	0.991139	0.991113	0.991085	0.991059	0.991031	0.990997	0.990963	0.990923
0.975385	0.986596	0.989206	0.990195	0.990677	0.990917	0.991066	0.99123	0.99123	0.991316	0.991361	0.991391	0.991405	0.991433	0.991447	0.991458	0.991466	0.991464	0.991446	0.991434	0.99142	0.99141	0.991394	0.991373	0.991364	0.991336	0.991315	0.991305	0.991291	0.991281	0.991273	0.991259	0.991248	0.99124	0.991227	0.991215	0.991196	0.99118	0.991164	0.991148	0.991126	0.991101	0.991072	0.991048	0.991017	0.990987	0.990957	0.990924	0.990886	0.990843
0.975243	0.986525	0.989191	0.990177	0.990656	0.990888	0.991045	0.991193	0.991205	0.991275	0.991317	0.991343	0.991355	0.991381	0.991392	0.991398	0.991406	0.991403	0.991384	0.99137	0.991356	0.991343	0.991327	0.991309	0.991293	0.991269	0.991251	0.991241	0.99123	0.991219	0.991211	0.991199	0.991186	0.991176	0.991161	0.991152	0.991132	0.991116	0.991097	0.991077	0.991054	0.991025	0.990998	0.990971	0.990937	0.990904	0.990876	0.99084	0.990799	0.990757
0.975121	0.986526	0.989181	0.990159	0.990628	0.990871	0.991005	0.991167	0.991161	0.991227	0.991265	0.991288	0.991298	0.991321	0.991327	0.991334	0.99134	0.991336	0.991315	0.991301	0.991284	0.991271	0.991258	0.991234	0.991222	0.991201	0.991184	0.991176	0.991164	0.991153	0.991146	0.991133	0.991119	0.991106	0.991094	0.991083	0.991063	0.991045	0.991021	0.991001	0.990974	0.990948	0.990918	0.990888	0.990851	0.99082	0.990788	0.990749	0.990709	0.990666
0.975152	0.986521	0.989163	0.990128	0.990611	0.990826	0.990976	0.991117	0.991107	0.991169	0.991204	0.991226	0.991232	0.99125	0.991257	0.991262	0.991267	0.991261	0.99124	0.991223	0.991206	0.991197	0.991177	0.991157	0.991149	0.991129	0.991113	0.991105	0.991092	0.991083	0.991075	0.99106	0.991043	0.991034	0.991021	0.99101	0.990988	0.990965	0.99094	0.990916	0.990892	0.990863	0.99083	0.990798	0.990762	0.990728	0.990693	0.990656	0.990615	0.990568
0.975019	0.986442	0.989089	0.990081	0.990538	0.990773	0.990904	0.991043	0.991029	0.991091	0.991125	0.991144	0.991146	0.991164	0.991171	0.991175	0.99118	0.991174	0.991151	0.991134	0.991121	0.991105	0.99109	0.991074	0.991066	0.991048	0.991033	0.991024	0.991013	0.991003	0.990994	0.990976	0.990963	0.990952	0.990939	0.990927	0.9909	0.990877	0.990849	0.990827	0.990801	0.990769	0.990733	0.990702	0.990664	0.990627	0.990594	0.990555	0.990511	0.990465
0.974872	0.986344	0.989039	0.989996	0.990479	0.990693	0.990822	0.990959	0.990944	0.991004	0.991036	0.991051	0.991054	0.991072	0.991078	0.991082	0.991087	0.991079	0.991056	0.991043	0.991024	0.991013	0.991002	0.990986	0.990981	0.990963	0.990947	0.99094	0.990929	0.990917	0.990905	0.990891	0.990876	0.990866	0.990851	0.990835	0.990807	0.990781	0.990756	0.990732	0.990702	0.990668	0.990634	0.9906	0.99056	0.990524	0.990489	0.990447	0.990404	0.990359
0.974702	0.986297	0.98894	0.989933	0.99039	0.990603	0.99073	0.990866	0.99085	0.990909	0.990936	0.990952	0.990955	0.990973	0.990978	0.990983	0.990986	0.990978	0.99096	0.990941	0.990926	0.990919	0.990909	0.990896	0.990891	0.990872	0.990858	0.990851	0.990838	0.990824	0.990816	0.990801	0.990786	0.990774	0.990755	0.990738	0.990708	0.990684	0.990656	0.990629	0.990597	0.990565	0.990528	0.990492	0.990452	0.990415	0.990378	0.990337	0.990294	0.990248
0.974689	0.986175	0.988875	0.989836	0.990294	0.990503	0.99063	0.990766	0.990749	0.990802	0.990831	0.990848	0.99085	0.990868	0.990874	0.990877	0.990881	0.990877	0.990853	0.990839	0.990828	0.990822	0.990815	0.990802	0.990796	0.990779	0.990765	0.990757	0.990741	0.99073	0.990721	0.990706	0.99069	0.990674	0.990655	0.990635	0.990607	0.99058	0.99055	0.990521	0.990491	0.990456	0.990417	0.990381	0.990341	0.990301	0.990265	0.990224	0.99018	0.990133
0.974414	0.986048	0.988736	0.989708	0.990168	0.990381	0.990511	0.990647	0.990626	0.990682	0.990712	0.99073	0.990732	0.990751	0.990757	0.99076	0.990769	0.99076	0.990741	0.990731	0.990721	0.990718	0.990712	0.990698	0.990695	0.990678	0.990662	0.990651	0.99064	0.990628	0.99062	0.990603	0.990583	0.990567	0.990545	0.990527	0.990497	0.990469	0.990437	0.990409	0.990376	0.990339	0.990301	0.990265	0.990222	0.990183	0.990147	0.990105	0.990061	0.990012
0.974392	0.985928	0.988624	0.989596	0.990057	0.99027	0.990399	0.99053	0.99051	0.990566	0.990597	0.990614	0.990618	0.990636	0.990642	0.99065	0.990653	0.990649	0.990634	0.990626	0.990619	0.990616	0.990609	0.990598	0.990594	0.990576	0.990557	0.99055	0.990538	0.990527	0.990517	0.990496	0.990476	0.990457	0.990437	0.990417	0.990385	0.990354	0.990323	0.990294	0.990259	0.990222	0.990184	0.990145	0.990103	0.990064	0.990027	0.989985	0.989939	0.989892
0.974118	0.985753	0.988469	0.989452	0.98992	0.990136	0.990262	0.990396	0.990378	0.990436	0.990467	0.990487	0.99049	0.990509	0.990521	0.990524	0.990533	0.990534	0.99052	0.990514	0.990508	0.990505	0.9905	0.990489	0.990484	0.990464	0.990449	0.990442	0.99043	0.990417	0.990403	0.990382	0.99036	0.990343	0.990322	0.9903	0.990265	0.990236	0.990203	0.990171	0.990137	0.9901	0.990059	0.990021	0.989979	0.98994	0.989902	0.989858	0.989814	0.989767
0.973907	0.985599	0.988332	0.989322	0.989793	0.990002	0.990131	0.990267	0.99025	0.990308	0.990342	0.99036	0.990363	0.990389	0.990394	0.990403	0.990417	0.990419	0.990409	0.990403	0.990396	0.990396	0.990391	0.990378	0.990371	0.990354	0.990339	0.990332	0.990318	0.990302	0.990288	0.990265	0.990244	0.990226	0.990202	0.990178	0.990145	0.990114	0.990079	0.990048	0.990013	0.989974	0.989933	0.989896	0.989853	0.989813	0.989773	0.989732	0.989688	0.989642
0.973679	0.985441	0.98819	0.989186	0.989649	0.989863	0.989994	0.990133	0.990115	0.990177	0.990209	0.990228	0.990238	0.990258	0.990269	0.990283	0.990298	0.990304	0.990294	0.990288	0.990284	0.990284	0.990277	0.990263	0.990259	0.990241	0.990226	0.990218	0.9902	0.990183	0.990167	0.990146	0.990124	0.990103	0.990077	0.990055	0.99002	0.989986	0.989952	0.989921	0.989884	0.989845	0.989805	0.989767	0.989723	0.989681	0.989644	0.989603	0.98956	0.989516
0.973459	0.985282	0.988048	0.989036	0.989505	0.989722	0.989856	0.989995	0.98998	0.990041	0.990075	0.990101	0.990105	0.99013	0.990147	0.990162	0.990181	0.990188	0.990177	0.990174	0.99017	0.990168	0.990159	0.990148	0.990144	0.990127	0.99011	0.990097	0.99008	0.99006	0.990047	0.990024	0.989999	0.989976	0.989952	0.989928	0.989891	0.989858	0.989823	0.98979	0.989753	0.989715	0.989674	0.989635	0.98959	0.98955	0.989513	0.989473	0.989432	0.989388
0.973227	0.985121	0.987884	0.988883	0.989357	0.989578	0.989713	0.989856	0.98984	0.989902	0.989943	0.989963	0.989973	0.990004	0.990023	0.990042	0.990061	0.990067	0.990059	0.990056	0.99005	0.990046	0.990042	0.990029	0.990026	0.990007	0.989986	0.989974	0.989953	0.989937	0.989921	0.989896	0.989869	0.989849	0.989822	0.989796	0.98976	0.989727	0.98969	0.989657	0.989621	0.989582	0.98954	0.9895	0.989457	0.989417	0.989382	0.989343	0.989302	0.989258
0.973002	0.984928	0.987716	0.988725	0.989206	0.989428	0.989568	0.989711	0.989696	0.989765	0.989801	0.989827	0.989843	0.989876	0.989898	0.989918	0.989937	0.989946	0.989938	0.989933	0.989926	0.989926	0.98992	0.989908	0.989903	0.98988	0.989859	0.989844	0.989827	0.989808	0.989791	0.989764	0.989739	0.989716	0.989687	0.989662	0.989625	0.98959	0.989554	0.989522	0.989485	0.989445	0.989402	0.989364	0.989321	0.989283	0.989249	0.98921	0.989169	0.989124
0.972707	0.984727	0.987541	0.988563	0.989047	0.989277	0.989416	0.989561	0.989554	0.989619	0.98966	0.989694	0.989711	0.989748	0.989772	0.989791	0.989813	0.989822	0.989812	0.989806	0.989802	0.989801	0.989796	0.989783	0.989773	0.98975	0.989727	0.989715	0.989695	0.989675	0.989655	0.98963	0.989603	0.989578	0.989551	0.989525	0.989486	0.989452	0.989416	0.989383	0.989346	0.989305	0.989263	0.989225	0.989184	0.989147	0.989113	0.989074	0.989033	0.988989
0.972464	0.984552	0.987383	0.988409	0.9889	0.989129	0.989269	0.989424	0.989411	0.98948	0.989529	0.989563	0.989585	0.989623	0.989645	0.989668	0.98969	0.989697	0.989685	0.989682	0.989677	0.989677	0.98967	0.989652	0.989643	0.989617	0.989597	0.989582	0.98956	0.989538	0.98952	0.989493	0.989464	0.989441	0.989413	0.989385	0.989347	0.989313	0.989276	0.989242	0.989203	0.989164	0.989124	0.989087	0.989047	0.98901	0.988976	0.988937	0.988896	0.988852
0.972217	0.984374	0.987218	0.988256	0.988748	0.988976	0.989128	0.989278	0.989269	0.989346	0.989396	0.989436	0.989457	0.989493	0.98952	0.989542	0.989562	0.989567	0.989559	0.989555	0.98955	0.989548	0.989537	0.989519	0.989507	0.989484	0.989461	0.989445	0.989421	0.9894	0.989381	0.989351	0.989323	0.989299	0.989269	0.989242	0.989205	0.98917	0.989133	0.989098	0.989061	0.989022	0.988983	0.988947	0.988907	0.988871	0.988837	0.988798	0.988757	0.988714
0.971964	0.984188	0.987057	0.988098	0.98859	0.988832	0.988979	0.989133	0.989132	0.98921	0.989266	0.989305	0.989325	0.989365	0.989391	0.989411	0.98943	0.989439	0.989429	0.989425	0.989419	0.989412	0.989401	0.98938	0.989371	0.989346	0.989321	0.989302	0.989281	0.989258	0.989236	0.989208	0.98918	0.989154	0.989125	0.989098	0.98906	0.989024	0.988986	0.988953	0.988916	0.988879	0.988841	0.988806	0.988766	0.988729	0.988695	0.988657	0.988617	0.988575
0.971699	0.984007	0.986887	0.987931	0.988442	0.988679	0.988829	0.988994	0.988994	0.989078	0.989133	0.98917	0.989194	0.989234	0.989257	0.989276	0.989299	0.989306	0.989297	0.989291	0.98928	0.989273	0.989259	0.989241	0.98923	0.989203	0.989176	0.989159	0.989136	0.989111	0.989091	0.989062	0.989031	0.989007	0.988978	0.988951	0.988912	0.988875	0.988839	0.988806	0.988771	0.988735	0.988697	0.988662	0.988622	0.988585	0.988552	0.988515	0.988475	0.988434
0.971457	0.98382	0.986712	0.987782	0.988288	0.988528	0.98869	0.988855	0.988861	0.988944	0.988997	0.989039	0.989061	0.989099	0.989121	0.989143	0.989164	0.989172	0.98916	0.98915	0.989139	0.989129	0.989118	0.989098	0.989085	0.989055	0.98903	0.989012	0.988986	0.988963	0.988942	0.988911	0.988882	0.988858	0.988828	0.988801	0.98876	0.988725	0.988689	0.988658	0.988625	0.988589	0.988551	0.988516	0.988476	0.98844	0.988408	0.988371	0.988332	0.988291
0.971175	0.983613	0.986551	0.987619	0.988128	0.988383	0.988545	0.988718	0.988722	0.988802	0.988861	0.988901	0.988921	0.988958	0.988984	0.989004	0.989026	0.989031	0.989015	0.989005	0.988991	0.988984	0.988971	0.988949	0.988934	0.988906	0.988879	0.988859	0.988835	0.988811	0.988788	0.988758	0.98873	0.988704	0.988675	0.988646	0.988607	0.988573	0.988539	0.988509	0.988475	0.98844	0.988402	0.988367	0.988328	0.988293	0.988261	0.988225	0.988186	0.988145
0.970888	0.98345	0.986388	0.987457	0.987985	0.988239	0.98841	0.988581	0.98858	0.988667	0.988723	0.98876	0.98878	0.98882	0.988843	0.988864	0.988883	0.988884	0.988868	0.988855	0.988844	0.988835	0.98882	0.988796	0.988783	0.988753	0.988724	0.988705	0.98868	0.988655	0.988633	0.988604	0.988574	0.988549	0.988518	0.988491	0.988453	0.98842	0.988387	0.988358	0.988324	0.988289	0.988251	0.988217	0.988178	0.988144	0.988113	0.988077	0.988039	0.987999
0.970732	0.98329	0.986226	0.98732	0.987845	0.988108	0.988274	0.98844	0.988445	0.988528	0.988581	0.988618	0.98864	0.988677	0.988702	0.98872	0.988734	0.988735	0.988716	0.988705	0.988692	0.988681	0.988664	0.988642	0.988627	0.988596	0.988568	0.988549	0.988522	0.988497	0.988476	0.988447	0.988416	0.988389	0.98836	0.988334	0.988298	0.988267	0.988234	0.988205	0.988171	0.988136	0.988099	0.988065	0.988028	0.987994	0.987963	0.987928	0.987891	0.987852
0.970454	0.983081	0.986062	0.98716	0.987698	0.98796	0.988121	0.988294	0.988297	0.988378	0.98843	0.988471	0.98849	0.988529	0.988551	0.988565	0.988579	0.988578	0.988561	0.988549	0.988534	0.988522	0.988506	0.988483	0.988466	0.988436	0.988408	0.988387	0.988361	0.988337	0.988315	0.988285	0.988253	0.988229	0.9882	0.988176	0.988141	0.98811	0.988077	0.988048	0.988015	0.98798	0.987944	0.987911	0.987875	0.987841	0.987811	0.987777	0.987741	0.987702
0.970152	0.982907	0.985896	0.987013	0.987548	0.987803	0.987974	0.988144	0.988143	0.988225	0.98828	0.988318	0.988339	0.988375	0.988392	0.988407	0.988419	0.98842	0.988402	0.988388	0.988371	0.988361	0.988344	0.988319	0.988304	0.988273	0.988243	0.988223	0.988198	0.988173	0.988151	0.988119	0.98809	0.988066	0.988039	0.988016	0.987981	0.987951	0.987918	0.987889	0.987857	0.987823	0.987788	0.987756	0.987719	0.987687	0.987658	0.987624	0.987589	0.98755
0.969988	0.982747	0.985764	0.986869	0.987394	0.98766	0.987824	0.987991	0.987991	0.988074	0.988127	0.988165	0.988183	0.988214	0.988231	0.988243	0.988259	0.988258	0.988238	0.988223	0.988208	0.988196	0.988178	0.988154	0.988139	0.988106	0.988077	0.988058	0.988032	0.988007	0.987983	0.987954	0.987925	0.987903	0.987877	0.987854	0.98782	0.987789	0.987757	0.987729	0.987698	0.987665	0.987631	0.987599	0.987563	0.987531	0.987503	0.987471	0.987435	0.987397
0.969704	0.982572	0.985592	0.986693	0.987234	0.987496	0.987658	0.987827	0.987829	0.98791	0.987964	0.988001	0.988014	0.988046	0.988062	0.988077	0.988091	0.988089	0.988068	0.988055	0.988039	0.988026	0.988009	0.987984	0.987967	0.987936	0.987907	0.987888	0.987861	0.987835	0.987813	0.987784	0.987757	0.987737	0.987712	0.987689	0.987655	0.987624	0.987593	0.987566	0.987535	0.987504	0.987469	0.987438	0.987403	0.987372	0.987346	0.987313	0.987278	0.987239
0.969509	0.982389	0.985409	0.986531	0.987067	0.987327	0.987492	0.987664	0.987663	0.987745	0.987797	0.987829	0.987843	0.987873	0.987892	0.987907	0.98792	0.987917	0.987897	0.987883	0.987865	0.987854	0.987836	0.987811	0.987795	0.987764	0.987735	0.987714	0.987687	0.987662	0.987642	0.987615	0.987589	0.987568	0.987544	0.987521	0.987487	0.987458	0.987428	0.987401	0.987372	0.98734	0.987307	0.987277	0.987243	0.987213	0.987186	0.987154	0.987118	0.98708
0.969219	0.982166	0.985224	0.98635	0.986887	0.98715	0.987319	0.98749	0.98749	0.987571	0.98762	0.987654	0.987666	0.987699	0.987718	0.987731	0.987744	0.987743	0.987722	0.987707	0.987691	0.987679	0.98766	0.987636	0.98762	0.987588	0.987559	0.987537	0.987511	0.987488	0.987469	0.987443	0.987417	0.987398	0.987373	0.987351	0.987318	0.98729	0.98726	0.987235	0.987206	0.987175	0.987143	0.987113	0.987081	0.987051	0.987024	0.986992	0.986956	0.986919
0.968891	0.981966	0.985031	0.98616	0.986705	0.986972	0.98714	0.987313	0.987311	0.987388	0.987439	0.987471	0.987487	0.98752	0.987538	0.987551	0.987565	0.987563	0.987542	0.987529	0.987512	0.987499	0.987481	0.987457	0.987441	0.987408	0.987377	0.987358	0.987333	0.987311	0.987294	0.987268	0.987243	0.987223	0.987199	0.987179	0.987146	0.987119	0.987091	0.987066	0.987037	0.987008	0.986976	0.986949	0.986915	0.986886	0.986859	0.986827	0.986792	0.986755
0.968688	0.981768	0.98484	0.985981	0.986529	0.986793	0.986962	0.987133	0.987127	0.987205	0.987255	0.987291	0.987306	0.987338	0.987356	0.98737	0.987384	0.987382	0.987362	0.987347	0.98733	0.987318	0.987301	0.987276	0.98726	0.987225	0.987197	0.987178	0.987155	0.987134	0.987117	0.987092	0.987067	0.987048	0.987025	0.987005	0.986974	0.986948	0.98692	0.986896	0.986869	0.98684	0.98681	0.986782	0.986749	0.986719	0.986693	0.986661	0.986628	0.986592
0.96837	0.981536	0.984638	0.985788	0.986336	0.986605	0.986772	0.986943	0.986938	0.987016	0.987069	0.987105	0.98712	0.987152	0.987171	0.987185	0.9872	0.987199	0.987178	0.987163	0.987146	0.987134	0.987117	0.987091	0.987073	0.987041	0.987013	0.986996	0.986974	0.986954	0.986937	0.986912	0.986888	0.98687	0.986848	0.98683	0.9868	0.986774	0.986746	0.986724	0.986697	0.98667	0.986639	0.986613	0.986579	0.98655	0.986524	0.986494	0.986461	0.986424
0.968049	0.981324	0.984438	0.98559	0.986143	0.986411	0.986577	0.98675	0.986744	0.986826	0.986879	0.986915	0.98693	0.986964	0.986983	0.986997	0.987013	0.987011	0.98699	0.986975	0.986959	0.986947	0.986928	0.986901	0.986886	0.986854	0.986828	0.986812	0.98679	0.986771	0.986755	0.986731	0.986708	0.986691	0.98667	0.986653	0.986623	0.986598	0.986572	0.98655	0.986525	0.986498	0.986468	0.98644	0.986408	0.986379	0.986354	0.986325	0.986292	0.986256
0.96781	0.981111	0.98423	0.985391	0.985944	0.98621	0.986379	0.986552	0.98655	0.986632	0.986686	0.986722	0.986738	0.986772	0.986791	0.986807	0.986822	0.98682	0.986799	0.986785	0.986769	0.986755	0.986736	0.986711	0.986696	0.986666	0.986641	0.986626	0.986605	0.986586	0.98657	0.986547	0.986525	0.98651	0.986491	0.986473	0.986444	0.986421	0.986396	0.986376	0.986351	0.986324	0.986294	0.986266	0.986235	0.986207	0.986183	0.986153	0.986121	0.986088
0.967483	0.980867	0.984014	0.985179	0.985739	0.986009	0.986178	0.986354	0.986353	0.986436	0.98649	0.986527	0.986543	0.986579	0.986599	0.986614	0.986629	0.986627	0.986607	0.986593	0.986574	0.98656	0.986542	0.986518	0.986505	0.986476	0.986451	0.986437	0.986416	0.986398	0.986384	0.986362	0.986341	0.986327	0.986308	0.986292	0.986264	0.986242	0.986218	0.986198	0.986174	0.986147	0.986117	0.986091	0.98606	0.986033	0.986009	0.98598	0.98595	0.985919
0.967139	0.980625	0.983789	0.984967	0.985532	0.985803	0.985975	0.986155	0.986154	0.986237	0.986292	0.986329	0.986347	0.986383	0.986403	0.986417	0.986433	0.986432	0.986411	0.986395	0.986375	0.986363	0.986346	0.986324	0.986312	0.986283	0.98626	0.986246	0.986226	0.986209	0.986196	0.986175	0.986156	0.986142	0.986124	0.986109	0.986083	0.986062	0.986038	0.986019	0.985994	0.985968	0.985939	0.985914	0.985884	0.985857	0.985834	0.985807	0.98578	0.985751
0.966811	0.980378	0.983566	0.984754	0.985322	0.985596	0.985771	0.985952	0.985951	0.986036	0.98609	0.98613	0.986148	0.986183	0.986203	0.986218	0.986234	0.986233	0.98621	0.986193	0.986176	0.986164	0.986149	0.986128	0.986117	0.986089	0.986066	0.986052	0.986034	0.986018	0.986007	0.985988	0.985969	0.985956	0.985939	0.985926	0.985901	0.98588	0.985858	0.985838	0.985813	0.985788	0.98576	0.985736	0.985706	0.98568	0.985659	0.985635	0.98561	0.985582
0.966466	0.980128	0.983339	0.984535	0.985107	0.985386	0.985564	0.985746	0.985745	0.985829	0.985887	0.985927	0.985944	0.985979	0.985999	0.986015	0.986031	0.986028	0.986004	0.98599	0.985973	0.985964	0.98595	0.98593	0.98592	0.985892	0.98587	0.985858	0.985841	0.985826	0.985817	0.985798	0.98578	0.985769	0.985753	0.985742	0.985717	0.985697	0.985674	0.985654	0.985631	0.985607	0.98558	0.985556	0.985526	0.985503	0.985485	0.985464	0.985439	0.985411
[truncated: 50 more columns]

## Sheet: Cont2RELAX
0.99626	0.996579	0.995961	0.995048	0.993935	0.992864	0.991742	0.990787	0.989917	0.989145	0.988475	0.987887	0.987392	0.986959	0.98657	0.986217	0.985887	0.985576	0.98527	0.98497	0.984663	0.984465	0.984259	0.983921	0.983642	0.983342	0.983069	0.982706	0.982454	0.98209	0.981737	0.981396	0.981048	0.980703	0.980361	0.980023	0.979674	0.979314	0.978951	0.978581	0.978211	0.977839	0.977462	0.977087	0.976732	0.97638	0.976036	0.975702	0.975378	0.975052
0.996569	0.996551	0.995721	0.994626	0.993474	0.992335	0.991273	0.990358	0.989545	0.988839	0.988231	0.987714	0.987275	0.986891	0.986545	0.986228	0.985931	0.985643	0.985358	0.98507	0.984815	0.984514	0.984226	0.98391	0.983632	0.983355	0.983031	0.982711	0.982372	0.982019	0.981678	0.981336	0.980994	0.980656	0.98032	0.979981	0.979631	0.979273	0.97891	0.978543	0.978175	0.977803	0.97743	0.977069	0.976714	0.976369	0.976033	0.975707	0.975384	0.975057
0.995939	0.995713	0.994714	0.993566	0.992372	0.991276	0.990277	0.989427	0.988688	0.988055	0.987521	0.987071	0.986689	0.986354	0.986049	0.985768	0.985499	0.985234	0.984967	0.984709	0.984427	0.98413	0.983861	0.98356	0.983298	0.982995	0.982701	0.982361	0.982017	0.981676	0.981338	0.981003	0.980668	0.980337	0.980003	0.979663	0.979313	0.978955	0.978594	0.978229	0.977862	0.977493	0.97713	0.976772	0.976424	0.976086	0.975758	0.975435	0.975112	0.974776
0.995018	0.99461	0.993559	0.99237	0.991222	0.990188	0.989268	0.988497	0.987837	0.987284	0.986824	0.986437	0.986108	0.985817	0.985552	0.985302	0.985058	0.984814	0.984574	0.984313	0.984037	0.98375	0.98349	0.983208	0.982927	0.982647	0.982331	0.981992	0.98165	0.981315	0.980985	0.980656	0.980327	0.979999	0.979665	0.979325	0.978975	0.978619	0.978259	0.977896	0.977531	0.97717	0.976811	0.97646	0.976119	0.975789	0.975464	0.975143	0.974813	0.974471
0.993889	0.993444	0.992352	0.991209	0.990128	0.989174	0.988341	0.987654	0.987078	0.986603	0.986211	0.985882	0.985601	0.985352	0.98512	0.984897	0.984674	0.984454	0.984215	0.983962	0.983692	0.983414	0.983168	0.982882	0.98262	0.982321	0.982	0.981664	0.981331	0.981003	0.980679	0.980356	0.980031	0.979703	0.97937	0.97903	0.978681	0.978325	0.977967	0.977606	0.977248	0.97689	0.976537	0.976192	0.975859	0.975533	0.975211	0.974885	0.97455	0.974202
0.992804	0.992293	0.991243	0.990162	0.98916	0.988293	0.987548	0.986947	0.986452	0.986047	0.985715	0.985437	0.985199	0.984985	0.984781	0.984579	0.98438	0.984165	0.983933	0.983686	0.983423	0.983155	0.982902	0.982632	0.982353	0.982048	0.981726	0.981398	0.98107	0.980749	0.980431	0.980111	0.979788	0.97946	0.979127	0.978786	0.978438	0.978084	0.977727	0.977371	0.977016	0.976663	0.976317	0.975979	0.97565	0.975327	0.975002	0.974671	0.97433	0.973975
0.991664	0.991214	0.990227	0.989224	0.98831	0.987531	0.986876	0.986356	0.985933	0.98559	0.985311	0.985078	0.984876	0.98469	0.984508	0.98433	0.984137	0.983929	0.983702	0.98346	0.983205	0.982938	0.982699	0.98242	0.982134	0.981825	0.981507	0.981185	0.980863	0.980547	0.980232	0.979915	0.979591	0.979263	0.978929	0.978589	0.978241	0.977888	0.977536	0.977183	0.976832	0.976485	0.976144	0.975812	0.975485	0.97516	0.974831	0.974495	0.974147	0.973785
0.990688	0.990278	0.989356	0.988433	0.987603	0.98691	0.986336	0.985888	0.985528	0.985239	0.985005	0.984807	0.984634	0.98447	0.98431	0.984138	0.983951	0.983747	0.983524	0.983288	0.983034	0.982777	0.982526	0.982244	0.981952	0.981646	0.981332	0.981014	0.980696	0.980384	0.98007	0.979753	0.979429	0.9791	0.978766	0.978425	0.978078	0.977729	0.97738	0.97703	0.976683	0.976342	0.976006	0.975676	0.975349	0.975021	0.974687	0.974344	0.973989	0.973619
0.989796	0.989443	0.988595	0.987751	0.987006	0.986393	0.985892	0.985507	0.9852	0.984956	0.984758	0.98459	0.984439	0.984296	0.984143	0.983977	0.983794	0.983592	0.983373	0.983137	0.98289	0.98263	0.982373	0.982086	0.981796	0.981491	0.98118	0.980866	0.980552	0.980241	0.979927	0.979609	0.979284	0.978954	0.978619	0.978279	0.977935	0.977588	0.977241	0.976896	0.976554	0.976216	0.975883	0.975553	0.975224	0.974892	0.974552	0.974201	0.973838	0.973461
0.989001	0.988715	0.987939	0.987176	0.986508	0.985966	0.985527	0.985195	0.984934	0.984727	0.984559	0.984413	0.984281	0.984145	0.983999	0.983835	0.983653	0.983453	0.983234	0.983004	0.982754	0.982491	0.982228	0.981943	0.981652	0.98135	0.981041	0.980729	0.980415	0.980104	0.97979	0.979471	0.979144	0.978814	0.978479	0.978141	0.977798	0.977454	0.977111	0.97677	0.976431	0.976096	0.975763	0.975432	0.975099	0.974761	0.974413	0.974055	0.973684	0.9733
0.988304	0.988081	0.987381	0.986691	0.986091	0.98561	0.985224	0.984938	0.984713	0.984535	0.984389	0.984262	0.984139	0.984009	0.983864	0.983701	0.98352	0.98332	0.983103	0.98287	0.982619	0.982354	0.98209	0.981805	0.981515	0.981213	0.980905	0.980594	0.98028	0.979968	0.979652	0.979331	0.979004	0.978673	0.97834	0.978003	0.977662	0.977321	0.976982	0.976643	0.976307	0.975972	0.975639	0.975304	0.974966	0.974621	0.974266	0.9739	0.973522	0.97313
0.987689	0.987538	0.986906	0.98628	0.985738	0.985308	0.984967	0.984716	0.98452	0.984365	0.984237	0.984119	0.984002	0.983874	0.983729	0.983565	0.983383	0.983185	0.982966	0.982731	0.982478	0.982214	0.981948	0.981664	0.981372	0.981071	0.980763	0.980452	0.980137	0.979823	0.979505	0.979183	0.978855	0.978526	0.978193	0.977857	0.97752	0.977182	0.976845	0.976508	0.976172	0.975837	0.975501	0.975162	0.974818	0.974465	0.974103	0.973729	0.973343	0.972944
0.987165	0.987073	0.986499	0.985926	0.985433	0.985046	0.984739	0.984517	0.984344	0.984207	0.984089	0.983976	0.983861	0.983732	0.983586	0.983422	0.983241	0.983039	0.982819	0.982582	0.982329	0.982065	0.981798	0.981513	0.981221	0.980919	0.98061	0.980297	0.979979	0.979664	0.979345	0.979022	0.978695	0.978366	0.978034	0.977701	0.977366	0.977031	0.976695	0.976359	0.976023	0.975686	0.975345	0.975	0.974649	0.974289	0.973919	0.973538	0.973144	0.972739
0.986702	0.986664	0.986137	0.985609	0.985157	0.984804	0.984527	0.984326	0.984172	0.984045	0.983932	0.983822	0.983706	0.983576	0.983429	0.983265	0.98308	0.982878	0.982655	0.982419	0.982166	0.981902	0.981633	0.981347	0.981053	0.980749	0.980438	0.980122	0.979802	0.979486	0.979166	0.978844	0.978517	0.978189	0.977859	0.977529	0.977196	0.976862	0.976527	0.976191	0.975852	0.975511	0.975165	0.974813	0.974455	0.974088	0.97371	0.973321	0.972922	0.972511
0.98629	0.986292	0.985806	0.985317	0.984898	0.984573	0.984317	0.984137	0.983992	0.983871	0.983761	0.983651	0.983534	0.983403	0.983256	0.983088	0.982903	0.982698	0.982476	0.982239	0.981986	0.981721	0.98145	0.981163	0.980867	0.98056	0.980246	0.979927	0.979606	0.979289	0.97897	0.978648	0.978322	0.977996	0.977669	0.977339	0.977008	0.976674	0.976339	0.976001	0.975659	0.975312	0.97496	0.974602	0.974236	0.973861	0.973476	0.973081	0.972675	0.97226
0.985904	0.985944	0.985496	0.985037	0.984646	0.984342	0.984107	0.983936	0.983798	0.983681	0.983571	0.98346	0.983342	0.98321	0.98306	0.982892	0.982705	0.9825	0.982278	0.98204	0.981787	0.981521	0.981248	0.980959	0.980659	0.980349	0.980031	0.979712	0.979389	0.979072	0.978753	0.978432	0.978108	0.977784	0.977458	0.97713	0.976799	0.976465	0.976128	0.975786	0.97544	0.975087	0.974729	0.974364	0.973991	0.973608	0.973216	0.972815	0.972405	0.971985
0.985542	0.985617	0.985197	0.984765	0.984394	0.984111	0.983886	0.983722	0.983587	0.98347	0.98336	0.983249	0.983131	0.982997	0.982847	0.982677	0.98249	0.982285	0.982062	0.981824	0.98157	0.981303	0.981027	0.980734	0.98043	0.980116	0.979797	0.979476	0.979155	0.978838	0.97852	0.9782	0.977878	0.977556	0.977231	0.976903	0.976571	0.976236	0.975895	0.975549	0.975197	0.974838	0.974473	0.974101	0.973721	0.973331	0.972934	0.972527	0.972112	0.971689
0.9852	0.985299	0.984903	0.98449	0.98414	0.983866	0.983649	0.983489	0.983356	0.983239	0.98313	0.983019	0.982899	0.982765	0.982614	0.982445	0.982258	0.982053	0.981829	0.98159	0.981335	0.981066	0.980786	0.980489	0.980181	0.979865	0.979544	0.979224	0.978903	0.978587	0.978271	0.977953	0.977633	0.977311	0.976986	0.976658	0.976325	0.975986	0.975641	0.975289	0.974931	0.974567	0.974195	0.973815	0.973428	0.973033	0.97263	0.972218	0.971799	0.971373
0.98486	0.984983	0.984605	0.984212	0.98387	0.983605	0.983392	0.983234	0.983103	0.982988	0.982879	0.982768	0.982649	0.982515	0.982365	0.982195	0.982008	0.981803	0.981579	0.981339	0.981082	0.980809	0.980524	0.980223	0.979913	0.979595	0.979275	0.978956	0.978637	0.978322	0.978008	0.977691	0.977372	0.97705	0.976725	0.976396	0.976059	0.975715	0.975365	0.975008	0.974644	0.974273	0.973894	0.973508	0.973115	0.972714	0.972306	0.97189	0.971469	0.971041
0.984526	0.984664	0.984305	0.98392	0.983587	0.983326	0.983117	0.982962	0.982833	0.98272	0.982612	0.982503	0.982384	0.982252	0.982102	0.981933	0.981746	0.98154	0.981315	0.981073	0.980813	0.980536	0.980246	0.979943	0.979631	0.979314	0.978995	0.978677	0.978359	0.978047	0.977734	0.977418	0.977099	0.976777	0.976451	0.976118	0.975776	0.975428	0.975072	0.974709	0.974338	0.97396	0.973575	0.973183	0.972785	0.972379	0.971966	0.971548	0.971124	0.970695
0.984182	0.984341	0.983988	0.983612	0.983284	0.983029	0.982823	0.982673	0.982547	0.982436	0.982331	0.982223	0.982107	0.981975	0.981825	0.981657	0.981469	0.981263	0.981036	0.980791	0.980527	0.980246	0.979954	0.979649	0.979337	0.979021	0.978703	0.978387	0.978073	0.977762	0.977449	0.977134	0.976814	0.976491	0.976161	0.975823	0.975477	0.975123	0.974762	0.974392	0.974015	0.97363	0.973239	0.972842	0.972438	0.972028	0.971612	0.971192	0.970766	0.970336
0.98384	0.984005	0.98366	0.98329	0.982968	0.982717	0.982518	0.982371	0.982249	0.982142	0.982039	0.981934	0.981819	0.981689	0.981539	0.981371	0.981183	0.980975	0.980746	0.980496	0.980228	0.979945	0.979651	0.979346	0.979035	0.97872	0.978405	0.978092	0.977779	0.977468	0.977156	0.976841	0.97652	0.976193	0.975858	0.975516	0.975164	0.974805	0.974436	0.97406	0.973676	0.973286	0.97289	0.972487	0.97208	0.971666	0.971248	0.970825	0.970398	0.969967
0.983496	0.983665	0.983324	0.982961	0.982644	0.982401	0.982205	0.982063	0.981946	0.981842	0.981743	0.98164	0.981526	0.981396	0.981247	0.981079	0.980889	0.980678	0.980444	0.98019	0.97992	0.979636	0.979341	0.979037	0.978728	0.978415	0.978103	0.977791	0.977479	0.977169	0.976856	0.976539	0.976215	0.975884	0.975544	0.975196	0.974839	0.974472	0.974097	0.973715	0.973326	0.97293	0.972529	0.972122	0.971711	0.971295	0.970874	0.97045	0.970022	0.969589
0.983133	0.983307	0.982974	0.982616	0.982309	0.98207	0.981881	0.981746	0.981633	0.981534	0.981437	0.981336	0.981223	0.981093	0.980945	0.980774	0.980582	0.980367	0.980129	0.979874	0.979602	0.979318	0.979024	0.978721	0.978414	0.978104	0.977793	0.977483	0.977171	0.976861	0.976547	0.976227	0.975898	0.975561	0.975217	0.974863	0.974499	0.974125	0.973745	0.973357	0.972962	0.972561	0.972156	0.971746	0.971332	0.970913	0.970491	0.970066	0.969636	0.969202
0.982758	0.982941	0.982613	0.982268	0.981964	0.981733	0.981554	0.981423	0.981316	0.981219	0.981125	0.981025	0.980913	0.980784	0.980634	0.980461	0.980265	0.980045	0.979806	0.979549	0.979277	0.978993	0.978701	0.9784	0.978096	0.977788	0.977479	0.977169	0.976857	0.976545	0.976228	0.975903	0.975569	0.975227	0.974877	0.974516	0.974145	0.973766	0.97338	0.972987	0.972587	0.972182	0.971773	0.97136	0.970944	0.970524	0.970101	0.969673	0.969242	0.968806
0.982383	0.982569	0.982255	0.981912	0.981618	0.981397	0.981222	0.981098	0.980995	0.980901	0.980809	0.98071	0.980599	0.980468	0.980316	0.980139	0.979938	0.979717	0.979476	0.979219	0.978948	0.978665	0.978374	0.978077	0.977775	0.977469	0.977159	0.976849	0.976536	0.976221	0.975899	0.975569	0.97523	0.974883	0.974525	0.974158	0.973781	0.973396	0.973005	0.972606	0.972203	0.971795	0.971383	0.970968	0.97055	0.970128	0.969703	0.969274	0.96884	0.968402
0.981996	0.982201	0.981887	0.981555	0.981273	0.981057	0.98089	0.98077	0.98067	0.980578	0.980488	0.98039	0.980278	0.980145	0.979988	0.979807	0.979605	0.979382	0.979141	0.978885	0.978615	0.978334	0.978047	0.977751	0.977451	0.977144	0.976835	0.976524	0.976207	0.975887	0.975561	0.975225	0.97488	0.974526	0.974162	0.973789	0.973406	0.973016	0.972619	0.972217	0.97181	0.9714	0.970986	0.970569	0.970149	0.969725	0.969299	0.968867	0.968431	0.967989
0.981631	0.981825	0.981523	0.981203	0.980926	0.980719	0.980556	0.98044	0.980342	0.980254	0.980165	0.980065	0.979951	0.979814	0.979653	0.979471	0.979267	0.979044	0.978803	0.978548	0.97828	0.978003	0.977717	0.977423	0.977122	0.976816	0.976505	0.976191	0.975869	0.975545	0.975212	0.974871	0.974519	0.974158	0.973788	0.973409	0.973022	0.972627	0.972226	0.971821	0.971411	0.970998	0.970582	0.970164	0.969742	0.969317	0.968887	0.968453	0.968014	0.967569
0.981233	0.981447	0.98116	0.980846	0.980578	0.980376	0.980218	0.980105	0.980011	0.979924	0.979834	0.979733	0.979615	0.979474	0.979312	0.979128	0.978924	0.978701	0.978462	0.978208	0.977944	0.977668	0.977384	0.97709	0.976789	0.976481	0.976167	0.975847	0.975521	0.975191	0.974853	0.974505	0.974147	0.97378	0.973404	0.97302	0.972628	0.972229	0.971825	0.971416	0.971005	0.97059	0.970172	0.969752	0.969329	0.968901	0.968468	0.968031	0.967589	0.967141
0.98086	0.981087	0.980802	0.980496	0.980233	0.980035	0.979881	0.979771	0.979679	0.979591	0.9795	0.979395	0.979272	0.97913	0.978966	0.978782	0.978579	0.978357	0.97812	0.97787	0.977607	0.977333	0.977048	0.976754	0.976451	0.97614	0.975821	0.975496	0.975164	0.974829	0.974484	0.974129	0.973765	0.973392	0.973011	0.972622	0.972226	0.971824	0.971417	0.971007	0.970593	0.970177	0.969757	0.969335	0.968909	0.968478	0.968043	0.967602	0.967157	0.966705
0.980496	0.980721	0.980445	0.980143	0.979885	0.979691	0.979541	0.979434	0.979341	0.979252	0.979157	0.979047	0.978924	0.97878	0.978616	0.978433	0.978231	0.978012	0.977778	0.977529	0.977268	0.976993	0.976709	0.976413	0.976106	0.975789	0.975465	0.975135	0.974797	0.974455	0.974104	0.973743	0.973373	0.972995	0.972609	0.972216	0.971816	0.971411	0.971003	0.970591	0.970175	0.969757	0.969336	0.968911	0.968482	0.968048	0.967609	0.967166	0.966717	0.966262
0.980113	0.980353	0.980082	0.979786	0.979532	0.979344	0.979196	0.979089	0.978995	0.978902	0.978803	0.978693	0.978568	0.978425	0.978263	0.978081	0.977881	0.977665	0.977433	0.977186	0.976924	0.976649	0.976363	0.976063	0.975751	0.975429	0.9751	0.974763	0.974419	0.97407	0.973713	0.973347	0.972971	0.972588	0.972198	0.971802	0.9714	0.970993	0.970582	0.970168	0.969751	0.969331	0.968907	0.96848	0.968048	0.96761	0.967168	0.966721	0.966268	0.96581
0.979747	0.979986	0.979721	0.979429	0.97918	0.978994	0.978846	0.978739	0.978641	0.978544	0.978445	0.978334	0.978209	0.978068	0.977907	0.977727	0.977531	0.977317	0.977086	0.976839	0.976577	0.976301	0.97601	0.975705	0.975387	0.97506	0.974724	0.974381	0.974029	0.973675	0.973312	0.972941	0.97256	0.972173	0.97178	0.971381	0.970977	0.970568	0.970156	0.96974	0.969321	0.968899	0.968472	0.968041	0.967606	0.967165	0.96672	0.966269	0.965813	0.965352
0.979366	0.979615	0.979354	0.979067	0.978822	0.978636	0.978488	0.978377	0.978276	0.978179	0.978079	0.977969	0.977847	0.977707	0.977549	0.977373	0.977179	0.976966	0.976735	0.976488	0.976224	0.975944	0.975648	0.975337	0.975014	0.97468	0.974337	0.973987	0.97363	0.97327	0.972902	0.972525	0.972141	0.971751	0.971355	0.970954	0.970548	0.970137	0.969723	0.969306	0.968884	0.968459	0.968029	0.967595	0.967157	0.966712	0.966263	0.965809	0.965351	0.964887
0.97899	0.979242	0.978986	0.978703	0.978458	0.978272	0.97812	0.978006	0.977905	0.977809	0.97771	0.977603	0.977482	0.977345	0.977191	0.977018	0.976825	0.976612	0.976381	0.976132	0.975864	0.975579	0.975277	0.97496	0.97463	0.974289	0.973939	0.973584	0.973221	0.972855	0.972482	0.972102	0.971714	0.971322	0.970924	0.970521	0.970113	0.9697	0.969285	0.968865	0.968441	0.968012	0.967579	0.967142	0.9667	0.966252	0.9658	0.965343	0.964881	0.964415
0.978606	0.978867	0.978615	0.978332	0.978087	0.977896	0.977741	0.977628	0.977528	0.977434	0.977338	0.977233	0.977116	0.976984	0.976832	0.97666	0.976467	0.976255	0.976022	0.975769	0.975496	0.975205	0.974896	0.974573	0.974236	0.973888	0.973532	0.973171	0.972802	0.972432	0.972055	0.971671	0.971281	0.970886	0.970486	0.970082	0.969672	0.969258	0.96884	0.968417	0.96799	0.967558	0.967122	0.966681	0.966235	0.965784	0.965329	0.964869	0.964405	0.963937
0.978229	0.978492	0.978238	0.977954	0.977703	0.97751	0.977358	0.977245	0.977148	0.977058	0.976965	0.976864	0.976752	0.976622	0.976472	0.9763	0.976108	0.975893	0.975657	0.975398	0.975119	0.974822	0.974506	0.974175	0.973831	0.973477	0.973115	0.972748	0.972375	0.972001	0.97162	0.971234	0.970842	0.970445	0.970043	0.969637	0.969226	0.968809	0.968388	0.967963	0.967532	0.967097	0.966658	0.966213	0.965764	0.96531	0.964852	0.96439	0.963924	0.963453
0.977845	0.978105	0.97785	0.97756	0.977307	0.977117	0.976967	0.976858	0.976766	0.976679	0.976591	0.976495	0.976386	0.976259	0.976109	0.975937	0.975743	0.975525	0.975282	0.975017	0.974732	0.974428	0.974105	0.973767	0.973417	0.973056	0.972689	0.972317	0.97194	0.971562	0.971179	0.970791	0.970397	0.969998	0.969595	0.969187	0.968773	0.968354	0.96793	0.967501	0.967068	0.966629	0.966186	0.965738	0.965287	0.96483	0.964369	0.963905	0.963437	0.962965
0.977443	0.977705	0.977445	0.977152	0.976905	0.976718	0.976573	0.97647	0.976382	0.976301	0.976219	0.976127	0.97602	0.975893	0.975743	0.97557	0.975372	0.975148	0.974899	0.974628	0.974336	0.974024	0.973694	0.97335	0.972993	0.972627	0.972254	0.971878	0.971498	0.971118	0.970733	0.970343	0.969947	0.969547	0.969142	0.968731	0.968315	0.967892	0.967465	0.967033	0.966597	0.966155	0.965708	0.965258	0.964803	0.964344	0.963881	0.963415	0.962945	0.962472
0.977036	0.977289	0.977027	0.976742	0.976498	0.976319	0.97618	0.976083	0.976001	0.975926	0.975848	0.975759	0.975653	0.975526	0.975375	0.975198	0.974993	0.974763	0.974508	0.97423	0.97393	0.973612	0.973274	0.972924	0.972561	0.97219	0.971813	0.971434	0.971051	0.970669	0.970282	0.96989	0.969493	0.969091	0.968684	0.96827	0.967851	0.967425	0.966995	0.96656	0.966119	0.965674	0.965225	0.964771	0.964315	0.963853	0.963389	0.962921	0.962449	0.961975
0.976603	0.976859	0.976609	0.976329	0.976094	0.975922	0.975789	0.975699	0.975625	0.975555	0.97548	0.975391	0.975286	0.975158	0.975002	0.974819	0.974608	0.974371	0.974109	0.973823	0.973516	0.97319	0.972846	0.97249	0.972122	0.971746	0.971366	0.970985	0.970599	0.970215	0.969827	0.969434	0.969035	0.96863	0.96822	0.967804	0.967382	0.966953	0.966519	0.96608	0.965637	0.965189	0.964737	0.964281	0.963822	0.963359	0.962892	0.962423	0.961951	0.961475
0.976168	0.976442	0.976196	0.975926	0.975699	0.975533	0.975408	0.975326	0.975257	0.975189	0.975114	0.975027	0.974919	0.974786	0.974624	0.974434	0.974216	0.973972	0.973702	0.973408	0.973094	0.972762	0.972412	0.97205	0.971678	0.971299	0.970916	0.970532	0.970145	0.96976	0.96937	0.968975	0.968573	0.968166	0.967753	0.967334	0.966908	0.966476	0.966039	0.965597	0.96515	0.964699	0.964245	0.963787	0.963326	0.962861	0.962393	0.961923	0.961449	0.960973
0.975768	0.976036	0.975798	0.975535	0.975314	0.975156	0.975039	0.974961	0.974894	0.974827	0.974753	0.974663	0.97455	0.97441	0.974241	0.974044	0.973818	0.973565	0.973287	0.972987	0.972666	0.972328	0.971972	0.971606	0.971229	0.970848	0.970463	0.970077	0.969688	0.969301	0.968909	0.968512	0.968107	0.967697	0.967281	0.966859	0.966429	0.965994	0.965554	0.965109	0.964659	0.964206	0.96375	0.96329	0.962827	0.96236	0.961892	0.96142	0.960946	0.960469
0.97535	0.975633	0.975404	0.975148	0.974935	0.974786	0.974674	0.974599	0.974532	0.974465	0.974389	0.974293	0.974173	0.974026	0.973849	0.973644	0.97341	0.973149	0.972864	0.972556	0.97223	0.971886	0.971525	0.971155	0.970776	0.970392	0.970005	0.969618	0.969227	0.968838	0.968444	0.968044	0.967636	0.967223	0.966804	0.966378	0.965945	0.965507	0.965064	0.964616	0.964164	0.963709	0.96325	0.962789	0.962324	0.961857	0.961387	0.960914	0.960439	0.959961
0.974952	0.975244	0.975021	0.974773	0.974569	0.974424	0.974314	0.974238	0.974172	0.974102	0.97402	0.973916	0.973789	0.973634	0.973449	0.973235	0.972992	0.972724	0.972432	0.972118	0.971786	0.971437	0.971073	0.9707	0.970319	0.969932	0.969544	0.969155	0.968762	0.968371	0.967974	0.967571	0.967161	0.966744	0.966321	0.965892	0.965456	0.965015	0.964569	0.964119	0.963665	0.963208	0.962747	0.962284	0.961819	0.96135	0.960879	0.960406	0.95993	0.959451
0.974563	0.97486	0.974645	0.974407	0.974207	0.974064	0.973953	0.973878	0.973808	0.973732	0.973641	0.97353	0.973394	0.973231	0.973036	0.972814	0.972564	0.972289	0.97199	0.971671	0.971334	0.970982	0.970615	0.97024	0.969856	0.969468	0.969078	0.968687	0.968292	0.967898	0.967498	0.967092	0.966678	0.966259	0.965832	0.9654	0.964961	0.964517	0.964069	0.963617	0.963161	0.962702	0.96224	0.961776	0.96131	0.96084	0.960368	0.959893	0.959416	0.958936
0.974176	0.974484	0.97428	0.974045	0.973846	0.973701	0.973591	0.973512	0.973436	0.97335	0.973252	0.973132	0.972987	0.972814	0.972612	0.972382	0.972125	0.971843	0.971539	0.971215	0.970875	0.97052	0.97015	0.969773	0.969388	0.968998	0.968606	0.968212	0.967815	0.967418	0.967015	0.966606	0.966189	0.965766	0.965336	0.964901	0.96446	0.964013	0.963563	0.963109	0.962652	0.962192	0.961729	0.961263	0.960796	0.960325	0.959852	0.959377	0.958898	0.958415
0.973803	0.974123	0.97392	0.973684	0.973482	0.973337	0.973223	0.973137	0.97305	0.972957	0.972849	0.97272	0.972566	0.972384	0.972175	0.971938	0.971675	0.971387	0.971079	0.970752	0.970408	0.970051	0.96968	0.969301	0.968913	0.968522	0.968127	0.967731	0.967331	0.966931	0.966525	0.966113	0.965692	0.965266	0.964834	0.964396	0.963952	0.963504	0.963052	0.962596	0.962138	0.961676	0.961212	0.960746	0.960278	0.959806	0.959332	0.958855	0.958374	0.957889
0.973447	0.973762	0.973556	0.973316	0.973114	0.972965	0.972842	0.972745	0.97265	0.972548	0.972431	0.972292	0.97213	0.971941	0.971724	0.971481	0.971212	0.970921	0.970609	0.970279	0.969934	0.969575	0.969202	0.968821	0.968432	0.968038	0.967641	0.967242	0.966839	0.966436	0.966027	0.965611	0.965188	0.964759	0.964324	0.963884	0.963439	0.962988	0.962535	0.962078	0.961619	0.961156	0.960691	0.960224	0.959755	0.959282	0.958806	0.958327	0.957843	0.957355
0.973072	0.973388	0.973177	0.972938	0.972732	0.972574	0.97244	0.972335	0.972231	0.97212	0.971994	0.971847	0.971677	0.971481	0.971259	0.971011	0.970738	0.970444	0.97013	0.969798	0.969452	0.969091	0.968716	0.968334	0.967942	0.967546	0.967146	0.966744	0.966338	0.965933	0.96552	0.965102	0.964676	0.964244	0.963808	0.963366	0.962918	0.962467	0.962012	0.961554	0.961094	0.960631	0.960165	0.959697	0.959226	0.958752	0.958274	0.957792	0.957306	0.956815
0.97269	0.972999	0.972793	0.972549	0.972333	0.972163	0.972021	0.971907	0.971795	0.971674	0.97154	0.971386	0.97121	0.971009	0.970781	0.97053	0.970254	0.969958	0.969643	0.96931	0.968962	0.9686	0.968224	0.967839	0.967445	0.967046	0.966643	0.966239	0.965829	0.965421	0.965006	0.964585	0.964156	0.963723	0.963285	0.962841	0.962392	0.96194	0.961484	0.961026	0.960564	0.960101	0.959634	0.959165	0.958693	0.958216	0.957736	0.957251	0.956761	0.956266
0.972287	0.972608	0.972395	0.97214	0.971911	0.971733	0.971583	0.97146	0.971338	0.97121	0.97107	0.97091	0.970729	0.970523	0.970293	0.970038	0.969762	0.969464	0.969148	0.968814	0.968465	0.968102	0.967723	0.967336	0.96694	0.966538	0.966132	0.965725	0.965313	0.964902	0.964484	0.964061	0.96363	0.963196	0.962756	0.962311	0.961861	0.961408	0.960951	0.960492	0.96003	0.959566	0.959098	0.958627	0.958153	0.957674	0.957191	0.956703	0.95621	0.95571
0.971907	0.972211	0.97198	0.971709	0.971471	0.971285	0.971126	0.970994	0.970865	0.970731	0.970585	0.970421	0.970236	0.970027	0.969795	0.96954	0.969262	0.968964	0.968647	0.968312	0.967962	0.967597	0.967216	0.966827	0.966427	0.966023	0.965615	0.965204	0.96479	0.964376	0.963957	0.963531	0.9631	0.962663	0.962222	0.961776	0.961326	0.960872	0.960415	0.959955	0.959493	0.959027	0.958558	0.958085	0.957608	0.957127	0.95664	0.956149	0.955651	0.955146
0.971488	0.971776	0.971532	0.971253	0.971009	0.970816	0.970649	0.970511	0.970377	0.970238	0.970088	0.96992	0.969733	0.969523	0.96929	0.969034	0.968756	0.968458	0.96814	0.967805	0.967453	0.967086	0.966703	0.966311	0.965909	0.965501	0.96509	0.964678	0.964261	0.963845	0.963424	0.962997	0.962564	0.962127	0.961685	0.961238	0.960787	0.960333	0.959875	0.959415	0.958951	0.958484	0.958013	0.957538	0.957059	0.956574	0.956084	0.955588	0.955085	0.954576
0.971034	0.971311	0.971062	0.970778	0.970528	0.970327	0.970155	0.970013	0.969875	0.969733	0.96958	0.969411	0.969222	0.969012	0.968779	0.968524	0.968246	0.967947	0.967629	0.967292	0.966939	0.96657	0.966184	0.965789	0.965384	0.964974	0.964561	0.964146	0.963727	0.96331	0.962888	0.96246	0.962025	0.961587	0.961145	0.960698	0.960246	0.959791	0.959333	0.958872	0.958407	0.957938	0.957464	0.956987	0.956504	0.956016	0.955521	0.955021	0.954514	0.954
0.970555	0.970831	0.970577	0.970288	0.970031	0.969826	0.96965	0.969504	0.969364	0.96922	0.969066	0.968896	0.968708	0.968498	0.968265	0.96801	0.967733	0.967433	0.967114	0.966776	0.96642	0.966049	0.96566	0.965263	0.964855	0.964443	0.964028	0.963611	0.963191	0.962772	0.962348	0.961919	0.961485	0.961046	0.960603	0.960155	0.959703	0.959248	0.958789	0.958326	0.957859	0.957388	0.956912	0.956431	0.955945	0.955452	0.954954	0.954449	0.953937	0.953419
0.97007	0.970341	0.970081	0.969784	0.969523	0.969315	0.969136	0.968989	0.968846	0.968701	0.968548	0.968379	0.968191	0.967982	0.96775	0.967496	0.967217	0.966917	0.966596	0.966256	0.965898	0.965524	0.965133	0.964733	0.964323	0.963909	0.963491	0.963074	0.962652	0.962232	0.961808	0.961378	0.960943	0.960503	0.96006	0.959612	0.95916	0.958703	0.958243	0.957778	0.957309	0.956835	0.956356	0.955872	0.955381	0.954884	0.954381	0.953871	0.953355	0.952833
0.969572	0.969836	0.96957	0.969269	0.969006	0.968795	0.968615	0.968467	0.968324	0.96818	0.968028	0.96786	0.967674	0.967466	0.967234	0.96698	0.966701	0.966399	0.966076	0.965733	0.965373	0.964996	0.964602	0.9642	0.963789	0.963372	0.962954	0.962535	0.962112	0.961692	0.961266	0.960836	0.9604	0.959961	0.959517	0.959068	0.958615	0.958157	0.957695	0.957228	0.956757	0.956279	0.955796	0.955308	0.954813	0.954311	0.953804	0.95329	0.952769	0.952242
0.969058	0.96932	0.969049	0.968747	0.968482	0.968271	0.96809	0.967942	0.967801	0.967659	0.967508	0.967342	0.967157	0.96695	0.966718	0.966463	0.966182	0.965879	0.965554	0.965208	0.964845	0.964466	0.96407	0.963666	0.963252	0.962835	0.962415	0.961995	0.961572	0.961151	0.960725	0.960294	0.959858	0.959418	0.958973	0.958524	0.958069	0.95761	0.957145	0.956676	0.956201	0.95572	0.955233	0.95474	0.954241	0.953735	0.953222	0.952704	0.952179	0.951648
0.968538	0.968795	0.968523	0.96822	0.967955	0.967743	0.967564	0.967418	0.967279	0.967138	0.966989	0.966825	0.966641	0.966434	0.966202	0.965945	0.965663	0.965357	0.965029	0.964681	0.964316	0.963934	0.963536	0.96313	0.962716	0.962297	0.961876	0.961455	0.961031	0.96061	0.960184	0.959753	0.959316	0.958875	0.95843	0.957979	0.957523	0.95706	0.956594	0.956121	0.955642	0.955157	0.954666	0.954168	0.953665	0.953154	0.952637	0.952114	0.951585	0.951051
0.968007	0.968266	0.967994	0.96769	0.967425	0.967216	0.967039	0.966895	0.966759	0.966621	0.966474	0.96631	0.966127	0.965919	0.965686	0.965427	0.965142	0.964834	0.964503	0.964152	0.963785	0.963402	0.963001	0.962594	0.962179	0.961759	0.961337	0.960916	0.960491	0.960069	0.959643	0.959211	0.958774	0.958332	0.957885	0.957433	0.956974	0.956509	0.956039	0.955563	0.95508	0.95459	0.954094	0.953592	0.953084	0.952569	0.952048	0.951521	0.950988	0.95045
0.967476	0.967734	0.967463	0.96716	0.966897	0.966691	0.966517	0.966376	0.966243	0.966107	0.965961	0.965798	0.965613	0.965404	0.965169	0.964908	0.96462	0.964309	0.963976	0.963623	0.963253	0.962868	0.962467	0.962058	0.961642	0.961221	0.960799	0.960377	0.959952	0.95953	0.959102	0.95867	0.958232	0.957789	0.95734	0.956886	0.956424	0.955956	0.955482	0.955001	0.954514	0.95402	0.953519	0.953012	0.9525	0.95198	0.951455	0.950924	0.950388	0.949846
0.966941	0.967202	0.966931	0.966631	0.966372	0.96617	0.965999	0.965862	0.96573	0.965596	0.965451	0.965286	0.9651	0.964889	0.964651	0.964387	0.964097	0.963783	0.963448	0.963093	0.962721	0.962335	0.961932	0.961523	0.961106	0.960684	0.960262	0.959839	0.959413	0.95899	0.958562	0.958129	0.957689	0.957245	0.956794	0.956336	0.955871	0.955399	0.954921	0.954436	0.953944	0.953445	0.95294	0.952429	0.951911	0.951388	0.950859	0.950325	0.949785	0.949241
0.966407	0.96667	0.966404	0.966108	0.965853	0.965654	0.965487	0.965352	0.965222	0.965088	0.964941	0.964776	0.964587	0.964374	0.964133	0.963866	0.963573	0.963256	0.962919	0.962562	0.962189	0.961802	0.961398	0.960988	0.96057	0.960148	0.959724	0.959301	0.958875	0.958451	0.958022	0.957588	0.957146	0.956699	0.956245	0.955784	0.955315	0.954839	0.954356	0.953866	0.95337	0.952866	0.952356	0.951841	0.951319	0.950792	0.950259	0.949722	0.949179	0.948632
0.965874	0.966144	0.965882	0.965591	0.965341	0.965145	0.96498	0.964846	0.964716	0.964581	0.964433	0.964264	0.964073	0.963857	0.963613	0.963343	0.963047	0.962729	0.96239	0.962032	0.961658	0.961269	0.960865	0.960454	0.960034	0.959612	0.959187	0.958764	0.958336	0.957911	0.957481	0.957045	0.9566	0.95615	0.955693	0.955228	0.954755	0.954274	0.953787	0.953292	0.952791	0.952283	0.951769	0.951249	0.950723	0.950192	0.949657	0.949116	0.948571	0.948021
0.965352	0.965626	0.96537	0.965083	0.964835	0.964641	0.964478	0.964344	0.964212	0.964074	0.963923	0.963752	0.963558	0.963338	0.963091	0.962819	0.962521	0.962201	0.96186	0.961501	0.961126	0.960737	0.960331	0.959919	0.959499	0.959076	0.95865	0.958226	0.957797	0.957371	0.956939	0.9565	0.956053	0.955599	0.955138	0.954669	0.954191	0.953705	0.953213	0.952713	0.952207	0.951695	0.951177	0.950653	0.950124	0.94959	0.949051	0.948507	0.947959	0.947406
0.964836	0.965117	0.964864	0.964579	0.964334	0.964141	0.963977	0.96384	0.963706	0.963566	0.963412	0.963237	0.96304	0.962817	0.962568	0.962293	0.961994	0.961672	0.96133	0.96097	0.960594	0.960204	0.959797	0.959385	0.958964	0.958539	0.958113	0.957686	0.957256	0.956828	0.956394	0.955952	0.955501	0.955044	0.954578	0.954104	0.953622	0.953131	0.952634	0.95213	0.95162	0.951103	0.950581	0.950053	0.949521	0.948983	0.948442	0.947895	0.947344	0.946789
0.96433	0.964615	0.964363	0.96408	0.963835	0.963641	0.963474	0.963335	0.963198	0.963054	0.962897	0.962719	0.962519	0.962293	0.962042	0.961765	0.961465	0.961142	0.960799	0.960438	0.960061	0.95967	0.959263	0.958849	0.958427	0.958001	0.957573	0.957145	0.956713	0.956283	0.955845	0.9554	0.954945	0.954484	0.954013	0.953535	0.953047	0.952552	0.95205	0.951542	0.951027	0.950506	0.949981	0.94945	0.948915	0.948374	0.947829	0.94728	0.946727	0.946168
0.963826	0.964113	0.963864	0.963581	0.963334	0.963138	0.962968	0.962826	0.962685	0.962538	0.962377	0.962197	0.961993	0.961766	0.961513	0.961235	0.960934	0.96061	0.960267	0.959905	0.959527	0.959135	0.958727	0.958312	0.957888	0.957461	0.957031	0.956602	0.956167	0.955734	0.955293	0.954843	0.954384	0.953918	0.953443	0.95296	0.952467	0.951968	0.951461	0.950948	0.95043	0.949906	0.949376	0.948843	0.948305	0.947761	0.947214	0.946662	0.946105	0.945544
0.963323	0.963614	0.963365	0.963079	0.962829	0.96263	0.962457	0.962311	0.962167	0.962017	0.961853	0.961669	0.961464	0.961236	0.960981	0.960703	0.960401	0.960076	0.959732	0.95937	0.958991	0.958599	0.958189	0.957772	0.957347	0.956918	0.956487	0.956054	0.955617	0.95518	0.954735	0.954281	0.953818	0.953347	0.952867	0.952378	0.951882	0.951378	0.950867	0.95035	0.949828	0.949301	0.948769	0.948232	0.947691	0.947145	0.946594	0.946039	0.94548	0.944916
0.962824	0.963113	0.962861	0.962572	0.962319	0.962116	0.961939	0.96179	0.961643	0.961489	0.961323	0.961138	0.960932	0.960702	0.960447	0.960168	0.959865	0.959541	0.959196	0.958833	0.958454	0.95806	0.957648	0.95723	0.956803	0.956372	0.955938	0.955503	0.955062	0.954621	0.954172	0.953714	0.953245	0.952769	0.952285	0.951792	0.951291	0.950782	0.950268	0.949748	0.949222	0.948692	0.948157	0.947617	0.947073	0.946524	0.945971	0.945413	0.944851	0.944284
0.962317	0.962605	0.96235	0.962057	0.9618	0.961594	0.961413	0.961261	0.961111	0.960956	0.960788	0.960602	0.960395	0.960165	0.95991	0.959631	0.959328	0.959003	0.958657	0.958293	0.957913	0.957518	0.957105	0.956685	0.956256	0.955822	0.955386	0.954947	0.954502	0.954057	0.953603	0.95314	0.952667	0.952186	0.951697	0.9512	0.950694	0.950182	0.949664	0.949141	0.948612	0.948079	0.947541	0.946999	0.946452	0.9459	0.945344	0.944783	0.944218	0.943648
0.961803	0.96209	0.96183	0.961534	0.961273	0.961063	0.96088	0.960726	0.960574	0.960418	0.96025	0.960063	0.959856	0.959626	0.959371	0.959092	0.958788	0.958463	0.958117	0.957751	0.95737	0.956973	0.956558	0.956137	0.955705	0.955269	0.954828	0.954386	0.953937	0.953487	0.953028	0.95256	0.952082	0.951597	0.951104	0.950602	0.950093	0.949577	0.949056	0.94853	0.947999	0.947463	0.946922	0.946377	0.945827	0.945272	0.944713	0.944149	0.943581	0.943009
0.961284	0.961565	0.961302	0.961002	0.960738	0.960526	0.96034	0.960185	0.960033	0.959876	0.959708	0.959522	0.959315	0.959085	0.95883	0.958551	0.958247	0.95792	0.957574	0.957207	0.956825	0.956426	0.956009	0.955585	0.95515	0.95471	0.954266	0.953819	0.953365	0.952911	0.952447	0.951975	0.951492	0.951003	0.950505	0.95	0.949487	0.948968	0.948444	0.947915	0.947381	0.946842	0.946298	0.94575	0.945198	0.94464	0.944078	0.943512	0.94294	0.942364
0.960752	0.961031	0.960765	0.960462	0.960197	0.959982	0.959796	0.959641	0.959488	0.959332	0.959165	0.958979	0.958773	0.958543	0.958288	0.958008	0.957704	0.957377	0.957029	0.956661	0.956276	0.955876	0.955456	0.955029	0.954591	0.954147	0.953698	0.953247	0.952788	0.952329	0.95186	0.951383	0.950897	0.950403	0.949901	0.949392	0.948876	0.948354	0.947828	0.947296	0.946759	0.946217	0.945671	0.94512	0.944565	0.944004	0.943439	0.942869	0.942295	0.941716
0.960212	0.960489	0.960221	0.959917	0.959649	0.959434	0.95925	0.959094	0.958943	0.958788	0.958621	0.958436	0.95823	0.958	0.957745	0.957465	0.95716	0.956831	0.956482	0.956112	0.955726	0.955323	0.9549	0.954469	0.954027	0.953579	0.953125	0.952669	0.952206	0.951742	0.951269	0.950787	0.950296	0.949798	0.949293	0.948781	0.948262	0.947738	0.947208	0.946673	0.946134	0.94559	0.94504	0.944486	0.943928	0.943364	0.942796	0.942224	0.941647	0.941065
0.959666	0.959942	0.959673	0.959367	0.9591	0.958887	0.958702	0.958548	0.958398	0.958244	0.958078	0.957893	0.957687	0.957458	0.957202	0.956921	0.956615	0.956285	0.955934	0.955562	0.955173	0.954766	0.95434	0.953905	0.953459	0.953006	0.952548	0.952087	0.951619	0.95115	0.950672	0.950186	0.949692	0.94919	0.948682	0.948167	0.947645	0.947118	0.946586	0.946048	0.945506	0.944958	0.944406	0.943849	0.943288	0.942721	0.94215	0.941575	0.940995	0.940411
0.959114	0.959392	0.95912	0.958816	0.958551	0.958338	0.958155	0.958003	0.957854	0.957701	0.957535	0.957351	0.957145	0.956915	0.956658	0.956376	0.956068	0.955737	0.955383	0.955009	0.954617	0.954207	0.953776	0.953337	0.952886	0.952428	0.951965	0.951499	0.951027	0.950553	0.950072	0.949582	0.949084	0.948579	0.948068	0.94755	0.947025	0.946495	0.94596	0.94542	0.944875	0.944325	0.943769	0.943209	0.942645	0.942075	0.941501	0.940923	0.940341	0.939754
0.958562	0.958837	0.958569	0.958267	0.958003	0.957792	0.957611	0.95746	0.957312	0.957159	0.956994	0.95681	0.956604	0.956373	0.956115	0.955831	0.955521	0.955188	0.954831	0.954454	0.954058	0.953643	0.953208	0.952764	0.952308	0.951846	0.951378	0.950908	0.950431	0.949953	0.949468	0.948974	0.948473	0.947965	0.947451	0.946931	0.946403	0.94587	0.945332	0.944789	0.944241	0.943688	0.94313	0.942567	0.942	0.941427	0.940851	0.94027	0.939685	0.939096
0.958003	0.958285	0.95802	0.957719	0.957457	0.957248	0.957069	0.956919	0.956772	0.956619	0.956454	0.956269	0.956062	0.95583	0.95557	0.955285	0.954973	0.954636	0.954276	0.953895	0.953495	0.953076	0.952636	0.952187	0.951727	0.951259	0.950787	0.950313	0.949831	0.94935	0.94886	0.948364	0.947859	0.947349	0.946832	0.946309	0.945779	0.945243	0.944702	0.944156	0.943605	0.943049	0.942488	0.941922	0.941352	0.940777	0.940197	0.939614	0.939027	0.938435
0.957457	0.957742	0.957476	0.957175	0.956916	0.956708	0.95653	0.95638	0.956233	0.95608	0.955915	0.955729	0.95552	0.955286	0.955025	0.954737	0.954422	0.954082	0.953719	0.953333	0.952928	0.952504	0.952059	0.951605	0.95114	0.950668	0.950192	0.949713	0.949228	0.948742	0.94825	0.94775	0.947243	0.94673	0.94621	0.945684	0.945151	0.944612	0.944069	0.94352	0.942966	0.942407	0.941843	0.941274	0.940701	0.940123	0.939541	0.938956	0.938366	0.937772
0.956914	0.957197	0.956933	0.956636	0.956377	0.956171	0.955992	0.955842	0.955695	0.955542	0.955376	0.955189	0.954978	0.954742	0.954478	0.954187	0.953869	0.953525	0.953157	0.952766	0.952356	0.951927	0.951478	0.951019	0.950549	0.950073	0.949593	0.94911	0.948621	0.948133	0.947637	0.947135	0.946624	0.946108	0.945586	0.945057	0.944521	0.94398	0.943433	0.942881	0.942325	0.941762	0.941196	0.940625	0.940049	0.939468	0.938884	0.938296	0.937704	0.937108
0.956367	0.956654	0.956393	0.956097	0.95584	0.955633	0.955455	0.955305	0.955158	0.955004	0.954835	0.954647	0.954434	0.954195	0.953928	0.953634	0.953311	0.952963	0.95259	0.952194	0.951779	0.951346	0.950891	0.950429	0.949954	0.949474	0.948989	0.948503	0.948011	0.94752	0.947021	0.946516	0.946003	0.945484	0.944959	0.944427	0.943889	0.943344	0.942795	0.94224	0.94168	0.941116	0.940546	0.939972	0.939394	0.938812	0.938225	0.937635	0.93704	0.936442
0.955824	0.956117	0.955856	0.955561	0.955303	0.955097	0.954918	0.954768	0.954619	0.954463	0.954294	0.954102	0.953887	0.953645	0.953375	0.953076	0.952749	0.952395	0.952018	0.951617	0.951197	0.950759	0.9503	0.949833	0.949354	0.94887	0.948382	0.947892	0.947397	0.946903	0.946402	0.945894	0.945378	0.944856	0.944328	0.943794	0.943252	0.942705	0.942153	0.941595	0.941033	0.940466	0.939894	0.939317	0.938737	0.938152	0.937563	0.936971	0.936374	0.935775
0.95529	0.955581	0.955321	0.955025	0.954767	0.95456	0.954381	0.954229	0.954079	0.953921	0.953749	0.953555	0.953336	0.953091	0.952816	0.952513	0.952181	0.951822	0.951439	0.951033	0.950609	0.950166	0.949703	0.949232	0.948749	0.948262	0.94777	0.947277	0.946779	0.946282	0.945779	0.945268	0.944749	0.944225	0.943694	0.943157	0.942612	0.942062	0.941507	0.940947	0.940382	0.939812	0.939238	0.938659	0.938077	0.937489	0.936898	0.936304	0.935706	0.935105
0.95475	0.955045	0.954784	0.954487	0.954229	0.954022	0.953841	0.953688	0.953535	0.953375	0.9532	0.953003	0.95278	0.95253	0.952251	0.951943	0.951606	0.951242	0.950854	0.950444	0.950015	0.949568	0.949101	0.948626	0.94814	0.947649	0.947154	0.946658	0.946157	0.945658	0.945151	0.944638	0.944116	0.943589	0.943056	0.942515	0.941968	0.941415	0.940858	0.940295	0.939728	0.939156	0.938579	0.937999	0.937414	0.936824	0.936231	0.935635	0.935035	0.934432
0.954214	0.954507	0.954246	0.953949	0.953689	0.95348	0.953298	0.953142	0.952987	0.952824	0.952646	0.952445	0.952218	0.951964	0.951679	0.951366	0.951024	0.950655	0.950263	0.949848	0.949415	0.948964	0.948493	0.948014	0.947525	0.947031	0.946533	0.946034	0.945531	0.945028	0.944519	0.944003	0.943479	0.942949	0.942413	0.94187	0.94132	0.940765	0.940205	0.93964	0.93907	0.938496	0.937917	0.937335	0.936748	0.936156	0.935561	0.934963	0.934362	0.933758
0.953675	0.953967	0.953705	0.953406	0.953145	0.952934	0.952749	0.952592	0.952434	0.952267	0.952085	0.95188	0.951649	0.951389	0.9511	0.950782	0.950435	0.950061	0.949665	0.949246	0.948809	0.948354	0.947879	0.947398	0.946905	0.946408	0.945907	0.945405	0.944899	0.944394	0.943882	0.943363	0.942837	0.942304	0.941765	0.941219	0.940667	0.94011	0.939548	0.93898	0.938409	0.937833	0.937252	0.936667	0.936078	0.935485	0.934889	0.934289	0.933686	0.933081
0.953132	0.953424	0.95316	0.952859	0.952596	0.952383	0.952196	0.952035	0.951874	0.951704	0.951517	0.951307	0.951071	0.950807	0.950512	0.950189	0.949837	0.94946	0.949059	0.948636	0.948195	0.947737	0.94726	0.946774	0.946279	0.945778	0.945275	0.94477	0.944261	0.943753	0.943239	0.942718	0.942188	0.941653	0.941111	0.940563	0.940009	0.939449	0.938885	0.938316	0.937743	0.937164	0.936581	0.935994	0.935404	0.934809	0.934211	0.93361	0.933006	0.9324
0.952585	0.952876	0.952611	0.952307	0.952041	0.951826	0.951636	0.951472	0.951307	0.951132	0.950941	0.950726	0.950485	0.950216	0.949916	0.949589	0.949233	0.948852	0.948447	0.948021	0.947576	0.947115	0.946634	0.946146	0.945647	0.945143	0.944637	0.94413	0.943618	0.943108	0.942591	0.942067	0.941535	0.940997	0.940453	0.939904	0.939347	0.938785	0.938219	0.937648	0.937073	0.936493	0.935908	0.935319	0.934727	0.934131	0.933532	0.932929	0.932324	0.931717
0.952032	0.952322	0.952055	0.951749	0.951481	0.951262	0.951069	0.950901	0.950732	0.950552	0.950357	0.950137	0.949891	0.949617	0.949313	0.948982	0.948622	0.948237	0.947829	0.947399	0.946952	0.946487	0.946003	0.945512	0.94501	0.944504	0.943994	0.943485	0.94297	0.942458	0.941938	0.941412	0.940877	0.940337	0.939792	0.93924	0.938681	0.938118	0.93755	0.936977	0.936399	0.935817	0.935231	0.934641	0.934048	0.93345	0.932849	0.932246	0.931641	0.931033
0.951474	0.951764	0.951493	0.951184	0.950913	0.950692	0.950494	0.950322	0.950148	0.949964	0.949764	0.949539	0.949288	0.94901	0.948703	0.948368	0.948004	0.947616	0.947205	0.946773	0.946322	0.945855	0.945367	0.944873	0.944368	0.943858	0.943347	0.942835	0.942318	0.941803	0.941281	0.940752	0.940216	0.939674	0.939126	0.938572	0.938012	0.937447	0.936877	0.936302	0.935723	0.93514	0.934552	0.93396	0.933365	0.932766	0.932165	0.931561	0.930955	0.930347
0.95091	0.951198	0.950924	0.950613	0.950339	0.950113	0.949911	0.949734	0.949555	0.949367	0.949162	0.948933	0.948678	0.948396	0.948085	0.947747	0.94738	0.946989	0.946575	0.94614	0.945687	0.945216	0.944726	0.944228	0.94372	0.943208	0.942694	0.94218	0.94166	0.941143	0.940619	0.940088	0.93955	0.939006	0.938456	0.937901	0.937339	0.936772	0.9362	0.935624	0.935044	0.934459	0.933869	0.933277	0.93268	0.93208	0.931479	0.930874	0.930268	0.929661
0.95034	0.950626	0.95035	0.950035	0.949755	0.949525	0.949319	0.949137	0.948953	0.94876	0.948551	0.948318	0.94806	0.947774	0.94746	0.947119	0.94675	0.946356	0.945939	0.945501	0.945045	0.944572	0.944078	0.943577	0.943067	0.942552	0.942036	0.941519	0.940997	0.940477	0.939952	0.93942	0.938879	0.938334	0.937783	0.937226	0.936662	0.936093	0.93552	0.934942	0.93436	0.933774	0.933183	0.932589	0.931992	0.931392	0.93079	0.930185	0.92958	0.928973
0.949763	0.950047	0.949767	0.949447	0.949163	0.948928	0.948717	0.948531	0.948343	0.948145	0.947932	0.947696	0.947435	0.947147	0.94683	0.946486	0.946114	0.945718	0.945298	0.944857	0.944399	0.943922	0.943425	0.942923	0.94241	0.941893	0.941374	0.940855	0.940331	0.939809	0.939282	0.938748	0.938206	0.937659	0.937107	0.936548	0.935982	0.935412	0.934837	0.934258	0.933675	0.933087	0.932496	0.931901	0.931304	0.930703	0.9301	0.929497	0.928891	0.928285
0.949179	0.94946	0.949175	0.94885	0.948562	0.948322	0.948107	0.947916	0.947724	0.947523	0.947308	0.947068	0.946805	0.946514	0.946195	0.945849	0.945474	0.945075	0.944653	0.944209	0.943748	0.943268	0.942769	0.942264	0.941749	0.941229	0.940708	0.940186	0.939661	0.939139	0.938609	0.938074	0.937531	0.936982	0.936428	0.935867	0.9353	0.934729	0.934153	0.933573	0.932988	0.932399	0.931807	0.931212	0.930614	0.930013	0.929411	0.928808	0.928203	0.927597
0.948587	0.948863	0.948574	0.948244	0.947951	0.947708	0.947488	0.947294	0.947099	0.946896	0.946677	0.946436	0.94617	0.945877	0.945556	0.945207	0.94483	0.944428	0.944004	0.943557	0.943093	0.942611	0.94211	0.941602	0.941084	0.940563	0.940039	0.939516	0.93899	0.938465	0.937935	0.937398	0.936853	0.936303	0.935747	0.935185	0.934617	0.934044	0.933467	0.932885	0.9323	0.93171	0.931118	0.930522	0.929924	0.929324	0.928723	0.92812	0.927515	0.92691
0.947985	0.948256	0.947964	0.94763	0.947334	0.947087	0.946863	0.946666	0.94647	0.946264	0.946043	0.9458	0.945531	0.945237	0.944913	0.944562	0.944183	0.943778	0.943351	0.942901	0.942435	0.941951	0.941447	0.940937	0.940417	0.939893	0.939368	0.938844	0.938316	0.93779	0.937259	0.93672	0.936174	0.935623	0.935065	0.934502	0.933933	0.933358	0.93278	0.932197	0.931611	0.931022	0.930429	0.929833	0.929236	0.928636	0.928035	0.927432	0.926829	0.926224
0.947373	0.947641	0.947344	0.947009	0.946709	0.946457	0.946232	0.946033	0.945834	0.945627	0.945404	0.945158	0.944889	0.944592	0.944266	0.943912	0.943531	0.943124	0.942693	0.942242	0.941773	0.941287	0.94078	0.940268	0.939746	0.939221	0.938695	0.938169	0.937639	0.937113	0.93658	0.93604	0.935492	0.934939	0.934381	0.933817	0.933246	0.93267	0.932091	0.931508	0.930921	0.930331	0.929738	0.929143	0.928547	0.927947	0.927346	0.926745	0.926142	0.925538
0.946759	0.947022	0.946725	0.946383	0.946079	0.945825	0.945599	0.945397	0.945197	0.944987	0.944762	0.944516	0.944243	0.943944	0.943616	0.94326	0.942876	0.942466	0.942033	0.94158	0.941109	0.940621	0.940112	0.939597	0.939074	0.938548	0.93802	0.937493	0.936963	0.936435	0.9359	0.935359	0.934809	0.934256	0.933696	0.93313	0.932558	0.931982	0.931402	0.930819	0.930232	0.929642	0.929049	0.928455	0.927859	0.92726	0.92666	0.926059	0.925457	0.924853
[truncated: 50 more columns]
