# Supplementary material for: Generalized Poincaré plots analysis of heart period dynamics in different physiological conditions: Trained vs. untrained men
Source: PLoS One. 2019 Jul 5;14(7):e0219281. doi: 10.1371/journal.pone.0219281 (PMC6611602; doi:10.1371/journal.pone.0219281)
Supplement: S2 Appendix — (ZIP) [file pone.0219281.s002.zip › Pearson matrices 100x100/Untrained subjects 3 conditions/Untr 3.xlsx]

## Sheet: Cont3REST
0.856055	0.790167	0.744015	0.71931	0.702504	0.684003	0.666206	0.653414	0.646898	0.64455	0.64311	0.641598	0.638359	0.633029	0.625778	0.616914	0.607287	0.597304	0.587529	0.578348	0.569819	0.562501	0.556733	0.552337	0.548612	0.544685	0.540238	0.535322	0.530471	0.525513	0.519632	0.513537	0.507978	0.502941	0.498337	0.493361	0.487943	0.482693	0.477608	0.472234	0.466149	0.459927	0.454281	0.449333	0.444176	0.438204	0.431605	0.424688	0.417966	0.411487
0.790252	0.737851	0.708167	0.692984	0.679154	0.663376	0.650129	0.642592	0.640446	0.640778	0.641215	0.640352	0.63718	0.631638	0.624034	0.615067	0.605418	0.595631	0.586183	0.577397	0.569581	0.563216	0.558391	0.55462	0.551074	0.547115	0.542575	0.537809	0.532992	0.527605	0.521596	0.515837	0.510611	0.505785	0.501022	0.49582	0.490446	0.485258	0.479994	0.474195	0.467937	0.461891	0.456536	0.451399	0.445708	0.439296	0.432366	0.425374	0.418606	0.412024
0.744293	0.708305	0.689221	0.677404	0.665175	0.652786	0.644245	0.640986	0.641765	0.643885	0.644976	0.644012	0.640375	0.63422	0.626187	0.616953	0.607248	0.597576	0.588376	0.5801	0.573081	0.567596	0.563423	0.559896	0.5563	0.552163	0.547639	0.542877	0.537717	0.532001	0.526133	0.520665	0.515581	0.510651	0.505626	0.500329	0.494978	0.489642	0.483977	0.477875	0.471644	0.465828	0.460402	0.454757	0.448572	0.441743	0.434625	0.427554	0.420672	0.414019
0.719551	0.693133	0.677441	0.666773	0.656948	0.6486	0.644138	0.643968	0.646644	0.649387	0.650323	0.648726	0.644269	0.637442	0.628918	0.619444	0.609688	0.60014	0.591331	0.583725	0.577521	0.572713	0.568864	0.56534	0.561551	0.557351	0.552768	0.547706	0.542209	0.536457	0.53081	0.525467	0.520281	0.515134	0.509945	0.504604	0.499131	0.493445	0.487453	0.481272	0.475191	0.469375	0.463542	0.457418	0.450787	0.443696	0.436462	0.429283	0.422329	0.415774
0.702849	0.679519	0.665364	0.657057	0.650923	0.646527	0.645307	0.647302	0.650812	0.653463	0.653762	0.651258	0.645991	0.638533	0.629641	0.620015	0.610307	0.601085	0.592886	0.586055	0.580553	0.576151	0.572399	0.568737	0.564865	0.560569	0.555718	0.550348	0.544773	0.539165	0.533662	0.528254	0.522898	0.517594	0.512334	0.506877	0.501123	0.495144	0.489048	0.482956	0.476901	0.470798	0.464562	0.458025	0.451109	0.443881	0.436549	0.429322	0.422467	0.416225
0.684806	0.663906	0.653151	0.648893	0.646705	0.645646	0.646799	0.649901	0.653476	0.655534	0.654914	0.651507	0.645492	0.637554	0.62842	0.618775	0.609335	0.600674	0.593217	0.587097	0.582068	0.577859	0.57405	0.570331	0.566353	0.561804	0.556672	0.551204	0.545725	0.540245	0.534707	0.529162	0.523656	0.518284	0.512906	0.507195	0.501186	0.495106	0.489065	0.482982	0.476701	0.470271	0.463673	0.456857	0.449771	0.442438	0.435061	0.427933	0.421368	0.415546
0.667272	0.651119	0.645129	0.644923	0.645912	0.647119	0.649387	0.652635	0.655654	0.656759	0.65513	0.650835	0.644193	0.635896	0.626643	0.617177	0.608218	0.600236	0.59348	0.587864	0.583092	0.578898	0.575074	0.571258	0.56702	0.562183	0.556928	0.551508	0.546102	0.540563	0.534896	0.529196	0.523612	0.518122	0.512486	0.506523	0.500404	0.494353	0.488286	0.481976	0.4754	0.468646	0.461779	0.454764	0.447533	0.440128	0.432822	0.42595	0.419763	0.414287
0.655053	0.644088	0.642196	0.644957	0.64794	0.65016	0.652604	0.655345	0.65739	0.65741	0.654778	0.649709	0.64256	0.634013	0.624828	0.615747	0.607394	0.600063	0.593796	0.58846	0.583752	0.579581	0.575682	0.571616	0.567094	0.562128	0.556894	0.551534	0.546068	0.540412	0.534604	0.528824	0.523135	0.517416	0.511534	0.505454	0.49935	0.493266	0.486975	0.480386	0.473514	0.466515	0.459453	0.452274	0.444949	0.437595	0.430527	0.424014	0.418163	0.412992
0.648569	0.64161	0.642553	0.647106	0.650936	0.653279	0.65523	0.657011	0.657958	0.656903	0.6534	0.647691	0.640174	0.631592	0.622709	0.614172	0.606419	0.599555	0.593582	0.58835	0.583707	0.579497	0.575381	0.571058	0.566406	0.561452	0.556272	0.550874	0.5453	0.539519	0.533643	0.527778	0.521897	0.515955	0.509952	0.503879	0.497752	0.491459	0.484902	0.478034	0.470942	0.463771	0.45655	0.449271	0.441982	0.434851	0.428133	0.421958	0.416422	0.411522
0.645327	0.641169	0.643902	0.649257	0.653125	0.654944	0.655964	0.656709	0.656586	0.654619	0.650396	0.644231	0.636608	0.628268	0.619888	0.611911	0.60461	0.59806	0.592241	0.587116	0.582481	0.578109	0.573784	0.569349	0.564709	0.55981	0.554609	0.549122	0.543434	0.5376	0.531662	0.525639	0.519565	0.513512	0.507512	0.501426	0.495119	0.488579	0.481762	0.474692	0.46745	0.460142	0.452832	0.445586	0.438503	0.431716	0.425341	0.419493	0.414238	0.409595
0.643346	0.641115	0.644794	0.650163	0.653414	0.654291	0.654359	0.654104	0.653091	0.650367	0.645641	0.639317	0.631896	0.624031	0.616181	0.608646	0.601677	0.595328	0.589662	0.584594	0.579857	0.575335	0.570934	0.566526	0.56195	0.557045	0.551768	0.546187	0.540456	0.534579	0.528513	0.522327	0.516155	0.510108	0.504106	0.497864	0.491336	0.484557	0.477553	0.470349	0.46299	0.45561	0.448342	0.441293	0.434539	0.428095	0.422057	0.416498	0.411508	0.407038
0.641645	0.640544	0.644247	0.648901	0.651145	0.651134	0.650298	0.64924	0.647504	0.644267	0.639367	0.63322	0.626258	0.618904	0.611493	0.604308	0.597582	0.591432	0.585878	0.580765	0.575936	0.571381	0.567033	0.562705	0.558137	0.553162	0.547798	0.542188	0.536427	0.530443	0.524236	0.517966	0.511804	0.505775	0.499639	0.493194	0.486449	0.479498	0.47237	0.46506	0.457644	0.450317	0.443243	0.436503	0.430075	0.423971	0.418224	0.412936	0.408135	0.403736
0.639192	0.638054	0.641052	0.644723	0.646149	0.645355	0.643861	0.642219	0.640048	0.636664	0.631952	0.62626	0.619815	0.612912	0.605874	0.59897	0.592488	0.586506	0.580958	0.575795	0.570971	0.566498	0.562245	0.557928	0.553292	0.548229	0.542836	0.537203	0.531345	0.525233	0.518954	0.512696	0.506567	0.500433	0.494108	0.487457	0.480552	0.473484	0.466252	0.458887	0.451527	0.444391	0.437608	0.431168	0.425062	0.419245	0.413772	0.408684	0.403975	0.399651
0.634195	0.632618	0.634874	0.637889	0.638672	0.637391	0.635513	0.6336	0.631373	0.628211	0.623967	0.618814	0.612844	0.606335	0.599602	0.592979	0.586712	0.580773	0.575194	0.570062	0.565341	0.56097	0.556723	0.552337	0.547606	0.542506	0.537083	0.531353	0.525371	0.519192	0.512927	0.506705	0.500493	0.494187	0.487663	0.480855	0.473834	0.466659	0.459369	0.45205	0.444869	0.438007	0.431501	0.425354	0.419521	0.413975	0.408707	0.403728	0.399113	0.394934
0.626842	0.624825	0.626671	0.629205	0.62963	0.628138	0.626155	0.624315	0.622374	0.619692	0.616004	0.611329	0.605754	0.599552	0.593114	0.586735	0.580531	0.574568	0.569031	0.564018	0.55941	0.555048	0.550736	0.546255	0.541478	0.536335	0.530809	0.524958	0.518905	0.512737	0.506506	0.500216	0.493851	0.487355	0.480674	0.473747	0.466619	0.45938	0.452125	0.44497	0.438049	0.431449	0.425215	0.419324	0.41375	0.408408	0.403256	0.398384	0.393926	0.389969
0.61769	0.615628	0.617227	0.619538	0.619864	0.618392	0.616609	0.615154	0.613731	0.611609	0.608387	0.604085	0.598799	0.592883	0.586693	0.580381	0.574154	0.568241	0.562836	0.557951	0.553368	0.548957	0.544557	0.540025	0.535197	0.529944	0.524293	0.51837	0.512323	0.506184	0.499891	0.493462	0.486918	0.480269	0.473467	0.466431	0.459237	0.452027	0.444923	0.438012	0.431342	0.425005	0.419016	0.413368	0.407989	0.402763	0.397724	0.393015	0.388786	0.385081
0.607946	0.605837	0.60738	0.609684	0.610096	0.608911	0.607609	0.606742	0.605899	0.604217	0.601335	0.597286	0.592257	0.58657	0.580432	0.574083	0.567901	0.562124	0.556862	0.552016	0.547398	0.542909	0.53846	0.533871	0.528922	0.523535	0.517804	0.511879	0.505854	0.49965	0.493221	0.48662	0.479928	0.473162	0.466247	0.45914	0.451968	0.444897	0.438021	0.431347	0.424931	0.418831	0.413072	0.407609	0.402342	0.397227	0.392352	0.387875	0.383903	0.38044
0.597809	0.595906	0.597651	0.600122	0.600876	0.600246	0.599601	0.599373	0.598973	0.597595	0.59492	0.591085	0.586251	0.580581	0.574371	0.568041	0.561983	0.556347	0.551127	0.546252	0.541564	0.537029	0.532516	0.527795	0.5227	0.517215	0.511468	0.505555	0.499457	0.493111	0.486509	0.47976	0.472955	0.466078	0.459083	0.451987	0.444942	0.43808	0.43142	0.424985	0.418795	0.412918	0.407334	0.401981	0.39682	0.391867	0.387222	0.383004	0.379278	0.376045
0.587905	0.586457	0.588499	0.591357	0.592699	0.59277	0.592818	0.593058	0.592932	0.591708	0.589196	0.585509	0.580642	0.574852	0.568629	0.562403	0.55648	0.550888	0.545647	0.540707	0.535976	0.531377	0.526728	0.52185	0.516643	0.511124	0.505375	0.499382	0.493137	0.486613	0.479861	0.473001	0.466088	0.459129	0.452135	0.445154	0.438305	0.431643	0.425207	0.418985	0.413009	0.407301	0.401825	0.396573	0.391567	0.386837	0.382449	0.378478	0.374984	0.371981
0.578835	0.577786	0.580303	0.583779	0.585835	0.58663	0.587162	0.587662	0.587642	0.586523	0.584107	0.580324	0.575279	0.569434	0.563287	0.557184	0.551302	0.545693	0.540397	0.535417	0.530625	0.52589	0.521079	0.516076	0.510818	0.505285	0.49945	0.493303	0.486874	0.480194	0.473328	0.466363	0.459369	0.452406	0.445517	0.43872	0.432061	0.425609	0.419373	0.413353	0.40754	0.401936	0.396557	0.391452	0.386664	0.382184	0.378039	0.374303	0.371041	0.368259
0.570392	0.570014	0.573283	0.577512	0.580285	0.581549	0.582323	0.582896	0.582934	0.581858	0.579287	0.575269	0.570128	0.564334	0.558301	0.552246	0.546351	0.540696	0.53537	0.530337	0.525415	0.520519	0.51558	0.510516	0.505236	0.499614	0.493621	0.487286	0.480696	0.473899	0.466928	0.459884	0.452888	0.446029	0.439319	0.432704	0.42625	0.419987	0.41394	0.408074	0.402361	0.396852	0.391614	0.386721	0.382177	0.377936	0.374024	0.370521	0.367486	0.364911
0.563079	0.563618	0.567719	0.572632	0.575811	0.577265	0.578068	0.578663	0.578694	0.5774	0.574532	0.570366	0.565244	0.55955	0.553565	0.547496	0.54156	0.535883	0.530512	0.525357	0.520278	0.515254	0.510249	0.505159	0.499785	0.493999	0.487812	0.481312	0.474603	0.467698	0.460646	0.453602	0.446714	0.440038	0.433506	0.427091	0.420818	0.41473	0.408827	0.403056	0.397433	0.39206	0.38703	0.38238	0.378071	0.374059	0.370381	0.367108	0.364284	0.361856
0.557272	0.558713	0.563488	0.568724	0.572004	0.573419	0.574208	0.57476	0.574518	0.572858	0.569788	0.565602	0.560561	0.554906	0.548902	0.542793	0.53684	0.531127	0.525644	0.520335	0.515132	0.510045	0.505013	0.499828	0.494285	0.488299	0.481942	0.475321	0.468501	0.461512	0.454461	0.447527	0.440829	0.434336	0.428001	0.421759	0.415654	0.409702	0.403888	0.398202	0.392712	0.387544	0.382756	0.37834	0.374255	0.370476	0.367029	0.36397	0.361297	0.358982
0.552816	0.554925	0.559972	0.56521	0.568361	0.569724	0.570448	0.570693	0.570035	0.56812	0.564998	0.560876	0.555865	0.550184	0.544137	0.538019	0.532039	0.526224	0.520596	0.515171	0.509912	0.504803	0.49968	0.494323	0.488575	0.482416	0.475936	0.469203	0.462299	0.45531	0.448371	0.441635	0.435132	0.428841	0.422674	0.416592	0.410616	0.404751	0.399017	0.393459	0.388173	0.383247	0.378693	0.374498	0.370644	0.367095	0.363863	0.360958	0.358404	0.356183
0.549332	0.551612	0.556563	0.561568	0.564626	0.56591	0.566298	0.5661	0.56516	0.563166	0.560094	0.555991	0.550946	0.545221	0.539169	0.533032	0.52696	0.521012	0.515283	0.509812	0.504541	0.499348	0.494057	0.488494	0.48257	0.476288	0.469697	0.462879	0.455975	0.449097	0.442358	0.435828	0.429537	0.423416	0.417405	0.411448	0.405557	0.399769	0.394161	0.388804	0.38376	0.379068	0.374735	0.370769	0.367144	0.363809	0.360734	0.357954	0.355499	0.353377
0.545592	0.547786	0.552525	0.55746	0.560452	0.561412	0.561395	0.560955	0.55996	0.558046	0.555029	0.550899	0.545812	0.540088	0.534032	0.527822	0.52163	0.515597	0.50984	0.504376	0.499037	0.493686	0.488194	0.482458	0.476414	0.470023	0.463351	0.456539	0.449753	0.443082	0.436558	0.430255	0.42414	0.418176	0.412285	0.406409	0.400592	0.394923	0.389513	0.384398	0.379587	0.375116	0.371011	0.367276	0.363867	0.360686	0.357736	0.355061	0.352711	0.350686
0.541223	0.543296	0.548056	0.552953	0.555626	0.556221	0.556015	0.555574	0.554708	0.552895	0.549858	0.545684	0.540596	0.534876	0.52876	0.522435	0.516171	0.510126	0.504396	0.498879	0.493391	0.487845	0.482182	0.47633	0.47018	0.46371	0.457048	0.45036	0.443788	0.437336	0.43105	0.424927	0.418973	0.413129	0.407313	0.401504	0.395799	0.390325	0.385155	0.380272	0.375681	0.371438	0.367567	0.364049	0.360791	0.357734	0.354891	0.352324	0.350075	0.348096
0.536315	0.538561	0.543341	0.547905	0.550225	0.550667	0.550515	0.550264	0.549543	0.547712	0.544623	0.54044	0.535356	0.529578	0.523343	0.516953	0.510687	0.504685	0.498913	0.493253	0.487574	0.481862	0.476088	0.47013	0.463899	0.457441	0.450908	0.444439	0.438091	0.43188	0.425774	0.419814	0.41398	0.408208	0.402453	0.39675	0.391236	0.386001	0.381061	0.376394	0.37203	0.368023	0.364371	0.361005	0.35787	0.354918	0.352182	0.349719	0.347519	0.345549
0.53152	0.533806	0.538196	0.542377	0.544557	0.545099	0.545196	0.545132	0.544392	0.542498	0.539388	0.535201	0.530051	0.524143	0.517841	0.511455	0.505241	0.499204	0.493293	0.487445	0.481603	0.475783	0.469905	0.463865	0.457645	0.451317	0.445006	0.438762	0.432658	0.426624	0.420678	0.41484	0.409076	0.403361	0.397708	0.392191	0.386914	0.381907	0.37718	0.372739	0.368611	0.364824	0.361324	0.358081	0.355052	0.352205	0.349571	0.34716	0.344974	0.343036
0.526577	0.528427	0.532516	0.536604	0.538945	0.539821	0.54018	0.540103	0.539284	0.537354	0.534229	0.529967	0.524667	0.518684	0.512383	0.506058	0.499814	0.493639	0.48754	0.481533	0.475589	0.469668	0.463708	0.457681	0.451593	0.445492	0.439411	0.433416	0.427485	0.421604	0.415776	0.410004	0.404295	0.398679	0.393206	0.387923	0.382871	0.378074	0.373569	0.369364	0.365457	0.36182	0.358443	0.355309	0.352385	0.349634	0.347051	0.344656	0.342507	0.340656
0.520774	0.522596	0.52672	0.531053	0.533826	0.535047	0.535387	0.535201	0.534322	0.532363	0.529147	0.524705	0.51931	0.513318	0.507081	0.500727	0.49434	0.487976	0.481719	0.475612	0.46957	0.463569	0.457625	0.451733	0.445877	0.440012	0.434185	0.428358	0.422574	0.416802	0.411036	0.405315	0.399703	0.394262	0.389018	0.383957	0.37911	0.374532	0.370263	0.366277	0.362517	0.359001	0.355736	0.352711	0.349883	0.347179	0.344615	0.342259	0.340199	0.338477
0.515044	0.516949	0.521408	0.526238	0.529386	0.530543	0.530727	0.530447	0.529515	0.527437	0.524006	0.519444	0.514024	0.508089	0.501814	0.495306	0.488724	0.482199	0.475843	0.469638	0.463516	0.457532	0.451724	0.446064	0.440445	0.434836	0.429174	0.423487	0.417808	0.412093	0.406373	0.400748	0.395308	0.390092	0.385065	0.380206	0.375576	0.371231	0.36718	0.36334	0.359701	0.356298	0.353145	0.350223	0.347442	0.344758	0.342236	0.339972	0.338043	0.33646
0.509465	0.511851	0.516864	0.522046	0.525053	0.526	0.526063	0.525707	0.524625	0.522301	0.51873	0.514129	0.508753	0.502765	0.496325	0.489614	0.482868	0.476241	0.469786	0.463501	0.457395	0.451548	0.445972	0.440547	0.43518	0.429736	0.424213	0.418628	0.413003	0.407333	0.401709	0.396257	0.391039	0.386037	0.381211	0.376566	0.372168	0.368041	0.364137	0.36042	0.356895	0.353607	0.350565	0.347695	0.344936	0.342299	0.339871	0.337741	0.335952	0.334516
0.504773	0.507778	0.513116	0.51801	0.520701	0.521475	0.521435	0.520903	0.519539	0.517052	0.513425	0.508855	0.503411	0.497243	0.490587	0.483706	0.476856	0.470129	0.463594	0.457328	0.451363	0.445751	0.440412	0.43524	0.430035	0.424729	0.419306	0.413772	0.408189	0.402612	0.397161	0.391929	0.386924	0.382121	0.377507	0.373092	0.36891	0.364932	0.361152	0.357549	0.354142	0.350967	0.347982	0.345135	0.342422	0.339882	0.337589	0.335602	0.333962	0.332692
0.501151	0.504389	0.509198	0.513655	0.516123	0.516778	0.516547	0.515712	0.514173	0.511627	0.508024	0.503372	0.497734	0.491339	0.48451	0.477525	0.470576	0.463774	0.457264	0.451144	0.445422	0.440052	0.434969	0.42996	0.424895	0.41969	0.414317	0.408825	0.403336	0.397931	0.3927	0.387681	0.382877	0.378289	0.373903	0.369704	0.365674	0.361821	0.358157	0.354675	0.351385	0.348271	0.34531	0.342509	0.339895	0.33749	0.33534	0.333504	0.332033	0.330946
0.49755	0.499988	0.504358	0.508637	0.511011	0.511483	0.510964	0.509968	0.508387	0.505869	0.502177	0.497323	0.491457	0.48489	0.47796	0.470881	0.463865	0.457095	0.450739	0.44487	0.439397	0.434287	0.429374	0.424512	0.419554	0.414403	0.409077	0.403685	0.398372	0.393192	0.388177	0.383365	0.378781	0.374422	0.370253	0.366211	0.362309	0.358579	0.355042	0.351684	0.34846	0.345376	0.342464	0.339764	0.337287	0.335025	0.333028	0.331363	0.330078	0.329176
0.492243	0.494514	0.498862	0.503085	0.505266	0.505476	0.504823	0.50381	0.502259	0.499635	0.495734	0.490649	0.484608	0.47794	0.470919	0.463779	0.4568	0.45019	0.444088	0.438472	0.433258	0.428328	0.423575	0.41883	0.413932	0.408837	0.40362	0.398411	0.393325	0.388365	0.383564	0.378977	0.374622	0.370481	0.366476	0.362568	0.358794	0.355198	0.351794	0.348511	0.345323	0.342292	0.339485	0.336928	0.334594	0.332484	0.33066	0.329183	0.328084	0.327348
0.486607	0.488973	0.493274	0.497262	0.499156	0.499232	0.498576	0.497598	0.495926	0.493073	0.488923	0.483651	0.477501	0.470737	0.463655	0.456557	0.449746	0.443396	0.437551	0.4322	0.427174	0.422411	0.417779	0.413096	0.408255	0.403271	0.398239	0.393258	0.388394	0.383649	0.379074	0.374717	0.37058	0.366602	0.362733	0.358953	0.355316	0.35186	0.348536	0.345291	0.342157	0.339234	0.336573	0.334161	0.331978	0.330042	0.328409	0.32712	0.32619	0.325622
0.481193	0.483491	0.487504	0.491154	0.492898	0.492982	0.492373	0.491271	0.489349	0.486224	0.48187	0.476475	0.470221	0.463393	0.456356	0.449433	0.44289	0.436805	0.431231	0.426074	0.421221	0.416583	0.412013	0.407387	0.402657	0.397858	0.393053	0.388295	0.383646	0.379127	0.374782	0.370641	0.366667	0.362824	0.359082	0.355441	0.351946	0.348573	0.345287	0.342096	0.339072	0.336296	0.333781	0.331521	0.329513	0.327769	0.326325	0.325206	0.324447	0.324064
0.47569	0.477657	0.481305	0.484816	0.486587	0.48674	0.486012	0.48465	0.482438	0.479094	0.474605	0.469097	0.462774	0.455994	0.44914	0.442496	0.436226	0.43042	0.425046	0.420069	0.415346	0.410773	0.406263	0.401749	0.397204	0.392632	0.388049	0.383506	0.379084	0.374795	0.370667	0.366688	0.362849	0.359132	0.355526	0.352029	0.348619	0.345285	0.342052	0.338971	0.336096	0.333468	0.331106	0.329019	0.327203	0.325649	0.324376	0.32343	0.322858	0.322617
0.469553	0.471225	0.474819	0.478413	0.480271	0.480301	0.479305	0.477642	0.475199	0.471707	0.467093	0.461509	0.455234	0.448644	0.442077	0.435711	0.429726	0.424129	0.418943	0.414104	0.409452	0.404945	0.400551	0.396226	0.391908	0.387558	0.383194	0.378878	0.374685	0.370614	0.366651	0.362809	0.359092	0.355508	0.352047	0.348637	0.345267	0.341986	0.338865	0.335934	0.333208	0.330733	0.328543	0.326646	0.32502	0.323637	0.322536	0.321779	0.321352	0.321235
0.463033	0.464772	0.468516	0.472182	0.473872	0.473603	0.472285	0.470375	0.467767	0.46413	0.459428	0.453884	0.447797	0.441497	0.435212	0.429132	0.423363	0.417962	0.412921	0.40816	0.40358	0.399196	0.394996	0.390898	0.386803	0.382673	0.378535	0.374447	0.370472	0.366569	0.362744	0.359022	0.355432	0.351987	0.348614	0.345246	0.34193	0.338761	0.335792	0.33301	0.330436	0.328132	0.326132	0.324425	0.322971	0.321758	0.320844	0.320234	0.319932	0.319933
0.456826	0.458785	0.462592	0.466016	0.467336	0.466698	0.465111	0.463024	0.460254	0.456512	0.451841	0.446485	0.440695	0.43468	0.428686	0.422824	0.417252	0.411997	0.407036	0.402348	0.397895	0.393707	0.389735	0.385859	0.381983	0.378078	0.374167	0.370295	0.366487	0.362721	0.359014	0.355414	0.351951	0.34859	0.345258	0.341942	0.338738	0.335722	0.332902	0.330271	0.327868	0.325755	0.323945	0.322412	0.321128	0.320098	0.319334	0.318851	0.318669	0.318814
0.451187	0.453166	0.456637	0.459596	0.460484	0.459552	0.457782	0.455529	0.452645	0.448929	0.444447	0.439391	0.433891	0.428173	0.4224	0.416736	0.411314	0.406142	0.401257	0.3967	0.392448	0.388492	0.384744	0.381087	0.377436	0.373756	0.370058	0.366354	0.362682	0.359032	0.355445	0.351964	0.348582	0.345261	0.341981	0.338777	0.335726	0.332859	0.330189	0.327728	0.325515	0.323592	0.321957	0.320599	0.319499	0.318622	0.317988	0.317627	0.317589	0.317903
0.445719	0.447238	0.450168	0.452647	0.453226	0.45212	0.450198	0.447841	0.44499	0.441474	0.437304	0.432545	0.42735	0.421858	0.416289	0.410779	0.405443	0.400351	0.395603	0.391255	0.387241	0.383513	0.379987	0.376557	0.37313	0.369662	0.366131	0.362564	0.359007	0.355478	0.352007	0.348603	0.345263	0.341996	0.338828	0.335777	0.332875	0.330157	0.327656	0.325385	0.323362	0.321615	0.32016	0.318991	0.318043	0.3173	0.316791	0.316575	0.316707	0.317204
0.439404	0.440425	0.442916	0.445116	0.445544	0.444312	0.442311	0.440009	0.437377	0.434183	0.430317	0.425867	0.42091	0.415634	0.410228	0.404813	0.399568	0.394624	0.390097	0.385996	0.382219	0.37872	0.375424	0.372217	0.369002	0.365704	0.362311	0.358859	0.355423	0.352014	0.348622	0.345262	0.34198	0.338828	0.335812	0.332909	0.330155	0.327604	0.325291	0.323209	0.321365	0.319799	0.318536	0.317517	0.316702	0.316088	0.315726	0.31568	0.315994	0.316666
0.43234	0.432998	0.435266	0.437329	0.43764	0.436345	0.434417	0.432356	0.430059	0.427167	0.423608	0.419401	0.414668	0.409561	0.404255	0.398937	0.393849	0.389135	0.384864	0.381007	0.377465	0.374199	0.371124	0.368128	0.365084	0.361924	0.358644	0.355312	0.351995	0.348666	0.345319	0.34202	0.338855	0.335853	0.332982	0.330223	0.327634	0.325269	0.323144	0.32124	0.319577	0.318204	0.317089	0.316198	0.315512	0.315045	0.314852	0.314987	0.315478	0.316299
0.424873	0.425408	0.427581	0.429525	0.429768	0.428559	0.426898	0.425199	0.423209	0.420616	0.417293	0.413304	0.408736	0.403722	0.39851	0.393349	0.388495	0.384044	0.38002	0.376401	0.373092	0.370046	0.367181	0.364353	0.361444	0.35839	0.355225	0.35201	0.34877	0.345483	0.342196	0.339014	0.335994	0.33313	0.3304	0.327803	0.325397	0.323219	0.321272	0.319551	0.31808	0.316854	0.315863	0.315095	0.314555	0.314257	0.314244	0.314556	0.315196	0.316142
0.417504	0.417988	0.42004	0.421892	0.422214	0.421292	0.42002	0.418641	0.416944	0.414571	0.411451	0.40761	0.403121	0.398191	0.393129	0.388203	0.383613	0.379411	0.375626	0.372238	0.369147	0.366307	0.363608	0.360911	0.3581	0.355153	0.352097	0.348955	0.345753	0.342521	0.339349	0.336307	0.333419	0.330692	0.32812	0.325704	0.323482	0.321481	0.319717	0.318187	0.316862	0.315758	0.314887	0.314262	0.313887	0.313767	0.313932	0.314393	0.315157	0.316213
0.41035	0.410712	0.412666	0.414593	0.415218	0.414709	0.41377	0.412686	0.411196	0.409006	0.406015	0.402235	0.397815	0.393028	0.3882	0.383537	0.379198	0.375234	0.371677	0.368504	0.365616	0.362942	0.36037	0.357764	0.355052	0.352204	0.349216	0.346108	0.342957	0.339836	0.336799	0.333883	0.331126	0.328556	0.326162	0.323927	0.321881	0.320064	0.318492	0.317105	0.315898	0.314913	0.314181	0.313717	0.313518	0.313575	0.313888	0.314472	0.315344	0.316502
0.403244	0.403542	0.405599	0.407853	0.408914	0.408742	0.408095	0.407216	0.405899	0.403819	0.40087	0.397145	0.392861	0.388305	0.383739	0.379327	0.375225	0.371487	0.368141	0.365168	0.362447	0.359897	0.35741	0.354897	0.352276	0.34949	0.346531	0.343469	0.340427	0.337438	0.334521	0.33173	0.32913	0.326736	0.324519	0.322457	0.320594	0.31897	0.317537	0.316265	0.315176	0.314326	0.313751	0.313459	0.313436	0.31364	0.314074	0.314763	0.315736	0.316971
0.396299	0.396779	0.399232	0.401946	0.403333	0.403436	0.402979	0.402263	0.401033	0.398968	0.396052	0.392447	0.388388	0.384089	0.37977	0.375593	0.371711	0.368177	0.365029	0.362223	0.359623	0.357153	0.354752	0.352322	0.349756	0.346993	0.344076	0.341118	0.338203	0.335328	0.332531	0.329894	0.327469	0.325248	0.323201	0.32132	0.319648	0.318159	0.316834	0.315677	0.31472	0.314024	0.313618	0.313501	0.313621	0.313945	0.314481	0.315269	0.316317	0.317596
0.389954	0.390924	0.393865	0.396861	0.398479	0.398734	0.398418	0.397766	0.396519	0.394459	0.391644	0.388253	0.384441	0.380383	0.376293	0.372326	0.368641	0.365302	0.36232	0.359632	0.357105	0.354715	0.352391	0.35001	0.347461	0.344734	0.341917	0.339081	0.336272	0.333511	0.330863	0.328401	0.326144	0.324086	0.322216	0.320524	0.318982	0.317596	0.316382	0.315352	0.314546	0.314016	0.313782	0.313806	0.314044	0.314465	0.315097	0.31596	0.317052	0.31835
0.384667	0.386111	0.389258	0.392401	0.394126	0.394502	0.394232	0.393536	0.392275	0.3903	0.387692	0.384539	0.380961	0.377126	0.373238	0.369459	0.365963	0.362793	0.359928	0.357308	0.354858	0.352541	0.350262	0.347892	0.345373	0.342742	0.34004	0.337303	0.334599	0.331982	0.329505	0.327206	0.325107	0.323217	0.321531	0.319966	0.318523	0.317243	0.316152	0.315268	0.314624	0.314265	0.31417	0.314307	0.314639	0.315152	0.315857	0.316763	0.317874	0.319184
0.38028	0.381804	0.385014	0.388238	0.390085	0.390501	0.390172	0.38946	0.388283	0.386512	0.384136	0.381214	0.377856	0.374215	0.370504	0.366911	0.363592	0.36054	0.357742	0.355196	0.352818	0.350546	0.348275	0.34593	0.343505	0.340982	0.33837	0.335731	0.333166	0.330716	0.328397	0.326251	0.324309	0.322595	0.321034	0.319564	0.318225	0.317063	0.316112	0.315386	0.314913	0.31469	0.314706	0.314932	0.315351	0.315937	0.316684	0.317607	0.318731	0.320059
0.375961	0.377512	0.38086	0.384259	0.38616	0.386511	0.386177	0.385566	0.384601	0.38306	0.380914	0.378211	0.375038	0.371563	0.368036	0.36463	0.361431	0.358445	0.355725	0.353254	0.350923	0.348657	0.346406	0.344154	0.341831	0.339389	0.336867	0.334361	0.33196	0.329663	0.327494	0.325498	0.323719	0.322133	0.320663	0.319296	0.318072	0.317044	0.316247	0.315692	0.315352	0.315236	0.315336	0.315647	0.316138	0.316764	0.317527	0.318464	0.319608	0.320942
0.37158	0.373407	0.377037	0.380497	0.382308	0.382657	0.382438	0.382047	0.381303	0.379988	0.378056	0.375523	0.372501	0.369203	0.365869	0.362585	0.359449	0.356544	0.353905	0.351481	0.349154	0.346904	0.344744	0.342587	0.340335	0.337973	0.335578	0.333232	0.330979	0.328829	0.326806	0.324962	0.323315	0.321821	0.320454	0.319196	0.318101	0.317222	0.316595	0.316169	0.315933	0.315898	0.316078	0.316459	0.316988	0.317629	0.318406	0.319365	0.320514	0.321839
0.367988	0.370143	0.373756	0.377021	0.378791	0.379244	0.379234	0.379035	0.378497	0.377379	0.375587	0.373175	0.370314	0.367214	0.363999	0.360771	0.357715	0.354895	0.352306	0.349882	0.347563	0.3454	0.343328	0.34123	0.339044	0.336801	0.33456	0.332355	0.330244	0.328238	0.32636	0.324647	0.323096	0.321707	0.320444	0.319308	0.318356	0.317644	0.317141	0.316815	0.316652	0.316692	0.31694	0.317357	0.317898	0.31855	0.319351	0.320317	0.321456	0.322733
0.365157	0.367144	0.370452	0.373647	0.375522	0.37619	0.376368	0.376373	0.376028	0.375033	0.373347	0.371088	0.368428	0.365444	0.36228	0.359132	0.356167	0.353399	0.350804	0.348384	0.346151	0.344072	0.342052	0.340014	0.337943	0.335853	0.333749	0.331684	0.329712	0.327849	0.326103	0.32449	0.323049	0.321764	0.320621	0.319624	0.318838	0.318249	0.317843	0.317587	0.317497	0.317603	0.317886	0.318313	0.318866	0.319543	0.32035	0.321305	0.322394	0.323616
0.362056	0.363702	0.367004	0.370355	0.372484	0.37336	0.373758	0.373967	0.373741	0.372844	0.371311	0.369258	0.366711	0.363773	0.360691	0.35764	0.354728	0.351951	0.349356	0.347021	0.344872	0.342842	0.340878	0.338953	0.337035	0.335079	0.333113	0.331187	0.329356	0.327623	0.325978	0.324481	0.323147	0.321982	0.320977	0.320146	0.319482	0.318989	0.318651	0.318467	0.318442	0.318583	0.318876	0.319315	0.319893	0.320576	0.321372	0.322275	0.323308	0.324507
0.358375	0.360205	0.363769	0.367421	0.369767	0.370875	0.371485	0.371809	0.37167	0.370921	0.369594	0.367648	0.365138	0.362279	0.359293	0.356296	0.353369	0.350584	0.348072	0.34582	0.343715	0.341738	0.339886	0.338113	0.336327	0.334505	0.332673	0.330885	0.329185	0.327551	0.326022	0.324635	0.323422	0.322394	0.321554	0.320845	0.320275	0.319848	0.319582	0.319462	0.319471	0.319621	0.319926	0.32039	0.320973	0.321643	0.322386	0.323232	0.324241	0.325414
0.355198	0.357335	0.361206	0.365038	0.36759	0.368892	0.369594	0.369979	0.369972	0.369424	0.368188	0.366263	0.36382	0.361052	0.358113	0.355089	0.352143	0.349437	0.347006	0.344792	0.342734	0.340865	0.339163	0.337518	0.335861	0.334166	0.332466	0.330807	0.329204	0.327684	0.326265	0.324997	0.323921	0.323058	0.322337	0.32172	0.321214	0.320857	0.320654	0.320566	0.320583	0.320743	0.321072	0.32154	0.32211	0.322725	0.323409	0.324231	0.325213	0.326313
0.352716	0.35516	0.359162	0.36317	0.36589	0.367254	0.367993	0.368495	0.368679	0.368205	0.366975	0.365107	0.362747	0.360016	0.357037	0.353982	0.351109	0.348482	0.346087	0.343916	0.341965	0.340245	0.338668	0.337148	0.335613	0.334042	0.332471	0.330907	0.329418	0.328006	0.326705	0.325574	0.324663	0.323919	0.323288	0.322733	0.322296	0.322	0.321827	0.321745	0.321772	0.321955	0.322288	0.322743	0.323255	0.323811	0.32447	0.325264	0.326174	0.327152
0.35086	0.353366	0.357525	0.361679	0.364429	0.365807	0.366653	0.36734	0.367585	0.367104	0.365924	0.364137	0.361805	0.359021	0.355999	0.353014	0.35022	0.347627	0.345273	0.343208	0.341406	0.339811	0.338358	0.336956	0.335539	0.334099	0.332625	0.331174	0.329791	0.328497	0.327332	0.326367	0.325574	0.32492	0.32435	0.323863	0.323486	0.32322	0.323051	0.322978	0.323027	0.323214	0.323532	0.323929	0.324381	0.324911	0.325542	0.326263	0.327051	0.327953
0.349093	0.351802	0.356122	0.360281	0.363025	0.364508	0.365546	0.366288	0.366514	0.366084	0.36499	0.363227	0.36083	0.357993	0.35504	0.352135	0.349376	0.346822	0.344574	0.34266	0.340984	0.339513	0.338175	0.336889	0.335604	0.334264	0.332903	0.331558	0.330293	0.329134	0.328137	0.327291	0.326588	0.325992	0.325488	0.325061	0.324712	0.324449	0.32429	0.324238	0.32429	0.324462	0.324721	0.325056	0.325481	0.325981	0.326538	0.327137	0.327848	0.328701
0.347653	0.350523	0.354793	0.358903	0.361747	0.363441	0.364529	0.365234	0.365509	0.365177	0.364105	0.362266	0.359805	0.357034	0.354161	0.351289	0.348565	0.346116	0.344019	0.342231	0.340681	0.339324	0.3381	0.336947	0.335763	0.33454	0.333286	0.332057	0.330926	0.329935	0.329055	0.328298	0.32765	0.327118	0.326673	0.326271	0.325925	0.325671	0.325533	0.325485	0.325521	0.325631	0.325825	0.326132	0.326527	0.326952	0.327383	0.327906	0.328569	0.32937
0.346456	0.349185	0.353376	0.357598	0.360681	0.362422	0.363459	0.364207	0.364586	0.36428	0.36312	0.361203	0.358809	0.356121	0.353278	0.35044	0.347821	0.345527	0.343558	0.341899	0.340464	0.339221	0.338132	0.337082	0.336019	0.334903	0.333764	0.332669	0.331707	0.330833	0.330042	0.329339	0.328751	0.328276	0.327857	0.327457	0.327119	0.326887	0.326752	0.326687	0.326659	0.326702	0.326867	0.327145	0.327463	0.32776	0.328115	0.328591	0.329203	0.329927
0.344919	0.347613	0.351977	0.356491	0.359623	0.361301	0.36238	0.363231	0.363639	0.363234	0.361985	0.360136	0.357828	0.35517	0.352362	0.34963	0.34717	0.345009	0.343175	0.341636	0.340316	0.339212	0.338229	0.337302	0.336348	0.335348	0.334344	0.33342	0.332576	0.33179	0.331051	0.330406	0.329875	0.329426	0.329007	0.328615	0.328298	0.328069	0.327917	0.327787	0.32769	0.327704	0.327841	0.328041	0.32823	0.32845	0.328759	0.329185	0.329721	0.330376
0.343228	0.346196	0.350937	0.355488	0.35852	0.360233	0.361415	0.36229	0.362584	0.362071	0.360889	0.359127	0.356843	0.354214	0.351512	0.348941	0.346617	0.344596	0.342889	0.341466	0.340288	0.339289	0.338432	0.337614	0.336775	0.335909	0.335078	0.33427	0.333513	0.332776	0.332093	0.331503	0.330998	0.330546	0.330134	0.329764	0.32945	0.329203	0.328983	0.32878	0.328653	0.328638	0.328696	0.328764	0.328876	0.329051	0.329311	0.329661	0.330131	0.330732
0.341989	0.34545	0.350147	0.354509	0.357546	0.359354	0.360551	0.36129	0.361452	0.361	0.359901	0.358152	0.355884	0.353356	0.350813	0.348379	0.346199	0.344311	0.342725	0.341444	0.34037	0.339499	0.338749	0.338043	0.337335	0.336642	0.335925	0.335201	0.334489	0.333805	0.333175	0.332609	0.332099	0.331652	0.331261	0.330894	0.330561	0.330241	0.329943	0.329708	0.329551	0.329454	0.329377	0.329368	0.329435	0.329561	0.329747	0.330033	0.330452	0.330983
0.341731	0.34486	0.349215	0.353556	0.356687	0.358504	0.359543	0.360134	0.360356	0.359988	0.358894	0.357153	0.354984	0.352617	0.350213	0.347929	0.34589	0.34413	0.342685	0.341508	0.340564	0.3398	0.339161	0.338584	0.338051	0.337472	0.336838	0.336156	0.335493	0.334861	0.334254	0.33368	0.333172	0.332748	0.33236	0.331972	0.331562	0.331161	0.33083	0.330563	0.330323	0.330088	0.329933	0.329881	0.329901	0.329954	0.330077	0.330313	0.330663	0.331051
0.340703	0.343517	0.347945	0.352452	0.355619	0.357281	0.358179	0.358854	0.359179	0.35883	0.357751	0.356118	0.354123	0.351907	0.349666	0.347536	0.345637	0.344022	0.342683	0.341639	0.340806	0.340158	0.339652	0.339255	0.338837	0.338343	0.337751	0.337119	0.336509	0.3359	0.335285	0.334712	0.334226	0.333803	0.333393	0.332928	0.332439	0.332005	0.331643	0.331294	0.330915	0.330603	0.330405	0.330307	0.330253	0.330242	0.330315	0.330483	0.330691	0.330905
0.338997	0.34207	0.346737	0.3513	0.354291	0.355804	0.356806	0.357597	0.357944	0.357612	0.356646	0.355195	0.353359	0.351314	0.349235	0.347258	0.345506	0.343995	0.34279	0.34186	0.341145	0.340633	0.340309	0.340028	0.339696	0.339242	0.338699	0.33812	0.337531	0.336913	0.336297	0.335746	0.33526	0.334813	0.334326	0.33378	0.333256	0.332792	0.332346	0.331858	0.331402	0.331047	0.330803	0.330631	0.330514	0.330453	0.330458	0.330485	0.330518	0.330607
0.33775	0.341057	0.34573	0.350042	0.352838	0.354462	0.355581	0.356379	0.356734	0.356511	0.35573	0.35444	0.352779	0.350903	0.348982	0.347151	0.345498	0.344119	0.343026	0.342213	0.341635	0.341306	0.341099	0.340902	0.340607	0.3402	0.339708	0.339147	0.338547	0.337925	0.33733	0.336777	0.336265	0.335737	0.335165	0.334584	0.334029	0.33348	0.332893	0.332327	0.331827	0.331426	0.33111	0.330875	0.330708	0.330578	0.330441	0.330291	0.3302	0.330188
0.336866	0.340102	0.344432	0.348508	0.351441	0.353197	0.35432	0.355125	0.355596	0.355564	0.354952	0.353846	0.352361	0.350651	0.348877	0.34714	0.345618	0.34435	0.343375	0.342701	0.34231	0.342099	0.341975	0.341813	0.341563	0.341205	0.34073	0.340155	0.33955	0.338948	0.338349	0.337767	0.337172	0.336558	0.33595	0.335336	0.334695	0.334003	0.333337	0.332727	0.332182	0.331708	0.331328	0.331044	0.330809	0.330536	0.330222	0.329947	0.329755	0.32963
0.335756	0.338557	0.342668	0.346957	0.350062	0.351833	0.352975	0.353917	0.354597	0.354747	0.354332	0.353416	0.352104	0.350542	0.348862	0.347253	0.345843	0.344695	0.343862	0.343379	0.343106	0.342979	0.34289	0.342772	0.342569	0.342227	0.341735	0.341154	0.340566	0.339959	0.33933	0.338663	0.33798	0.337328	0.336686	0.335985	0.335201	0.334428	0.333717	0.333061	0.332442	0.331905	0.331476	0.331124	0.330745	0.330296	0.329857	0.329483	0.329177	0.328891
0.333781	0.336503	0.340989	0.345514	0.348649	0.350453	0.351756	0.352931	0.353805	0.354165	0.35395	0.353217	0.352053	0.35058	0.349024	0.347525	0.346236	0.345232	0.344591	0.344228	0.344039	0.343946	0.343898	0.343826	0.343636	0.343273	0.34277	0.342203	0.341607	0.340967	0.340251	0.339496	0.338773	0.338085	0.337355	0.336509	0.335641	0.334823	0.334065	0.333333	0.332648	0.33206	0.331563	0.331068	0.330513	0.32994	0.329402	0.328915	0.32845	0.328029
0.331711	0.335013	0.339748	0.344265	0.347408	0.349376	0.350922	0.35229	0.353373	0.35394	0.353912	0.353315	0.352228	0.350871	0.349417	0.348035	0.346888	0.346075	0.345551	0.345268	0.345109	0.345053	0.345047	0.344983	0.344766	0.344386	0.343894	0.343314	0.34268	0.34195	0.341143	0.340345	0.339582	0.338802	0.337923	0.336992	0.336076	0.335208	0.334373	0.333573	0.332837	0.332179	0.331538	0.330865	0.330185	0.329513	0.328862	0.328215	0.327615	0.327097
0.330799	0.334176	0.338767	0.343229	0.346521	0.348731	0.350463	0.352031	0.353317	0.354075	0.354168	0.353631	0.35265	0.351385	0.350042	0.348798	0.34784	0.34714	0.346691	0.346431	0.346305	0.346286	0.346283	0.346186	0.345947	0.345573	0.345063	0.344442	0.343713	0.342887	0.342033	0.34119	0.34033	0.339398	0.33843	0.337448	0.336482	0.335536	0.334631	0.333779	0.332972	0.332168	0.331347	0.330547	0.329767	0.328982	0.328171	0.327389	0.326692	0.326098
0.329961	0.333117	0.337659	0.342311	0.345883	0.348295	0.350234	0.352005	0.35349	0.354362	0.354504	0.354066	0.353175	0.352021	0.350818	0.349765	0.34892	0.348293	0.347866	0.347637	0.347545	0.347526	0.347487	0.347363	0.347128	0.346733	0.346178	0.345459	0.344632	0.343757	0.342856	0.341914	0.340898	0.339875	0.338855	0.337822	0.336775	0.335758	0.334801	0.333877	0.332923	0.331939	0.330991	0.330089	0.329196	0.328252	0.327306	0.326427	0.325655	0.324984
0.328616	0.331823	0.336659	0.341652	0.345448	0.348081	0.350227	0.352194	0.353791	0.354697	0.354931	0.354578	0.353798	0.352785	0.351778	0.350838	0.350064	0.349456	0.349058	0.348862	0.348766	0.348707	0.348638	0.348516	0.348257	0.347815	0.347158	0.346336	0.345458	0.344535	0.343532	0.342429	0.341321	0.340243	0.339171	0.338057	0.336939	0.335871	0.334842	0.33377	0.332634	0.331521	0.33047	0.329454	0.328401	0.327322	0.326281	0.325328	0.324479	0.323726
0.327296	0.330918	0.336148	0.341357	0.345367	0.348199	0.350526	0.352599	0.354211	0.355192	0.355499	0.355248	0.354605	0.353789	0.35289	0.352014	0.351252	0.350668	0.350298	0.350094	0.349953	0.34986	0.349791	0.349642	0.34933	0.348778	0.348012	0.347136	0.346207	0.345177	0.344007	0.342809	0.341645	0.340513	0.339359	0.338175	0.337006	0.335866	0.334685	0.333427	0.33216	0.330944	0.329777	0.328596	0.327407	0.326234	0.325122	0.324094	0.323164	0.322357
0.326711	0.330715	0.33609	0.341482	0.345666	0.348654	0.351072	0.353139	0.354812	0.355846	0.356239	0.356117	0.355672	0.354958	0.354114	0.35324	0.352493	0.351932	0.351548	0.351291	0.351112	0.351018	0.350918	0.350712	0.350281	0.349612	0.348786	0.347855	0.346813	0.34561	0.344343	0.343088	0.341867	0.340652	0.339429	0.338194	0.336955	0.335659	0.334286	0.332894	0.331523	0.33019	0.328853	0.327534	0.326251	0.32501	0.323824	0.322717	0.321735	0.320894
0.326751	0.330775	0.336306	0.341858	0.346181	0.349248	0.351643	0.353772	0.355484	0.356593	0.357112	0.357192	0.356844	0.356179	0.355328	0.354464	0.353737	0.353157	0.352715	0.352417	0.352235	0.352108	0.351946	0.351614	0.351059	0.350326	0.349442	0.348395	0.347173	0.34587	0.344546	0.343233	0.341928	0.340644	0.339372	0.338067	0.336668	0.335175	0.333667	0.33217	0.330681	0.329175	0.327698	0.326287	0.324937	0.323624	0.32236	0.321203	0.320191	0.319342
0.326652	0.330898	0.336603	0.342305	0.346712	0.349746	0.352211	0.35438	0.356166	0.357402	0.358132	0.35831	0.358009	0.357332	0.356488	0.355642	0.354892	0.354251	0.353766	0.353465	0.35325	0.353058	0.352764	0.352301	0.35168	0.350886	0.349883	0.34865	0.347327	0.345968	0.344586	0.343189	0.341816	0.340484	0.339142	0.337674	0.336074	0.334445	0.332831	0.331215	0.329552	0.327906	0.326337	0.324859	0.32344	0.32205	0.32074	0.319556	0.318539	0.317706
0.326826	0.331212	0.337032	0.342811	0.347161	0.350269	0.352769	0.355009	0.356922	0.35838	0.359208	0.359428	0.359106	0.358431	0.357603	0.35673	0.355915	0.355229	0.354742	0.354406	0.354123	0.353791	0.353361	0.352829	0.352144	0.351226	0.350031	0.348696	0.347318	0.345903	0.344437	0.342973	0.341553	0.34015	0.338642	0.336969	0.335231	0.333495	0.331761	0.329969	0.328164	0.326428	0.324795	0.323249	0.321754	0.320321	0.318987	0.317802	0.316805	0.315985
0.327067	0.331555	0.337467	0.343166	0.347603	0.350747	0.353321	0.355697	0.357848	0.359405	0.360272	0.360466	0.360144	0.359483	0.358624	0.357681	0.356819	0.35613	0.355608	0.355201	0.354773	0.3543	0.353798	0.3532	0.352388	0.351273	0.349974	0.348584	0.34715	0.34565	0.344118	0.342607	0.341115	0.339545	0.337829	0.336017	0.334173	0.332316	0.330403	0.328468	0.326575	0.324776	0.323077	0.321457	0.319921	0.318467	0.317134	0.315973	0.314993	0.314141
0.327288	0.331906	0.337716	0.34352	0.347995	0.351219	0.353942	0.356575	0.358827	0.36042	0.361256	0.361448	0.361137	0.36044	0.359506	0.358514	0.357648	0.356922	0.356326	0.35577	0.355195	0.354648	0.354079	0.35335	0.352336	0.351115	0.349761	0.348314	0.346795	0.34523	0.343652	0.342069	0.340407	0.338626	0.33677	0.334852	0.332887	0.330848	0.328793	0.32677	0.324816	0.322952	0.321181	0.319523	0.317967	0.316518	0.315213	0.31407	0.313061	0.31215
0.327618	0.332038	0.337997	0.343833	0.348392	0.351776	0.35478	0.357515	0.359798	0.361351	0.362181	0.362381	0.36203	0.361252	0.360265	0.359268	0.358363	0.357562	0.356809	0.356099	0.355448	0.354833	0.354128	0.353191	0.35207	0.350794	0.349382	0.347852	0.346268	0.344659	0.343008	0.341252	0.339377	0.337457	0.335494	0.333454	0.331305	0.329123	0.32698	0.324899	0.322882	0.320949	0.319141	0.317466	0.315919	0.3145	0.313216	0.312048	0.310981	0.310021
0.32744	0.332174	0.338186	0.344123	0.348866	0.352563	0.355671	0.358434	0.360667	0.362213	0.363049	0.363203	0.362764	0.361929	0.360937	0.3599	0.358917	0.357951	0.357039	0.356252	0.355531	0.354777	0.353859	0.352813	0.351636	0.350302	0.348806	0.347212	0.345585	0.343904	0.342079	0.340107	0.338093	0.336067	0.333982	0.331756	0.329463	0.327195	0.324994	0.322852	0.320768	0.3188	0.316979	0.315315	0.313803	0.312408	0.3111	0.309875	0.308763	0.307773
0.327795	0.332428	0.338503	0.344622	0.349706	0.353495	0.356611	0.3593	0.361514	0.363059	0.363839	0.363895	0.363392	0.362551	0.361516	0.360396	0.359238	0.358104	0.357111	0.356251	0.355387	0.354412	0.353383	0.352282	0.351047	0.349627	0.34807	0.346435	0.344737	0.342876	0.34083	0.338719	0.3366	0.334454	0.332181	0.32981	0.327431	0.325107	0.322847	0.320639	0.318524	0.316546	0.31474	0.313115	0.31163	0.310214	0.30885	0.307582	0.306441	0.305387
0.32784	0.332617	0.338933	0.345446	0.350617	0.354402	0.357428	0.360088	0.362297	0.363778	0.364451	0.36444	0.363929	0.363042	0.36192	0.360618	0.359287	0.358072	0.357007	0.356001	0.35491	0.353823	0.352739	0.351579	0.350258	0.348777	0.347178	0.345473	0.343593	0.34151	0.339324	0.33711	0.334874	0.33254	0.330122	0.327666	0.325233	0.322851	0.320528	0.318291	0.316168	0.314209	0.312445	0.310852	0.309348	0.307876	0.306471	0.305176	0.303973	0.302814
0.328001	0.333052	0.339824	0.346391	0.351525	0.35518	0.358159	0.360806	0.362941	0.364306	0.364909	0.36489	0.364332	0.363353	0.362037	0.360552	0.359137	0.357849	0.356634	0.355394	0.354191	0.353051	0.35191	0.350665	0.349285	0.347765	0.346097	0.344205	0.342098	0.339873	0.337585	0.335255	0.332832	0.330353	0.327853	0.325345	0.322858	0.320414	0.318066	0.315826	0.313726	0.311814	0.310088	0.308479	0.306921	0.305408	0.303979	0.302624	0.301317	0.300046
0.32848	0.334092	0.340821	0.347286	0.352232	0.355816	0.358775	0.36134	0.363349	0.364643	0.365246	0.36518	0.364526	0.363337	0.361824	0.360253	0.358766	0.357324	0.355865	0.354514	0.353263	0.352071	0.350849	0.34955	0.348136	0.346547	0.344687	0.342559	0.340308	0.337982	0.335579	0.33306	0.330494	0.327937	0.325389	0.322831	0.320285	0.31782	0.315474	0.313262	0.311217	0.309349	0.307611	0.305951	0.304354	0.30282	0.301332	0.299875	0.298456	0.297104
0.329905	0.33514	0.34165	0.347845	0.352697	0.356264	0.359138	0.361569	0.363512	0.364818	0.365379	0.365216	0.364335	0.362936	0.361336	0.359696	0.358052	0.356357	0.354791	0.353399	0.352104	0.350835	0.349565	0.348238	0.346757	0.344971	0.342868	0.340595	0.338244	0.335803	0.333208	0.330548	0.327909	0.325311	0.322716	0.320102	0.31754	0.315084	0.312772	0.310623	0.308627	0.306752	0.304966	0.303271	0.301656	0.300066	0.298476	0.296907	0.295409	0.294041
0.33037	0.335474	0.341741	0.347899	0.352781	0.356286	0.359038	0.36142	0.363396	0.364675	0.365148	0.364755	0.363664	0.362186	0.360525	0.358731	0.356835	0.355037	0.353438	0.352009	0.350643	0.349333	0.34804	0.346651	0.344971	0.34294	0.340693	0.338324	0.335861	0.333227	0.330494	0.327767	0.325093	0.322453	0.319806	0.31718	0.314631	0.312215	0.30997	0.307877	0.305878	0.303958	0.302141	0.300432	0.298764	0.297072	0.295373	0.293728	0.292217	0.290856
0.330386	0.335201	0.34148	0.347716	0.352554	0.355942	0.358659	0.361098	0.36306	0.364254	0.364482	0.36387	0.362702	0.361168	0.359353	0.3573	0.355305	0.353486	0.351859	0.350365	0.348965	0.34764	0.346288	0.344695	0.342765	0.34059	0.338248	0.335768	0.33311	0.330339	0.327543	0.324788	0.322077	0.319387	0.316733	0.314126	0.311623	0.309281	0.3071	0.305006	0.302966	0.301018	0.299192	0.297432	0.295663	0.293862	0.292089	0.290435	0.288936	0.287562
0.329681	0.334643	0.341075	0.347286	0.352006	0.355376	0.358179	0.360614	0.362489	0.363417	0.363409	0.362722	0.361502	0.359811	0.357728	0.355581	0.353574	0.351737	0.350054	0.348534	0.347127	0.345747	0.344186	0.342334	0.340258	0.337991	0.335539	0.332861	0.330065	0.327234	0.324416	0.321629	0.318872	0.316181	0.313551	0.310996	0.308575	0.306302	0.304125	0.301993	0.299928	0.297974	0.296099	0.29424	0.292363	0.29049	0.288711	0.287074	0.285564	0.28416
0.32911	0.334263	0.340637	0.346688	0.35139	0.354872	0.357672	0.360002	0.361566	0.362223	0.362134	0.361394	0.360008	0.35803	0.355856	0.35371	0.351698	0.349813	0.348114	0.346598	0.345139	0.343539	0.341706	0.339705	0.337536	0.335158	0.332502	0.329684	0.326834	0.323987	0.321142	0.318311	0.315559	0.312899	0.310329	0.307863	0.305519	0.303256	0.301042	0.298888	0.29682	0.29482	0.292846	0.290879	0.28893	0.287056	0.285298	0.283654	0.282115	0.280676
0.328834	0.33382	0.33996	0.346002	0.350853	0.354333	0.357007	0.358975	0.360231	0.360804	0.360664	0.359748	0.358056	0.355991	0.35383	0.351694	0.349643	0.347754	0.34607	0.344504	0.342817	0.340933	0.338948	0.336854	0.334575	0.331988	0.329191	0.326323	0.323462	0.320593	0.317708	0.314889	0.312175	0.309582	0.307108	0.304727	0.302396	0.300099	0.297866	0.295713	0.2936	0.291502	0.28942	0.287382	0.285435	0.283587	0.281825	0.280154	0.278582	0.277121
[truncated: 50 more columns]

## Sheet: Cont3RUN
0.983416	0.989364	0.990572	0.991527	0.991778	0.991807	0.991979	0.99208	0.992083	0.992037	0.99216	0.992166	0.992134	0.992018	0.992005	0.991887	0.991827	0.991737	0.991671	0.99159	0.991473	0.991348	0.991294	0.9912	0.991103	0.990951	0.990843	0.990709	0.990596	0.990468	0.99036	0.99022	0.990078	0.989962	0.989818	0.989688	0.989532	0.989414	0.989271	0.989204	0.98906	0.98893	0.988805	0.988654	0.988529	0.988376	0.988249	0.988151	0.988027	0.98789
0.98924	0.994076	0.995326	0.99596	0.996055	0.996131	0.996261	0.996291	0.996249	0.99628	0.996345	0.996324	0.996238	0.996161	0.996084	0.995986	0.995902	0.995816	0.995739	0.995635	0.995508	0.995413	0.995312	0.995188	0.995055	0.994918	0.994791	0.994661	0.994535	0.994416	0.994291	0.994147	0.994012	0.993877	0.993738	0.993593	0.993451	0.993314	0.99319	0.993069	0.992932	0.992798	0.992655	0.992513	0.992369	0.992228	0.992102	0.99199	0.991855	0.991731
0.990418	0.995301	0.9964	0.996875	0.997011	0.997106	0.99719	0.99719	0.997205	0.997231	0.997264	0.997203	0.997134	0.997034	0.996957	0.996852	0.99677	0.996682	0.996588	0.996472	0.996364	0.996252	0.996145	0.996005	0.995878	0.995737	0.995612	0.995479	0.995356	0.995229	0.995096	0.994954	0.994813	0.994676	0.994528	0.994388	0.994242	0.994121	0.993986	0.993856	0.993717	0.993575	0.993438	0.993289	0.993149	0.993009	0.992884	0.992754	0.99263	0.9925
0.991309	0.995901	0.996853	0.997328	0.997473	0.997542	0.997593	0.997635	0.997649	0.997661	0.997651	0.997597	0.997506	0.99741	0.997323	0.997223	0.997138	0.997037	0.99693	0.996824	0.996705	0.99659	0.996465	0.996326	0.996191	0.996053	0.995922	0.995793	0.995663	0.995529	0.995393	0.995247	0.995105	0.99496	0.994815	0.994671	0.994536	0.994404	0.994267	0.994137	0.993993	0.993852	0.993707	0.993562	0.993424	0.993288	0.993155	0.993034	0.992905	0.992775
0.991493	0.995971	0.996972	0.997456	0.99759	0.997644	0.997736	0.997781	0.997789	0.997772	0.997762	0.997688	0.9976	0.997499	0.997414	0.997314	0.997218	0.997107	0.997007	0.996892	0.996771	0.996643	0.996517	0.996374	0.99624	0.996099	0.995971	0.995837	0.995701	0.995564	0.995424	0.995278	0.99513	0.994987	0.99484	0.994703	0.994562	0.994427	0.994291	0.994153	0.99401	0.993863	0.99372	0.993576	0.993441	0.9933	0.993174	0.993047	0.992917	0.992786
0.99146	0.996021	0.997041	0.997504	0.997623	0.997722	0.997817	0.997855	0.997838	0.997823	0.997791	0.997717	0.997623	0.997525	0.997437	0.99733	0.997224	0.997121	0.997012	0.996894	0.996762	0.996631	0.9965	0.996357	0.99622	0.996082	0.995948	0.995809	0.995672	0.995532	0.99539	0.995239	0.995093	0.994947	0.994805	0.994663	0.994522	0.994387	0.994245	0.994108	0.99396	0.993815	0.993673	0.993532	0.993392	0.993257	0.993127	0.992999	0.992868	0.992739
0.991562	0.996122	0.997102	0.997536	0.997697	0.997801	0.997884	0.997895	0.997881	0.997846	0.99781	0.997728	0.997635	0.997536	0.997439	0.997323	0.997224	0.997111	0.996998	0.996869	0.996735	0.9966	0.996467	0.996322	0.996187	0.996046	0.995907	0.995766	0.995625	0.995483	0.995336	0.995186	0.995037	0.994897	0.994752	0.99461	0.994469	0.994328	0.994187	0.994044	0.993897	0.993754	0.993613	0.993469	0.993334	0.993197	0.993066	0.992937	0.992807	0.992677
0.991616	0.99612	0.99708	0.997558	0.997729	0.997824	0.99788	0.997893	0.997862	0.997824	0.997778	0.997696	0.997602	0.997495	0.997389	0.99728	0.997172	0.997057	0.996933	0.996801	0.996663	0.996527	0.99639	0.996248	0.99611	0.995965	0.995825	0.995681	0.995537	0.99539	0.995243	0.995092	0.994948	0.994804	0.994659	0.994517	0.994371	0.994232	0.994085	0.993942	0.993797	0.993654	0.993511	0.99337	0.993233	0.993096	0.992964	0.992835	0.992706	0.992576
0.991535	0.996041	0.997072	0.997557	0.99772	0.99779	0.99785	0.997845	0.997812	0.997765	0.997718	0.997634	0.997533	0.997418	0.997318	0.997201	0.997091	0.996965	0.996839	0.996703	0.996563	0.996423	0.996289	0.996145	0.996002	0.995855	0.995712	0.995565	0.995417	0.99527	0.995121	0.994974	0.994827	0.994682	0.994537	0.994391	0.994246	0.994102	0.993956	0.993815	0.993669	0.993524	0.993384	0.993243	0.993105	0.992967	0.992836	0.992707	0.992577	0.992447
0.991429	0.996041	0.997081	0.99755	0.997685	0.997758	0.997799	0.997792	0.99775	0.997703	0.997652	0.997561	0.99745	0.997342	0.997234	0.997115	0.996994	0.996866	0.996734	0.996596	0.996454	0.996316	0.996179	0.996031	0.995886	0.995737	0.995591	0.99544	0.995292	0.995143	0.994998	0.994847	0.9947	0.994556	0.994407	0.994262	0.994112	0.993968	0.993823	0.993683	0.993535	0.993393	0.993252	0.993109	0.992971	0.992834	0.992703	0.992574	0.992443	0.992314
0.991484	0.996078	0.99709	0.997519	0.997656	0.997709	0.997746	0.997729	0.997686	0.997636	0.997576	0.997475	0.99737	0.997254	0.997143	0.997014	0.99689	0.996757	0.996623	0.996482	0.996341	0.996201	0.99606	0.995909	0.995761	0.99561	0.995459	0.995308	0.995158	0.995012	0.994864	0.994713	0.994567	0.994418	0.99427	0.99412	0.993971	0.993828	0.993684	0.99354	0.993395	0.993251	0.993109	0.992966	0.992829	0.992693	0.992561	0.992431	0.992302	0.992177
0.991487	0.996032	0.997008	0.997446	0.997568	0.99762	0.997649	0.997634	0.99759	0.997532	0.997462	0.997368	0.997256	0.997139	0.997018	0.996887	0.996758	0.996624	0.996486	0.996347	0.996205	0.996061	0.995917	0.995764	0.995614	0.995458	0.995308	0.995156	0.995009	0.99486	0.994712	0.994562	0.994412	0.994264	0.994112	0.993962	0.993815	0.993672	0.993525	0.993384	0.993238	0.993093	0.992951	0.992809	0.992672	0.992536	0.992404	0.992276	0.99215	0.992024
0.991382	0.99591	0.99691	0.997331	0.997457	0.997504	0.997536	0.99752	0.997469	0.997402	0.997338	0.997238	0.997125	0.996998	0.996875	0.99674	0.996609	0.996472	0.996336	0.996196	0.99605	0.995903	0.995757	0.995602	0.995447	0.995292	0.99514	0.994991	0.994842	0.994692	0.994545	0.994391	0.994241	0.99409	0.993938	0.993789	0.993642	0.993497	0.993352	0.99321	0.993063	0.992918	0.992776	0.992635	0.992498	0.992361	0.992231	0.992106	0.991979	0.991852
0.991185	0.995791	0.996782	0.997211	0.997333	0.997386	0.997418	0.997396	0.997336	0.997277	0.997206	0.997105	0.996982	0.996854	0.996726	0.996589	0.996456	0.99632	0.996184	0.996039	0.995891	0.995742	0.995592	0.995433	0.995279	0.995123	0.994975	0.994823	0.994674	0.994525	0.994373	0.994221	0.994067	0.993916	0.993765	0.993617	0.993468	0.993324	0.993178	0.993035	0.992887	0.992743	0.992602	0.992461	0.992324	0.992189	0.992061	0.991935	0.991807	0.991684
0.991086	0.995681	0.996678	0.997099	0.997227	0.99728	0.997305	0.997271	0.99722	0.997155	0.997082	0.99697	0.996845	0.996712	0.996583	0.996443	0.996311	0.996175	0.996034	0.995887	0.995736	0.995584	0.99543	0.995271	0.995116	0.994963	0.994812	0.994661	0.994512	0.994359	0.994208	0.994052	0.993898	0.993748	0.993598	0.993447	0.9933	0.993155	0.993008	0.992864	0.992717	0.992574	0.992433	0.992291	0.992156	0.992023	0.991894	0.991767	0.991643	0.991519
0.99091	0.995547	0.996546	0.996979	0.99711	0.997156	0.997169	0.997147	0.99709	0.997023	0.996939	0.996825	0.996696	0.996561	0.996429	0.996292	0.99616	0.996019	0.995875	0.995725	0.995571	0.995415	0.995262	0.995102	0.994951	0.994795	0.994644	0.994493	0.994341	0.994189	0.994034	0.993877	0.993725	0.993576	0.993423	0.993274	0.993125	0.992979	0.992831	0.992689	0.992542	0.992399	0.992258	0.992118	0.991984	0.991851	0.991721	0.991597	0.991473	0.991352
0.990768	0.995418	0.996433	0.996868	0.996991	0.997025	0.99705	0.997021	0.996962	0.996884	0.996797	0.996678	0.996547	0.996409	0.996279	0.996142	0.996005	0.995861	0.995714	0.995561	0.995403	0.995248	0.995093	0.994937	0.994783	0.994627	0.994477	0.994322	0.99417	0.994014	0.993859	0.993704	0.993553	0.9934	0.993249	0.993099	0.992949	0.992802	0.992655	0.992512	0.992367	0.992223	0.992083	0.991945	0.991811	0.991676	0.99155	0.991426	0.991304	0.991182
0.990592	0.995296	0.996317	0.996745	0.996854	0.996904	0.996922	0.996892	0.996821	0.99674	0.996648	0.996527	0.996393	0.996258	0.996129	0.995986	0.995846	0.995699	0.995549	0.995392	0.995234	0.995078	0.994927	0.994768	0.994614	0.994459	0.994305	0.994151	0.993994	0.993839	0.993685	0.99353	0.993376	0.993225	0.993073	0.992921	0.99277	0.992625	0.992478	0.992336	0.992189	0.992047	0.991909	0.991771	0.991635	0.991503	0.991376	0.991255	0.991133	0.991012
0.990457	0.995184	0.996197	0.996608	0.996736	0.996779	0.996795	0.996751	0.996678	0.996593	0.996498	0.996374	0.996243	0.996109	0.995973	0.995827	0.995684	0.995534	0.99538	0.995223	0.995064	0.994911	0.994757	0.994599	0.994446	0.994287	0.994133	0.993975	0.993819	0.993665	0.993511	0.993354	0.9932	0.993049	0.992894	0.992742	0.992593	0.992447	0.992301	0.992157	0.992012	0.991871	0.991733	0.991593	0.991461	0.991329	0.991205	0.991083	0.990961	0.990842
0.990301	0.995043	0.996043	0.99648	0.996602	0.996646	0.996648	0.996602	0.996525	0.996436	0.996339	0.996218	0.996088	0.995948	0.99581	0.995661	0.995515	0.99536	0.995206	0.995049	0.994894	0.994738	0.994584	0.994426	0.994269	0.994111	0.993953	0.993795	0.993641	0.993486	0.99333	0.993173	0.99302	0.992866	0.992711	0.99256	0.99241	0.992265	0.992118	0.991976	0.991832	0.991691	0.991551	0.991414	0.991282	0.991153	0.991028	0.990907	0.990786	0.990666
0.99011	0.994865	0.995908	0.996341	0.996465	0.996492	0.996494	0.996444	0.996365	0.996273	0.99618	0.996061	0.995925	0.995782	0.995641	0.995489	0.995338	0.995184	0.99503	0.994876	0.994718	0.994562	0.994409	0.994248	0.994091	0.993929	0.993771	0.993615	0.99346	0.993303	0.993148	0.992991	0.992835	0.99268	0.992527	0.992376	0.992227	0.99208	0.991935	0.991794	0.99165	0.991507	0.99137	0.991233	0.991103	0.990974	0.990849	0.990729	0.990608	0.99049
0.98989	0.994732	0.99577	0.996206	0.996312	0.996339	0.996336	0.996285	0.996202	0.996116	0.996024	0.995899	0.995759	0.995614	0.995469	0.995313	0.995162	0.995008	0.994857	0.9947	0.994542	0.994388	0.994231	0.99407	0.993909	0.993747	0.993591	0.993434	0.993277	0.99312	0.992964	0.992805	0.992648	0.992496	0.992342	0.992191	0.992041	0.991896	0.991752	0.991611	0.991465	0.991325	0.991188	0.991054	0.990923	0.990794	0.990671	0.99055	0.990431	0.990316
0.989858	0.994644	0.995671	0.996072	0.996174	0.996195	0.996189	0.996133	0.996056	0.995972	0.995872	0.995742	0.9956	0.99545	0.9953	0.995144	0.994993	0.994843	0.994688	0.994532	0.994376	0.994216	0.99406	0.993894	0.993734	0.993574	0.993417	0.993258	0.993101	0.992944	0.992785	0.992625	0.99247	0.992316	0.992163	0.992011	0.991863	0.991719	0.991574	0.991431	0.991288	0.991148	0.991013	0.990878	0.990748	0.99062	0.990496	0.990378	0.990262	0.990147
0.989662	0.994491	0.995496	0.995903	0.996004	0.996025	0.996016	0.995967	0.995894	0.995803	0.9957	0.995567	0.995421	0.995267	0.995118	0.994962	0.994815	0.994662	0.994508	0.994353	0.994192	0.994033	0.993873	0.993707	0.993549	0.993389	0.99323	0.993071	0.992913	0.992754	0.992594	0.992435	0.99228	0.992127	0.991973	0.991822	0.991675	0.991531	0.991384	0.991243	0.9911	0.990962	0.990827	0.990692	0.990564	0.990435	0.990314	0.990199	0.990083	0.989968
0.989488	0.994304	0.995322	0.99573	0.995831	0.995851	0.995851	0.995806	0.995725	0.995631	0.995525	0.995389	0.995239	0.995085	0.994936	0.994784	0.994634	0.994481	0.994329	0.994169	0.994009	0.993846	0.993685	0.993522	0.993363	0.9932	0.993041	0.992882	0.992722	0.992562	0.992403	0.992244	0.992089	0.991936	0.991782	0.991633	0.991485	0.991339	0.991195	0.991054	0.990913	0.990775	0.99064	0.990507	0.990377	0.990252	0.990133	0.990018	0.989902	0.98979
0.98923	0.994106	0.995134	0.995548	0.99565	0.99568	0.995685	0.995633	0.995549	0.995453	0.995343	0.995203	0.995053	0.9949	0.994755	0.9946	0.994451	0.9943	0.994142	0.993983	0.993819	0.993656	0.993498	0.993334	0.993172	0.99301	0.992851	0.992689	0.992528	0.992369	0.99221	0.992052	0.991896	0.991743	0.991591	0.991441	0.991291	0.991147	0.991003	0.990865	0.990724	0.990585	0.990452	0.990318	0.990191	0.990068	0.98995	0.989835	0.989721	0.98961
0.989032	0.993931	0.994965	0.995378	0.995492	0.995529	0.995525	0.995467	0.995381	0.995279	0.995165	0.995025	0.994876	0.994727	0.994578	0.994425	0.994277	0.99412	0.993964	0.9938	0.993635	0.993475	0.993316	0.993149	0.992988	0.992825	0.992663	0.9925	0.992341	0.99218	0.992023	0.991863	0.991708	0.991556	0.991404	0.991251	0.991104	0.99096	0.990818	0.990679	0.990538	0.990401	0.990267	0.990136	0.990011	0.989888	0.98977	0.989657	0.989545	0.989437
0.988812	0.993748	0.994786	0.995218	0.995342	0.995368	0.995357	0.995297	0.995205	0.995099	0.994985	0.994846	0.994702	0.994549	0.994402	0.994249	0.994096	0.99394	0.993779	0.993615	0.993453	0.993292	0.99313	0.992963	0.992801	0.992635	0.992472	0.992311	0.992151	0.991991	0.991832	0.991674	0.991519	0.991367	0.991212	0.991062	0.990915	0.990773	0.99063	0.990491	0.990351	0.990214	0.990082	0.989954	0.989829	0.989706	0.98959	0.989478	0.989369	0.989261
0.988597	0.993564	0.99463	0.995075	0.995184	0.995202	0.995189	0.995124	0.995027	0.994921	0.994808	0.994674	0.994525	0.994375	0.994228	0.99407	0.993918	0.993757	0.993595	0.993434	0.993271	0.993107	0.992944	0.992777	0.992612	0.992445	0.992284	0.992121	0.991962	0.991802	0.991643	0.991485	0.99133	0.991175	0.991022	0.990873	0.990727	0.990585	0.990442	0.990305	0.990164	0.990029	0.9899	0.989771	0.989647	0.989526	0.98941	0.989302	0.989192	0.989086
0.988371	0.993409	0.994498	0.99492	0.99502	0.995036	0.995015	0.994945	0.994849	0.994744	0.994637	0.994498	0.994352	0.994202	0.99405	0.993892	0.993734	0.993573	0.993414	0.993252	0.993086	0.992921	0.992759	0.992588	0.992422	0.992257	0.992094	0.991933	0.991772	0.991612	0.991454	0.991296	0.991138	0.990985	0.990833	0.990685	0.990539	0.990396	0.990255	0.990117	0.989978	0.989846	0.989716	0.989588	0.989465	0.989345	0.989233	0.989124	0.989016	0.988909
0.988234	0.99331	0.994354	0.994761	0.994857	0.994863	0.994838	0.994768	0.994674	0.994575	0.994463	0.994327	0.994181	0.994025	0.993874	0.99371	0.993553	0.993394	0.993234	0.993068	0.992902	0.992737	0.99257	0.992398	0.992234	0.992068	0.991906	0.991743	0.991583	0.991424	0.991265	0.991103	0.990948	0.990795	0.990645	0.990496	0.990349	0.990208	0.990066	0.989931	0.989794	0.989662	0.989532	0.989405	0.989284	0.989167	0.989054	0.988947	0.988839	0.988732
0.988116	0.993136	0.994171	0.99458	0.99467	0.994673	0.99465	0.994583	0.994496	0.994394	0.994284	0.994149	0.993997	0.993842	0.993685	0.993522	0.993367	0.993208	0.993045	0.992879	0.992712	0.992543	0.992376	0.992205	0.99204	0.991874	0.991711	0.991549	0.99139	0.991229	0.991068	0.990908	0.990753	0.990603	0.990451	0.990302	0.990157	0.990015	0.989875	0.989742	0.989606	0.989473	0.989345	0.989219	0.989101	0.988984	0.988873	0.988765	0.988657	0.988553
0.987863	0.992927	0.993971	0.994381	0.994468	0.994475	0.994455	0.994397	0.994306	0.994207	0.994099	0.993958	0.993808	0.993647	0.993491	0.993331	0.993175	0.993013	0.992849	0.992683	0.992513	0.992343	0.992177	0.992005	0.991841	0.991674	0.991512	0.99135	0.99119	0.991027	0.990868	0.990709	0.990555	0.990404	0.990252	0.990104	0.989959	0.98982	0.989682	0.989549	0.989413	0.989282	0.989155	0.989032	0.988914	0.988798	0.988687	0.98858	0.988474	0.988371
0.987621	0.992724	0.993772	0.99418	0.994273	0.994284	0.994274	0.994211	0.994124	0.994027	0.993912	0.993773	0.993616	0.993457	0.993304	0.993143	0.992983	0.992821	0.992657	0.992487	0.992315	0.992147	0.99198	0.99181	0.991644	0.991478	0.991316	0.991153	0.99099	0.990829	0.99067	0.990513	0.990358	0.990207	0.990056	0.989908	0.989765	0.989628	0.98949	0.989357	0.989222	0.989092	0.988968	0.988846	0.988729	0.988613	0.988502	0.988398	0.988293	0.988191
0.987394	0.992517	0.993567	0.993985	0.994085	0.994108	0.994092	0.994034	0.993949	0.993843	0.993731	0.993584	0.993429	0.993272	0.993119	0.992953	0.992793	0.992631	0.992462	0.992291	0.992121	0.991951	0.991786	0.991613	0.991448	0.991283	0.99112	0.990954	0.990794	0.990633	0.990475	0.990317	0.990161	0.990011	0.98986	0.989715	0.989573	0.989436	0.989298	0.989166	0.989033	0.988906	0.988782	0.988661	0.988544	0.988428	0.98832	0.988217	0.988113	0.988009
0.987143	0.992297	0.993366	0.993794	0.993909	0.993926	0.993916	0.993859	0.993766	0.993663	0.993542	0.993397	0.993244	0.993087	0.992929	0.992763	0.992603	0.992436	0.992266	0.992096	0.991925	0.991757	0.991589	0.991417	0.991253	0.991086	0.99092	0.990756	0.990596	0.990437	0.990278	0.990118	0.989965	0.989815	0.989666	0.989522	0.98938	0.989243	0.989107	0.988976	0.988845	0.988718	0.988596	0.988474	0.988358	0.988245	0.988138	0.988035	0.98793	0.98783
0.986888	0.992096	0.993184	0.993633	0.993736	0.993759	0.993751	0.993683	0.993592	0.993479	0.99336	0.993218	0.993065	0.992902	0.992743	0.992577	0.992411	0.992242	0.992074	0.991903	0.991733	0.991563	0.991395	0.991224	0.991058	0.990888	0.990724	0.99056	0.990401	0.990241	0.990081	0.989923	0.98977	0.989621	0.989474	0.98933	0.989188	0.989052	0.988916	0.988789	0.988658	0.988533	0.98841	0.988289	0.988175	0.988062	0.987956	0.987852	0.987751	0.987653
0.986672	0.991925	0.993038	0.993469	0.993579	0.993602	0.99358	0.993515	0.993413	0.9933	0.993185	0.993042	0.992882	0.992719	0.992559	0.992387	0.99222	0.992053	0.991883	0.991713	0.99154	0.99137	0.991203	0.991031	0.990861	0.990693	0.990529	0.990367	0.990206	0.990045	0.989886	0.989728	0.989576	0.98943	0.989282	0.989138	0.988997	0.988862	0.988729	0.988602	0.988473	0.988346	0.988224	0.988105	0.987992	0.987881	0.987773	0.987672	0.987573	0.987477
0.986483	0.991789	0.992873	0.993313	0.993423	0.99343	0.993411	0.993333	0.993232	0.993124	0.993007	0.992858	0.992697	0.992533	0.992367	0.992193	0.992028	0.991859	0.991691	0.991518	0.991346	0.991177	0.991008	0.990831	0.990664	0.990496	0.990333	0.99017	0.990008	0.989848	0.989689	0.989533	0.989383	0.989236	0.989088	0.988944	0.988805	0.988673	0.98854	0.988414	0.988284	0.988158	0.988039	0.987921	0.987808	0.987695	0.987591	0.987493	0.987395	0.987304
0.986337	0.991611	0.992711	0.993153	0.993246	0.993257	0.993225	0.993149	0.993053	0.992944	0.99282	0.99267	0.992509	0.992338	0.992171	0.991999	0.991832	0.991665	0.991494	0.991322	0.99115	0.990979	0.990806	0.990631	0.990464	0.990297	0.990134	0.989969	0.989809	0.989649	0.989492	0.989337	0.989187	0.989039	0.988892	0.98875	0.988613	0.988481	0.98835	0.988223	0.988094	0.987971	0.987852	0.987734	0.987621	0.987511	0.987409	0.987313	0.987221	0.98713
0.986074	0.991417	0.992531	0.992959	0.993058	0.993058	0.993029	0.992959	0.992863	0.992748	0.992624	0.992474	0.992307	0.992136	0.991971	0.991797	0.991632	0.991462	0.991292	0.99112	0.990947	0.990772	0.990601	0.990427	0.990261	0.990093	0.989929	0.989765	0.989605	0.989446	0.989291	0.989136	0.988986	0.988839	0.988693	0.988554	0.988417	0.988287	0.988156	0.988029	0.987902	0.98778	0.987662	0.987544	0.987433	0.987326	0.987226	0.987135	0.987043	0.986956
0.985894	0.991255	0.992341	0.992779	0.992863	0.992866	0.992845	0.992774	0.992671	0.992555	0.992431	0.992274	0.992106	0.991937	0.99177	0.991598	0.99143	0.991261	0.991091	0.990917	0.99074	0.990568	0.990398	0.990224	0.990057	0.989888	0.989725	0.989562	0.989403	0.989246	0.989091	0.988935	0.988786	0.98864	0.988497	0.988358	0.988223	0.988092	0.987961	0.987837	0.987711	0.987589	0.98747	0.987356	0.987248	0.987142	0.987047	0.986957	0.986868	0.986785
0.985684	0.991038	0.992145	0.99257	0.99266	0.992673	0.992652	0.992575	0.992472	0.992357	0.992227	0.992068	0.991903	0.991732	0.991567	0.991393	0.991226	0.991057	0.990885	0.990708	0.990533	0.99036	0.990192	0.990017	0.989849	0.989682	0.989519	0.989357	0.9892	0.989043	0.988887	0.988733	0.988584	0.988441	0.988299	0.988161	0.988026	0.987895	0.987767	0.987643	0.987518	0.987396	0.98728	0.987168	0.987061	0.986961	0.986867	0.98678	0.986695	0.986613
0.9854	0.990821	0.991921	0.992358	0.992461	0.992475	0.992448	0.992371	0.992269	0.992148	0.992017	0.991862	0.991695	0.991526	0.991359	0.991185	0.991019	0.990849	0.990673	0.990498	0.990323	0.990152	0.989982	0.989806	0.98964	0.989473	0.989311	0.989151	0.988994	0.988836	0.988681	0.988528	0.988383	0.98824	0.988099	0.987961	0.987826	0.987698	0.987571	0.987449	0.987323	0.987203	0.98709	0.986979	0.986878	0.986779	0.986688	0.986604	0.986521	0.986442
0.985194	0.990599	0.991716	0.992171	0.992273	0.992277	0.99225	0.992174	0.992065	0.991942	0.991814	0.991657	0.991493	0.991321	0.991155	0.990981	0.990813	0.990639	0.990465	0.99029	0.990117	0.989944	0.989773	0.989599	0.989432	0.989267	0.989107	0.988947	0.988789	0.988632	0.988478	0.988328	0.988183	0.988042	0.9879	0.987762	0.98763	0.987503	0.987376	0.987253	0.98713	0.987014	0.986902	0.986796	0.986696	0.9866	0.986512	0.98643	0.98635	0.986274
0.984898	0.99037	0.991517	0.991974	0.992067	0.992073	0.992048	0.991965	0.991854	0.991736	0.991606	0.991451	0.991284	0.991114	0.990947	0.990772	0.9906	0.990428	0.990255	0.990081	0.989907	0.989733	0.989563	0.989389	0.989224	0.98906	0.9889	0.988739	0.988583	0.988427	0.988276	0.988126	0.987982	0.987841	0.987699	0.987564	0.987433	0.987306	0.987179	0.987059	0.986939	0.986824	0.986717	0.986612	0.986515	0.986423	0.986337	0.986258	0.98618	0.986107
0.98467	0.990204	0.991341	0.99178	0.991873	0.991879	0.991844	0.99176	0.991653	0.991533	0.991406	0.991248	0.991081	0.99091	0.990742	0.990562	0.990393	0.990221	0.990049	0.989873	0.989697	0.989525	0.989355	0.989183	0.989019	0.988855	0.988694	0.988534	0.988379	0.988226	0.988075	0.987926	0.987782	0.987641	0.987502	0.987367	0.987237	0.98711	0.986985	0.986868	0.986749	0.986639	0.986533	0.986432	0.986338	0.986247	0.986164	0.986088	0.986014	0.985943
0.984516	0.990028	0.99114	0.991581	0.991675	0.991671	0.991635	0.991555	0.991447	0.991329	0.991199	0.991042	0.990875	0.990703	0.99053	0.990353	0.990183	0.990012	0.989839	0.989662	0.989488	0.989315	0.989147	0.988976	0.988812	0.988647	0.988487	0.988328	0.988176	0.988023	0.987873	0.987724	0.98758	0.987442	0.987304	0.98717	0.987038	0.986914	0.986793	0.986677	0.986563	0.986454	0.986351	0.986253	0.986161	0.986073	0.985992	0.98592	0.985847	0.985779
0.984269	0.989798	0.990923	0.99137	0.991458	0.991454	0.991423	0.991343	0.991238	0.991117	0.990988	0.990831	0.990663	0.990487	0.990317	0.990139	0.989971	0.989799	0.989624	0.989449	0.989274	0.989104	0.988937	0.988766	0.988602	0.988438	0.988279	0.988123	0.98797	0.987819	0.987669	0.98752	0.987378	0.987241	0.987104	0.98697	0.986841	0.98672	0.986599	0.986489	0.986376	0.98627	0.986171	0.986074	0.985985	0.9859	0.985823	0.985752	0.985682	0.985617
0.983984	0.989565	0.990705	0.991148	0.991237	0.991239	0.991208	0.991131	0.991024	0.990904	0.990776	0.990618	0.990445	0.990272	0.990102	0.989926	0.989756	0.989583	0.98941	0.989235	0.989061	0.988892	0.988726	0.988554	0.988391	0.988228	0.988072	0.987916	0.987765	0.987613	0.987464	0.987318	0.987176	0.98704	0.986903	0.986771	0.986646	0.986526	0.98641	0.986301	0.986191	0.986088	0.985991	0.985898	0.985811	0.985729	0.985655	0.985586	0.98552	0.985458
0.983729	0.989352	0.990482	0.990928	0.991026	0.991027	0.991	0.99092	0.990814	0.990695	0.990564	0.990401	0.990232	0.990058	0.98989	0.989712	0.989541	0.98937	0.989197	0.989023	0.988851	0.988682	0.988515	0.988343	0.988181	0.988021	0.987866	0.987711	0.98756	0.987408	0.987261	0.987115	0.986975	0.986838	0.986704	0.986575	0.986451	0.986336	0.986221	0.986115	0.986008	0.985907	0.985814	0.985722	0.98564	0.98556	0.985488	0.985423	0.98536	0.985303
0.983482	0.989115	0.990254	0.990713	0.99081	0.990817	0.990787	0.990709	0.990603	0.990482	0.990347	0.990187	0.990017	0.989845	0.989675	0.989496	0.989327	0.989155	0.988984	0.988812	0.988639	0.988469	0.988303	0.988133	0.987974	0.987814	0.98766	0.987504	0.987353	0.987204	0.987058	0.986913	0.986773	0.986639	0.986507	0.986379	0.98626	0.986146	0.986035	0.985931	0.985827	0.985729	0.985637	0.98555	0.985469	0.985392	0.985323	0.985262	0.985204	0.98515
0.983191	0.988869	0.990029	0.990491	0.990596	0.9906	0.990573	0.990495	0.990388	0.990262	0.99013	0.98997	0.989803	0.989629	0.989457	0.98928	0.989111	0.988941	0.988771	0.988598	0.988426	0.988256	0.988091	0.987923	0.987765	0.987606	0.987452	0.987297	0.987148	0.986999	0.986854	0.986709	0.986571	0.98644	0.986309	0.986187	0.986068	0.985958	0.98585	0.985748	0.985647	0.985551	0.985463	0.985378	0.9853	0.985226	0.985161	0.985104	0.985049	0.984999
0.982914	0.98866	0.989817	0.990291	0.990388	0.990394	0.990366	0.990286	0.990171	0.990049	0.989917	0.989759	0.989589	0.989413	0.989244	0.989066	0.988898	0.98873	0.988559	0.988386	0.988213	0.988045	0.987883	0.987715	0.987558	0.987399	0.987244	0.987092	0.986944	0.986796	0.98665	0.986508	0.986373	0.986243	0.986117	0.985995	0.98588	0.985772	0.985666	0.985568	0.985469	0.985377	0.985291	0.985208	0.985133	0.985063	0.985002	0.984949	0.984897	0.98485
0.982716	0.988449	0.989623	0.990085	0.990185	0.990189	0.990158	0.990068	0.989958	0.989836	0.989706	0.989545	0.989373	0.9892	0.98903	0.988854	0.988688	0.988519	0.988347	0.988173	0.988002	0.987837	0.987674	0.987508	0.98735	0.987191	0.987039	0.986887	0.98674	0.986591	0.986448	0.986308	0.986174	0.986049	0.985924	0.985806	0.985694	0.985588	0.985485	0.985389	0.985293	0.985203	0.98512	0.98504	0.984969	0.984903	0.984846	0.984796	0.984747	0.984704
0.982437	0.988232	0.989401	0.98987	0.989971	0.989973	0.989934	0.98985	0.989741	0.989621	0.989489	0.989326	0.989157	0.988982	0.988814	0.98864	0.988473	0.988304	0.988132	0.987959	0.987791	0.987626	0.987465	0.987298	0.987141	0.986984	0.986832	0.986681	0.986533	0.986388	0.986247	0.986109	0.98598	0.985855	0.985734	0.985618	0.985508	0.985406	0.985305	0.985213	0.985119	0.985032	0.984952	0.984875	0.984809	0.984746	0.984692	0.984645	0.984601	0.98456
0.982223	0.988007	0.989187	0.989658	0.989755	0.989749	0.989716	0.989632	0.989525	0.989403	0.989269	0.989109	0.988939	0.988767	0.988601	0.988425	0.988258	0.988088	0.987918	0.987748	0.98758	0.987416	0.987255	0.987088	0.986933	0.986777	0.986626	0.986475	0.98633	0.986186	0.986047	0.985913	0.985785	0.985664	0.985545	0.985432	0.985325	0.985225	0.985128	0.985038	0.984946	0.984862	0.984785	0.984714	0.98465	0.984591	0.98454	0.984498	0.984456	0.984419
0.981929	0.987768	0.98896	0.989432	0.989524	0.989524	0.989493	0.989412	0.989304	0.98918	0.989049	0.988889	0.98872	0.98855	0.988383	0.988208	0.988041	0.987872	0.987705	0.987536	0.987369	0.987205	0.987043	0.986879	0.986724	0.986569	0.986418	0.98627	0.986127	0.985985	0.98585	0.985718	0.985593	0.985475	0.985358	0.985248	0.985143	0.985047	0.984952	0.984864	0.984777	0.984696	0.984624	0.984555	0.984495	0.984439	0.984392	0.984352	0.984314	0.98428
0.981677	0.987543	0.988735	0.989201	0.989301	0.989302	0.989274	0.989192	0.989081	0.988961	0.988829	0.988671	0.988505	0.988334	0.988166	0.987991	0.987825	0.98766	0.987492	0.987324	0.987157	0.986993	0.986834	0.98667	0.986517	0.986361	0.986213	0.986067	0.985926	0.985789	0.985655	0.985525	0.985403	0.985287	0.985174	0.985066	0.984965	0.984871	0.984778	0.984694	0.984609	0.984533	0.984464	0.984399	0.984342	0.98429	0.984246	0.98421	0.984175	0.984146
0.981405	0.987305	0.9885	0.988974	0.989076	0.989081	0.989052	0.988967	0.988861	0.98874	0.98861	0.988454	0.988287	0.988116	0.987949	0.987775	0.987612	0.987447	0.987281	0.987112	0.986945	0.986783	0.986625	0.986462	0.986308	0.986156	0.986011	0.985866	0.985729	0.985592	0.985462	0.985335	0.985215	0.985103	0.984992	0.984888	0.984789	0.984697	0.984608	0.984527	0.984447	0.984373	0.984308	0.984246	0.984194	0.984144	0.984104	0.984071	0.984041	0.984016
0.981119	0.987061	0.988267	0.988745	0.988851	0.988856	0.988825	0.988745	0.988638	0.988519	0.988393	0.988236	0.988069	0.987898	0.987732	0.987561	0.987398	0.987234	0.987068	0.986899	0.986735	0.986573	0.986416	0.986253	0.986103	0.985952	0.985809	0.985668	0.985532	0.985399	0.985271	0.985146	0.98503	0.98492	0.984813	0.984711	0.984614	0.984526	0.98444	0.984364	0.984286	0.984217	0.984155	0.984097	0.984047	0.984002	0.983964	0.983936	0.98391	0.983887
0.980832	0.986816	0.988033	0.98852	0.988625	0.988627	0.988602	0.988522	0.988418	0.988302	0.988173	0.988016	0.987849	0.98768	0.987518	0.987346	0.987185	0.987021	0.986854	0.986688	0.986524	0.986364	0.986206	0.986046	0.985898	0.985749	0.98561	0.98547	0.985337	0.985207	0.985081	0.98496	0.984846	0.98474	0.984634	0.984535	0.984442	0.984357	0.984275	0.984202	0.984128	0.984062	0.984004	0.983949	0.983903	0.98386	0.983828	0.983804	0.98378	0.983761
0.980598	0.986602	0.987827	0.988303	0.988401	0.988411	0.988384	0.988307	0.988206	0.988086	0.987957	0.987799	0.987634	0.987468	0.987305	0.987135	0.986973	0.986808	0.986644	0.986478	0.986315	0.986154	0.985999	0.985842	0.985695	0.98555	0.985412	0.985275	0.985145	0.985017	0.984894	0.984775	0.984665	0.98456	0.984458	0.984362	0.984272	0.984191	0.984112	0.984043	0.983972	0.98391	0.983854	0.983803	0.98376	0.983722	0.983694	0.983672	0.983652	0.983635
0.980326	0.986377	0.987596	0.98807	0.988177	0.988186	0.988164	0.98809	0.987986	0.987867	0.987737	0.987581	0.987419	0.987253	0.987092	0.986921	0.986758	0.986596	0.986432	0.986267	0.986103	0.985946	0.985793	0.985637	0.985494	0.985351	0.985215	0.985082	0.984954	0.984829	0.984709	0.984593	0.984485	0.984383	0.984284	0.98419	0.984105	0.984027	0.983952	0.983886	0.983819	0.983759	0.983708	0.983659	0.983621	0.983587	0.983561	0.983543	0.983525	0.983512
0.98007	0.986134	0.987356	0.987843	0.987951	0.987964	0.987946	0.987869	0.987766	0.987646	0.987518	0.987366	0.987204	0.987039	0.986877	0.986706	0.986545	0.986384	0.986221	0.986056	0.985895	0.98574	0.985589	0.985436	0.985295	0.985154	0.985022	0.98489	0.984766	0.984643	0.984526	0.984413	0.984307	0.984209	0.984112	0.984023	0.983941	0.983867	0.983795	0.983733	0.983669	0.983613	0.983564	0.98352	0.983486	0.983454	0.983432	0.983417	0.983403	0.983392
0.979774	0.985882	0.987122	0.987611	0.987724	0.987743	0.987723	0.987647	0.987544	0.987426	0.987302	0.987149	0.986989	0.986824	0.986662	0.986493	0.986333	0.986173	0.98601	0.985848	0.985689	0.985535	0.985388	0.985237	0.985098	0.984961	0.984831	0.984703	0.984581	0.984461	0.984347	0.984236	0.984134	0.984038	0.983945	0.983859	0.983781	0.98371	0.983642	0.983582	0.983522	0.983469	0.983425	0.983385	0.983353	0.983326	0.983306	0.983294	0.983282	0.983276
0.979466	0.985641	0.986887	0.987386	0.987505	0.987519	0.9875	0.987425	0.987324	0.98721	0.987086	0.986934	0.986773	0.986608	0.986449	0.98628	0.986121	0.985961	0.985801	0.985641	0.985484	0.985334	0.985188	0.985039	0.984904	0.984769	0.984642	0.984516	0.984397	0.98428	0.984169	0.984061	0.983961	0.98387	0.98378	0.983698	0.983623	0.983556	0.983491	0.983435	0.983377	0.983329	0.983289	0.983251	0.983223	0.983197	0.983181	0.983172	0.983165	0.98316
0.979219	0.985412	0.986672	0.987175	0.987286	0.987299	0.987279	0.987207	0.98711	0.986996	0.986873	0.98672	0.986558	0.986396	0.986237	0.986069	0.98591	0.985752	0.985595	0.985436	0.985283	0.985133	0.98499	0.984845	0.984711	0.98458	0.984456	0.984333	0.984216	0.984102	0.983993	0.983888	0.983792	0.983704	0.983618	0.983539	0.983467	0.983403	0.983342	0.983289	0.983236	0.983192	0.983154	0.98312	0.983094	0.983072	0.983059	0.983053	0.983047	0.983046
0.978924	0.985176	0.986449	0.986947	0.987059	0.987073	0.987056	0.986988	0.986892	0.986779	0.986656	0.986503	0.986343	0.986181	0.986023	0.985855	0.9857	0.985545	0.985388	0.985233	0.985081	0.984934	0.984795	0.984651	0.984522	0.984392	0.984271	0.984151	0.984037	0.983926	0.983819	0.983718	0.983625	0.983541	0.983458	0.983383	0.983314	0.983254	0.983195	0.983147	0.983098	0.983055	0.983021	0.98299	0.982967	0.982948	0.982939	0.982935	0.982933	0.982934
0.978666	0.984953	0.986218	0.98672	0.986833	0.98685	0.986838	0.986771	0.986676	0.986563	0.986439	0.986288	0.98613	0.985969	0.985811	0.985646	0.985493	0.985339	0.985186	0.985032	0.984882	0.984739	0.984601	0.984462	0.984335	0.984208	0.98409	0.983972	0.983861	0.983752	0.98365	0.983552	0.983463	0.983381	0.983302	0.98323	0.983165	0.983107	0.983053	0.983009	0.982962	0.982923	0.982891	0.982863	0.982844	0.982828	0.982821	0.98282	0.98282	0.982824
0.978396	0.984708	0.985988	0.986495	0.98661	0.986631	0.986619	0.986553	0.986459	0.986346	0.986224	0.986075	0.985917	0.985757	0.985602	0.98544	0.985288	0.985137	0.984985	0.984834	0.984688	0.984547	0.984413	0.984275	0.984151	0.984028	0.983912	0.983797	0.983688	0.983583	0.983483	0.983389	0.983304	0.983226	0.98315	0.983081	0.983019	0.982966	0.982916	0.982873	0.98283	0.982793	0.982765	0.98274	0.982724	0.98271	0.982706	0.982708	0.982711	0.982717
0.978087	0.984465	0.985758	0.986269	0.986387	0.986408	0.986398	0.986334	0.98624	0.986129	0.986008	0.985861	0.985704	0.985547	0.985395	0.985234	0.985084	0.984935	0.984786	0.984638	0.984494	0.984358	0.984226	0.984091	0.98397	0.98385	0.983736	0.983623	0.983519	0.983416	0.98332	0.98323	0.983148	0.983073	0.983	0.982934	0.982876	0.982827	0.982779	0.98274	0.982699	0.982666	0.98264	0.982619	0.982605	0.982594	0.982592	0.982597	0.982602	0.982611
0.977804	0.98423	0.985529	0.986046	0.986164	0.986188	0.986179	0.986115	0.986023	0.985914	0.985795	0.985648	0.985495	0.98534	0.985189	0.985031	0.984882	0.984736	0.98459	0.984445	0.984305	0.98417	0.984041	0.98391	0.983791	0.983673	0.983562	0.983453	0.983351	0.983252	0.98316	0.983073	0.982994	0.982922	0.982852	0.982791	0.982737	0.982689	0.982645	0.982608	0.98257	0.98254	0.982518	0.982499	0.982488	0.982479	0.98248	0.982487	0.982495	0.982508
0.977503	0.983984	0.985304	0.985822	0.985943	0.985966	0.985957	0.985896	0.985806	0.985697	0.98558	0.985436	0.985286	0.985132	0.984985	0.984827	0.984681	0.984538	0.984395	0.984254	0.984116	0.983984	0.983858	0.983729	0.983613	0.983497	0.98339	0.983284	0.983186	0.98309	0.983001	0.982917	0.982841	0.982772	0.982707	0.982649	0.982597	0.982553	0.98251	0.982477	0.982443	0.982416	0.982396	0.982379	0.98237	0.982365	0.982368	0.982378	0.982389	0.982406
0.977227	0.983776	0.985088	0.985608	0.985723	0.985744	0.98574	0.985678	0.985589	0.985481	0.985367	0.985226	0.985077	0.984927	0.98478	0.984625	0.984483	0.984342	0.984203	0.984063	0.983928	0.983799	0.983676	0.983549	0.983436	0.983324	0.983219	0.983117	0.983022	0.98293	0.982844	0.982763	0.98269	0.982625	0.982563	0.982507	0.982459	0.982417	0.982378	0.982348	0.982317	0.982292	0.982275	0.98226	0.982254	0.982251	0.982257	0.98227	0.982285	0.982304
0.977013	0.983552	0.984868	0.985383	0.985497	0.985522	0.985519	0.985459	0.985371	0.985268	0.985156	0.985017	0.984871	0.984722	0.984578	0.984427	0.984286	0.98415	0.984013	0.983876	0.983744	0.983618	0.983497	0.983371	0.983262	0.983153	0.983052	0.982953	0.982862	0.982772	0.98269	0.982611	0.982542	0.982481	0.982421	0.982369	0.982322	0.982284	0.982248	0.982221	0.982192	0.98217	0.982155	0.982143	0.982139	0.982139	0.982148	0.982165	0.982183	0.982203
0.976712	0.983306	0.984634	0.985154	0.98527	0.9853	0.985301	0.985244	0.98516	0.985059	0.984949	0.984811	0.984666	0.98452	0.98438	0.984231	0.984096	0.983962	0.983826	0.983693	0.983564	0.98344	0.98332	0.983199	0.983092	0.982986	0.982889	0.982794	0.982705	0.982619	0.982538	0.982464	0.982399	0.98234	0.982283	0.982233	0.982189	0.982155	0.982122	0.982097	0.98207	0.98205	0.982038	0.982028	0.982027	0.98203	0.982043	0.982062	0.982081	0.982103
0.976422	0.983064	0.984402	0.984926	0.985048	0.985082	0.985086	0.985034	0.984952	0.984852	0.984743	0.984606	0.984464	0.984323	0.984185	0.984041	0.983908	0.983776	0.983644	0.983514	0.983387	0.983263	0.983148	0.983029	0.982926	0.982824	0.98273	0.982637	0.982552	0.982468	0.982392	0.982321	0.982257	0.982201	0.982147	0.9821	0.98206	0.982028	0.981997	0.981974	0.981949	0.981932	0.981922	0.981916	0.981917	0.981924	0.981939	0.98196	0.981981	0.982004
0.976139	0.98283	0.984168	0.984703	0.98483	0.98487	0.984878	0.984828	0.984747	0.984647	0.984539	0.984405	0.984268	0.984128	0.983997	0.983855	0.983723	0.983595	0.983466	0.983337	0.983211	0.983091	0.982978	0.982863	0.982764	0.982665	0.982574	0.982484	0.982401	0.982321	0.982248	0.982179	0.982118	0.982065	0.982013	0.981969	0.981932	0.981902	0.981874	0.981853	0.981831	0.981816	0.981808	0.981805	0.98181	0.981819	0.981835	0.981858	0.98188	0.981907
0.975833	0.982583	0.983934	0.984478	0.984612	0.984656	0.984668	0.984619	0.984539	0.98444	0.984335	0.984206	0.984071	0.983938	0.983808	0.983667	0.98354	0.983415	0.983288	0.983159	0.983037	0.98292	0.98281	0.982699	0.982603	0.982507	0.982419	0.982331	0.982252	0.982176	0.982104	0.982038	0.981979	0.981929	0.981881	0.98184	0.981804	0.981777	0.98175	0.981732	0.981712	0.981699	0.981695	0.981695	0.981703	0.981713	0.981731	0.981755	0.981781	0.981809
0.975594	0.98234	0.983703	0.984257	0.984397	0.984445	0.984458	0.98441	0.984332	0.984236	0.984136	0.984009	0.98388	0.983748	0.98362	0.983484	0.983359	0.983235	0.983109	0.982984	0.982864	0.982751	0.982645	0.982537	0.982443	0.98235	0.982264	0.982181	0.982105	0.98203	0.981962	0.981897	0.981842	0.981795	0.981749	0.98171	0.981677	0.981651	0.981628	0.981612	0.981594	0.981585	0.981584	0.981586	0.981595	0.981607	0.981627	0.981654	0.981682	0.981713
0.975316	0.98212	0.9835	0.984054	0.984194	0.984242	0.984251	0.984205	0.984129	0.984039	0.983942	0.983822	0.983694	0.983563	0.98344	0.983306	0.983183	0.983059	0.982936	0.982813	0.982697	0.982588	0.982485	0.982379	0.982288	0.982197	0.982116	0.982035	0.98196	0.981889	0.981822	0.981761	0.981709	0.981665	0.98162	0.981583	0.981552	0.981529	0.981507	0.981494	0.981479	0.981473	0.981474	0.981478	0.981489	0.981502	0.981525	0.981555	0.981585	0.981619
0.975023	0.981897	0.983286	0.983844	0.983984	0.984031	0.984042	0.983999	0.98393	0.983842	0.983751	0.983633	0.983506	0.98338	0.98326	0.983127	0.983004	0.982884	0.982763	0.982644	0.982532	0.982425	0.982325	0.982221	0.982133	0.982046	0.981968	0.981888	0.981817	0.981747	0.981683	0.981625	0.981576	0.981533	0.981491	0.981456	0.981427	0.981406	0.981387	0.981376	0.981365	0.981361	0.981364	0.981369	0.981381	0.981398	0.981423	0.981455	0.981488	0.981525
0.97474	0.981668	0.983067	0.983629	0.983772	0.983819	0.983834	0.983798	0.983731	0.98365	0.983561	0.983444	0.983321	0.983198	0.98308	0.982946	0.982827	0.982709	0.982592	0.982477	0.982367	0.982263	0.982166	0.982064	0.98198	0.981896	0.981819	0.981743	0.981673	0.981606	0.981545	0.98149	0.981442	0.981402	0.981362	0.981329	0.981302	0.981283	0.981267	0.98126	0.981251	0.981248	0.981253	0.98126	0.981275	0.981294	0.981321	0.981357	0.981392	0.981431
0.97445	0.981436	0.982844	0.983419	0.983562	0.983612	0.983632	0.983597	0.983537	0.983457	0.98337	0.983257	0.983138	0.983016	0.982897	0.982768	0.98265	0.982536	0.982423	0.982311	0.982203	0.982102	0.982007	0.981909	0.981828	0.981745	0.981671	0.981597	0.98153	0.981466	0.981408	0.981354	0.981309	0.98127	0.981232	0.981201	0.981177	0.981161	0.981148	0.981143	0.981136	0.981135	0.981141	0.981151	0.981169	0.98119	0.981221	0.981259	0.981297	0.981338
0.974161	0.981196	0.982632	0.983207	0.983352	0.983407	0.983428	0.9834	0.983342	0.983264	0.983182	0.983072	0.982953	0.982832	0.982717	0.98259	0.982476	0.982366	0.982255	0.982145	0.982041	0.981942	0.98185	0.981755	0.981675	0.981596	0.981523	0.981451	0.981388	0.981326	0.98127	0.981218	0.981175	0.981138	0.981103	0.981074	0.981053	0.981041	0.98103	0.981027	0.981021	0.981021	0.981031	0.981043	0.981063	0.981088	0.981121	0.981161	0.981201	0.981244
0.973853	0.98098	0.982414	0.982994	0.983143	0.9832	0.98323	0.983204	0.983147	0.983075	0.982996	0.982887	0.982768	0.98265	0.982538	0.982414	0.982305	0.982197	0.982089	0.981982	0.981879	0.981784	0.981695	0.981601	0.981525	0.981447	0.981377	0.981308	0.981247	0.981187	0.981133	0.981083	0.981042	0.981007	0.980974	0.980948	0.98093	0.98092	0.980911	0.980909	0.980905	0.980909	0.98092	0.980935	0.980959	0.980985	0.981021	0.981064	0.981105	0.981152
0.973701	0.980773	0.982204	0.982785	0.982936	0.983001	0.983034	0.983009	0.982958	0.982889	0.982811	0.982701	0.982586	0.982471	0.982362	0.982243	0.982136	0.98203	0.981925	0.98182	0.98172	0.981628	0.98154	0.981449	0.981374	0.981299	0.981233	0.981167	0.981107	0.981049	0.980996	0.980948	0.980909	0.980877	0.980846	0.980824	0.980808	0.9808	0.980792	0.980792	0.98079	0.980797	0.980811	0.980828	0.980854	0.980884	0.980921	0.980966	0.981011	0.981058
0.973401	0.980536	0.981995	0.982583	0.98275	0.982815	0.982844	0.982829	0.982782	0.982711	0.982629	0.982523	0.98241	0.982299	0.982195	0.982077	0.981972	0.981869	0.981766	0.981664	0.981567	0.981475	0.98139	0.981301	0.981228	0.981156	0.981092	0.981027	0.980969	0.980912	0.980862	0.980816	0.980778	0.980749	0.980722	0.980701	0.980687	0.98068	0.980673	0.980676	0.980677	0.980686	0.980703	0.980722	0.980751	0.980783	0.980822	0.98087	0.980916	0.980964
0.973107	0.980324	0.981793	0.982403	0.982568	0.982627	0.982667	0.982655	0.982605	0.982529	0.982451	0.982347	0.982238	0.982131	0.982029	0.981913	0.981811	0.981709	0.981609	0.98151	0.981413	0.981324	0.981241	0.981153	0.981084	0.981015	0.980951	0.980888	0.980831	0.980776	0.980727	0.980683	0.980649	0.980622	0.980597	0.980578	0.980565	0.980559	0.980556	0.980561	0.980564	0.980576	0.980595	0.980617	0.980648	0.980681	0.980724	0.980773	0.98082	0.98087
0.972857	0.980117	0.981621	0.982226	0.98238	0.982453	0.982496	0.982479	0.982423	0.982351	0.982274	0.982174	0.98207	0.981965	0.981865	0.981751	0.98165	0.981552	0.981454	0.981355	0.981261	0.981173	0.981092	0.981008	0.980941	0.980873	0.980811	0.980748	0.980693	0.98064	0.980593	0.980552	0.98052	0.980496	0.980472	0.980455	0.980443	0.98044	0.980439	0.980446	0.980452	0.980466	0.980488	0.980512	0.980544	0.980581	0.980625	0.980675	0.980724	0.980776
0.97256	0.979921	0.981427	0.982026	0.982196	0.982272	0.982312	0.98229	0.982238	0.982168	0.982096	0.982002	0.981899	0.981796	0.981699	0.981587	0.981489	0.981393	0.981295	0.981199	0.981106	0.98102	0.980943	0.980861	0.980795	0.980728	0.980668	0.980607	0.980554	0.980503	0.980458	0.98042	0.98039	0.980368	0.980345	0.980329	0.98032	0.98032	0.980321	0.980331	0.980339	0.980356	0.98038	0.980406	0.980442	0.980479	0.980524	0.980576	0.980627	0.980682
0.972333	0.979721	0.98122	0.981842	0.982015	0.982086	0.98212	0.982104	0.982053	0.981989	0.981922	0.981829	0.981729	0.981629	0.981533	0.981423	0.981328	0.981233	0.981138	0.981042	0.980952	0.98087	0.980794	0.980713	0.980649	0.980583	0.980525	0.980466	0.980415	0.980366	0.980324	0.980288	0.98026	0.980239	0.980217	0.980204	0.980198	0.980199	0.980204	0.980216	0.980227	0.980245	0.980271	0.980301	0.980337	0.980376	0.980423	0.980478	0.980531	0.980589
0.972034	0.979487	0.981012	0.981645	0.981816	0.981886	0.981925	0.981912	0.981867	0.981808	0.981744	0.981653	0.981556	0.981457	0.981365	0.981258	0.981164	0.981071	0.980977	0.980884	0.980797	0.980717	0.980642	0.980563	0.9805	0.980436	0.980379	0.980323	0.980274	0.980228	0.980189	0.980154	0.980128	0.980108	0.98009	0.980079	0.980075	0.98008	0.980086	0.980102	0.980114	0.980134	0.980164	0.980194	0.980232	0.980273	0.980323	0.980379	0.980436	0.980495
0.971758	0.979268	0.980811	0.981443	0.981614	0.981689	0.981732	0.981724	0.981685	0.981629	0.981567	0.98148	0.981384	0.981288	0.981198	0.981092	0.981	0.980909	0.980817	0.980727	0.980642	0.980563	0.98049	0.980412	0.980352	0.980289	0.980235	0.980181	0.980135	0.980091	0.980053	0.98002	0.979995	0.979978	0.979962	0.979954	0.979953	0.979961	0.97997	0.979987	0.980001	0.980025	0.980055	0.980087	0.980128	0.980171	0.980222	0.980282	0.980341	0.980405
0.97154	0.979088	0.980614	0.981238	0.981416	0.981495	0.981545	0.981544	0.981507	0.981452	0.981394	0.981308	0.981215	0.981122	0.981032	0.980928	0.980838	0.980748	0.98066	0.980572	0.980488	0.98041	0.980339	0.980263	0.980203	0.980143	0.980091	0.98004	0.979996	0.979953	0.979917	0.979885	0.979863	0.979849	0.979835	0.97983	0.979832	0.979842	0.979853	0.979872	0.97989	0.979914	0.979946	0.97998	0.980023	0.980068	0.980123	0.980185	0.980248	0.980313
0.971251	0.978856	0.980401	0.981031	0.981216	0.9813	0.981356	0.981359	0.981325	0.981274	0.981217	0.981134	0.981044	0.980952	0.980864	0.980762	0.980673	0.980587	0.980501	0.980414	0.980331	0.980255	0.980186	0.980111	0.980054	0.979996	0.979947	0.979898	0.979855	0.979815	0.97978	0.979751	0.979731	0.97972	0.97971	0.979707	0.979711	0.979723	0.979735	0.979758	0.979777	0.979803	0.979837	0.979874	0.979919	0.979968	0.980025	0.980091	0.980155	0.980223
0.970965	0.978654	0.980191	0.98083	0.981019	0.981108	0.981168	0.981174	0.981144	0.981095	0.981041	0.980961	0.980872	0.980782	0.980696	0.980595	0.98051	0.980426	0.980341	0.980256	0.980174	0.9801	0.980032	0.97996	0.979905	0.97985	0.979803	0.979755	0.979715	0.979676	0.979644	0.979617	0.9796	0.979593	0.979585	0.979585	0.97959	0.979604	0.97962	0.979644	0.979664	0.979693	0.979729	0.979768	0.979817	0.979868	0.97993	0.979997	0.980064	0.980134
0.970753	0.97843	0.979984	0.980631	0.980827	0.98092	0.980983	0.980993	0.980965	0.980918	0.980868	0.980788	0.980701	0.980612	0.980528	0.980432	0.980348	0.980265	0.980181	0.980097	0.980018	0.979945	0.97988	0.979809	0.979758	0.979705	0.979659	0.979613	0.979574	0.979538	0.979508	0.979484	0.979471	0.979465	0.97946	0.979462	0.979469	0.979486	0.979503	0.979529	0.979552	0.979583	0.979622	0.979664	0.979715	0.97977	0.979833	0.979904	0.979972	0.980044
0.970462	0.978205	0.979784	0.980448	0.980643	0.980738	0.980805	0.980816	0.980791	0.980748	0.980696	0.980618	0.980533	0.980445	0.980366	0.98027	0.980187	0.980104	0.980022	0.97994	0.979862	0.979791	0.979728	0.97966	0.97961	0.979559	0.979514	0.97947	0.979434	0.9794	0.979373	0.979353	0.979341	0.979338	0.979335	0.979337	0.979349	0.979367	0.979386	0.979414	0.979439	0.979472	0.979515	0.979559	0.979614	0.979671	0.979737	0.979809	0.97988	0.979953
[truncated: 50 more columns]

## Sheet: Cont3RELAX
0.925813	0.903706	0.870675	0.836057	0.798683	0.759931	0.720196	0.682031	0.647139	0.616185	0.590024	0.567554	0.548486	0.53348	0.521362	0.511371	0.502948	0.495469	0.488367	0.481383	0.474423	0.467771	0.46147	0.456042	0.451197	0.446776	0.441517	0.43607	0.430633	0.425732	0.421896	0.418679	0.415663	0.412735	0.409131	0.405879	0.402714	0.399913	0.397513	0.395523	0.394014	0.393056	0.393396	0.394768	0.398351	0.403097	0.408688	0.414575	0.420908	0.42725
0.903676	0.875167	0.839507	0.801765	0.762053	0.721253	0.681053	0.643678	0.610311	0.581628	0.557512	0.537111	0.520596	0.507662	0.497293	0.488764	0.481487	0.474832	0.468366	0.46192	0.455584	0.449576	0.444197	0.439631	0.435616	0.431307	0.426414	0.421357	0.416475	0.412269	0.409004	0.406159	0.403461	0.400393	0.397181	0.394175	0.391396	0.388985	0.387056	0.385617	0.38465	0.384545	0.385659	0.388372	0.392923	0.398538	0.404773	0.411405	0.418286	0.424747
0.870565	0.839404	0.801246	0.761357	0.719853	0.67855	0.639222	0.603598	0.572679	0.546444	0.524641	0.506859	0.492739	0.48177	0.47305	0.465823	0.459519	0.453596	0.447724	0.441904	0.436227	0.431069	0.426605	0.422901	0.419219	0.415208	0.410686	0.406095	0.401772	0.398191	0.395371	0.392876	0.39017	0.387345	0.384435	0.381776	0.379382	0.377416	0.376018	0.375115	0.374836	0.375522	0.37775	0.381551	0.386987	0.393301	0.400228	0.407446	0.414544	0.421041
0.835827	0.80162	0.761319	0.71953	0.677411	0.636803	0.599205	0.566056	0.537717	0.514004	0.494869	0.479581	0.467615	0.458442	0.451134	0.444983	0.439478	0.434176	0.428907	0.423716	0.418822	0.414536	0.410954	0.407714	0.404384	0.400676	0.39655	0.392378	0.388602	0.385512	0.383076	0.380646	0.378144	0.375546	0.372973	0.370658	0.368677	0.367214	0.366355	0.366069	0.366499	0.368173	0.371431	0.376201	0.382399	0.389436	0.396976	0.404521	0.411727	0.418233
0.798447	0.761916	0.719778	0.677352	0.635886	0.596979	0.561894	0.531435	0.50577	0.484857	0.468312	0.455297	0.445286	0.437646	0.431502	0.426216	0.421367	0.416659	0.411984	0.407518	0.40344	0.400008	0.39698	0.394156	0.391138	0.387736	0.383927	0.380192	0.376875	0.374212	0.371912	0.369677	0.367364	0.365039	0.362794	0.360848	0.359332	0.35841	0.358139	0.358497	0.359774	0.36241	0.366622	0.372231	0.379188	0.38688	0.394817	0.402554	0.409811	0.416276
0.759764	0.721082	0.678375	0.6366	0.596842	0.56043	0.528094	0.500418	0.477652	0.459459	0.445273	0.434312	0.425948	0.419555	0.414332	0.409729	0.405467	0.401322	0.397306	0.3936	0.390323	0.387475	0.384919	0.382436	0.379696	0.376486	0.373008	0.369653	0.366756	0.364312	0.362218	0.360151	0.358064	0.356002	0.354098	0.352568	0.351574	0.351237	0.351572	0.352672	0.354809	0.358356	0.363419	0.369842	0.377497	0.385655	0.393854	0.401705	0.408953	0.415232
0.719842	0.680671	0.638777	0.598766	0.561501	0.527833	0.498337	0.473633	0.453673	0.43794	0.425877	0.416642	0.409613	0.404205	0.399696	0.395678	0.391956	0.38842	0.385099	0.382136	0.37944	0.377085	0.374907	0.372703	0.37009	0.367085	0.363899	0.360911	0.358276	0.356074	0.354149	0.352278	0.350405	0.34862	0.347097	0.346061	0.345644	0.345906	0.346925	0.348796	0.351767	0.356146	0.362035	0.369208	0.377392	0.385879	0.39425	0.402141	0.409226	0.415342
0.681427	0.642973	0.602886	0.565305	0.530712	0.499838	0.473316	0.451458	0.434002	0.420439	0.410136	0.402278	0.396283	0.39161	0.387677	0.384165	0.380999	0.378097	0.375448	0.373034	0.370824	0.36886	0.366976	0.364871	0.36238	0.359553	0.356662	0.353935	0.351556	0.349546	0.347802	0.34611	0.344458	0.34299	0.341928	0.341447	0.341617	0.342541	0.344269	0.346897	0.350646	0.355839	0.362496	0.370266	0.378844	0.387564	0.396024	0.403795	0.41072	0.416947
0.646128	0.609333	0.571628	0.536576	0.504675	0.476703	0.453019	0.433675	0.418399	0.406606	0.397691	0.390889	0.385646	0.381545	0.378089	0.375072	0.372482	0.370187	0.36804	0.366086	0.36426	0.362598	0.360814	0.358779	0.356379	0.353757	0.351096	0.348615	0.346442	0.344625	0.343044	0.341532	0.340138	0.339082	0.338547	0.338633	0.339446	0.341051	0.343478	0.346824	0.35134	0.357297	0.36459	0.372822	0.381691	0.390553	0.398938	0.406571	0.413597	0.419597
0.61502	0.580379	0.545019	0.512498	0.483392	0.458199	0.436998	0.419817	0.406302	0.395899	0.388045	0.382	0.377333	0.3737	0.370699	0.368196	0.366152	0.364312	0.362588	0.360997	0.359472	0.357913	0.356179	0.354179	0.351908	0.349471	0.347028	0.34475	0.342784	0.341153	0.339732	0.338434	0.337408	0.336846	0.336856	0.337569	0.339044	0.341321	0.344417	0.348477	0.353724	0.360332	0.36813	0.376716	0.385779	0.394614	0.402888	0.410625	0.417402	0.423344
0.58841	0.555716	0.522721	0.49287	0.466469	0.443696	0.424614	0.409166	0.39703	0.387686	0.380586	0.37512	0.370924	0.367732	0.365203	0.363183	0.361553	0.3601	0.358712	0.357407	0.355989	0.354473	0.352746	0.350821	0.348692	0.346433	0.344178	0.342113	0.340365	0.338915	0.337685	0.336717	0.336154	0.336117	0.336735	0.338096	0.340224	0.343144	0.346909	0.351658	0.357546	0.364684	0.372878	0.381715	0.390802	0.399562	0.407948	0.415429	0.42212	0.427933
0.565366	0.534844	0.504466	0.477256	0.453201	0.432476	0.415084	0.400996	0.389913	0.381323	0.374809	0.36982	0.366068	0.363338	0.361253	0.359605	0.358328	0.357185	0.356066	0.354862	0.353486	0.351963	0.35028	0.348464	0.346477	0.344385	0.342339	0.340519	0.338987	0.337748	0.336826	0.336294	0.336235	0.336798	0.338047	0.340048	0.342802	0.346368	0.350784	0.356149	0.36257	0.370134	0.378621	0.387542	0.396593	0.405479	0.413611	0.420993	0.427517	0.433373
0.54598	0.517941	0.490131	0.465147	0.443019	0.423884	0.407794	0.394727	0.384384	0.376369	0.370336	0.365796	0.362507	0.360208	0.358466	0.357137	0.356145	0.355253	0.354228	0.353057	0.351668	0.350173	0.348578	0.346872	0.345027	0.343134	0.34135	0.33978	0.338491	0.337558	0.337049	0.336999	0.337527	0.338715	0.340589	0.343205	0.346588	0.350785	0.355794	0.36168	0.368537	0.376426	0.385048	0.393988	0.403187	0.411836	0.419863	0.427053	0.433592	0.439406
0.53054	0.504847	0.479077	0.455842	0.435162	0.417236	0.402116	0.389762	0.379988	0.37245	0.366875	0.362808	0.359953	0.35799	0.356546	0.355478	0.354723	0.353916	0.352919	0.351725	0.350356	0.348935	0.347432	0.345849	0.34419	0.342577	0.34107	0.339778	0.338808	0.338277	0.338231	0.338754	0.3399	0.341711	0.344188	0.347422	0.351422	0.356197	0.361712	0.368033	0.375231	0.383301	0.39199	0.401108	0.410097	0.418645	0.426467	0.433652	0.440112	0.445936
0.518538	0.494544	0.470311	0.448352	0.428775	0.411748	0.397311	0.385519	0.37623	0.369157	0.36408	0.360466	0.357957	0.356293	0.355101	0.354264	0.353592	0.35281	0.351788	0.350607	0.349307	0.347967	0.346576	0.345169	0.3438	0.342496	0.341296	0.34034	0.339766	0.339684	0.340194	0.341326	0.343093	0.345507	0.348593	0.352434	0.357004	0.362278	0.368222	0.374888	0.382302	0.390487	0.39938	0.408337	0.41724	0.425581	0.433383	0.440462	0.4469	0.452697
0.508541	0.485883	0.462803	0.441861	0.423125	0.406757	0.392889	0.381603	0.372811	0.366254	0.361667	0.358426	0.356236	0.354835	0.353875	0.353135	0.352492	0.351685	0.350676	0.34956	0.348341	0.34711	0.345891	0.344782	0.343746	0.342789	0.341941	0.341379	0.341247	0.3417	0.342807	0.344555	0.346928	0.349953	0.353638	0.358044	0.363108	0.368808	0.375097	0.382	0.389568	0.39798	0.406761	0.415664	0.424371	0.43269	0.440367	0.447402	0.453779	0.459571
0.499806	0.478136	0.455997	0.435827	0.417723	0.401921	0.388581	0.377826	0.369594	0.363554	0.35938	0.356489	0.354584	0.353432	0.352584	0.351891	0.351231	0.350439	0.349496	0.348459	0.347349	0.34629	0.345375	0.344616	0.343956	0.343368	0.342912	0.342782	0.34316	0.344188	0.345902	0.348254	0.35124	0.354869	0.359113	0.364013	0.369503	0.37555	0.382087	0.389171	0.396985	0.405342	0.414104	0.422845	0.431533	0.439718	0.447333	0.45428	0.46062	0.466431
0.491705	0.470881	0.449448	0.429873	0.412328	0.397065	0.384297	0.374147	0.36648	0.360888	0.357106	0.354534	0.352906	0.351883	0.351101	0.35041	0.349774	0.34905	0.348189	0.347261	0.346324	0.345574	0.34502	0.344656	0.344376	0.344175	0.34414	0.344493	0.345417	0.347028	0.34934	0.352306	0.3559	0.360093	0.36483	0.370156	0.375996	0.382301	0.389038	0.39638	0.404197	0.412576	0.421212	0.429953	0.43851	0.446623	0.454127	0.461009	0.467336	0.473235
0.484001	0.463768	0.442879	0.423838	0.406843	0.392175	0.38007	0.370532	0.363363	0.358203	0.354782	0.352523	0.351052	0.350112	0.349348	0.348702	0.348141	0.3475	0.346747	0.345992	0.345366	0.344983	0.344834	0.344856	0.344954	0.345157	0.345576	0.346442	0.34792	0.350106	0.353027	0.356602	0.360767	0.365458	0.370623	0.376302	0.382409	0.388928	0.395933	0.403322	0.411202	0.419504	0.428162	0.436792	0.445272	0.453257	0.46067	0.467507	0.473898	0.479897
0.47631	0.456546	0.436181	0.417693	0.401321	0.387361	0.375924	0.366936	0.360252	0.355492	0.352427	0.350357	0.348995	0.348088	0.347389	0.34683	0.346357	0.345824	0.345243	0.344803	0.344548	0.344573	0.344814	0.345206	0.345695	0.346314	0.347213	0.348598	0.350621	0.353396	0.356922	0.361071	0.36574	0.370865	0.376386	0.382342	0.388675	0.395469	0.402553	0.410038	0.417893	0.426245	0.434816	0.443382	0.451728	0.459604	0.466947	0.473827	0.480298	0.486441
0.468525	0.449259	0.429453	0.411595	0.395976	0.382716	0.371882	0.363428	0.357193	0.352835	0.349994	0.34806	0.34675	0.345924	0.345324	0.344864	0.344501	0.34414	0.343877	0.34381	0.343964	0.344382	0.344989	0.345761	0.346633	0.347691	0.349073	0.35097	0.353551	0.356912	0.361011	0.365669	0.370777	0.376265	0.38207	0.388262	0.394877	0.401771	0.408974	0.416473	0.424408	0.43271	0.441237	0.449682	0.457911	0.465702	0.473071	0.480015	0.486622	0.492859
0.460754	0.442034	0.422866	0.405793	0.390897	0.378271	0.368019	0.360058	0.354275	0.350184	0.347506	0.34564	0.344434	0.343719	0.343226	0.342877	0.342683	0.342642	0.342751	0.343092	0.343636	0.344414	0.345391	0.346519	0.347795	0.349289	0.351146	0.353565	0.356704	0.360626	0.365234	0.370334	0.375811	0.38159	0.387641	0.394123	0.400856	0.407884	0.415129	0.42273	0.430655	0.438937	0.447359	0.455695	0.463828	0.471628	0.479043	0.486111	0.492791	0.499142
0.453197	0.435086	0.416751	0.400377	0.386129	0.374112	0.364391	0.35693	0.351455	0.347562	0.344967	0.343228	0.342146	0.341544	0.341164	0.340982	0.341109	0.341438	0.341948	0.342676	0.343573	0.344713	0.346029	0.347531	0.349203	0.351124	0.353467	0.35641	0.360091	0.364511	0.369562	0.375034	0.380809	0.386843	0.393192	0.399804	0.406682	0.413769	0.421131	0.428753	0.436685	0.444889	0.453214	0.461457	0.46959	0.477421	0.484947	0.492067	0.498843	0.505309
0.446007	0.428788	0.411103	0.395355	0.381729	0.370262	0.361085	0.353972	0.348725	0.344943	0.342495	0.340895	0.339938	0.339452	0.33924	0.339379	0.339875	0.340601	0.341493	0.342569	0.343826	0.345295	0.346967	0.348834	0.350892	0.353251	0.356082	0.359542	0.363705	0.36856	0.373984	0.37976	0.385796	0.392135	0.398625	0.405391	0.412341	0.419556	0.426961	0.434613	0.442501	0.450633	0.458879	0.467124	0.47528	0.483215	0.490778	0.497981	0.504859	0.511444
0.439845	0.423042	0.405913	0.390761	0.377689	0.366801	0.358006	0.351152	0.346034	0.342431	0.340137	0.338673	0.337837	0.337521	0.337633	0.338136	0.339023	0.340127	0.341363	0.342793	0.344373	0.346188	0.348205	0.350426	0.35288	0.35568	0.359002	0.362923	0.367507	0.372731	0.378464	0.384507	0.390854	0.397338	0.403992	0.410839	0.417924	0.425193	0.432645	0.440278	0.448124	0.456197	0.464449	0.472718	0.480971	0.488931	0.496563	0.503855	0.510842	0.51752
0.433714	0.417501	0.400991	0.38641	0.373968	0.363507	0.355008	0.348315	0.34341	0.339989	0.33785	0.336522	0.33587	0.335891	0.336371	0.337263	0.338529	0.339978	0.341571	0.343323	0.345247	0.347397	0.349748	0.352332	0.355188	0.358442	0.362201	0.366528	0.371472	0.377007	0.383012	0.389371	0.395867	0.402518	0.409262	0.416251	0.423403	0.430731	0.438187	0.445807	0.453626	0.461724	0.470011	0.478383	0.48666	0.494685	0.502402	0.509799	0.516876	0.523643
0.427989	0.41238	0.396433	0.382519	0.370533	0.360394	0.352072	0.345624	0.340922	0.337676	0.335683	0.33455	0.33425	0.334648	0.335515	0.336783	0.338392	0.340196	0.342108	0.3442	0.346455	0.348927	0.351619	0.354573	0.35785	0.36151	0.365656	0.37033	0.375587	0.381402	0.387726	0.394237	0.400903	0.407645	0.414537	0.421599	0.428816	0.436159	0.443619	0.451234	0.459095	0.467238	0.475628	0.484026	0.492365	0.500468	0.508283	0.515764	0.522925	0.529759
0.422741	0.407648	0.392415	0.378976	0.367324	0.357367	0.349319	0.343093	0.338584	0.335498	0.33371	0.332947	0.333037	0.333827	0.335069	0.336679	0.338642	0.340762	0.343013	0.34543	0.348003	0.350802	0.353843	0.357191	0.360845	0.364865	0.369343	0.374329	0.379873	0.386007	0.392491	0.399174	0.405933	0.412824	0.419794	0.426926	0.434163	0.441518	0.448989	0.456658	0.464575	0.472824	0.481246	0.489708	0.498121	0.506318	0.514212	0.521772	0.528995	0.535859
0.41783	0.403534	0.38878	0.375675	0.364198	0.354541	0.346729	0.340715	0.33638	0.333516	0.332121	0.331766	0.332258	0.333431	0.335017	0.336985	0.339266	0.341723	0.3443	0.347027	0.34992	0.353054	0.356471	0.360173	0.364162	0.368492	0.373279	0.378555	0.384417	0.390724	0.397385	0.404162	0.41107	0.41804	0.425085	0.432242	0.4395	0.446875	0.45441	0.462148	0.470176	0.47847	0.486964	0.495504	0.50401	0.512284	0.520255	0.527875	0.535123	0.541964
0.413873	0.399907	0.38543	0.372463	0.361301	0.351886	0.344298	0.33847	0.334373	0.331923	0.330957	0.331018	0.331903	0.333422	0.33537	0.337663	0.340284	0.343064	0.345949	0.348989	0.35221	0.355709	0.359463	0.363479	0.367759	0.372388	0.377467	0.383057	0.389109	0.395603	0.402362	0.409289	0.416275	0.423318	0.430392	0.437573	0.444856	0.452301	0.459912	0.467762	0.47585	0.484226	0.492804	0.50144	0.510023	0.518372	0.526399	0.534039	0.541255	0.54805
0.409989	0.396278	0.381931	0.369331	0.358434	0.349269	0.341892	0.33633	0.332684	0.330687	0.330163	0.330635	0.33188	0.33377	0.336054	0.338699	0.341647	0.344734	0.34793	0.351292	0.354872	0.358698	0.362753	0.367043	0.371613	0.376535	0.381921	0.387718	0.393968	0.400574	0.407485	0.414492	0.42155	0.428623	0.435728	0.442941	0.450301	0.457828	0.465556	0.473482	0.481666	0.490138	0.49882	0.50754	0.516199	0.524604	0.532649	0.54025	0.547416	0.554098
0.406081	0.392445	0.378547	0.366234	0.355612	0.346679	0.339599	0.334527	0.331366	0.329832	0.329741	0.330588	0.332216	0.334449	0.337095	0.34008	0.343336	0.346733	0.350249	0.353964	0.357867	0.361985	0.366301	0.370874	0.375734	0.380952	0.386561	0.392567	0.398945	0.405711	0.412705	0.419785	0.426872	0.433974	0.441114	0.448408	0.455855	0.463504	0.471319	0.479351	0.487645	0.496229	0.505	0.513801	0.522518	0.53094	0.538939	0.546487	0.55353	0.560059
0.401848	0.388823	0.375229	0.363215	0.352839	0.344229	0.337681	0.333128	0.330456	0.329374	0.329674	0.330916	0.332895	0.335495	0.338491	0.341796	0.345364	0.349076	0.352944	0.356975	0.361165	0.365535	0.370129	0.374989	0.380135	0.385592	0.391418	0.397571	0.404117	0.410975	0.418043	0.42515	0.432263	0.439398	0.446622	0.454005	0.461575	0.469316	0.477245	0.485396	0.493811	0.502493	0.51135	0.520213	0.528946	0.537319	0.545262	0.552678	0.559555	0.565905
0.398432	0.385496	0.372152	0.360352	0.350302	0.342257	0.336255	0.332206	0.330003	0.329323	0.330029	0.331627	0.333979	0.336931	0.340252	0.343878	0.347761	0.351823	0.356003	0.360313	0.364749	0.369393	0.374272	0.379408	0.384805	0.390487	0.396475	0.4028	0.409451	0.416388	0.423481	0.430608	0.437749	0.444963	0.452275	0.459779	0.467442	0.475298	0.48335	0.491627	0.500145	0.508919	0.517841	0.526723	0.535406	0.543721	0.551524	0.558763	0.565449	0.571603
0.39473	0.382115	0.369022	0.357595	0.34817	0.34071	0.335248	0.331699	0.329926	0.329675	0.33075	0.332731	0.335441	0.338721	0.34237	0.346321	0.350552	0.354923	0.359379	0.363929	0.368635	0.37356	0.378709	0.384104	0.389731	0.395593	0.40176	0.408207	0.414949	0.421923	0.42904	0.436197	0.443418	0.450724	0.458163	0.465766	0.473552	0.481539	0.489725	0.498115	0.506734	0.515582	0.524532	0.533369	0.541995	0.550165	0.557782	0.564818	0.571298	0.577236
0.391213	0.378804	0.366118	0.355372	0.346562	0.339659	0.33472	0.33162	0.330295	0.330431	0.331896	0.334239	0.337279	0.340886	0.344864	0.349172	0.35371	0.358351	0.363042	0.367857	0.372843	0.378032	0.383444	0.389073	0.394892	0.400938	0.407238	0.413786	0.420578	0.427584	0.43473	0.441966	0.449277	0.456711	0.464251	0.471979	0.479899	0.488024	0.496328	0.504825	0.513526	0.522409	0.53132	0.540105	0.548584	0.556561	0.563966	0.570787	0.577046	0.582742
0.387668	0.375741	0.363827	0.353719	0.345476	0.339111	0.334638	0.332005	0.33108	0.331625	0.333454	0.336128	0.339495	0.343428	0.347768	0.352387	0.357192	0.362061	0.367014	0.372107	0.377353	0.382809	0.388455	0.394284	0.400289	0.406482	0.41289	0.4195	0.426334	0.433375	0.440598	0.447921	0.455359	0.462891	0.470557	0.47842	0.48648	0.494725	0.50314	0.511724	0.520469	0.529323	0.538186	0.546828	0.555111	0.56287	0.570053	0.576648	0.582655	0.588108
0.384609	0.373567	0.36227	0.352685	0.344971	0.339069	0.33507	0.332846	0.332339	0.333262	0.335419	0.338415	0.342105	0.346398	0.351051	0.355936	0.360964	0.366091	0.371321	0.376671	0.382183	0.387871	0.393721	0.399733	0.405894	0.412199	0.418676	0.425335	0.432208	0.439323	0.446627	0.45407	0.461599	0.469252	0.47705	0.485051	0.49323	0.501585	0.510089	0.518722	0.527449	0.536261	0.544987	0.553436	0.561498	0.56903	0.575982	0.582318	0.588079	0.593285
0.382832	0.372222	0.361335	0.352238	0.344971	0.339545	0.335959	0.334164	0.334042	0.335301	0.337775	0.34109	0.34514	0.349741	0.354657	0.359763	0.365046	0.370449	0.375932	0.381549	0.387292	0.393183	0.399212	0.405384	0.411657	0.418039	0.424571	0.431274	0.438219	0.44541	0.452826	0.460352	0.467996	0.475775	0.483707	0.491825	0.500114	0.508558	0.517113	0.525737	0.534428	0.543113	0.551652	0.559883	0.567716	0.575014	0.5817	0.587787	0.593296	0.598241
0.381356	0.371141	0.360766	0.35214	0.345376	0.340389	0.337253	0.335858	0.33608	0.337669	0.340458	0.344133	0.348489	0.353348	0.358484	0.363846	0.369403	0.375057	0.380807	0.386653	0.392599	0.398668	0.404859	0.411147	0.417508	0.423959	0.430545	0.437325	0.44435	0.451651	0.45915	0.466791	0.474561	0.482476	0.490528	0.498757	0.507137	0.515637	0.52419	0.532783	0.54136	0.54987	0.558197	0.566201	0.573799	0.580825	0.587259	0.59309	0.598329	0.603015
0.3801	0.370448	0.360568	0.352473	0.346171	0.34166	0.338937	0.337897	0.338451	0.340364	0.343513	0.34749	0.352099	0.357171	0.362563	0.368201	0.374008	0.379927	0.385904	0.391952	0.398071	0.404302	0.410608	0.416987	0.423425	0.42994	0.436604	0.443463	0.450591	0.457977	0.465588	0.473353	0.481258	0.489291	0.497455	0.505776	0.514212	0.522714	0.53124	0.53973	0.548146	0.556454	0.564559	0.57233	0.579653	0.586426	0.592599	0.598151	0.603116	0.607564
0.379372	0.37019	0.360859	0.353244	0.347442	0.343362	0.340995	0.340291	0.341168	0.343452	0.346897	0.351117	0.35593	0.361257	0.366926	0.372816	0.378887	0.38503	0.391203	0.397416	0.403691	0.410027	0.416418	0.422871	0.429373	0.435962	0.442697	0.449645	0.456855	0.464346	0.472076	0.479969	0.487987	0.496128	0.504381	0.512758	0.521196	0.529672	0.538102	0.546442	0.55467	0.562765	0.57064	0.578139	0.585208	0.591717	0.597604	0.602868	0.607582	0.611828
0.379011	0.370423	0.361593	0.354514	0.349159	0.345442	0.34341	0.343029	0.344283	0.346863	0.350539	0.354951	0.360016	0.36562	0.371542	0.377694	0.383985	0.390318	0.396648	0.40301	0.409379	0.415791	0.42225	0.428765	0.435334	0.441988	0.448797	0.455824	0.463135	0.470741	0.478594	0.486596	0.494718	0.502946	0.511253	0.519631	0.528044	0.536426	0.544715	0.552878	0.560904	0.568774	0.576381	0.583627	0.590431	0.596648	0.602235	0.607237	0.611743	0.615808
0.379272	0.371155	0.362896	0.356285	0.351288	0.347904	0.346186	0.346188	0.34773	0.350533	0.354384	0.359044	0.364388	0.370243	0.376425	0.382791	0.389263	0.395743	0.40221	0.408651	0.41508	0.421546	0.428056	0.434627	0.441248	0.447956	0.454837	0.461958	0.469378	0.477101	0.485056	0.493158	0.501361	0.509639	0.517947	0.526298	0.534619	0.542864	0.550984	0.558954	0.566763	0.574373	0.58173	0.588712	0.595219	0.601128	0.606442	0.611231	0.615545	0.619478
0.379934	0.372461	0.364689	0.358436	0.353765	0.350692	0.34936	0.349643	0.351391	0.354359	0.358453	0.363394	0.368987	0.375103	0.381493	0.38803	0.394638	0.401246	0.407778	0.414266	0.420736	0.427244	0.4338	0.440413	0.447072	0.453848	0.46082	0.468046	0.47558	0.483402	0.491454	0.499634	0.507885	0.516161	0.524441	0.532701	0.540887	0.548967	0.556901	0.564661	0.572218	0.579582	0.586677	0.593364	0.599558	0.605186	0.610282	0.614868	0.619046	0.622881
0.381382	0.37434	0.366882	0.360942	0.356565	0.353887	0.35282	0.35329	0.355184	0.358392	0.362767	0.367954	0.373808	0.380128	0.386678	0.39334	0.400064	0.406721	0.413284	0.419799	0.426297	0.432839	0.439425	0.446058	0.452781	0.459643	0.466716	0.474054	0.481683	0.489599	0.497727	0.505952	0.514198	0.522446	0.530635	0.53876	0.546784	0.554681	0.562409	0.569926	0.577242	0.584349	0.591153	0.597527	0.603435	0.608841	0.613726	0.618172	0.622244	0.625998
0.383173	0.376404	0.369265	0.363633	0.359672	0.357255	0.356357	0.356959	0.359092	0.362586	0.367207	0.372658	0.378715	0.38519	0.391859	0.398628	0.405392	0.41207	0.418652	0.425189	0.431715	0.438282	0.444881	0.451578	0.458388	0.465355	0.47254	0.479973	0.487699	0.495692	0.503866	0.512086	0.520304	0.528458	0.536513	0.544478	0.552321	0.560014	0.567506	0.574785	0.58185	0.588673	0.595168	0.601259	0.606943	0.612132	0.616874	0.621208	0.625197	0.628898
0.384993	0.378581	0.371778	0.366612	0.362907	0.360645	0.359861	0.360703	0.363127	0.366873	0.371762	0.377415	0.383625	0.390214	0.396985	0.403784	0.410563	0.417254	0.423854	0.430417	0.436967	0.443543	0.450209	0.456997	0.463916	0.470998	0.478282	0.485816	0.493621	0.501665	0.509834	0.518026	0.526149	0.534168	0.542064	0.549849	0.557489	0.564949	0.572206	0.579239	0.586029	0.592554	0.59877	0.604638	0.610102	0.615147	0.619773	0.624023	0.62795	0.631617
0.387013	0.380941	0.37466	0.369737	0.366157	0.363988	0.363441	0.364577	0.367255	0.37127	0.37636	0.382164	0.388483	0.39517	0.401963	0.408767	0.415552	0.422259	0.428882	0.435467	0.442024	0.448669	0.455428	0.462329	0.469366	0.476551	0.483938	0.491555	0.499415	0.50746	0.515603	0.5237	0.531686	0.539542	0.547259	0.554842	0.56225	0.569477	0.576491	0.583258	0.589764	0.596018	0.602015	0.607664	0.612983	0.617909	0.62245	0.626631	0.630519	0.634198
0.389191	0.383746	0.377662	0.372823	0.369303	0.367371	0.367125	0.368521	0.371471	0.375684	0.380922	0.38683	0.393243	0.399945	0.406733	0.413536	0.420333	0.42706	0.433704	0.440294	0.446922	0.453663	0.460539	0.467562	0.474705	0.481996	0.489471	0.497148	0.505016	0.513037	0.521086	0.529044	0.536865	0.544541	0.552057	0.559408	0.566585	0.573571	0.580325	0.58682	0.593067	0.599106	0.604888	0.610394	0.615594	0.620434	0.624899	0.629037	0.632934	0.636652
0.392109	0.386649	0.380555	0.375735	0.372456	0.370837	0.370857	0.372527	0.375674	0.380027	0.385364	0.391363	0.397783	0.404475	0.411257	0.418065	0.424881	0.431628	0.438276	0.44494	0.451668	0.458531	0.465533	0.472666	0.479919	0.487301	0.494841	0.502534	0.510383	0.518315	0.526226	0.534018	0.541656	0.54913	0.556415	0.563535	0.570472	0.577201	0.583692	0.589938	0.595978	0.60181	0.607451	0.612841	0.617954	0.622714	0.627133	0.631277	0.635206	0.638982
0.394459	0.389016	0.382974	0.378454	0.375532	0.374211	0.374523	0.3764	0.379692	0.38415	0.389585	0.395596	0.402013	0.408706	0.415499	0.422335	0.42918	0.435942	0.442677	0.449453	0.456315	0.463313	0.470434	0.477684	0.485035	0.49249	0.500057	0.507735	0.515504	0.523304	0.531049	0.538656	0.546091	0.553332	0.560385	0.567267	0.57395	0.580419	0.586669	0.592714	0.598557	0.604255	0.609786	0.615092	0.620124	0.624836	0.629259	0.633429	0.637413	0.641252
0.396334	0.390976	0.385321	0.381218	0.378626	0.377606	0.378126	0.380144	0.383539	0.388093	0.393538	0.399546	0.405966	0.412675	0.419499	0.426369	0.433236	0.440093	0.446949	0.453867	0.460872	0.467996	0.475239	0.482592	0.490023	0.497516	0.50507	0.512678	0.520322	0.527962	0.535521	0.542923	0.550123	0.557132	0.563948	0.570576	0.577001	0.583233	0.589286	0.595144	0.60086	0.606454	0.611904	0.617132	0.622115	0.62683	0.631274	0.635495	0.639536	0.643456
0.397887	0.393074	0.3879	0.38415	0.38185	0.381023	0.381665	0.383772	0.387253	0.391804	0.397238	0.403245	0.40968	0.41642	0.42328	0.430174	0.43714	0.444125	0.451128	0.458195	0.46533	0.47258	0.479931	0.487368	0.494844	0.502328	0.50982	0.517313	0.524804	0.53226	0.539614	0.546779	0.553746	0.560517	0.567079	0.57345	0.57964	0.585678	0.59155	0.597285	0.602904	0.608422	0.613798	0.618978	0.623965	0.628696	0.633189	0.637463	0.64158	0.645593
0.400061	0.395705	0.39084	0.387323	0.385168	0.384416	0.38512	0.387292	0.390751	0.395275	0.400703	0.406722	0.413188	0.419964	0.426851	0.433849	0.440948	0.448087	0.455244	0.462447	0.469712	0.477073	0.484511	0.492001	0.49947	0.506902	0.514288	0.521636	0.528948	0.5362	0.543316	0.550247	0.556973	0.563487	0.569793	0.575929	0.581926	0.587786	0.593539	0.599184	0.604733	0.610184	0.615515	0.620701	0.625702	0.630481	0.635022	0.639367	0.643574	0.64768
0.402624	0.398523	0.393831	0.390418	0.388302	0.387596	0.388358	0.390503	0.393938	0.398461	0.403914	0.409977	0.416493	0.423311	0.430317	0.437463	0.444732	0.452037	0.459342	0.466682	0.474065	0.481519	0.489016	0.496501	0.503927	0.511263	0.518511	0.525682	0.532792	0.539808	0.546687	0.553377	0.559844	0.566099	0.57217	0.578114	0.583935	0.58968	0.595351	0.600931	0.606423	0.611835	0.617176	0.622379	0.627426	0.63225	0.636857	0.641291	0.64559	0.649762
0.405175	0.40121	0.396595	0.393192	0.391123	0.39048	0.391223	0.393357	0.39681	0.401378	0.406898	0.413033	0.419613	0.426575	0.43375	0.441085	0.448536	0.456004	0.463456	0.470925	0.478406	0.485924	0.493417	0.500865	0.508203	0.515409	0.522483	0.529453	0.536329	0.543108	0.549745	0.556173	0.562376	0.568392	0.574273	0.580044	0.585754	0.591424	0.597034	0.602568	0.608027	0.613454	0.618817	0.624069	0.629159	0.634045	0.638741	0.643265	0.647627	0.651832
0.407466	0.403576	0.398951	0.39561	0.393618	0.392968	0.39372	0.395896	0.399419	0.404078	0.409695	0.41592	0.422668	0.429821	0.437207	0.444741	0.45237	0.459996	0.467587	0.475159	0.482709	0.490224	0.497683	0.505047	0.512261	0.519296	0.526168	0.532907	0.539544	0.546081	0.552455	0.558616	0.564578	0.570403	0.576112	0.581775	0.587415	0.593028	0.598601	0.604108	0.60959	0.615047	0.620461	0.625756	0.630907	0.635882	0.640668	0.645253	0.649647	0.653867
0.409417	0.405501	0.400966	0.397716	0.39573	0.395107	0.395926	0.398197	0.401836	0.406615	0.412346	0.418765	0.425726	0.43311	0.44071	0.448437	0.456234	0.464006	0.471706	0.47935	0.486896	0.494378	0.501754	0.508997	0.51604	0.522873	0.529517	0.536015	0.542411	0.548687	0.554792	0.560709	0.566479	0.572131	0.577735	0.583333	0.588919	0.594499	0.600049	0.605585	0.611108	0.61662	0.62208	0.627438	0.632679	0.637744	0.642589	0.647207	0.651616	0.655832
0.410856	0.40711	0.402689	0.399453	0.397512	0.396977	0.397914	0.400322	0.404103	0.409019	0.414964	0.421614	0.428823	0.436434	0.444238	0.452141	0.460092	0.467978	0.475751	0.48339	0.490901	0.498299	0.505555	0.512626	0.519466	0.526075	0.532476	0.538733	0.544872	0.550883	0.556742	0.562466	0.568062	0.57361	0.579152	0.584698	0.590255	0.595815	0.601399	0.606984	0.612568	0.618132	0.623659	0.629108	0.634441	0.639565	0.644443	0.649075	0.653482	0.657694
0.412183	0.40853	0.404095	0.400899	0.399055	0.398649	0.399738	0.4023	0.40623	0.411373	0.417562	0.424469	0.431913	0.439736	0.447721	0.455782	0.46385	0.471811	0.479577	0.487181	0.494606	0.501882	0.508964	0.515831	0.52245	0.528815	0.534975	0.540979	0.546861	0.55263	0.558297	0.563844	0.569336	0.574822	0.580314	0.585832	0.591372	0.596969	0.602608	0.60826	0.613904	0.61954	0.625162	0.630706	0.636098	0.641256	0.64615	0.650783	0.655189	0.659364
0.413236	0.409549	0.405162	0.402077	0.40038	0.400143	0.401399	0.404124	0.408291	0.413685	0.42014	0.427288	0.434948	0.442955	0.451103	0.459281	0.467424	0.475378	0.483107	0.490623	0.497923	0.505024	0.5119	0.518548	0.524921	0.531047	0.536959	0.542716	0.548362	0.55394	0.55943	0.564874	0.570302	0.575739	0.581204	0.586707	0.592286	0.597942	0.603654	0.609373	0.615096	0.620833	0.626553	0.632159	0.637588	0.642765	0.647662	0.652296	0.656668	0.660804
0.413806	0.410223	0.405973	0.403049	0.401536	0.401476	0.402905	0.405872	0.410295	0.415958	0.422655	0.43002	0.437864	0.446034	0.4543	0.462552	0.470687	0.478602	0.486241	0.493631	0.500754	0.507646	0.514305	0.520705	0.526841	0.532725	0.5384	0.54393	0.549389	0.554793	0.560179	0.565558	0.570937	0.576347	0.581798	0.587341	0.592983	0.598716	0.604501	0.610307	0.616137	0.621977	0.627762	0.633409	0.638858	0.644041	0.648943	0.653548	0.657885	0.661989
0.414085	0.410661	0.40657	0.403834	0.402498	0.402608	0.404275	0.407492	0.412178	0.418076	0.424982	0.432526	0.44053	0.448817	0.457156	0.465399	0.473495	0.481323	0.488838	0.496052	0.502967	0.509643	0.516054	0.522219	0.52812	0.533781	0.539239	0.544585	0.549876	0.555177	0.560495	0.565824	0.571173	0.576569	0.582063	0.58767	0.593392	0.599203	0.605083	0.611001	0.616939	0.62285	0.62868	0.634352	0.639812	0.645005	0.649881	0.654456	0.658763	0.662843
0.414118	0.410861	0.40696	0.404391	0.403212	0.40355	0.405455	0.408923	0.413832	0.419927	0.427006	0.434702	0.44282	0.45118	0.459509	0.467714	0.475726	0.483434	0.49078	0.49779	0.504492	0.510923	0.517101	0.523038	0.528729	0.534186	0.539463	0.544649	0.549835	0.555066	0.560334	0.56563	0.570967	0.576405	0.581964	0.587655	0.593461	0.599373	0.60537	0.6114	0.617416	0.623378	0.629238	0.634927	0.640401	0.645573	0.650426	0.654971	0.659251	0.663289
0.413904	0.410864	0.407115	0.404689	0.403725	0.404288	0.406429	0.410107	0.415197	0.421454	0.428676	0.436483	0.444672	0.453023	0.461315	0.469438	0.477338	0.484886	0.492032	0.498834	0.505294	0.511494	0.517448	0.523187	0.528687	0.533968	0.539092	0.544173	0.549287	0.554467	0.5597	0.564987	0.570365	0.575867	0.581515	0.587297	0.593209	0.599239	0.605352	0.611467	0.61754	0.623537	0.629421	0.635126	0.640586	0.645741	0.650566	0.655082	0.659321	0.663323
0.413551	0.41064	0.407007	0.404779	0.404028	0.404813	0.40715	0.410989	0.416229	0.422617	0.429945	0.437822	0.446001	0.454319	0.462535	0.47055	0.478301	0.485655	0.492598	0.499164	0.505395	0.511376	0.517141	0.522698	0.528026	0.533164	0.538182	0.543188	0.548252	0.553399	0.558626	0.563954	0.569395	0.574989	0.580734	0.586626	0.592659	0.598808	0.605011	0.611189	0.617304	0.623331	0.629235	0.634932	0.640381	0.645508	0.650302	0.654778	0.658982	0.662941
0.412884	0.410096	0.406661	0.404641	0.404102	0.405073	0.407553	0.411533	0.416893	0.423381	0.430778	0.438646	0.446794	0.455045	0.46316	0.471038	0.478601	0.48576	0.492472	0.49881	0.504826	0.510624	0.516215	0.521605	0.526798	0.531829	0.536769	0.541725	0.546761	0.551908	0.557176	0.562565	0.568102	0.573799	0.579659	0.585674	0.591828	0.598072	0.604344	0.610569	0.616721	0.622771	0.628673	0.634363	0.639786	0.644881	0.649635	0.654078	0.658239	0.66216
0.411878	0.409322	0.406093	0.404277	0.403917	0.405013	0.407627	0.411713	0.417168	0.423721	0.431111	0.438951	0.447043	0.455204	0.463196	0.470892	0.478266	0.4852	0.491688	0.497814	0.503651	0.509282	0.514707	0.519967	0.525051	0.53	0.534892	0.539824	0.544867	0.550058	0.555387	0.560877	0.566522	0.572337	0.578321	0.584458	0.59071	0.597029	0.603354	0.609624	0.615801	0.621854	0.627754	0.633421	0.638809	0.643867	0.64859	0.65299	0.657113	0.660987
0.410695	0.408359	0.405319	0.403676	0.403418	0.404642	0.407348	0.411527	0.417046	0.423592	0.430961	0.438757	0.446771	0.454826	0.462645	0.470158	0.477313	0.484023	0.4903	0.496252	0.501925	0.507389	0.512687	0.517831	0.522824	0.527725	0.532595	0.537543	0.542632	0.547886	0.553321	0.558925	0.564692	0.570631	0.576737	0.582975	0.589309	0.595686	0.602062	0.608359	0.614546	0.620601	0.62648	0.632113	0.637466	0.642492	0.647173	0.651537	0.655613	0.659436
0.409374	0.407231	0.404362	0.402796	0.402667	0.403972	0.40677	0.411012	0.416527	0.423054	0.430391	0.438122	0.446049	0.453937	0.461577	0.468875	0.475806	0.482305	0.488409	0.4942	0.499703	0.505039	0.510214	0.515258	0.520201	0.525085	0.529979	0.534976	0.540133	0.545501	0.551058	0.556788	0.562676	0.568737	0.574947	0.581273	0.587668	0.594104	0.60051	0.606822	0.613013	0.61905	0.624895	0.630496	0.635819	0.640805	0.64545	0.649766	0.653796	0.65756
0.407909	0.405968	0.403139	0.401711	0.401654	0.403056	0.40592	0.410161	0.415661	0.422167	0.429451	0.437114	0.444879	0.452595	0.460021	0.467092	0.473809	0.480136	0.486078	0.491696	0.49707	0.502273	0.507337	0.512328	0.517258	0.522177	0.527122	0.532194	0.537474	0.542974	0.54866	0.554511	0.560521	0.566687	0.57299	0.579382	0.585842	0.592309	0.598734	0.605054	0.61123	0.617236	0.623052	0.628625	0.633909	0.638859	0.643454	0.647729	0.651702	0.6554
0.406412	0.404436	0.40177	0.400403	0.400452	0.401924	0.404793	0.409024	0.414516	0.420979	0.428214	0.43572	0.443316	0.450819	0.458014	0.464866	0.471408	0.477572	0.483336	0.488821	0.494051	0.499131	0.504138	0.509118	0.514091	0.519064	0.524091	0.529295	0.53472	0.540357	0.546164	0.552135	0.558252	0.564515	0.570889	0.577352	0.583845	0.590336	0.596771	0.603077	0.609226	0.615208	0.620998	0.626535	0.631783	0.636682	0.641241	0.645458	0.649365	0.652999
0.404451	0.40277	0.400171	0.398934	0.399064	0.40055	0.403417	0.407654	0.413117	0.419549	0.426632	0.433971	0.441356	0.448622	0.455593	0.462264	0.468641	0.474622	0.480248	0.48558	0.490674	0.495695	0.500691	0.505723	0.510753	0.515818	0.520987	0.52635	0.531921	0.537681	0.543609	0.549687	0.555906	0.562244	0.568694	0.575191	0.581713	0.588216	0.59464	0.600922	0.607052	0.61301	0.618769	0.624272	0.629468	0.634334	0.638835	0.642985	0.646822	0.650403
0.402788	0.401055	0.398586	0.397419	0.397561	0.399041	0.401924	0.40614	0.411589	0.417868	0.424785	0.43191	0.439049	0.446085	0.452867	0.459365	0.465551	0.471386	0.476847	0.482027	0.487057	0.492065	0.497119	0.50221	0.50734	0.512558	0.517898	0.523418	0.529114	0.534997	0.541034	0.54722	0.553516	0.559935	0.56642	0.57295	0.579486	0.585979	0.592379	0.598648	0.604756	0.610691	0.616417	0.621868	0.627034	0.631841	0.636272	0.640349	0.644134	0.647685
0.400745	0.399252	0.396873	0.39573	0.395872	0.397384	0.400261	0.404485	0.409784	0.415897	0.422599	0.429473	0.436377	0.443221	0.449827	0.456126	0.46216	0.46782	0.473116	0.47823	0.483246	0.488318	0.493435	0.498634	0.503927	0.509331	0.51484	0.52049	0.526313	0.53231	0.538458	0.544724	0.551107	0.557563	0.564085	0.570631	0.577158	0.583627	0.590017	0.596267	0.60236	0.608265	0.61394	0.619364	0.624471	0.629207	0.633561	0.637583	0.64134	0.644873
0.398977	0.397508	0.395128	0.393966	0.394147	0.395657	0.398561	0.40263	0.407759	0.413653	0.420093	0.426725	0.433432	0.440096	0.446493	0.452632	0.458477	0.463956	0.469182	0.47428	0.479366	0.484503	0.489732	0.495104	0.500598	0.506183	0.511827	0.517607	0.52355	0.529663	0.535895	0.542253	0.548673	0.555169	0.56171	0.568247	0.574749	0.58121	0.587583	0.593825	0.599892	0.605748	0.611401	0.616767	0.621801	0.626455	0.630753	0.634748	0.638491	0.642015
0.397071	0.395609	0.393208	0.392105	0.392298	0.393862	0.39661	0.400507	0.405416	0.411041	0.417236	0.423671	0.430198	0.436648	0.442878	0.448818	0.454471	0.459878	0.465087	0.470261	0.475416	0.480672	0.486084	0.491671	0.497358	0.503084	0.508864	0.514771	0.520836	0.527037	0.533366	0.539763	0.546226	0.552745	0.559276	0.565788	0.572284	0.578729	0.5851	0.591318	0.597341	0.603179	0.608775	0.614069	0.619016	0.623613	0.627885	0.63187	0.635609	0.639106
0.395053	0.393551	0.391241	0.390159	0.390435	0.391833	0.394404	0.398079	0.402712	0.408087	0.414086	0.420342	0.426651	0.432932	0.438956	0.44469	0.45027	0.455661	0.460953	0.4662	0.47148	0.476929	0.482569	0.48836	0.494195	0.500064	0.505978	0.512014	0.518171	0.524474	0.530843	0.537286	0.543776	0.550284	0.55679	0.563297	0.569778	0.576224	0.582574	0.588752	0.594761	0.600546	0.606069	0.611274	0.616164	0.620734	0.624999	0.628984	0.632697	0.63619
0.39284	0.3915	0.389216	0.388249	0.388337	0.389546	0.39189	0.395282	0.399662	0.404842	0.410666	0.416704	0.422844	0.428912	0.434722	0.440385	0.445949	0.451431	0.456802	0.462181	0.467663	0.473352	0.479207	0.485153	0.491138	0.49715	0.503198	0.509331	0.515596	0.52194	0.528359	0.53483	0.54131	0.54779	0.554293	0.560786	0.56727	0.573698	0.58001	0.586178	0.592138	0.597851	0.603286	0.608432	0.613295	0.61786	0.622128	0.626086	0.629793	0.633278
0.390869	0.389484	0.387338	0.386125	0.385995	0.386963	0.389011	0.392146	0.396334	0.401342	0.40695	0.412821	0.418746	0.424594	0.430334	0.435982	0.441647	0.447213	0.452721	0.458314	0.464047	0.469962	0.475979	0.48208	0.488216	0.494368	0.500519	0.506764	0.513072	0.51947	0.525919	0.53238	0.53883	0.545308	0.551798	0.558296	0.564763	0.571153	0.577459	0.583581	0.589471	0.595097	0.600472	0.605592	0.610452	0.615022	0.619262	0.623213	0.626912	0.63034
0.388727	0.387573	0.3851	0.383638	0.383262	0.383925	0.385722	0.388675	0.392706	0.397506	0.402958	0.408617	0.414323	0.420109	0.425841	0.4316	0.437357	0.44307	0.448803	0.45466	0.46063	0.466713	0.472893	0.479153	0.485435	0.491696	0.497964	0.504255	0.510619	0.517049	0.523489	0.52992	0.536368	0.542833	0.54933	0.555812	0.562242	0.568629	0.574892	0.580946	0.586751	0.592317	0.597667	0.602784	0.60765	0.612192	0.616422	0.620365	0.624006	0.627372
0.386995	0.385236	0.382457	0.380737	0.380045	0.380462	0.382093	0.384909	0.388745	0.393402	0.39865	0.404095	0.40975	0.415539	0.421395	0.427255	0.433169	0.439119	0.445129	0.451233	0.457379	0.463631	0.469979	0.476392	0.482788	0.489169	0.495485	0.501835	0.508234	0.514657	0.521068	0.527497	0.533932	0.540404	0.546886	0.553332	0.559761	0.566106	0.572302	0.578273	0.58402	0.589562	0.594909	0.600033	0.60487	0.609399	0.613621	0.617506	0.621081	0.624369
0.384032	0.382106	0.379151	0.377153	0.376255	0.376547	0.378082	0.380734	0.384456	0.38893	0.393979	0.399394	0.405071	0.411004	0.416976	0.423005	0.42917	0.435412	0.441681	0.44797	0.454294	0.460723	0.467229	0.473762	0.480283	0.486715	0.493093	0.499479	0.505875	0.512272	0.518683	0.525101	0.531542	0.538	0.544446	0.550892	0.557282	0.563561	0.569676	0.57559	0.581314	0.586852	0.592205	0.5973	0.602123	0.606645	0.610807	0.614623	0.618117	0.621322
0.38074	0.378635	0.375384	0.373189	0.372192	0.372414	0.373807	0.376367	0.379921	0.384204	0.389242	0.394696	0.400536	0.406597	0.412748	0.419042	0.425511	0.432021	0.438482	0.444955	0.451461	0.458054	0.464684	0.471346	0.477918	0.484415	0.490829	0.497216	0.50359	0.50999	0.516389	0.522813	0.529239	0.53566	0.542109	0.548515	0.554838	0.561036	0.567094	0.572986	0.578706	0.584249	0.589573	0.594653	0.599467	0.603927	0.608017	0.611748	0.615155	0.618286
0.377132	0.374666	0.371238	0.368974	0.367942	0.368047	0.369374	0.371782	0.375157	0.379451	0.384547	0.390186	0.396169	0.402423	0.408852	0.415462	0.422209	0.428917	0.435567	0.442228	0.448903	0.455624	0.462386	0.469099	0.475737	0.482269	0.488686	0.495055	0.501436	0.507825	0.514231	0.520639	0.527027	0.533451	0.53986	0.546199	0.552441	0.558582	0.564618	0.570504	0.576226	0.581739	0.587048	0.592119	0.59687	0.601253	0.605254	0.608893	0.612223	0.615269
0.372874	0.370302	0.366867	0.364613	0.363491	0.363557	0.364751	0.366993	0.370406	0.374779	0.380087	0.385886	0.392078	0.398626	0.405384	0.41228	0.419231	0.426132	0.432973	0.439808	0.446613	0.453469	0.460282	0.467062	0.473734	0.480271	0.486674	0.493054	0.499425	0.505824	0.512213	0.518582	0.524973	0.531355	0.537696	0.543953	0.550137	0.556257	0.562286	0.568173	0.573864	0.579363	0.584662	0.589667	0.594338	0.598628	0.602532	0.606089	0.609328	0.612288
0.368479	0.365922	0.362521	0.360179	0.359032	0.358968	0.359999	0.362305	0.365817	0.370428	0.375912	0.381934	0.388436	0.395327	0.40238	0.409482	0.416627	0.423722	0.43074	0.437705	0.444648	0.451552	0.458433	0.465245	0.471922	0.478448	0.484865	0.491236	0.497621	0.504004	0.510352	0.516723	0.523071	0.529383	0.53564	0.541837	0.547999	0.554111	0.56014	0.565994	0.571673	0.577162	0.582392	0.587314	0.591887	0.596074	0.599891	0.603351	0.6065	0.60936
0.364178	0.361648	0.358136	0.355771	0.35449	0.354259	0.355383	0.357812	0.361594	0.366399	0.372122	0.378472	0.385333	0.392529	0.399789	0.407086	0.414426	0.4217	0.428848	0.435952	0.442941	0.449912	0.456821	0.463637	0.470306	0.476848	0.483256	0.489646	0.496017	0.502358	0.508708	0.515033	0.521308	0.527533	0.533728	0.539903	0.546057	0.552167	0.558162	0.564006	0.569673	0.57509	0.580234	0.585054	0.589519	0.593614	0.597327	0.600693	0.603735	0.606522
0.359996	0.357279	0.353754	0.351246	0.349792	0.349693	0.350971	0.353709	0.357708	0.36277	0.368843	0.375571	0.382747	0.390152	0.397609	0.405101	0.412621	0.420024	0.427311	0.434458	0.441512	0.448509	0.455421	0.462228	0.468914	0.475448	0.48188	0.488256	0.494586	0.50093	0.507233	0.513482	0.519665	0.525826	0.531998	0.538165	0.544317	0.550392	0.556376	0.562207	0.567799	0.573128	0.578167	0.582875	0.587243	0.591227	0.594842	0.598095	0.60106	0.603833
0.355531	0.352859	0.349191	0.346508	0.345244	0.345337	0.346975	0.349959	0.354238	0.359674	0.366147	0.373203	0.380592	0.388194	0.395846	0.403519	0.411167	0.418709	0.426035	0.433244	0.440321	0.447317	0.454218	0.461044	0.467721	0.474285	0.480704	0.48704	0.493373	0.49967	0.505894	0.512047	0.518164	0.524301	0.530464	0.536628	0.542743	0.548807	0.554777	0.56053	0.566033	0.571255	0.576178	0.580785	0.585036	0.588918	0.592412	0.595584	0.59853	0.601335
0.351223	0.348309	0.344433	0.342011	0.340979	0.34149	0.343401	0.346686	0.351367	0.357224	0.364037	0.371306	0.378891	0.386688	0.394519	0.402317	0.410102	0.417676	0.425062	0.432289	0.439359	0.44634	0.453258	0.460072	0.466783	0.473335	0.479714	0.486055	0.492341	0.498557	0.50468	0.510764	0.516856	0.522983	0.529143	0.535268	0.541371	0.54742	0.553308	0.55897	0.564363	0.569465	0.574283	0.578767	0.58291	0.586664	0.59007	0.593217	0.596186	0.599021
0.346521	0.343402	0.339935	0.337809	0.337273	0.338088	0.340327	0.344046	0.349173	0.355381	0.362405	0.369868	0.377645	0.38562	0.393573	0.401505	0.409315	0.416944	0.424342	0.431556	0.438605	0.4456	0.452503	0.459354	0.466052	0.472564	0.478949	0.485244	0.491447	0.497559	0.503609	0.509666	0.515748	0.521872	0.527991	0.534103	0.54019	0.546153	0.551947	0.557494	0.562764	0.567758	0.572448	0.576819	0.580825	0.584484	0.587859	0.591019	0.59401	0.596896
0.341472	0.33904	0.335925	0.334378	0.334162	0.335314	0.338013	0.342199	0.347682	0.354091	0.361298	0.368945	0.376895	0.384984	0.393066	0.401013	0.408871	0.416504	0.423878	0.431061	0.438119	0.445093	0.452032	0.458868	0.465525	0.472044	0.478382	0.48459	0.490687	0.496721	0.502743	0.508789	0.514867	0.520946	0.52705	0.533145	0.53914	0.545004	0.550678	0.556098	0.561256	0.566116	0.570684	0.574908	0.57881	0.582429	0.585808	0.58898	0.592014	0.594932
0.337883	0.33559	0.333083	0.331793	0.331876	0.333492	0.336664	0.341194	0.346849	0.353416	0.360792	0.3686	0.37665	0.384859	0.392937	0.400921	0.40877	0.416365	0.423695	0.430878	0.437905	0.444913	0.451832	0.458621	0.465285	0.471756	0.478003	0.4841	0.490114	0.496118	0.502127	0.508167	0.514196	0.520258	0.526342	0.532338	0.538228	0.543963	0.549503	0.554804	0.559822	0.56455	0.56896	0.573067	0.576919	0.580532	0.583911	0.587117	0.590176	0.593094
0.334575	0.333112	0.33082	0.329812	0.330387	0.332495	0.336007	0.340687	0.346483	0.353205	0.360733	0.368629	0.376792	0.384983	0.39309	0.401056	0.408856	0.416395	0.423717	0.430863	0.437921	0.444904	0.451772	0.458569	0.465184	0.471562	0.477695	0.483705	0.489687	0.495676	0.501677	0.507665	0.513675	0.519716	0.525697	0.531582	0.537338	0.542933	0.54835	0.553507	0.558385	0.562947	0.567232	0.571284	0.575122	0.578727	0.582133	0.585358	0.588414	0.591344
0.332947	0.331356	0.32925	0.328744	0.329819	0.332244	0.335865	0.340654	0.346585	0.353446	0.361047	0.369048	0.377175	0.385384	0.393461	0.401363	0.409093	0.416617	0.423894	0.431068	0.438095	0.445022	0.451897	0.458643	0.465161	0.471422	0.477464	0.483441	0.489405	0.495383	0.501329	0.507296	0.513284	0.519216	0.52508	0.530825	0.536435	0.541902	0.547169	0.55218	0.556884	0.561313	0.565536	0.569569	0.573391	0.577016	0.580436	0.583654	0.586718	0.589632
0.331029	0.329756	0.328295	0.328354	0.329752	0.332262	0.335977	0.340892	0.346958	0.353885	0.361586	0.369539	0.377679	0.38585	0.393856	0.401678	0.409389	0.416862	0.424165	0.431306	0.438274	0.445208	0.452033	0.458679	0.46508	0.471248	0.477257	0.483213	0.489163	0.495085	0.50101	0.506955	0.51283	0.518643	0.524364	0.529959	0.535438	0.540752	0.545869	0.550701	0.555267	0.559632	0.563835	0.56785	0.571689	0.575324	0.578734	0.581959	0.585007	0.587892
0.329671	0.329202	0.328328	0.328658	0.330064	0.332621	0.336436	0.341471	0.347586	0.354604	0.362238	0.370193	0.378284	0.38637	0.394283	0.402079	0.409731	0.417229	0.424494	0.431571	0.438546	0.445427	0.452148	0.458675	0.464979	0.471113	0.477098	0.483038	0.48893	0.494831	0.500733	0.506561	0.512312	0.517976	0.523542	0.529002	0.534322	0.539481	0.544412	0.549099	0.553599	0.557943	0.562125	0.566152	0.569998	0.57362	0.577034	0.580242	0.583264	0.586084
0.329837	0.329841	0.329084	0.32928	0.330661	0.333277	0.337193	0.342255	0.34845	0.355379	0.363005	0.3709	0.378892	0.386874	0.394753	0.402483	0.410158	0.417613	0.424809	0.431893	0.438813	0.445587	0.452184	0.45861	0.464881	0.470988	0.476953	0.482833	0.488706	0.494583	0.500365	0.506065	0.511662	0.517166	0.522592	0.527888	0.533047	0.538014	0.542794	0.547412	0.551892	0.556213	0.560406	0.564437	0.568265	0.571889	0.575287	0.578471	0.581428	0.584145
[truncated: 50 more columns]
