# Supplementary material for: Generalized Poincaré plots analysis of heart period dynamics in different physiological conditions: Trained vs. untrained men
Source: PLoS One. 2019 Jul 5;14(7):e0219281. doi: 10.1371/journal.pone.0219281 (PMC6611602; doi:10.1371/journal.pone.0219281)
Supplement: S2 Appendix — (ZIP) [file pone.0219281.s002.zip › Pearson matrices 100x100/Untrained subjects 3 conditions/Untr 4.xlsx]

## Sheet: Cont4REST
0.598421	0.47208	0.437994	0.446421	0.440415	0.420693	0.420739	0.440426	0.459701	0.468496	0.469754	0.467086	0.459556	0.449164	0.442125	0.438175	0.437418	0.436433	0.435636	0.433093	0.429886	0.427951	0.423075	0.416201	0.413701	0.414155	0.415261	0.415248	0.416327	0.418777	0.42077	0.419595	0.417272	0.417067	0.41782	0.417952	0.416643	0.415629	0.416164	0.415954	0.414815	0.414141	0.414848	0.417051	0.418151	0.416593	0.415475	0.414315	0.412322	0.410927
0.472076	0.409085	0.415796	0.430392	0.423268	0.418336	0.435948	0.463882	0.484315	0.493198	0.494687	0.490605	0.48175	0.473098	0.468099	0.466557	0.466643	0.466636	0.465655	0.463235	0.46084	0.457592	0.451354	0.446644	0.446378	0.446767	0.447981	0.449137	0.4516	0.45454	0.455409	0.453784	0.45268	0.453324	0.454155	0.453805	0.45277	0.452757	0.453168	0.452647	0.451872	0.452062	0.453921	0.455999	0.455934	0.454384	0.453259	0.45165	0.449949	0.44959
0.437786	0.41566	0.429466	0.438229	0.438965	0.450052	0.477374	0.506657	0.525631	0.533104	0.532231	0.525565	0.516763	0.509509	0.506312	0.505634	0.506193	0.505869	0.504499	0.502247	0.498791	0.493691	0.488339	0.485822	0.485715	0.485982	0.487894	0.490216	0.493239	0.49527	0.495254	0.494235	0.494027	0.494855	0.495212	0.494785	0.494462	0.494568	0.494566	0.494122	0.493952	0.495217	0.497229	0.498237	0.497787	0.496295	0.494753	0.493155	0.492288	0.492857
0.446123	0.430203	0.438047	0.451627	0.466139	0.487764	0.517703	0.545286	0.561815	0.566254	0.562353	0.55492	0.54694	0.541338	0.539079	0.538961	0.539157	0.538382	0.53687	0.53359	0.528607	0.523773	0.520051	0.518068	0.517768	0.518639	0.521453	0.524314	0.526629	0.527759	0.527931	0.527623	0.527753	0.528219	0.528388	0.528408	0.528262	0.528114	0.528072	0.528059	0.528857	0.530445	0.531568	0.532106	0.531486	0.529775	0.528175	0.527207	0.527222	0.527706
0.440212	0.422964	0.438564	0.465925	0.491254	0.517014	0.546283	0.571323	0.584375	0.585592	0.580665	0.573741	0.567295	0.56288	0.561426	0.561207	0.561012	0.56008	0.557586	0.553004	0.548352	0.544711	0.541743	0.539843	0.540093	0.541965	0.545235	0.54753	0.549076	0.550261	0.550918	0.550969	0.55094	0.551276	0.551785	0.551944	0.551671	0.551538	0.55185	0.552671	0.553881	0.554855	0.555607	0.555877	0.554962	0.553347	0.552264	0.55207	0.552125	0.552135
0.420367	0.417911	0.449537	0.487477	0.516979	0.542887	0.570049	0.591332	0.600636	0.600349	0.595511	0.589756	0.584391	0.580909	0.579525	0.579043	0.578655	0.576751	0.572984	0.568672	0.565166	0.562243	0.559512	0.558254	0.559471	0.561999	0.564736	0.566361	0.56794	0.569463	0.570355	0.570304	0.570247	0.570895	0.571483	0.571526	0.571294	0.571494	0.572518	0.573725	0.57453	0.57521	0.575712	0.575618	0.574702	0.57364	0.573238	0.573106	0.572813	0.572755
0.420214	0.435318	0.476706	0.517324	0.546152	0.569959	0.59327	0.610235	0.61727	0.616447	0.612242	0.607181	0.602564	0.599194	0.597586	0.596837	0.595426	0.592217	0.58856	0.585254	0.582269	0.579544	0.577445	0.577169	0.579074	0.581304	0.583371	0.585008	0.586841	0.588472	0.58917	0.589069	0.589309	0.590013	0.590447	0.590493	0.590556	0.591411	0.592758	0.593608	0.594159	0.594623	0.594757	0.59456	0.594071	0.593663	0.593317	0.592878	0.592565	0.592372
0.439625	0.4631	0.505883	0.544763	0.571055	0.591111	0.610104	0.624435	0.630492	0.629932	0.6262	0.621756	0.617273	0.613811	0.611985	0.610279	0.6076	0.604453	0.60171	0.598834	0.595962	0.593838	0.592726	0.593235	0.594968	0.596689	0.598742	0.600599	0.602491	0.603875	0.604457	0.60462	0.604957	0.605512	0.605928	0.606223	0.606913	0.608093	0.609076	0.609698	0.610074	0.610214	0.610214	0.610337	0.61041	0.610111	0.609479	0.609028	0.60862	0.608208
0.458879	0.483512	0.524717	0.56117	0.583985	0.600283	0.617001	0.630364	0.636571	0.636471	0.633429	0.629243	0.624859	0.621391	0.618815	0.616044	0.613476	0.611255	0.608941	0.606193	0.603921	0.602798	0.602547	0.603062	0.604422	0.606216	0.608477	0.610401	0.612065	0.613322	0.614129	0.614428	0.614691	0.615251	0.615903	0.616795	0.617833	0.618713	0.619506	0.619986	0.620098	0.620139	0.620415	0.621023	0.621177	0.620687	0.620047	0.619521	0.618932	0.618324
0.467728	0.492269	0.53211	0.565532	0.585129	0.599925	0.616153	0.629754	0.636412	0.63708	0.634438	0.630509	0.626322	0.622355	0.618957	0.616453	0.614824	0.613077	0.610916	0.608786	0.607539	0.607309	0.607176	0.607487	0.608997	0.611087	0.613417	0.615152	0.616718	0.618188	0.619123	0.619402	0.61973	0.62054	0.621762	0.623004	0.623815	0.624554	0.625229	0.62548	0.625542	0.625865	0.626589	0.627243	0.627203	0.626752	0.626059	0.625377	0.624625	0.624181
0.468677	0.49359	0.531117	0.561552	0.580153	0.595137	0.611931	0.625981	0.633338	0.634424	0.632103	0.628457	0.623926	0.619349	0.616362	0.614883	0.613767	0.61219	0.610626	0.609513	0.60919	0.609114	0.608866	0.609423	0.611275	0.613522	0.615665	0.617324	0.61911	0.620694	0.621599	0.621969	0.622572	0.62394	0.625498	0.626549	0.627252	0.627906	0.628366	0.628576	0.628932	0.629693	0.630452	0.630888	0.630867	0.630381	0.629554	0.628728	0.628146	0.628126
0.46604	0.489514	0.524442	0.554117	0.573345	0.589386	0.606823	0.621498	0.629151	0.630505	0.628449	0.6245	0.619459	0.615419	0.613543	0.612587	0.611651	0.610644	0.610057	0.609867	0.609737	0.60957	0.609614	0.610571	0.61262	0.614742	0.616798	0.618686	0.620584	0.622114	0.623092	0.623735	0.6249	0.626595	0.627971	0.628921	0.629562	0.630025	0.630431	0.63092	0.63171	0.632514	0.633048	0.633474	0.633404	0.6328	0.631843	0.631185	0.631018	0.631163
0.458484	0.480629	0.515614	0.546245	0.566876	0.583939	0.60214	0.617	0.624767	0.626268	0.623867	0.619411	0.614956	0.612126	0.610796	0.610013	0.609633	0.609572	0.609883	0.609901	0.609709	0.60984	0.610315	0.611535	0.61351	0.615587	0.617872	0.619873	0.621706	0.623287	0.624508	0.625698	0.627203	0.628723	0.629998	0.630887	0.631359	0.631779	0.632436	0.633338	0.634184	0.634781	0.635286	0.635644	0.635448	0.63473	0.633937	0.63368	0.633688	0.633855
0.448055	0.471954	0.508509	0.540633	0.562377	0.580395	0.598782	0.613564	0.621248	0.622233	0.619244	0.615332	0.612089	0.609817	0.608648	0.608387	0.608913	0.609713	0.61021	0.610163	0.61026	0.610806	0.611558	0.612754	0.614704	0.616995	0.619377	0.621298	0.623167	0.624967	0.626695	0.628221	0.629578	0.631003	0.63221	0.632932	0.63337	0.63403	0.635071	0.636025	0.636686	0.637255	0.637688	0.637905	0.637582	0.637025	0.63662	0.636541	0.636582	0.636783
0.441027	0.467238	0.505336	0.538294	0.560872	0.579071	0.597263	0.611702	0.618598	0.618819	0.616274	0.6135	0.610783	0.608642	0.607955	0.608555	0.609896	0.610847	0.611243	0.611452	0.611937	0.612727	0.613455	0.614645	0.61679	0.619194	0.621465	0.623408	0.625489	0.62776	0.629793	0.631185	0.632457	0.633813	0.634844	0.635524	0.636194	0.637223	0.6383	0.639067	0.639709	0.640209	0.640495	0.640568	0.640384	0.6402	0.639973	0.639932	0.640016	0.640394
0.437675	0.465736	0.504545	0.538114	0.560742	0.578724	0.596452	0.609888	0.615812	0.616382	0.614929	0.612637	0.610024	0.608353	0.608514	0.609919	0.611379	0.612201	0.61282	0.613393	0.614112	0.614859	0.615586	0.616982	0.619251	0.621592	0.623868	0.626028	0.628564	0.63111	0.632998	0.634307	0.635519	0.636698	0.637675	0.638575	0.639605	0.640668	0.641546	0.642289	0.642867	0.643224	0.643361	0.643548	0.64371	0.643693	0.643507	0.643509	0.643771	0.644449
0.436347	0.46534	0.504815	0.53827	0.560614	0.57815	0.594798	0.607104	0.613276	0.61494	0.613924	0.611714	0.609578	0.60878	0.609763	0.611293	0.612613	0.613645	0.614615	0.615425	0.616116	0.61687	0.617828	0.619376	0.621617	0.623988	0.626477	0.629084	0.63188	0.634261	0.636055	0.637307	0.638357	0.639479	0.640663	0.641909	0.642976	0.643844	0.644683	0.645362	0.645804	0.646014	0.646252	0.646761	0.647076	0.647101	0.646956	0.647134	0.647694	0.64836
0.435005	0.465186	0.504611	0.537681	0.559554	0.576054	0.591565	0.604066	0.61131	0.613348	0.612383	0.610655	0.609425	0.609499	0.610637	0.612036	0.613561	0.614937	0.616138	0.616924	0.617627	0.618619	0.619748	0.621307	0.6236	0.626171	0.629101	0.63196	0.634568	0.636854	0.638585	0.639685	0.640692	0.642013	0.643531	0.644815	0.645697	0.646528	0.647299	0.647845	0.64815	0.64846	0.649005	0.649654	0.650002	0.650075	0.650105	0.650575	0.651132	0.65171
0.434284	0.464572	0.503598	0.536104	0.556898	0.572337	0.588117	0.60168	0.609222	0.611229	0.610731	0.609929	0.609614	0.609881	0.610907	0.612516	0.614376	0.615974	0.617143	0.617939	0.618876	0.620045	0.621199	0.622842	0.625336	0.628352	0.631523	0.634169	0.636689	0.638909	0.640484	0.64155	0.642762	0.644411	0.645962	0.647067	0.647919	0.648687	0.649323	0.649733	0.65014	0.65075	0.651435	0.652107	0.652495	0.652742	0.653061	0.653534	0.654011	0.654697
0.43237	0.462643	0.501251	0.532612	0.552373	0.568291	0.585283	0.599107	0.606528	0.608959	0.609407	0.609555	0.609459	0.609647	0.610905	0.612861	0.614942	0.616508	0.617688	0.618721	0.619848	0.621044	0.6223	0.624164	0.627109	0.630394	0.63333	0.635901	0.638358	0.640416	0.641952	0.643228	0.644772	0.646452	0.647824	0.648899	0.649693	0.650332	0.650829	0.651337	0.652041	0.65279	0.653495	0.654196	0.654747	0.655279	0.655603	0.656	0.656588	0.65743
0.429518	0.45978	0.49726	0.527507	0.547924	0.565308	0.582586	0.596211	0.603988	0.607351	0.608763	0.609131	0.608967	0.609414	0.611042	0.613235	0.615287	0.61687	0.618289	0.619514	0.620687	0.621984	0.623476	0.625806	0.629037	0.632163	0.635024	0.637532	0.639824	0.641832	0.643567	0.645173	0.646753	0.64825	0.649584	0.650599	0.651268	0.651768	0.652354	0.653153	0.653994	0.654763	0.655489	0.656341	0.657165	0.657704	0.657952	0.658457	0.659204	0.660015
0.426045	0.455351	0.491774	0.522812	0.544918	0.562677	0.579715	0.593627	0.602291	0.606612	0.608223	0.608502	0.608603	0.609437	0.61131	0.613471	0.615529	0.617343	0.61895	0.620228	0.621509	0.623047	0.625016	0.627651	0.630763	0.633811	0.636607	0.638944	0.641171	0.643361	0.645415	0.64706	0.648464	0.649918	0.651189	0.652077	0.65261	0.653197	0.654062	0.654996	0.655859	0.656648	0.657519	0.658631	0.659457	0.659929	0.660283	0.660944	0.661665	0.662422
0.420694	0.449444	0.487067	0.519985	0.542487	0.56	0.577301	0.592063	0.601652	0.60612	0.607598	0.608125	0.608611	0.609697	0.611535	0.613692	0.615971	0.617968	0.619625	0.621011	0.622528	0.624544	0.626823	0.629368	0.632403	0.635391	0.638007	0.640263	0.642654	0.645148	0.647234	0.648709	0.650074	0.651462	0.652602	0.653353	0.653973	0.654834	0.655831	0.656784	0.657669	0.658601	0.659724	0.660832	0.661587	0.662169	0.662674	0.663313	0.663984	0.664748
0.414719	0.445636	0.48542	0.51858	0.540672	0.558432	0.576568	0.592186	0.601809	0.606049	0.607726	0.608615	0.609347	0.610401	0.612238	0.614614	0.617052	0.619087	0.620833	0.622439	0.62442	0.626737	0.628916	0.631388	0.63436	0.637182	0.639698	0.642095	0.644771	0.64728	0.649184	0.650616	0.651914	0.653166	0.654161	0.654991	0.65588	0.65687	0.657879	0.65885	0.659874	0.661053	0.662165	0.66319	0.664047	0.664784	0.665274	0.665866	0.666549	0.667369
0.413063	0.446237	0.485845	0.518199	0.540371	0.558942	0.577875	0.593386	0.602633	0.606978	0.608967	0.61007	0.61075	0.6118	0.613851	0.616358	0.618812	0.620908	0.622847	0.624895	0.62717	0.629362	0.631463	0.63387	0.63668	0.639427	0.642058	0.644717	0.647389	0.649694	0.651538	0.652896	0.654056	0.655153	0.656215	0.657306	0.65832	0.659317	0.660333	0.661436	0.662703	0.663865	0.664884	0.666	0.667006	0.667729	0.668175	0.668782	0.66952	0.670422
0.41469	0.447057	0.485572	0.517929	0.540961	0.560403	0.579184	0.594223	0.603508	0.608132	0.610319	0.611353	0.612028	0.613303	0.615485	0.618013	0.62052	0.622802	0.625179	0.627525	0.629692	0.631805	0.633845	0.636102	0.638855	0.641751	0.64463	0.64727	0.649719	0.65195	0.653714	0.654936	0.655943	0.657103	0.658419	0.659631	0.660652	0.661654	0.662796	0.664137	0.665388	0.666457	0.66756	0.668815	0.669804	0.670488	0.670948	0.671611	0.672432	0.673523
0.413556	0.445119	0.483998	0.517489	0.541603	0.560957	0.579265	0.594334	0.603893	0.608723	0.610848	0.611894	0.612824	0.614259	0.616488	0.619087	0.621792	0.624528	0.627215	0.629474	0.63157	0.633629	0.635529	0.637753	0.64068	0.643853	0.646704	0.649107	0.651472	0.65362	0.655247	0.656322	0.657397	0.658809	0.660247	0.661467	0.662496	0.663625	0.665003	0.666329	0.667492	0.668645	0.669882	0.671117	0.672064	0.672764	0.673282	0.674029	0.67504	0.676372
0.410449	0.44311	0.483492	0.518187	0.542163	0.561007	0.579332	0.59465	0.60439	0.60914	0.611275	0.612593	0.613677	0.615172	0.617473	0.620265	0.623422	0.626469	0.629074	0.631255	0.633295	0.635212	0.637081	0.639495	0.642712	0.645882	0.648476	0.650775	0.653047	0.65505	0.656524	0.657667	0.658996	0.660529	0.66197	0.663196	0.664351	0.665714	0.667072	0.668308	0.669556	0.670842	0.672059	0.673248	0.674209	0.674966	0.675569	0.676502	0.677748	0.679161
0.40915	0.443584	0.485173	0.519462	0.542724	0.561523	0.580043	0.595469	0.605049	0.609761	0.612149	0.613593	0.614724	0.616282	0.618766	0.622007	0.625468	0.628425	0.630938	0.633055	0.63495	0.636824	0.63888	0.641593	0.644819	0.647764	0.650234	0.652428	0.654544	0.656383	0.657917	0.659312	0.66076	0.662293	0.663734	0.665083	0.666469	0.66781	0.669072	0.670388	0.671768	0.673034	0.674203	0.6754	0.676413	0.677252	0.678035	0.679193	0.680524	0.681963
0.410386	0.445978	0.486779	0.520078	0.543218	0.562191	0.580778	0.595974	0.605469	0.610414	0.612919	0.614404	0.615599	0.617345	0.620292	0.623847	0.627212	0.630072	0.632519	0.634492	0.636352	0.638409	0.64077	0.643505	0.646525	0.649378	0.651735	0.653763	0.655705	0.657597	0.659378	0.660893	0.662345	0.663874	0.665435	0.667012	0.668379	0.669625	0.670961	0.672405	0.673764	0.67498	0.676153	0.677399	0.678493	0.679517	0.680512	0.681763	0.683124	0.684468
0.412599	0.446865	0.486525	0.519743	0.543126	0.562229	0.5806	0.59572	0.605478	0.610554	0.61312	0.614683	0.616086	0.618327	0.621615	0.625095	0.628369	0.631169	0.633477	0.63543	0.637494	0.639861	0.642249	0.644796	0.647747	0.650507	0.652691	0.654539	0.65653	0.658665	0.660566	0.662088	0.663541	0.665191	0.666979	0.668539	0.669814	0.671134	0.672594	0.674017	0.675328	0.676549	0.677771	0.679097	0.680371	0.681621	0.682722	0.684013	0.685286	0.686532
0.411255	0.444827	0.484827	0.518545	0.542242	0.561255	0.579653	0.595132	0.605029	0.6102	0.612849	0.614636	0.616558	0.619172	0.622412	0.625805	0.62902	0.631691	0.633993	0.636168	0.638558	0.640954	0.643153	0.645646	0.648516	0.651124	0.653119	0.65501	0.657243	0.659499	0.661405	0.662932	0.66451	0.666387	0.668156	0.669623	0.670974	0.67242	0.673863	0.675242	0.676562	0.677831	0.679131	0.68063	0.682122	0.683465	0.68462	0.685832	0.687012	0.68818
0.408306	0.442811	0.483487	0.517547	0.541145	0.560211	0.579008	0.594616	0.604602	0.609837	0.6127	0.615012	0.617317	0.619892	0.623038	0.626368	0.629448	0.632113	0.634643	0.637151	0.639577	0.641772	0.643913	0.646333	0.64906	0.651497	0.653525	0.655651	0.658003	0.660259	0.662166	0.663817	0.665624	0.667481	0.669152	0.670693	0.67217	0.6736	0.674996	0.676383	0.677751	0.679099	0.680565	0.682266	0.683852	0.685235	0.686323	0.687448	0.688553	0.689756
0.406973	0.4421	0.482978	0.51678	0.540364	0.559823	0.578725	0.594398	0.604412	0.609828	0.613211	0.6159	0.618151	0.620615	0.623688	0.626873	0.629936	0.632828	0.635693	0.638238	0.640466	0.642591	0.644656	0.646937	0.6495	0.651984	0.654237	0.656477	0.658822	0.661069	0.663095	0.664976	0.666762	0.668518	0.670259	0.671921	0.673379	0.674758	0.676157	0.677593	0.679041	0.680553	0.682205	0.684006	0.685632	0.686935	0.687944	0.689001	0.690141	0.69127
0.406233	0.441471	0.481959	0.515729	0.539751	0.559323	0.578305	0.594012	0.604206	0.61016	0.613932	0.616558	0.618689	0.621082	0.624008	0.627181	0.630476	0.633713	0.636618	0.63897	0.641138	0.643185	0.645109	0.647236	0.649857	0.652581	0.654944	0.657172	0.659502	0.661864	0.664117	0.665981	0.667669	0.669491	0.671348	0.672988	0.674393	0.675774	0.677222	0.678739	0.680353	0.682046	0.683811	0.685659	0.687207	0.688424	0.689374	0.690463	0.691531	0.692543
0.404777	0.439478	0.479944	0.51426	0.538513	0.558216	0.5773	0.593236	0.604041	0.610422	0.614144	0.616657	0.618734	0.620986	0.623912	0.627339	0.630998	0.634283	0.637004	0.639315	0.641419	0.643322	0.645097	0.647297	0.650168	0.65301	0.65536	0.657568	0.660009	0.662598	0.664841	0.666614	0.668369	0.6703	0.672127	0.673708	0.675113	0.676547	0.678084	0.679766	0.681566	0.68338	0.685204	0.686978	0.688442	0.689596	0.690574	0.691592	0.692548	0.693515
0.401469	0.436327	0.477487	0.512258	0.536708	0.556615	0.575993	0.592641	0.603908	0.610257	0.613869	0.616348	0.618281	0.620539	0.623743	0.627565	0.631276	0.634384	0.637081	0.639339	0.641306	0.64306	0.644915	0.647373	0.650366	0.65321	0.655535	0.65785	0.660517	0.663101	0.665257	0.667097	0.668954	0.670844	0.672603	0.674178	0.675642	0.677176	0.678875	0.68074	0.682664	0.684538	0.686299	0.687996	0.689401	0.690592	0.691497	0.69241	0.693326	0.694185
0.397815	0.433462	0.47533	0.510262	0.534992	0.555234	0.57542	0.592528	0.603738	0.609951	0.613532	0.615835	0.617755	0.620308	0.623933	0.627808	0.631338	0.634431	0.637079	0.639196	0.64102	0.642852	0.64496	0.64754	0.650544	0.653378	0.655801	0.658338	0.661004	0.663501	0.665715	0.667645	0.669448	0.671255	0.672998	0.674636	0.676211	0.677906	0.679777	0.681776	0.683756	0.685566	0.687257	0.688903	0.690341	0.691462	0.69227	0.693145	0.693952	0.69453
0.394924	0.431696	0.473507	0.508752	0.533808	0.554964	0.575578	0.592559	0.603577	0.609746	0.613094	0.615342	0.617559	0.620558	0.624233	0.627929	0.631449	0.634494	0.636988	0.638962	0.640868	0.642939	0.645163	0.647762	0.650763	0.653701	0.656339	0.658879	0.661455	0.663996	0.666281	0.668138	0.669841	0.671621	0.67343	0.67519	0.676926	0.678789	0.680807	0.682861	0.684773	0.686516	0.688168	0.689838	0.691201	0.692224	0.692997	0.69376	0.694287	0.694623
0.394485	0.430358	0.47245	0.507925	0.533985	0.5555	0.575893	0.592601	0.603542	0.609396	0.612633	0.615171	0.617855	0.6209	0.624397	0.628097	0.631565	0.634439	0.636787	0.638845	0.640983	0.643158	0.645401	0.648002	0.651109	0.654269	0.656913	0.659358	0.661964	0.664552	0.666741	0.66848	0.670146	0.671996	0.673938	0.675858	0.677761	0.679782	0.681859	0.683843	0.685687	0.687399	0.689064	0.690653	0.691921	0.692912	0.69357	0.694055	0.694343	0.694575
0.392129	0.428856	0.471348	0.508015	0.53447	0.555751	0.57584	0.592449	0.603037	0.608775	0.612321	0.61535	0.618086	0.620958	0.62447	0.628122	0.631412	0.634137	0.636572	0.638871	0.641118	0.643311	0.645556	0.648271	0.651609	0.654786	0.657325	0.659791	0.662436	0.664924	0.666991	0.668694	0.670433	0.672417	0.674516	0.676601	0.678666	0.680751	0.682767	0.684687	0.686498	0.688222	0.689804	0.691298	0.692533	0.693409	0.693795	0.694045	0.694231	0.694489
0.391419	0.42836	0.472175	0.509075	0.535133	0.556008	0.575954	0.592108	0.602513	0.608558	0.612611	0.615673	0.618223	0.621121	0.624583	0.628044	0.631174	0.633984	0.636654	0.639056	0.641322	0.64351	0.645866	0.648818	0.652182	0.65527	0.657815	0.660302	0.662831	0.665182	0.667204	0.668983	0.670862	0.673	0.67526	0.677509	0.679637	0.681663	0.683619	0.685511	0.687335	0.688973	0.690465	0.691924	0.693039	0.693634	0.693788	0.693936	0.694147	0.694383
0.390819	0.429563	0.473496	0.509836	0.535395	0.556112	0.575553	0.591492	0.602216	0.608795	0.612878	0.615741	0.61832	0.621172	0.624443	0.627744	0.630958	0.634008	0.636783	0.639206	0.641473	0.64377	0.646366	0.649351	0.652634	0.65574	0.658297	0.660661	0.663047	0.665347	0.667443	0.669364	0.671399	0.673689	0.676117	0.678432	0.680503	0.682472	0.684405	0.686306	0.688045	0.689594	0.691049	0.692387	0.693221	0.693582	0.693636	0.693808	0.693998	0.694159
0.393144	0.431336	0.47437	0.510063	0.535431	0.555583	0.574789	0.591064	0.602353	0.608961	0.612833	0.615727	0.618264	0.620924	0.624038	0.627432	0.630889	0.634044	0.636843	0.63927	0.641651	0.644191	0.646823	0.649734	0.653042	0.656168	0.658594	0.660805	0.663132	0.665505	0.667745	0.669823	0.672009	0.674475	0.676971	0.679229	0.681245	0.683195	0.68513	0.686945	0.688595	0.690107	0.691441	0.692501	0.693101	0.693361	0.693437	0.693587	0.693704	0.693886
0.393571	0.430926	0.47345	0.509093	0.53396	0.55398	0.573638	0.590566	0.601922	0.608343	0.612276	0.61515	0.617514	0.62004	0.623275	0.626942	0.630521	0.633711	0.636524	0.639081	0.641722	0.644302	0.646864	0.649813	0.653154	0.656161	0.658432	0.660585	0.662986	0.665505	0.667903	0.670135	0.672504	0.675049	0.677494	0.6797	0.6817	0.683652	0.685499	0.687228	0.688844	0.690238	0.691302	0.692129	0.692629	0.692916	0.692971	0.693048	0.693188	0.693481
0.391951	0.429103	0.471802	0.506923	0.531714	0.552317	0.572736	0.589748	0.600921	0.607437	0.611366	0.614069	0.616311	0.618986	0.622515	0.626313	0.629934	0.633146	0.636098	0.638927	0.641622	0.644131	0.646732	0.649719	0.652941	0.655797	0.658004	0.660231	0.662783	0.665459	0.668009	0.670431	0.672884	0.675383	0.677779	0.679971	0.681974	0.683837	0.685603	0.687298	0.688795	0.689922	0.690757	0.691483	0.692008	0.692279	0.692261	0.692361	0.692611	0.693066
0.389959	0.427556	0.469574	0.504569	0.530033	0.551497	0.571995	0.588791	0.600054	0.606557	0.610294	0.612865	0.615263	0.618244	0.621908	0.625751	0.62939	0.632739	0.635968	0.638855	0.641483	0.644023	0.646655	0.649518	0.652586	0.655382	0.65766	0.660041	0.662743	0.665559	0.668303	0.670809	0.673218	0.675671	0.678056	0.680248	0.68216	0.683943	0.685675	0.68725	0.688478	0.689375	0.690108	0.690855	0.691361	0.691562	0.691564	0.691772	0.692182	0.69261
0.388905	0.425443	0.467296	0.503049	0.529469	0.550999	0.571245	0.588111	0.599332	0.605609	0.609195	0.61192	0.614631	0.617748	0.621457	0.625317	0.629089	0.632717	0.636002	0.638821	0.641479	0.644041	0.64654	0.649246	0.652253	0.655126	0.657557	0.660079	0.662903	0.665919	0.668748	0.671209	0.673574	0.676018	0.678398	0.680496	0.682328	0.684076	0.685685	0.686992	0.68799	0.688784	0.689535	0.690258	0.690692	0.690916	0.691022	0.691384	0.691769	0.692137
0.385958	0.422798	0.465708	0.502577	0.529058	0.550313	0.570637	0.587437	0.598398	0.604507	0.608252	0.611304	0.614157	0.617325	0.621053	0.625051	0.629106	0.632788	0.636001	0.638852	0.641534	0.643957	0.646296	0.648944	0.652032	0.655062	0.657626	0.660246	0.663282	0.666391	0.669175	0.671591	0.673949	0.676384	0.678667	0.680685	0.682481	0.684106	0.685451	0.686527	0.687422	0.688234	0.688958	0.689606	0.690061	0.690395	0.690648	0.690987	0.691314	0.691552
0.383764	0.42196	0.466059	0.502813	0.528889	0.550192	0.5704	0.586856	0.597596	0.603846	0.607903	0.611077	0.61397	0.61715	0.621011	0.625292	0.629396	0.632999	0.636232	0.639092	0.641619	0.643861	0.64613	0.648863	0.652114	0.655288	0.657929	0.660776	0.663911	0.666974	0.669711	0.67212	0.674464	0.676796	0.678997	0.680976	0.682645	0.684005	0.685119	0.68609	0.687	0.687782	0.688426	0.68909	0.689651	0.690141	0.690375	0.690657	0.690853	0.691006
0.38406	0.42337	0.466982	0.503109	0.529181	0.55031	0.570089	0.586266	0.597121	0.603669	0.607826	0.611026	0.613922	0.617233	0.621381	0.625715	0.629732	0.633342	0.636568	0.639253	0.641582	0.643742	0.646098	0.649004	0.652405	0.655685	0.658565	0.661521	0.664613	0.667628	0.670358	0.67275	0.674985	0.677235	0.679396	0.681243	0.682643	0.683771	0.684776	0.685757	0.686636	0.687337	0.687992	0.688753	0.689466	0.689931	0.690109	0.690261	0.690372	0.690545
0.385914	0.424157	0.466974	0.503129	0.529028	0.549702	0.569202	0.585509	0.596678	0.603334	0.607529	0.610741	0.613782	0.617402	0.62162	0.625874	0.629897	0.633496	0.636537	0.63902	0.641269	0.643519	0.646059	0.649125	0.652652	0.656162	0.659163	0.662088	0.665139	0.668152	0.670862	0.673144	0.675301	0.67751	0.679536	0.681113	0.682281	0.6833	0.684313	0.685262	0.686061	0.686773	0.68752	0.688426	0.689114	0.689518	0.689569	0.689638	0.689772	0.689996
0.385131	0.422868	0.466016	0.502116	0.52761	0.548081	0.567794	0.584475	0.595788	0.602517	0.606753	0.610141	0.613529	0.617247	0.621402	0.625678	0.629696	0.633113	0.635956	0.638367	0.640719	0.643165	0.645872	0.649078	0.652837	0.656457	0.659441	0.662337	0.665397	0.668385	0.670985	0.673192	0.675312	0.677388	0.679146	0.680492	0.681555	0.682583	0.683563	0.684433	0.685246	0.686051	0.686934	0.687819	0.688447	0.688723	0.688696	0.688791	0.688978	0.689247
0.383359	0.42185	0.464954	0.500555	0.525842	0.546579	0.566696	0.583513	0.594896	0.601669	0.606089	0.609842	0.613337	0.616998	0.621176	0.625443	0.629264	0.632472	0.635239	0.63776	0.640318	0.64293	0.645771	0.649217	0.653078	0.656664	0.659624	0.662539	0.665563	0.668436	0.670962	0.673132	0.675118	0.676928	0.678455	0.679694	0.680764	0.681759	0.682657	0.68354	0.684447	0.685387	0.686253	0.68708	0.687579	0.687773	0.687775	0.687924	0.688156	0.68845
0.383102	0.421277	0.463658	0.498963	0.524534	0.545706	0.565946	0.582809	0.594212	0.601163	0.605955	0.609808	0.613235	0.616916	0.621079	0.625135	0.628732	0.631856	0.634732	0.637461	0.640189	0.642923	0.646014	0.649561	0.65338	0.656929	0.659912	0.662776	0.665677	0.668474	0.670959	0.672993	0.674712	0.676289	0.677706	0.678953	0.679988	0.680899	0.681806	0.682781	0.683824	0.684748	0.685561	0.686258	0.686675	0.686894	0.686951	0.687143	0.687401	0.687719
0.382116	0.419547	0.461706	0.497403	0.523513	0.544854	0.565156	0.582037	0.593629	0.600978	0.605871	0.609648	0.6131	0.616775	0.620727	0.624558	0.62807	0.631306	0.634394	0.6373	0.640159	0.643154	0.646358	0.649863	0.65364	0.657202	0.660123	0.662856	0.665682	0.668436	0.670784	0.672551	0.674036	0.675503	0.676928	0.678138	0.679091	0.68001	0.681007	0.682114	0.683142	0.684014	0.6847	0.685317	0.685759	0.686034	0.686134	0.686354	0.686637	0.686951
0.379818	0.417335	0.460081	0.496407	0.522705	0.544121	0.564441	0.58151	0.593515	0.60096	0.605764	0.609559	0.613	0.616456	0.620176	0.623921	0.627544	0.630995	0.634263	0.637307	0.640429	0.643546	0.646712	0.650174	0.653958	0.657472	0.660253	0.662913	0.665691	0.668304	0.670381	0.671912	0.673287	0.67476	0.676146	0.677271	0.678231	0.679238	0.680359	0.681453	0.682428	0.683174	0.683783	0.684427	0.684924	0.685247	0.685373	0.68562	0.6859	0.686253
0.377984	0.416287	0.459647	0.496064	0.522378	0.543773	0.564258	0.58173	0.593808	0.601136	0.60593	0.609685	0.612875	0.616075	0.619696	0.623551	0.627392	0.631022	0.634427	0.637733	0.640969	0.644047	0.647169	0.650636	0.654376	0.657752	0.660457	0.663062	0.665692	0.668031	0.669867	0.671285	0.672662	0.674092	0.675389	0.676519	0.677565	0.67869	0.679799	0.68084	0.681687	0.682355	0.682993	0.68369	0.684232	0.684581	0.684735	0.684978	0.685298	0.685806
0.377737	0.416566	0.459849	0.496175	0.5224	0.543937	0.564826	0.58234	0.594259	0.601551	0.606279	0.60975	0.61266	0.615751	0.619481	0.623555	0.627571	0.631333	0.635002	0.638416	0.641603	0.644636	0.647764	0.651185	0.654786	0.658077	0.66072	0.663172	0.665529	0.667622	0.66934	0.670758	0.672091	0.673428	0.674727	0.675941	0.677102	0.678217	0.679276	0.680188	0.680956	0.681653	0.682344	0.683082	0.683649	0.684024	0.684177	0.684459	0.684933	0.685538
0.378211	0.416763	0.459906	0.496115	0.5225	0.544487	0.565424	0.582759	0.594628	0.601845	0.606267	0.60944	0.612238	0.615449	0.619411	0.623669	0.627817	0.631852	0.635629	0.638991	0.64213	0.645173	0.64825	0.651532	0.655046	0.658281	0.660767	0.662951	0.665061	0.667033	0.668751	0.670125	0.671365	0.672702	0.674083	0.675412	0.676565	0.677631	0.678562	0.679397	0.680195	0.680945	0.681674	0.682436	0.68303	0.683401	0.683591	0.684026	0.684598	0.68523
0.377747	0.416324	0.459409	0.495839	0.522766	0.544851	0.565619	0.582892	0.594666	0.601545	0.60565	0.608712	0.611653	0.615127	0.619293	0.623702	0.628141	0.632289	0.636012	0.639327	0.642481	0.645467	0.648401	0.651602	0.655064	0.65814	0.660362	0.662301	0.664289	0.666258	0.66793	0.669212	0.670454	0.671872	0.673365	0.674687	0.675793	0.676733	0.67759	0.678458	0.679309	0.680097	0.680849	0.681637	0.682227	0.682638	0.682981	0.683514	0.684114	0.684803
0.377211	0.415741	0.459079	0.496118	0.523162	0.545064	0.565742	0.582874	0.594255	0.600786	0.604771	0.607992	0.611222	0.614917	0.619249	0.623962	0.628517	0.632605	0.636279	0.63961	0.642709	0.645545	0.6484	0.651551	0.654852	0.657648	0.659623	0.661437	0.663417	0.665336	0.666915	0.668199	0.669521	0.671046	0.672535	0.67381	0.674789	0.675657	0.676551	0.677472	0.678362	0.679173	0.679951	0.680735	0.681364	0.681937	0.682379	0.682943	0.683601	0.684281
0.376505	0.41544	0.459499	0.496636	0.523451	0.545238	0.565746	0.582438	0.593439	0.599845	0.603998	0.607523	0.610986	0.61486	0.619506	0.624334	0.628828	0.632864	0.636553	0.639829	0.642776	0.645531	0.648336	0.651324	0.654335	0.656877	0.658724	0.660525	0.66245	0.664273	0.665852	0.667218	0.668646	0.67017	0.671613	0.672762	0.67367	0.674577	0.675525	0.676484	0.677397	0.678235	0.679013	0.679835	0.680625	0.681299	0.681776	0.6824	0.68305	0.683694
0.376456	0.416227	0.460294	0.497097	0.523738	0.54531	0.56532	0.581588	0.59245	0.599035	0.60351	0.607277	0.610926	0.615126	0.619887	0.624646	0.629084	0.633134	0.636765	0.639886	0.64275	0.645451	0.648089	0.650782	0.653534	0.655949	0.657778	0.659518	0.661341	0.66316	0.664821	0.666294	0.667724	0.669204	0.670521	0.671598	0.672548	0.67351	0.674493	0.675476	0.676417	0.677256	0.67807	0.679049	0.67994	0.680646	0.681183	0.681802	0.682418	0.683015
0.377647	0.417181	0.46077	0.497312	0.523673	0.54468	0.56423	0.580354	0.591425	0.598369	0.603109	0.607077	0.611076	0.615393	0.62008	0.624783	0.629241	0.633232	0.636704	0.639742	0.642555	0.645086	0.647429	0.649863	0.652489	0.654893	0.656655	0.658288	0.660104	0.662002	0.663768	0.665245	0.666634	0.667989	0.669236	0.670357	0.671363	0.67236	0.673367	0.674378	0.67532	0.676196	0.677164	0.678245	0.679168	0.679934	0.68047	0.681058	0.681626	0.682126
0.378008	0.417047	0.460397	0.496658	0.522434	0.542995	0.562442	0.578833	0.590323	0.597583	0.602559	0.606917	0.611052	0.615302	0.61994	0.624672	0.629074	0.632907	0.636302	0.639295	0.64194	0.64418	0.646266	0.648579	0.651203	0.653552	0.655205	0.656829	0.65872	0.660718	0.662492	0.663933	0.665199	0.666488	0.667784	0.668964	0.670006	0.671029	0.672066	0.673082	0.674064	0.675095	0.676166	0.677282	0.678268	0.679028	0.67954	0.680084	0.680557	0.681082
0.377243	0.416262	0.459416	0.495095	0.520458	0.540975	0.560735	0.577574	0.589411	0.596935	0.602324	0.606835	0.610906	0.615105	0.619771	0.624451	0.628691	0.632444	0.635794	0.63862	0.640967	0.642947	0.644914	0.647233	0.649808	0.652056	0.653696	0.65539	0.657371	0.659383	0.661122	0.662442	0.663646	0.664987	0.666344	0.667564	0.668635	0.669692	0.670739	0.671796	0.672934	0.674069	0.675181	0.676361	0.677345	0.678078	0.678557	0.679014	0.679512	0.680115
0.376521	0.415355	0.45785	0.493094	0.518441	0.539305	0.559541	0.576745	0.588855	0.596799	0.602345	0.606784	0.610793	0.615012	0.619625	0.624136	0.628289	0.631992	0.635169	0.637687	0.639766	0.641625	0.643598	0.645871	0.648346	0.65059	0.652296	0.654064	0.656064	0.658043	0.659662	0.66092	0.662178	0.663583	0.66498	0.66623	0.667337	0.668406	0.669493	0.670703	0.671945	0.673125	0.674303	0.675486	0.676447	0.677144	0.677543	0.678026	0.678603	0.679239
0.375351	0.413378	0.455425	0.490717	0.51652	0.537963	0.558616	0.576123	0.588685	0.596781	0.602243	0.606617	0.610651	0.614817	0.619256	0.623679	0.62778	0.631303	0.634162	0.636407	0.638363	0.640226	0.642153	0.644328	0.646805	0.649128	0.650893	0.652688	0.654659	0.656517	0.658074	0.65939	0.660713	0.662155	0.663582	0.664868	0.665988	0.667097	0.668334	0.66965	0.670937	0.672184	0.673368	0.674531	0.675454	0.676064	0.676493	0.677054	0.677666	0.678274
0.372561	0.410302	0.452545	0.488493	0.515051	0.536979	0.55798	0.575979	0.588677	0.59666	0.602049	0.606455	0.610428	0.61441	0.61876	0.623132	0.627039	0.63023	0.632809	0.634928	0.636889	0.6387	0.640527	0.642707	0.645267	0.647672	0.649469	0.651238	0.653087	0.654884	0.6565	0.657878	0.659237	0.660706	0.662166	0.663463	0.664622	0.665883	0.667227	0.668588	0.669943	0.671192	0.672357	0.673478	0.674307	0.674944	0.675452	0.676046	0.676635	0.677254
0.369419	0.40755	0.450663	0.487512	0.514548	0.53682	0.558317	0.576384	0.588896	0.596765	0.602173	0.606486	0.61024	0.614122	0.618412	0.622563	0.626113	0.629009	0.63145	0.633563	0.635468	0.63717	0.638994	0.641254	0.643903	0.646329	0.648099	0.649741	0.651529	0.653385	0.655059	0.656466	0.657846	0.659344	0.660811	0.662144	0.663459	0.664826	0.666217	0.667646	0.668996	0.670217	0.671334	0.672353	0.673212	0.673926	0.674463	0.675041	0.675648	0.676355
0.367321	0.4066	0.45071	0.487903	0.515199	0.537927	0.559369	0.577143	0.589474	0.597328	0.602593	0.606636	0.610269	0.614073	0.618107	0.621865	0.625099	0.627839	0.630259	0.632308	0.634097	0.635785	0.637677	0.640024	0.642687	0.645073	0.646709	0.64829	0.65014	0.652045	0.653739	0.655163	0.656567	0.658068	0.659566	0.661058	0.662479	0.663892	0.665352	0.66677	0.668079	0.669243	0.670252	0.671304	0.672238	0.672987	0.673513	0.674117	0.674813	0.675555
0.367675	0.407882	0.452038	0.489328	0.517015	0.539538	0.560564	0.578088	0.590369	0.598035	0.60298	0.606877	0.610415	0.61393	0.617537	0.620962	0.624025	0.626733	0.629081	0.631008	0.632779	0.634524	0.636493	0.638854	0.64147	0.643712	0.645286	0.646934	0.648828	0.650747	0.652452	0.653897	0.655302	0.656831	0.65849	0.660088	0.661554	0.663037	0.664483	0.665857	0.667101	0.66815	0.669197	0.670324	0.671291	0.672035	0.672594	0.67329	0.67402	0.674705
0.369462	0.40935	0.453515	0.491232	0.518646	0.540687	0.561433	0.578902	0.590983	0.598309	0.603101	0.606902	0.610141	0.613217	0.616483	0.619737	0.622772	0.625411	0.627639	0.629555	0.631394	0.633213	0.635204	0.637521	0.639993	0.64217	0.643819	0.645514	0.647419	0.64935	0.65108	0.652529	0.653965	0.655653	0.65742	0.659067	0.660606	0.662081	0.663492	0.664806	0.665938	0.667026	0.66815	0.669307	0.670267	0.671038	0.671692	0.672425	0.673099	0.673691
0.370178	0.410236	0.455025	0.492501	0.519417	0.541185	0.561895	0.579178	0.590922	0.5981	0.602807	0.606317	0.609116	0.611853	0.614962	0.618207	0.621181	0.623707	0.625936	0.627936	0.629867	0.63172	0.633679	0.635859	0.638268	0.64052	0.642223	0.643931	0.645853	0.647815	0.649556	0.651041	0.652637	0.654437	0.656259	0.657981	0.65952	0.660972	0.662338	0.66355	0.664721	0.665889	0.66704	0.668184	0.669168	0.670031	0.670727	0.671408	0.671994	0.672548
0.370851	0.411731	0.456156	0.493046	0.519668	0.541418	0.561942	0.578869	0.590465	0.597567	0.601976	0.605032	0.60749	0.610079	0.613192	0.616387	0.619252	0.621787	0.62411	0.626215	0.628186	0.630014	0.63184	0.633962	0.636451	0.638763	0.640477	0.642203	0.64416	0.646137	0.647915	0.649565	0.651277	0.653138	0.655038	0.656762	0.658281	0.659693	0.660962	0.662217	0.663469	0.664666	0.665804	0.666975	0.668053	0.668956	0.669604	0.670199	0.670748	0.6713
0.372683	0.412763	0.456461	0.493036	0.519666	0.541238	0.561394	0.578174	0.589699	0.596495	0.600435	0.603146	0.605465	0.608078	0.611155	0.614248	0.61713	0.61977	0.62221	0.624362	0.626313	0.628012	0.629788	0.631998	0.634555	0.636891	0.638624	0.640389	0.642367	0.644383	0.646327	0.648096	0.649874	0.651817	0.653724	0.655433	0.656917	0.658236	0.659552	0.66089	0.662174	0.663357	0.664526	0.665795	0.666913	0.667765	0.668332	0.668895	0.669442	0.670032
0.372583	0.412062	0.455611	0.492336	0.518861	0.540103	0.560154	0.576897	0.588128	0.594451	0.598056	0.600653	0.60303	0.605633	0.608628	0.611759	0.614765	0.617539	0.620039	0.622183	0.624012	0.625673	0.627551	0.629841	0.632434	0.6348	0.636579	0.638376	0.640395	0.642576	0.644644	0.646486	0.648351	0.650308	0.652209	0.65389	0.655288	0.656658	0.658061	0.659431	0.660701	0.661915	0.663186	0.664501	0.66557	0.666336	0.666879	0.667443	0.668028	0.668634
0.371219	0.41081	0.45468	0.491287	0.517455	0.538624	0.55866	0.575078	0.585799	0.59178	0.59528	0.59795	0.600334	0.60287	0.605918	0.609187	0.612333	0.615177	0.617672	0.619695	0.62149	0.623264	0.625227	0.627557	0.630185	0.6326	0.634415	0.63625	0.638433	0.640742	0.642886	0.64482	0.646699	0.648652	0.650523	0.652116	0.653569	0.655028	0.65646	0.65782	0.659125	0.660445	0.661766	0.663032	0.664015	0.664747	0.665294	0.6659	0.666505	0.6671
0.370228	0.410262	0.453867	0.489985	0.516063	0.537216	0.556872	0.572717	0.583061	0.588928	0.592506	0.595188	0.597509	0.60011	0.603306	0.606725	0.609946	0.612785	0.615155	0.617143	0.619056	0.620916	0.622917	0.625285	0.627961	0.630408	0.632257	0.634252	0.636563	0.638952	0.64119	0.643137	0.645011	0.646934	0.648714	0.650364	0.651907	0.653394	0.654817	0.656219	0.657631	0.659001	0.660276	0.661457	0.662405	0.663137	0.663728	0.664354	0.664948	0.66551
0.370159	0.409637	0.452596	0.488608	0.514673	0.535408	0.554436	0.56987	0.58009	0.586049	0.589649	0.592272	0.59467	0.597438	0.600802	0.604302	0.607521	0.610233	0.61257	0.614681	0.616685	0.618583	0.620624	0.623045	0.625753	0.628242	0.630245	0.632368	0.634767	0.637252	0.639505	0.641448	0.643296	0.64513	0.646971	0.648712	0.650282	0.651759	0.653228	0.654739	0.656202	0.657526	0.658722	0.65987	0.660818	0.661596	0.662204	0.66282	0.66338	0.663897
0.369033	0.407918	0.450896	0.486952	0.512596	0.532688	0.551305	0.566624	0.576963	0.582968	0.586523	0.589246	0.59184	0.594803	0.598262	0.60177	0.604865	0.607549	0.610018	0.61223	0.614281	0.616224	0.618325	0.620785	0.623543	0.626203	0.628335	0.630558	0.633057	0.635564	0.637821	0.639744	0.641509	0.643406	0.64534	0.647108	0.648665	0.650187	0.65177	0.653334	0.654752	0.656	0.65717	0.658322	0.659311	0.66011	0.660708	0.66129	0.661806	0.662326
0.366954	0.40617	0.449252	0.484794	0.509718	0.529397	0.547908	0.563355	0.573746	0.579714	0.583386	0.586321	0.589128	0.5922	0.595671	0.599053	0.602123	0.604947	0.607521	0.609785	0.611885	0.613891	0.616035	0.618549	0.621492	0.624288	0.626527	0.628853	0.631378	0.633892	0.636129	0.637968	0.639799	0.641789	0.643749	0.645504	0.647109	0.648748	0.650386	0.651905	0.653244	0.654467	0.655643	0.656837	0.657848	0.658638	0.659204	0.659742	0.660261	0.660829
0.36586	0.405076	0.447396	0.482037	0.506491	0.526069	0.544715	0.560201	0.570539	0.576627	0.580521	0.583678	0.586599	0.589682	0.59302	0.596374	0.599589	0.60252	0.605144	0.607456	0.609619	0.611668	0.613865	0.616571	0.619655	0.622549	0.624894	0.627249	0.629788	0.632282	0.634431	0.636336	0.638261	0.640274	0.64222	0.644026	0.645749	0.647444	0.649038	0.650478	0.651788	0.653016	0.654235	0.655448	0.656449	0.657202	0.657726	0.658267	0.658833	0.659445
0.364917	0.403144	0.44445	0.478593	0.50299	0.522772	0.541486	0.556916	0.567386	0.573724	0.577862	0.581144	0.584084	0.587034	0.590347	0.593854	0.597182	0.600166	0.602842	0.605221	0.60743	0.609532	0.61192	0.614772	0.617954	0.620955	0.623335	0.62572	0.628249	0.630662	0.632878	0.634879	0.636824	0.638819	0.640816	0.642741	0.644521	0.646173	0.647693	0.649107	0.650422	0.651689	0.652922	0.654123	0.655086	0.655792	0.656321	0.656911	0.65752	0.658151
0.362352	0.399663	0.440584	0.474755	0.499458	0.519376	0.538058	0.553638	0.564385	0.571001	0.575278	0.578588	0.581395	0.584326	0.587804	0.591433	0.594817	0.597857	0.600605	0.603034	0.6053	0.607591	0.610129	0.613083	0.616373	0.619405	0.621829	0.624217	0.626672	0.629154	0.631467	0.633489	0.635413	0.637459	0.639577	0.641561	0.643299	0.644879	0.646379	0.647798	0.649151	0.650431	0.651651	0.652815	0.65373	0.654437	0.655017	0.655652	0.65628	0.656862
0.358603	0.395827	0.436861	0.471358	0.496211	0.516102	0.534937	0.550785	0.561812	0.568562	0.572856	0.576016	0.578799	0.581902	0.5855	0.589182	0.592616	0.595724	0.598517	0.601002	0.603468	0.605909	0.608551	0.611615	0.614927	0.617979	0.620406	0.622719	0.62525	0.627828	0.630158	0.632161	0.634141	0.636312	0.638487	0.640425	0.642088	0.643647	0.645153	0.646613	0.647981	0.649247	0.650432	0.651548	0.652463	0.653216	0.653841	0.654494	0.655073	0.65564
0.355492	0.392874	0.434178	0.46873	0.493482	0.513499	0.532576	0.548675	0.559801	0.56653	0.570635	0.57375	0.576701	0.579914	0.583555	0.587275	0.590766	0.593909	0.596751	0.599438	0.602052	0.604595	0.607345	0.610422	0.613737	0.616771	0.61912	0.621513	0.624135	0.626722	0.629032	0.631091	0.633196	0.635423	0.637549	0.639408	0.641045	0.642609	0.644155	0.645629	0.64698	0.64821	0.649348	0.650462	0.65142	0.652214	0.652856	0.653458	0.65402	0.654728
0.35329	0.390964	0.432209	0.466537	0.491373	0.511623	0.53094	0.547103	0.558166	0.564661	0.568695	0.571969	0.575022	0.578271	0.581941	0.585711	0.58923	0.592414	0.595456	0.598288	0.600999	0.603647	0.606407	0.609482	0.612769	0.615712	0.618142	0.620623	0.623242	0.625801	0.628166	0.630349	0.632509	0.634685	0.636731	0.638563	0.640203	0.641803	0.643356	0.64481	0.646123	0.647303	0.648439	0.649597	0.650594	0.651404	0.651992	0.652575	0.653276	0.65404
0.351955	0.389435	0.430337	0.464702	0.489763	0.51026	0.529619	0.545684	0.55647	0.56287	0.567064	0.570435	0.573516	0.57679	0.580506	0.584297	0.587851	0.591239	0.594427	0.597354	0.600169	0.602825	0.605584	0.608624	0.611811	0.614826	0.617341	0.619807	0.622396	0.625014	0.627503	0.62974	0.631848	0.633944	0.635962	0.637796	0.639473	0.641077	0.642609	0.644024	0.645284	0.646462	0.647643	0.648841	0.649854	0.650611	0.65118	0.651905	0.652663	0.653387
0.350432	0.38755	0.428509	0.463102	0.488435	0.508974	0.528213	0.543961	0.554638	0.561208	0.565501	0.568896	0.572001	0.575322	0.579058	0.582887	0.586655	0.590194	0.593477	0.596511	0.599327	0.601981	0.604702	0.607631	0.610891	0.613996	0.616488	0.618923	0.621582	0.624329	0.626873	0.629056	0.631081	0.633149	0.63517	0.637045	0.638728	0.64031	0.641805	0.643168	0.644425	0.645647	0.646869	0.648084	0.649043	0.649782	0.6505	0.651284	0.652002	0.652753
0.348506	0.385849	0.427064	0.461934	0.487293	0.507681	0.526558	0.542177	0.553027	0.559697	0.56401	0.567426	0.570577	0.573916	0.57769	0.581744	0.585666	0.589301	0.592693	0.595724	0.59853	0.601148	0.603756	0.606757	0.610108	0.613202	0.615658	0.618172	0.620966	0.62377	0.626258	0.628354	0.630351	0.632421	0.634483	0.636363	0.638022	0.639568	0.641013	0.642372	0.643671	0.644934	0.646173	0.647331	0.648271	0.649157	0.649935	0.650678	0.651422	0.652281
0.347302	0.384883	0.42632	0.461146	0.486281	0.506238	0.524953	0.540742	0.551681	0.558362	0.562686	0.566142	0.569305	0.572679	0.576686	0.580895	0.584912	0.588655	0.592037	0.595051	0.597814	0.600318	0.602998	0.60609	0.609433	0.612492	0.615032	0.617686	0.620537	0.623284	0.625684	0.627749	0.629747	0.631856	0.633919	0.635774	0.637396	0.63889	0.64033	0.641732	0.64307	0.644349	0.645527	0.646665	0.647752	0.648697	0.649431	0.650199	0.651051	0.651961
0.346618	0.38439	0.425713	0.460233	0.484855	0.504633	0.523534	0.539406	0.550349	0.557039	0.561403	0.564869	0.568067	0.571691	0.57586	0.580164	0.584291	0.588018	0.591377	0.59434	0.59698	0.599561	0.602332	0.605416	0.608728	0.611866	0.614552	0.617267	0.620063	0.622723	0.625091	0.627157	0.629195	0.631304	0.63334	0.635157	0.636726	0.638215	0.6397	0.641142	0.642496	0.643713	0.644871	0.646162	0.647309	0.648212	0.648972	0.649849	0.650752	0.651642
0.34623	0.383794	0.424714	0.458621	0.483058	0.503071	0.522061	0.537931	0.548883	0.555617	0.559993	0.563501	0.566974	0.570773	0.57504	0.579461	0.583568	0.587263	0.590562	0.593392	0.596113	0.598787	0.601545	0.604606	0.608001	0.611284	0.614036	0.616699	0.619413	0.622042	0.62441	0.626524	0.628564	0.630646	0.632647	0.634411	0.635975	0.63751	0.639037	0.640496	0.64179	0.642987	0.64431	0.645664	0.646769	0.647699	0.64857	0.649498	0.650383	0.651277
0.345433	0.382542	0.422773	0.456518	0.481272	0.501405	0.520404	0.536288	0.547293	0.554047	0.558477	0.562286	0.565951	0.569854	0.574247	0.578643	0.582717	0.586349	0.589508	0.592424	0.595243	0.597899	0.600636	0.603786	0.607329	0.610675	0.613378	0.615967	0.618655	0.621289	0.623709	0.625827	0.62784	0.629889	0.631838	0.633597	0.635207	0.636785	0.638331	0.639729	0.641004	0.642373	0.643762	0.645071	0.646204	0.647246	0.648168	0.649078	0.649969	0.650876
0.343889	0.380275	0.420434	0.4546	0.479506	0.499664	0.518683	0.534627	0.545655	0.552472	0.557229	0.561242	0.565016	0.569053	0.573416	0.577774	0.581783	0.585271	0.588519	0.591535	0.59434	0.596971	0.599803	0.603105	0.60671	0.609998	0.612633	0.615205	0.617902	0.620587	0.623011	0.625101	0.627082	0.629079	0.631024	0.63283	0.634483	0.636081	0.637563	0.638941	0.64039	0.641826	0.643168	0.644505	0.64575	0.646844	0.647746	0.648664	0.649568	0.650495
0.341278	0.377884	0.418626	0.45293	0.477839	0.498007	0.517079	0.533032	0.544123	0.551299	0.556267	0.560389	0.564299	0.568291	0.572599	0.576878	0.580733	0.584312	0.587662	0.590663	0.593445	0.596181	0.59917	0.60253	0.60607	0.609271	0.611893	0.614477	0.617228	0.619913	0.622308	0.624365	0.626294	0.628287	0.630278	0.632126	0.6338	0.635331	0.636794	0.638354	0.639873	0.64126	0.642629	0.644081	0.645377	0.646454	0.647366	0.648296	0.649221	0.650153
0.339541	0.376841	0.417556	0.451728	0.47657	0.496744	0.515781	0.531772	0.543237	0.55062	0.55568	0.559928	0.563768	0.567677	0.571881	0.575982	0.579928	0.583605	0.586935	0.589912	0.592799	0.595694	0.598739	0.602025	0.605462	0.608631	0.611266	0.613904	0.616648	0.619301	0.621662	0.623664	0.625586	0.627624	0.629657	0.631526	0.633131	0.634642	0.636296	0.637927	0.639395	0.640809	0.642294	0.643795	0.645075	0.646164	0.647088	0.648037	0.648967	0.649932
0.339335	0.376268	0.416683	0.450702	0.47551	0.495616	0.514678	0.531067	0.542741	0.550201	0.555382	0.559541	0.56328	0.567066	0.571076	0.575265	0.579308	0.582959	0.586261	0.589344	0.59239	0.595341	0.598309	0.601483	0.604878	0.608051	0.61074	0.613361	0.616068	0.618689	0.620995	0.622988	0.624954	0.627035	0.629088	0.630887	0.632472	0.634179	0.635905	0.637484	0.638979	0.64051	0.642044	0.643526	0.644819	0.64592	0.646862	0.647816	0.648779	0.649752
[truncated: 50 more columns]

## Sheet: Cont4RUN
0.81085	0.867759	0.888681	0.898259	0.905127	0.909841	0.913934	0.913945	0.913792	0.913414	0.914517	0.914525	0.915647	0.915438	0.915569	0.915787	0.915956	0.916025	0.915964	0.916117	0.915977	0.916256	0.916238	0.915785	0.915832	0.915765	0.915632	0.915744	0.915943	0.915486	0.915158	0.914884	0.914898	0.914522	0.914602	0.914483	0.914161	0.913742	0.914394	0.914337	0.914356	0.913845	0.913615	0.913289	0.913158	0.912682	0.912582	0.912154	0.912064	0.912021
0.867239	0.922634	0.941341	0.950632	0.956901	0.961536	0.963401	0.962888	0.962267	0.962423	0.962836	0.963323	0.963693	0.963507	0.963541	0.963455	0.963478	0.963396	0.963383	0.963311	0.963217	0.963336	0.963027	0.96277	0.962717	0.962573	0.962524	0.962685	0.96252	0.962073	0.961721	0.961557	0.961345	0.961153	0.96109	0.960836	0.960246	0.959857	0.960135	0.960117	0.959862	0.95947	0.959175	0.958929	0.958611	0.958306	0.958028	0.957759	0.957723	0.95733
0.887878	0.941194	0.959283	0.968152	0.974258	0.977168	0.978062	0.977191	0.976925	0.976843	0.977468	0.977594	0.97777	0.977604	0.977509	0.977407	0.977278	0.977228	0.977102	0.977051	0.976918	0.976778	0.976551	0.976311	0.976201	0.976097	0.976124	0.976039	0.975779	0.97534	0.975085	0.97481	0.974652	0.974455	0.974292	0.973818	0.973423	0.973131	0.973348	0.973153	0.972895	0.972503	0.972252	0.971911	0.971669	0.971305	0.971098	0.970903	0.970615	0.97024
0.8975	0.950433	0.968096	0.976913	0.981479	0.983457	0.983767	0.983204	0.982821	0.983025	0.98335	0.983366	0.983497	0.983254	0.98315	0.982989	0.982887	0.982746	0.982647	0.982553	0.982287	0.982172	0.981941	0.981699	0.981619	0.98158	0.981453	0.981273	0.980965	0.980621	0.980302	0.980063	0.9799	0.979655	0.979246	0.978901	0.978581	0.978354	0.978368	0.978157	0.977865	0.977528	0.977204	0.97692	0.976615	0.976321	0.976163	0.975822	0.975524	0.975183
0.904117	0.956562	0.974105	0.981403	0.985022	0.98635	0.986765	0.986128	0.986039	0.986055	0.986273	0.986287	0.986285	0.986059	0.98591	0.985789	0.985596	0.985494	0.985361	0.985154	0.984935	0.984793	0.984559	0.984367	0.984342	0.984191	0.983997	0.983757	0.983504	0.983122	0.982839	0.982613	0.982403	0.981972	0.981698	0.9814	0.981147	0.980835	0.980794	0.980549	0.980286	0.979903	0.97962	0.979294	0.979036	0.978794	0.978504	0.978163	0.977877	0.977586
0.908509	0.96099	0.976856	0.983253	0.986227	0.987629	0.987903	0.987582	0.987367	0.987337	0.987548	0.987455	0.987447	0.987211	0.987104	0.986929	0.986803	0.986683	0.986462	0.986291	0.986078	0.985923	0.98574	0.985615	0.985494	0.985294	0.985055	0.984854	0.984558	0.984217	0.983953	0.983694	0.983328	0.983014	0.982773	0.982528	0.982205	0.981899	0.981801	0.981574	0.981261	0.98092	0.980601	0.980316	0.9801	0.979763	0.979467	0.979141	0.978891	0.978584
0.912157	0.962614	0.977593	0.983406	0.986486	0.987757	0.988307	0.987909	0.987686	0.987701	0.987816	0.98774	0.98772	0.987544	0.987394	0.987277	0.987156	0.986962	0.986782	0.986617	0.986406	0.986297	0.98618	0.985985	0.985821	0.985588	0.985386	0.985144	0.984882	0.984566	0.984277	0.983898	0.983624	0.983343	0.98315	0.98284	0.982525	0.98221	0.982115	0.981839	0.981557	0.981193	0.980909	0.980661	0.980357	0.980021	0.979733	0.979443	0.979174	0.978888
0.911623	0.961868	0.976545	0.982667	0.985695	0.987297	0.987773	0.987417	0.987292	0.987253	0.987396	0.987336	0.987374	0.987181	0.9871	0.986992	0.986813	0.986664	0.9865	0.986341	0.986177	0.986129	0.985954	0.985732	0.98554	0.985345	0.98511	0.9849	0.984655	0.984324	0.983935	0.983632	0.983385	0.983152	0.982898	0.982595	0.982274	0.981979	0.981828	0.981577	0.981268	0.98094	0.980689	0.980371	0.980064	0.979739	0.979481	0.979179	0.978925	0.978685
0.911182	0.96112	0.976125	0.982148	0.985492	0.986971	0.987429	0.987173	0.986983	0.986976	0.987121	0.98712	0.987131	0.987004	0.98693	0.986767	0.986629	0.986491	0.986332	0.986211	0.986105	0.985997	0.985795	0.985552	0.985391	0.985164	0.984956	0.984757	0.984493	0.984073	0.98375	0.983474	0.983263	0.98298	0.982728	0.982417	0.982114	0.981789	0.981652	0.981373	0.981093	0.980797	0.980483	0.980163	0.979864	0.979569	0.979296	0.97901	0.978795	0.978621
0.910555	0.960971	0.975806	0.982164	0.985328	0.986747	0.987269	0.986939	0.98678	0.986786	0.986979	0.986961	0.987019	0.986899	0.98677	0.986643	0.986513	0.986379	0.986254	0.986183	0.986026	0.985887	0.985662	0.985452	0.985258	0.985052	0.984854	0.984635	0.984277	0.98392	0.983622	0.98338	0.983118	0.982838	0.982575	0.982278	0.981947	0.981642	0.98147	0.981215	0.980961	0.980612	0.980295	0.979982	0.979709	0.979403	0.979142	0.978892	0.978736	0.978542
0.910988	0.961039	0.976192	0.982272	0.985314	0.986761	0.987153	0.98685	0.986707	0.986766	0.986932	0.986953	0.987002	0.98683	0.986735	0.986616	0.986487	0.986384	0.986306	0.986183	0.985999	0.985832	0.985635	0.985396	0.98522	0.985023	0.984804	0.984488	0.98419	0.983855	0.983593	0.983297	0.983037	0.982749	0.982496	0.982171	0.981858	0.981534	0.981377	0.981145	0.980837	0.980486	0.980175	0.979886	0.979601	0.979309	0.979081	0.978885	0.978709	0.978525
0.910531	0.961303	0.976135	0.98209	0.985175	0.986469	0.986878	0.986607	0.986532	0.986581	0.986786	0.986801	0.986796	0.986664	0.986578	0.986463	0.986371	0.986316	0.986189	0.986041	0.985837	0.985696	0.985472	0.985253	0.985084	0.984867	0.984559	0.984301	0.984021	0.983723	0.98341	0.983117	0.982848	0.982571	0.982289	0.98198	0.98165	0.981347	0.981209	0.980925	0.980614	0.980271	0.979981	0.979683	0.97941	0.979148	0.97897	0.978759	0.978592	0.978416
0.911268	0.9614	0.976014	0.982012	0.984889	0.986181	0.986605	0.986405	0.986329	0.98642	0.986616	0.986578	0.986606	0.986487	0.986404	0.986322	0.98628	0.986178	0.986028	0.98586	0.985683	0.985514	0.98531	0.9851	0.984911	0.984612	0.984357	0.984115	0.983867	0.983523	0.983213	0.982914	0.982653	0.982349	0.982081	0.981755	0.981445	0.981162	0.980967	0.980679	0.980372	0.980051	0.979752	0.979465	0.97922	0.979006	0.978812	0.978612	0.978452	0.978335
0.910503	0.960728	0.975558	0.981369	0.984284	0.985623	0.986136	0.985961	0.985941	0.986037	0.986187	0.986194	0.986239	0.98613	0.986087	0.986058	0.985974	0.985852	0.985687	0.985548	0.985348	0.9852	0.985007	0.984782	0.984514	0.984265	0.984025	0.983817	0.983521	0.983183	0.982868	0.982577	0.982291	0.982002	0.981716	0.981409	0.981119	0.980795	0.980593	0.980308	0.980022	0.979693	0.979406	0.979145	0.978945	0.978719	0.978535	0.978343	0.978238	0.978099
0.909755	0.960397	0.974955	0.980808	0.983771	0.985197	0.985726	0.985606	0.985586	0.98564	0.985832	0.985858	0.98591	0.98584	0.985849	0.985778	0.985674	0.985536	0.9854	0.985237	0.985055	0.984916	0.984708	0.984408	0.984187	0.983951	0.983744	0.983487	0.983195	0.982853	0.982545	0.98223	0.981957	0.981651	0.981382	0.981092	0.980763	0.980437	0.980236	0.979969	0.979674	0.979357	0.979094	0.978875	0.978663	0.978448	0.978272	0.978132	0.978006	0.977899
0.909629	0.959809	0.974406	0.980316	0.983369	0.984809	0.985381	0.985259	0.985195	0.985295	0.985505	0.985539	0.985625	0.985608	0.985575	0.985484	0.985363	0.985253	0.985093	0.984945	0.984774	0.984619	0.984336	0.984081	0.983873	0.983666	0.983413	0.983157	0.98286	0.982526	0.982196	0.981892	0.981601	0.981313	0.98106	0.980733	0.980402	0.980079	0.979893	0.979616	0.979332	0.979039	0.978814	0.978585	0.978383	0.978176	0.97805	0.977892	0.977796	0.977706
0.908363	0.958925	0.973711	0.979776	0.982871	0.98436	0.984928	0.984771	0.984764	0.984892	0.985112	0.985185	0.985323	0.985267	0.985217	0.985113	0.985021	0.984889	0.984745	0.984608	0.984421	0.98419	0.983955	0.983714	0.983536	0.983282	0.983031	0.98277	0.982479	0.982124	0.981805	0.981487	0.981212	0.980939	0.980649	0.98032	0.979992	0.979687	0.97949	0.979224	0.978961	0.978706	0.978472	0.978254	0.978059	0.977901	0.977757	0.977629	0.977549	0.977465
0.907666	0.958489	0.973418	0.979498	0.982602	0.984054	0.984561	0.984456	0.984473	0.984606	0.984859	0.984981	0.985072	0.984997	0.984929	0.984853	0.984737	0.984619	0.984483	0.984329	0.98407	0.983886	0.983662	0.983452	0.983224	0.982971	0.982713	0.982457	0.982143	0.981798	0.981464	0.98116	0.980898	0.98059	0.980296	0.97997	0.979659	0.979346	0.979156	0.978909	0.978682	0.978419	0.978195	0.977984	0.977836	0.977662	0.977546	0.977434	0.977359	0.977282
0.907074	0.958202	0.973161	0.979241	0.982289	0.983668	0.984224	0.984147	0.984172	0.98434	0.984641	0.984716	0.984786	0.984695	0.984656	0.984555	0.984457	0.984347	0.984194	0.983969	0.983753	0.98358	0.983386	0.983129	0.982901	0.982641	0.982388	0.982109	0.981804	0.981444	0.981124	0.980831	0.980536	0.980224	0.979932	0.979621	0.979303	0.978999	0.978828	0.978614	0.978378	0.978126	0.97791	0.977742	0.977579	0.977432	0.977332	0.977226	0.977158	0.977112
0.906638	0.9579	0.972873	0.978886	0.98185	0.983284	0.983872	0.983807	0.983868	0.984088	0.984341	0.984396	0.984452	0.984393	0.98433	0.984244	0.984156	0.984029	0.983808	0.983624	0.98342	0.983276	0.983037	0.982781	0.982545	0.98229	0.982014	0.981743	0.981424	0.981078	0.980769	0.980445	0.980144	0.979835	0.979558	0.979239	0.978929	0.978643	0.978505	0.978282	0.978056	0.977812	0.977637	0.977456	0.977319	0.977188	0.977094	0.976995	0.976957	0.976943
0.906028	0.957479	0.972404	0.978335	0.981376	0.982855	0.983459	0.983437	0.983556	0.98373	0.983966	0.984011	0.9841	0.984019	0.983973	0.983899	0.983796	0.983603	0.983421	0.98325	0.983073	0.982886	0.98265	0.982387	0.982155	0.981878	0.981611	0.981325	0.981019	0.980684	0.980345	0.980017	0.979718	0.979424	0.979138	0.978827	0.978535	0.97828	0.978132	0.977919	0.9777	0.977496	0.977309	0.977153	0.977032	0.976908	0.976821	0.976752	0.976745	0.976722
0.905418	0.956877	0.971726	0.977774	0.980883	0.982386	0.983035	0.983077	0.983152	0.983313	0.98354	0.983623	0.98369	0.983627	0.983596	0.983507	0.983335	0.983181	0.983015	0.982868	0.982652	0.982467	0.982224	0.981967	0.981714	0.981444	0.981163	0.980891	0.980594	0.980231	0.979887	0.979562	0.979278	0.978975	0.978697	0.978402	0.97814	0.977878	0.977737	0.977531	0.977351	0.977137	0.976974	0.976834	0.97672	0.976604	0.976546	0.976508	0.976492	0.976497
0.904506	0.956021	0.971086	0.977238	0.98038	0.981935	0.982652	0.982648	0.982711	0.982868	0.983136	0.983197	0.98328	0.983233	0.983187	0.983033	0.982906	0.982768	0.982626	0.982438	0.982225	0.982033	0.981796	0.981518	0.981272	0.980988	0.98072	0.980457	0.980132	0.979765	0.979424	0.979112	0.978819	0.978524	0.978262	0.977996	0.977727	0.977475	0.977341	0.977172	0.976982	0.976791	0.976644	0.976511	0.976405	0.976318	0.97629	0.976244	0.976256	0.97626
0.903372	0.955367	0.970586	0.976774	0.979964	0.981587	0.982245	0.982225	0.982285	0.982485	0.982727	0.982803	0.982902	0.982839	0.982725	0.982613	0.982502	0.98239	0.982205	0.982019	0.981799	0.981613	0.981354	0.981083	0.980823	0.980552	0.980291	0.979999	0.979669	0.979305	0.978978	0.978657	0.978372	0.978092	0.977857	0.977584	0.977326	0.977081	0.976984	0.976805	0.976637	0.976462	0.976322	0.976197	0.976119	0.976062	0.976026	0.976008	0.976019	0.97602
0.902728	0.95498	0.970222	0.976436	0.979683	0.981229	0.981862	0.981836	0.981939	0.982111	0.982365	0.982456	0.982534	0.982404	0.982331	0.982234	0.982148	0.981995	0.981811	0.981616	0.9814	0.981192	0.980941	0.980655	0.980406	0.98014	0.979852	0.979554	0.979226	0.978875	0.978538	0.978224	0.977952	0.977699	0.977457	0.977194	0.976942	0.976731	0.976623	0.976465	0.976313	0.976145	0.976013	0.975916	0.975866	0.975802	0.975794	0.975776	0.975783	0.975814
0.902174	0.954547	0.969829	0.976113	0.979275	0.980798	0.981428	0.981453	0.981529	0.981713	0.981985	0.982055	0.982068	0.981979	0.981926	0.98185	0.981728	0.981576	0.981383	0.981192	0.980955	0.980755	0.980489	0.980216	0.979971	0.979678	0.979384	0.979088	0.978773	0.978412	0.978082	0.97778	0.977533	0.977273	0.977041	0.976784	0.976566	0.976346	0.976259	0.976117	0.975972	0.975812	0.975707	0.975638	0.975582	0.975545	0.975537	0.975516	0.975554	0.9756
0.901488	0.954023	0.969434	0.975631	0.978779	0.980308	0.980998	0.980997	0.981086	0.981294	0.981546	0.981553	0.981607	0.98154	0.98151	0.981398	0.981278	0.981118	0.98093	0.980718	0.980488	0.980274	0.980021	0.979753	0.979482	0.979183	0.978891	0.978608	0.978283	0.977929	0.97761	0.977332	0.977079	0.976829	0.976603	0.976379	0.976152	0.975954	0.975881	0.975746	0.975609	0.975477	0.975399	0.975324	0.975295	0.975259	0.975249	0.975258	0.97531	0.975373
0.900708	0.953574	0.968897	0.975091	0.978256	0.979857	0.980517	0.980532	0.980647	0.980835	0.981023	0.981072	0.981147	0.981107	0.981038	0.980929	0.980803	0.980647	0.980438	0.980234	0.979991	0.97979	0.979542	0.979249	0.978972	0.978675	0.978396	0.978103	0.977784	0.977442	0.977146	0.976862	0.976619	0.976375	0.976182	0.97595	0.975744	0.975561	0.975495	0.975368	0.975258	0.975152	0.975069	0.975021	0.974993	0.974956	0.974975	0.974999	0.975068	0.975131
0.900026	0.952909	0.968276	0.974516	0.977774	0.979344	0.980021	0.980066	0.980162	0.980289	0.980519	0.980594	0.980692	0.980618	0.980553	0.980436	0.980317	0.980142	0.97994	0.979722	0.979492	0.979296	0.979024	0.978724	0.978449	0.978165	0.977874	0.977589	0.977281	0.976961	0.97666	0.976386	0.976148	0.975936	0.975736	0.975523	0.975333	0.975157	0.975099	0.974998	0.974914	0.974805	0.974748	0.974701	0.974673	0.974664	0.974698	0.974739	0.974808	0.974873
0.898972	0.952095	0.96759	0.973967	0.977199	0.97879	0.979507	0.979534	0.979574	0.979744	0.980008	0.9801	0.980173	0.980103	0.98003	0.979922	0.979784	0.979617	0.979401	0.979198	0.978971	0.978751	0.978472	0.978176	0.977914	0.977618	0.977335	0.97706	0.976775	0.976449	0.976158	0.97589	0.975683	0.975464	0.975283	0.975086	0.974903	0.974736	0.974704	0.974629	0.974541	0.974458	0.974404	0.974357	0.974357	0.974363	0.974414	0.974456	0.974527	0.974599
0.898054	0.95144	0.967111	0.973442	0.976685	0.978316	0.979004	0.978972	0.979051	0.979255	0.979536	0.979599	0.979674	0.979596	0.979531	0.979403	0.979275	0.979093	0.978891	0.978689	0.978439	0.978212	0.977937	0.977653	0.977378	0.977089	0.976816	0.976563	0.976272	0.975957	0.975671	0.975432	0.975218	0.975018	0.974852	0.974662	0.974488	0.974346	0.97434	0.974261	0.974199	0.974119	0.974064	0.974045	0.97406	0.974083	0.974136	0.97418	0.974259	0.974319
0.897294	0.950988	0.966597	0.972932	0.97622	0.977815	0.978441	0.978447	0.978563	0.978783	0.979035	0.979099	0.979164	0.979094	0.979009	0.97889	0.978747	0.97858	0.978379	0.978153	0.977895	0.977672	0.977409	0.977112	0.976845	0.976564	0.976313	0.976053	0.975773	0.975463	0.975205	0.97496	0.974764	0.974579	0.97442	0.974238	0.97409	0.973973	0.973962	0.973909	0.97385	0.973769	0.973743	0.973738	0.97377	0.973796	0.97385	0.973903	0.97397	0.974064
0.896731	0.950401	0.966035	0.972439	0.975686	0.977221	0.977888	0.977935	0.97807	0.978258	0.978513	0.978569	0.978641	0.978552	0.978477	0.978343	0.978218	0.978051	0.977826	0.977593	0.977339	0.977129	0.976854	0.976564	0.976305	0.976045	0.975787	0.975538	0.975263	0.974981	0.974717	0.974489	0.974308	0.97413	0.97398	0.973823	0.9737	0.973579	0.973594	0.973543	0.973485	0.973432	0.97342	0.973432	0.973466	0.973495	0.973558	0.9736	0.973701	0.973786
0.89571	0.949606	0.965405	0.971788	0.974997	0.976583	0.977306	0.977377	0.977485	0.977681	0.977928	0.977995	0.97805	0.977973	0.977886	0.97777	0.977648	0.977459	0.977228	0.976999	0.976758	0.976537	0.97627	0.975989	0.975751	0.975485	0.975238	0.974995	0.974748	0.97446	0.974214	0.974001	0.973827	0.973658	0.973533	0.973402	0.973274	0.97318	0.973198	0.973147	0.973116	0.973079	0.973083	0.973099	0.973136	0.973173	0.973226	0.973301	0.973395	0.973479
0.894734	0.948973	0.96475	0.971101	0.97436	0.97601	0.976758	0.976796	0.97691	0.977098	0.977357	0.977405	0.977472	0.977382	0.977314	0.9772	0.977054	0.976859	0.976632	0.976417	0.976164	0.97595	0.975693	0.975433	0.975188	0.974934	0.974692	0.974477	0.974224	0.973954	0.973722	0.973516	0.973351	0.973208	0.973107	0.972972	0.972871	0.972779	0.972798	0.972775	0.972758	0.972738	0.972745	0.972764	0.97281	0.972839	0.972925	0.972993	0.973085	0.973169
0.894031	0.948269	0.964048	0.970447	0.973788	0.975459	0.976174	0.976218	0.976321	0.976521	0.976761	0.97682	0.976873	0.976804	0.976736	0.9766	0.976449	0.976258	0.976045	0.975817	0.975572	0.975368	0.975132	0.974865	0.974632	0.974383	0.974168	0.973948	0.973712	0.973456	0.973231	0.973034	0.972894	0.972775	0.972671	0.972561	0.972463	0.972373	0.972419	0.97241	0.97241	0.972393	0.972405	0.972433	0.97247	0.972531	0.97261	0.972678	0.97277	0.972862
0.892903	0.947389	0.963267	0.9698	0.973175	0.974818	0.975543	0.975578	0.975697	0.97588	0.976135	0.976183	0.976259	0.97619	0.976102	0.975961	0.975817	0.975641	0.975415	0.975195	0.974959	0.974777	0.974536	0.974282	0.974054	0.973831	0.973612	0.973409	0.973188	0.972939	0.972724	0.972551	0.972434	0.972312	0.972234	0.972128	0.972032	0.971969	0.972029	0.972038	0.972042	0.972029	0.97205	0.97207	0.97214	0.972195	0.972273	0.972342	0.972443	0.972538
0.892033	0.946584	0.962669	0.969213	0.972563	0.974208	0.974917	0.974966	0.975066	0.975265	0.975505	0.975576	0.975649	0.97556	0.975466	0.975332	0.975204	0.975014	0.974796	0.974585	0.974369	0.974182	0.973954	0.973704	0.973502	0.973275	0.973073	0.972884	0.97267	0.972431	0.97224	0.97209	0.97197	0.971874	0.971799	0.971694	0.971625	0.971576	0.971654	0.971666	0.971675	0.971671	0.971685	0.971737	0.971801	0.971856	0.971936	0.972013	0.972117	0.972209
0.890959	0.945956	0.962141	0.968581	0.971937	0.973568	0.974292	0.974321	0.974436	0.974621	0.974887	0.974955	0.975008	0.974913	0.974827	0.97471	0.974569	0.974389	0.974178	0.973987	0.973767	0.973593	0.973369	0.973147	0.97294	0.972729	0.972541	0.97236	0.972156	0.97194	0.971772	0.971619	0.971524	0.971431	0.971358	0.971281	0.971225	0.971193	0.971274	0.971291	0.971309	0.971299	0.971344	0.971391	0.971455	0.971512	0.9716	0.971681	0.971782	0.971897
0.890706	0.945351	0.961582	0.967983	0.971295	0.972944	0.973646	0.97369	0.973786	0.973999	0.974258	0.974306	0.974351	0.974266	0.974197	0.974064	0.973934	0.973761	0.97357	0.973374	0.973166	0.972998	0.972801	0.972574	0.972384	0.972187	0.972007	0.971835	0.971654	0.971462	0.971289	0.971161	0.971071	0.97098	0.970934	0.97087	0.970831	0.970803	0.970889	0.970915	0.970927	0.970949	0.970989	0.971036	0.971102	0.971168	0.97126	0.971339	0.971462	0.97158
0.890516	0.944541	0.960823	0.967233	0.970579	0.972213	0.972939	0.972974	0.973104	0.973317	0.973559	0.973604	0.973659	0.973596	0.973515	0.973395	0.973276	0.973124	0.972929	0.972747	0.972545	0.972407	0.972206	0.971996	0.97182	0.971631	0.97146	0.971313	0.971156	0.970959	0.970812	0.970688	0.970599	0.970536	0.970504	0.970456	0.970422	0.9704	0.970495	0.970515	0.970558	0.970575	0.970616	0.970666	0.970741	0.970811	0.970901	0.971002	0.971129	0.971248
0.893174	0.944668	0.960347	0.966712	0.969996	0.971622	0.972302	0.972363	0.972457	0.972651	0.972877	0.972934	0.973004	0.972918	0.972846	0.972732	0.972636	0.972478	0.972295	0.97212	0.97194	0.971799	0.971614	0.97142	0.971252	0.971072	0.970926	0.970801	0.97064	0.97047	0.970327	0.970204	0.970143	0.970093	0.970078	0.970035	0.970008	0.969995	0.970085	0.970136	0.970175	0.970193	0.970237	0.970296	0.970376	0.970445	0.970557	0.970662	0.970789	0.970943
0.892184	0.943869	0.959607	0.965953	0.969268	0.970888	0.971607	0.971669	0.971745	0.971936	0.972173	0.972255	0.972314	0.972243	0.972182	0.97209	0.971991	0.971849	0.971671	0.971525	0.971341	0.971219	0.971048	0.970861	0.970702	0.970545	0.970423	0.970294	0.970157	0.969992	0.96985	0.969754	0.969705	0.969673	0.969662	0.969624	0.969606	0.969588	0.96971	0.969757	0.969797	0.969818	0.96987	0.969934	0.970013	0.970103	0.97022	0.970326	0.970486	0.970614
0.891077	0.943021	0.95878	0.965179	0.968492	0.970163	0.97088	0.970927	0.971	0.971206	0.971471	0.971541	0.971616	0.971557	0.97152	0.971425	0.971345	0.971208	0.971059	0.970909	0.970743	0.970636	0.970472	0.970295	0.97016	0.970027	0.969901	0.969797	0.969664	0.9695	0.969385	0.969302	0.96927	0.969242	0.969237	0.969208	0.969185	0.969198	0.969315	0.969364	0.969407	0.969437	0.969494	0.969557	0.969657	0.969753	0.969871	0.970009	0.970145	0.970284
0.890172	0.942172	0.957998	0.964383	0.96776	0.969413	0.97012	0.970161	0.970253	0.970487	0.970737	0.970824	0.970911	0.970876	0.970836	0.970761	0.970688	0.97058	0.970428	0.970295	0.970145	0.970046	0.969893	0.96974	0.969628	0.969491	0.96939	0.96929	0.96916	0.969022	0.96892	0.968853	0.968826	0.968804	0.968808	0.968776	0.968783	0.968792	0.968912	0.968964	0.969016	0.969051	0.969108	0.969192	0.969298	0.969395	0.969546	0.969661	0.969807	0.969953
0.889112	0.941299	0.957138	0.963614	0.966976	0.968624	0.969329	0.969391	0.969515	0.969735	0.970006	0.970104	0.970215	0.970179	0.97016	0.970091	0.970051	0.96994	0.969805	0.969688	0.969546	0.969458	0.96933	0.9692	0.969084	0.968972	0.968875	0.968778	0.968674	0.968549	0.968463	0.968401	0.96838	0.968367	0.968368	0.968365	0.968369	0.96838	0.968504	0.968565	0.968622	0.968657	0.968736	0.968825	0.968933	0.969063	0.96919	0.969316	0.969469	0.969608
0.888131	0.940391	0.956366	0.962825	0.966183	0.96783	0.968557	0.968655	0.968763	0.969005	0.969287	0.969409	0.969518	0.969505	0.969493	0.969456	0.969413	0.96932	0.9692	0.96909	0.968959	0.968896	0.968792	0.968658	0.968566	0.968458	0.968363	0.968292	0.968201	0.968092	0.968011	0.967955	0.967942	0.967926	0.967957	0.967951	0.967957	0.967973	0.968105	0.968171	0.968229	0.968285	0.968369	0.968461	0.968601	0.968707	0.968846	0.968979	0.969126	0.969277
0.886956	0.939551	0.955527	0.961995	0.965359	0.967034	0.967804	0.967885	0.968018	0.968272	0.968579	0.968699	0.968833	0.968826	0.968849	0.96881	0.968786	0.968708	0.968596	0.968496	0.968389	0.968351	0.968243	0.968133	0.968045	0.967939	0.967871	0.967813	0.967738	0.967633	0.967558	0.96751	0.967494	0.967508	0.967535	0.967532	0.967542	0.967567	0.967704	0.967771	0.967849	0.967911	0.967998	0.968122	0.968239	0.968358	0.968504	0.968631	0.96879	0.968966
0.886114	0.938645	0.95467	0.961147	0.964548	0.966273	0.967023	0.967133	0.967274	0.967553	0.967859	0.968006	0.968146	0.968174	0.968195	0.968174	0.968168	0.968097	0.967995	0.96792	0.967837	0.967795	0.967711	0.967606	0.967519	0.96744	0.967384	0.967342	0.967272	0.967174	0.967106	0.967056	0.967069	0.96708	0.96711	0.967111	0.96713	0.96716	0.967298	0.967385	0.96747	0.967535	0.967653	0.967755	0.967885	0.96801	0.968151	0.96829	0.968475	0.96865
0.884803	0.93762	0.95372	0.960261	0.963736	0.965449	0.966237	0.966356	0.966523	0.966803	0.96714	0.967292	0.967471	0.967497	0.967539	0.967535	0.967538	0.967479	0.967401	0.967351	0.967263	0.967247	0.967168	0.967064	0.967005	0.966937	0.966898	0.966861	0.966796	0.966706	0.966636	0.966615	0.966626	0.966639	0.966674	0.966684	0.966709	0.96674	0.966899	0.966993	0.967081	0.967177	0.967274	0.967388	0.967525	0.967645	0.967799	0.967963	0.968147	0.968333
0.883768	0.936625	0.952842	0.959456	0.962901	0.964655	0.965452	0.965598	0.965763	0.966075	0.96642	0.966609	0.966787	0.966834	0.966894	0.966899	0.966914	0.966881	0.966827	0.966772	0.96671	0.966699	0.966622	0.966545	0.966497	0.966446	0.966412	0.966381	0.966325	0.966233	0.966192	0.966168	0.966181	0.9662	0.966244	0.96626	0.966286	0.966337	0.966503	0.9666	0.96672	0.966795	0.966905	0.967027	0.967158	0.967292	0.96747	0.967634	0.967829	0.968005
0.88248	0.93566	0.952005	0.958596	0.962096	0.963859	0.964682	0.964827	0.965028	0.965346	0.965731	0.965918	0.966117	0.966182	0.966252	0.966269	0.966312	0.966303	0.966244	0.966214	0.966157	0.966147	0.966098	0.966033	0.966002	0.965954	0.965927	0.965905	0.965847	0.965784	0.965739	0.965717	0.965736	0.965764	0.965814	0.965831	0.965878	0.965936	0.966105	0.966233	0.966333	0.966421	0.966538	0.966655	0.9668	0.966959	0.967136	0.967312	0.967497	0.967696
0.881531	0.934824	0.951122	0.957781	0.961289	0.96308	0.963903	0.964086	0.964291	0.96465	0.965034	0.965241	0.965459	0.965533	0.965616	0.965661	0.96573	0.965715	0.965681	0.965656	0.9656	0.96562	0.965582	0.965533	0.965506	0.965466	0.965446	0.965423	0.965394	0.965327	0.965285	0.965269	0.965297	0.965331	0.965382	0.96542	0.965473	0.965535	0.965736	0.965844	0.965956	0.966052	0.966165	0.966296	0.966465	0.966624	0.966813	0.966979	0.967187	0.96738
0.88048	0.933848	0.950279	0.95695	0.960485	0.96228	0.96315	0.963334	0.963583	0.963939	0.964345	0.964571	0.964797	0.964885	0.964996	0.965068	0.965132	0.965143	0.965113	0.965089	0.965062	0.965093	0.965073	0.965028	0.965008	0.964975	0.964954	0.96496	0.964927	0.964863	0.964827	0.964819	0.964854	0.964889	0.964961	0.965006	0.965063	0.965155	0.965336	0.965457	0.965578	0.965669	0.965796	0.965951	0.966121	0.966291	0.966471	0.96666	0.966862	0.967073
0.879027	0.932825	0.949328	0.956054	0.95961	0.96147	0.962347	0.96258	0.962829	0.96321	0.963638	0.963875	0.964117	0.964235	0.964375	0.964441	0.964534	0.96455	0.964523	0.964528	0.964512	0.964562	0.964546	0.964509	0.964496	0.964463	0.964471	0.964474	0.964445	0.964387	0.964359	0.964359	0.964395	0.964451	0.96453	0.964579	0.964667	0.964741	0.964935	0.965064	0.965181	0.965287	0.965437	0.965593	0.965775	0.965937	0.96614	0.966323	0.966544	0.966767
0.877884	0.931828	0.948425	0.955173	0.958801	0.960671	0.961595	0.961828	0.962098	0.962502	0.962943	0.963194	0.963468	0.963615	0.963749	0.963845	0.963944	0.963961	0.963963	0.963979	0.96398	0.964035	0.964028	0.963998	0.963986	0.963981	0.963986	0.963992	0.963969	0.96392	0.963899	0.9639	0.963957	0.96402	0.964103	0.964183	0.964253	0.964339	0.964542	0.964668	0.964799	0.964929	0.96508	0.965248	0.965422	0.965607	0.965804	0.966006	0.966238	0.966456
0.87653	0.930775	0.947443	0.954298	0.95795	0.959873	0.960803	0.96106	0.961356	0.961775	0.962234	0.962519	0.962822	0.962963	0.96313	0.963232	0.963334	0.963382	0.963395	0.963429	0.963435	0.963499	0.9635	0.963472	0.963488	0.96348	0.963488	0.963501	0.963487	0.963446	0.963427	0.963448	0.963512	0.963579	0.963694	0.963756	0.963839	0.963935	0.964134	0.964275	0.964429	0.964561	0.964724	0.964885	0.965082	0.965261	0.965478	0.965692	0.965919	0.966157
0.875369	0.929736	0.946559	0.953443	0.957147	0.959079	0.960034	0.960318	0.960627	0.961064	0.961558	0.961871	0.962167	0.962343	0.962516	0.96262	0.962755	0.962814	0.962843	0.962882	0.962898	0.962971	0.962974	0.962973	0.962986	0.962981	0.962996	0.963018	0.963012	0.962973	0.962974	0.963002	0.96307	0.963169	0.963266	0.963341	0.963433	0.963525	0.96374	0.963904	0.96406	0.964204	0.96436	0.964544	0.964736	0.964934	0.965163	0.965372	0.96562	0.965856
0.874063	0.92879	0.945671	0.952626	0.956342	0.958301	0.959284	0.95958	0.959907	0.96038	0.960904	0.961209	0.96154	0.961721	0.961897	0.962034	0.962181	0.962257	0.962291	0.962339	0.962363	0.962438	0.962469	0.962465	0.962481	0.962483	0.962508	0.962537	0.962534	0.962514	0.962522	0.962554	0.962653	0.962735	0.962846	0.96293	0.963019	0.963126	0.963365	0.963531	0.963699	0.963836	0.964016	0.964194	0.964405	0.964616	0.96484	0.965069	0.965316	0.965565
0.872967	0.927865	0.944832	0.951807	0.955552	0.957545	0.958541	0.958854	0.959217	0.959719	0.960235	0.960576	0.960912	0.961096	0.961306	0.961454	0.961619	0.9617	0.961744	0.9618	0.961826	0.96193	0.961958	0.961957	0.96198	0.96199	0.962023	0.962056	0.962071	0.962058	0.96207	0.962133	0.962216	0.962311	0.962431	0.962512	0.962616	0.962746	0.962987	0.963166	0.963328	0.963488	0.963663	0.96386	0.964083	0.96429	0.964535	0.964764	0.965022	0.965274
0.871809	0.926844	0.943908	0.950932	0.954731	0.956748	0.957769	0.958124	0.958517	0.959011	0.959569	0.959917	0.960257	0.960477	0.960699	0.960866	0.961038	0.96113	0.961182	0.961242	0.961297	0.961398	0.961429	0.961435	0.961468	0.961487	0.961523	0.961575	0.961598	0.961589	0.961633	0.96168	0.961775	0.96188	0.961997	0.962094	0.962222	0.962354	0.962608	0.96278	0.962966	0.963122	0.963315	0.963525	0.963745	0.963972	0.964217	0.964458	0.96472	0.964989
0.870517	0.92584	0.943	0.95009	0.953918	0.955964	0.957032	0.957418	0.957799	0.958336	0.958902	0.959252	0.959629	0.959861	0.960103	0.960277	0.96046	0.960562	0.960618	0.960707	0.960757	0.960862	0.960901	0.960917	0.960959	0.960981	0.961036	0.961096	0.961123	0.961145	0.961173	0.961233	0.961338	0.961441	0.961574	0.961694	0.961824	0.961969	0.962217	0.962413	0.962594	0.962769	0.962975	0.963182	0.963423	0.96365	0.963907	0.964152	0.96443	0.964715
0.869408	0.924825	0.94212	0.949254	0.953117	0.955216	0.956313	0.956685	0.957114	0.957659	0.958226	0.958615	0.959004	0.959255	0.959504	0.959691	0.959886	0.959992	0.960076	0.96016	0.960214	0.960327	0.960377	0.960403	0.960447	0.960488	0.960551	0.960615	0.960674	0.960681	0.960721	0.960792	0.960894	0.961013	0.961169	0.961291	0.961434	0.961574	0.961846	0.962039	0.962239	0.962426	0.96263	0.962858	0.963099	0.963338	0.963599	0.963861	0.964157	0.964454
0.86807	0.923847	0.941232	0.948417	0.952344	0.954477	0.955558	0.955983	0.956419	0.956965	0.957574	0.957974	0.958383	0.958642	0.958905	0.959103	0.959304	0.959439	0.959517	0.959605	0.959668	0.959792	0.959852	0.959881	0.959944	0.959993	0.96006	0.960156	0.960201	0.96022	0.960271	0.960339	0.960458	0.960599	0.960758	0.960893	0.961031	0.961195	0.961463	0.961674	0.961887	0.962073	0.962297	0.962526	0.962779	0.963023	0.963301	0.96358	0.963888	0.964185
0.86707	0.922956	0.940396	0.947651	0.951603	0.953716	0.954858	0.955287	0.955721	0.956309	0.956929	0.957348	0.957764	0.958039	0.958314	0.958518	0.958749	0.958878	0.95896	0.959056	0.95913	0.959265	0.959328	0.959376	0.959447	0.959498	0.959599	0.95968	0.959737	0.959767	0.959815	0.959899	0.960041	0.960185	0.960358	0.960488	0.960649	0.96081	0.961097	0.961321	0.961533	0.961738	0.961964	0.962206	0.962464	0.962724	0.963019	0.963311	0.963619	0.963923
0.86594	0.922006	0.93957	0.946865	0.950798	0.952983	0.954133	0.95456	0.955039	0.955639	0.95628	0.956707	0.95714	0.957427	0.95771	0.957944	0.95817	0.958303	0.958394	0.958502	0.958586	0.958725	0.958808	0.958863	0.958937	0.959023	0.959108	0.959202	0.95927	0.959298	0.959363	0.959469	0.959614	0.959772	0.95994	0.960093	0.960252	0.960431	0.960732	0.960955	0.961187	0.961394	0.961633	0.961879	0.962154	0.962432	0.962741	0.963032	0.963347	0.96365
0.864788	0.921119	0.938747	0.946023	0.950044	0.952239	0.953389	0.953864	0.954352	0.954974	0.955624	0.956068	0.956514	0.95681	0.957124	0.957353	0.957583	0.957727	0.957829	0.957947	0.958036	0.958195	0.958286	0.958345	0.958453	0.958524	0.958622	0.958728	0.958793	0.958838	0.958925	0.959034	0.959192	0.959346	0.959538	0.95969	0.959867	0.960059	0.960359	0.960602	0.960836	0.961057	0.9613	0.961563	0.961856	0.962148	0.962456	0.962755	0.963069	0.963365
0.863758	0.920211	0.937842	0.945237	0.949273	0.951469	0.952673	0.953157	0.953667	0.954298	0.954968	0.955426	0.955882	0.95621	0.956519	0.956752	0.956994	0.957149	0.957263	0.957386	0.957494	0.957662	0.957756	0.957849	0.957944	0.958027	0.958137	0.958241	0.958323	0.95839	0.95848	0.958603	0.958758	0.958935	0.959125	0.959295	0.959485	0.959677	0.959999	0.960244	0.960492	0.960717	0.960977	0.961259	0.961566	0.961857	0.962174	0.962472	0.962779	0.963109
0.862519	0.91914	0.93698	0.944407	0.948451	0.950715	0.951931	0.952439	0.952959	0.953613	0.954299	0.954769	0.955259	0.955581	0.955896	0.956142	0.956397	0.956565	0.956684	0.956826	0.956943	0.957115	0.957245	0.957325	0.957431	0.957527	0.957636	0.957757	0.957862	0.957932	0.958036	0.958156	0.958334	0.958511	0.958719	0.958902	0.959093	0.959306	0.959629	0.959889	0.960141	0.960383	0.960663	0.960958	0.961265	0.961565	0.961881	0.962173	0.962515	0.962855
0.861159	0.91824	0.936121	0.943554	0.947676	0.949952	0.951194	0.951713	0.952259	0.952929	0.953631	0.954134	0.954617	0.954945	0.955274	0.955533	0.955803	0.955976	0.956114	0.956265	0.956385	0.956595	0.956712	0.956803	0.956923	0.957017	0.957144	0.957288	0.957397	0.957481	0.957582	0.957725	0.957902	0.958096	0.958318	0.958503	0.958715	0.95893	0.959268	0.959532	0.959802	0.960064	0.960357	0.960653	0.960969	0.961268	0.961578	0.961905	0.962258	0.962598
0.860422	0.917431	0.935291	0.942804	0.946929	0.949228	0.950479	0.951025	0.951584	0.95227	0.953004	0.953497	0.953985	0.954327	0.95467	0.954943	0.955219	0.955411	0.955556	0.955711	0.955868	0.956064	0.956193	0.956297	0.956415	0.956527	0.956676	0.956824	0.956947	0.957027	0.957152	0.957294	0.957489	0.957697	0.95792	0.958125	0.95834	0.958569	0.958912	0.959194	0.959484	0.95976	0.960053	0.960358	0.960674	0.960968	0.961313	0.961651	0.962003	0.962343
0.859242	0.916403	0.934431	0.941969	0.946136	0.948453	0.949739	0.9503	0.95088	0.951602	0.952328	0.952829	0.953333	0.95369	0.954048	0.954329	0.954626	0.954827	0.954977	0.955169	0.955313	0.955523	0.955666	0.955769	0.955905	0.95604	0.956192	0.956355	0.956475	0.95658	0.956703	0.956863	0.957072	0.957282	0.957527	0.957735	0.957963	0.958198	0.958559	0.958861	0.959165	0.959442	0.959746	0.96005	0.96036	0.960689	0.961046	0.961383	0.961736	0.962079
0.857967	0.915477	0.933554	0.941146	0.945337	0.947697	0.949	0.949585	0.950199	0.950913	0.951647	0.952165	0.952684	0.953058	0.953425	0.953726	0.954034	0.954239	0.954426	0.954606	0.954763	0.954987	0.955129	0.955251	0.95541	0.955548	0.955716	0.955876	0.95602	0.956124	0.956265	0.956439	0.956651	0.956882	0.95713	0.957352	0.957587	0.957838	0.95822	0.958537	0.958842	0.959129	0.959432	0.959732	0.960077	0.960418	0.960775	0.961112	0.961469	0.961829
0.856959	0.914555	0.93271	0.940332	0.944576	0.946956	0.948288	0.948904	0.949506	0.950226	0.950979	0.951511	0.952048	0.952431	0.952818	0.953129	0.953442	0.953686	0.953861	0.954052	0.954224	0.954448	0.954609	0.954753	0.954916	0.955069	0.955235	0.955419	0.955563	0.955684	0.955839	0.956016	0.956248	0.956483	0.956745	0.956973	0.957225	0.957498	0.957895	0.958212	0.958528	0.958815	0.959114	0.959449	0.959806	0.960147	0.960503	0.960846	0.961219	0.961585
0.855708	0.913548	0.931794	0.939504	0.94378	0.946201	0.947569	0.948173	0.948782	0.949524	0.950295	0.950847	0.951395	0.951799	0.952197	0.952513	0.952868	0.9531	0.953288	0.953495	0.953666	0.953911	0.954094	0.954243	0.954421	0.954572	0.954763	0.954947	0.955108	0.955244	0.955403	0.9556	0.955836	0.956086	0.956354	0.956599	0.956873	0.957161	0.957559	0.957888	0.958203	0.958486	0.95882	0.959168	0.959525	0.959867	0.960228	0.960587	0.960966	0.961342
0.854519	0.912574	0.930958	0.938705	0.943032	0.945485	0.946837	0.947446	0.948077	0.948837	0.949629	0.950192	0.95076	0.951174	0.951578	0.951936	0.952279	0.952524	0.952727	0.952934	0.953125	0.953392	0.953581	0.953745	0.953922	0.954097	0.954288	0.95449	0.954666	0.954805	0.954984	0.955186	0.955437	0.955692	0.955978	0.956245	0.956534	0.956823	0.957233	0.957561	0.957874	0.958191	0.958538	0.958886	0.959245	0.959591	0.959969	0.960335	0.960724	0.961115
0.853359	0.911705	0.930146	0.937957	0.942307	0.944739	0.946095	0.946729	0.947377	0.94816	0.948964	0.949545	0.950124	0.950543	0.950991	0.951338	0.951694	0.951956	0.952158	0.952386	0.952599	0.952871	0.953076	0.953238	0.95344	0.953616	0.953824	0.95404	0.954221	0.95438	0.954564	0.95478	0.955037	0.95531	0.955619	0.955901	0.956191	0.956493	0.956903	0.957228	0.957575	0.957907	0.958254	0.958603	0.958966	0.95933	0.959715	0.96009	0.960496	0.96088
0.852478	0.910888	0.929412	0.937231	0.941549	0.943985	0.945369	0.94602	0.946692	0.947486	0.948309	0.948901	0.949483	0.949949	0.950386	0.950745	0.95112	0.95138	0.951604	0.951853	0.952071	0.95236	0.952564	0.952751	0.952953	0.953146	0.953368	0.953591	0.953791	0.953956	0.954154	0.954376	0.95465	0.954946	0.955271	0.955555	0.955857	0.956158	0.956566	0.956926	0.957288	0.95762	0.957968	0.958322	0.958703	0.959073	0.959468	0.95986	0.960259	0.960648
0.851445	0.910068	0.928615	0.936408	0.940743	0.943218	0.944624	0.945303	0.945988	0.946802	0.947638	0.948235	0.948866	0.949321	0.949772	0.950151	0.950525	0.950809	0.951055	0.951309	0.951544	0.951833	0.952061	0.95225	0.952469	0.952677	0.952905	0.953148	0.953354	0.953533	0.953738	0.953977	0.954275	0.954587	0.954913	0.95521	0.955512	0.955811	0.956255	0.95663	0.956992	0.957325	0.957678	0.958051	0.958438	0.958819	0.959231	0.959616	0.960019	0.960418
0.850576	0.909223	0.927755	0.935577	0.93996	0.942459	0.943896	0.944588	0.945292	0.946121	0.946963	0.947608	0.94823	0.948699	0.949171	0.949549	0.949948	0.950254	0.950505	0.950776	0.951011	0.951326	0.951556	0.951762	0.951996	0.95221	0.952459	0.952707	0.952928	0.953114	0.953335	0.953598	0.953912	0.954225	0.954565	0.954862	0.955162	0.955496	0.955954	0.95633	0.956693	0.957032	0.957404	0.957783	0.958181	0.958579	0.958984	0.959374	0.959787	0.960172
0.849403	0.908194	0.926824	0.934724	0.939142	0.941683	0.943141	0.943855	0.944576	0.945413	0.946308	0.946945	0.947582	0.948074	0.948546	0.94895	0.949374	0.949686	0.949954	0.950226	0.950487	0.950804	0.951052	0.951274	0.951515	0.95175	0.952004	0.952268	0.952496	0.952698	0.952943	0.953222	0.953538	0.953865	0.954205	0.9545	0.954836	0.955185	0.955644	0.956021	0.95639	0.956748	0.957127	0.957516	0.957931	0.958323	0.958733	0.959133	0.959533	0.959933
0.84808	0.907133	0.92591	0.933866	0.938341	0.940909	0.942389	0.94312	0.943848	0.944741	0.945629	0.946281	0.946943	0.947435	0.947935	0.948363	0.948794	0.949124	0.949394	0.949692	0.949956	0.950291	0.950556	0.950784	0.951046	0.951287	0.951557	0.951828	0.952073	0.9523	0.952562	0.952842	0.953172	0.9535	0.953838	0.954169	0.95452	0.95487	0.955331	0.955714	0.956103	0.956467	0.956857	0.957263	0.957673	0.95807	0.95849	0.958877	0.959292	0.95971
0.846865	0.906205	0.925061	0.933082	0.937583	0.940167	0.941662	0.942397	0.943182	0.944067	0.944968	0.945645	0.946307	0.946828	0.947351	0.947785	0.948236	0.948567	0.948862	0.949164	0.949443	0.949796	0.950068	0.950317	0.950585	0.950842	0.951119	0.951407	0.951677	0.951921	0.952183	0.952479	0.952809	0.953136	0.95351	0.953857	0.954209	0.954561	0.955028	0.955431	0.955826	0.956201	0.956608	0.957009	0.957424	0.957831	0.958238	0.95864	0.959073	0.959498
0.845868	0.905338	0.92428	0.932328	0.936834	0.939431	0.940928	0.941725	0.942501	0.943398	0.944326	0.945002	0.945693	0.946237	0.946767	0.947221	0.947672	0.94803	0.948329	0.948646	0.948942	0.949303	0.949597	0.949852	0.950136	0.950399	0.950693	0.951008	0.951295	0.95154	0.951818	0.952114	0.952443	0.952806	0.953197	0.953544	0.953898	0.954256	0.954743	0.955153	0.95556	0.955952	0.956354	0.95676	0.957186	0.95758	0.958002	0.958422	0.958862	0.959287
0.844821	0.904482	0.92348	0.931531	0.936059	0.938662	0.940229	0.941019	0.941807	0.942733	0.943662	0.944369	0.945083	0.945634	0.946186	0.946641	0.947122	0.947483	0.947797	0.948132	0.948438	0.948821	0.949121	0.949393	0.949684	0.949963	0.950285	0.950617	0.950905	0.951166	0.951444	0.95174	0.952105	0.952485	0.952877	0.953226	0.953586	0.953964	0.954459	0.95488	0.955304	0.955691	0.956099	0.956516	0.956929	0.957338	0.957779	0.958206	0.958646	0.959079
0.843869	0.903642	0.922646	0.930729	0.935268	0.937948	0.939511	0.940312	0.941131	0.942056	0.943019	0.943749	0.944472	0.945044	0.945598	0.946082	0.946567	0.946945	0.947277	0.947621	0.947948	0.948338	0.948655	0.948934	0.949242	0.949549	0.949888	0.950221	0.950527	0.950787	0.951066	0.951396	0.951779	0.95216	0.952554	0.952909	0.95329	0.953675	0.954182	0.954621	0.95504	0.955433	0.955852	0.956257	0.956684	0.957112	0.957561	0.957988	0.958437	0.958874
0.842852	0.902684	0.92177	0.929884	0.934513	0.937196	0.938774	0.939611	0.940428	0.941391	0.942379	0.943118	0.943863	0.944439	0.945024	0.945513	0.946016	0.946412	0.946754	0.94712	0.947454	0.947862	0.948187	0.948482	0.948819	0.949143	0.949483	0.949834	0.950139	0.950401	0.950714	0.951063	0.951447	0.951829	0.95223	0.952606	0.952995	0.953392	0.953917	0.954351	0.954776	0.955181	0.955587	0.956006	0.956453	0.956889	0.957337	0.957773	0.958226	0.958676
0.841602	0.901697	0.920864	0.929089	0.93373	0.936434	0.938055	0.938889	0.939746	0.940734	0.941732	0.942495	0.943245	0.943853	0.944443	0.94495	0.945472	0.94588	0.946244	0.946617	0.946969	0.947385	0.947727	0.948052	0.948405	0.948731	0.94909	0.94944	0.949746	0.950042	0.950375	0.950724	0.95111	0.9515	0.951922	0.952306	0.952706	0.953121	0.953641	0.954082	0.954519	0.954911	0.955332	0.955771	0.956226	0.956661	0.957119	0.95756	0.958025	0.958479
0.840424	0.90071	0.920057	0.928301	0.932959	0.935712	0.93733	0.938206	0.939084	0.940082	0.941105	0.941873	0.942654	0.943268	0.943875	0.944402	0.944938	0.945367	0.945738	0.946129	0.946489	0.946922	0.947295	0.947638	0.947992	0.948337	0.948695	0.949047	0.949389	0.949704	0.950037	0.950389	0.950782	0.951193	0.951622	0.952018	0.952437	0.952847	0.953374	0.953827	0.954251	0.954658	0.955098	0.955546	0.956	0.956446	0.956908	0.957361	0.957831	0.958293
0.839169	0.899869	0.919253	0.927502	0.93222	0.934971	0.936637	0.937531	0.938418	0.939443	0.940472	0.941271	0.94206	0.94269	0.943318	0.943859	0.944418	0.944855	0.945244	0.945643	0.94602	0.946486	0.946877	0.94722	0.947595	0.94794	0.948299	0.948687	0.949049	0.949364	0.949699	0.950058	0.950473	0.950892	0.951334	0.951748	0.952162	0.952579	0.953119	0.953559	0.953997	0.954424	0.954874	0.95532	0.955785	0.956235	0.95671	0.957167	0.957645	0.958107
0.838519	0.899123	0.918453	0.926772	0.931483	0.934285	0.935963	0.936864	0.937777	0.938806	0.939869	0.940675	0.941478	0.942129	0.942773	0.943336	0.943905	0.94436	0.944757	0.945172	0.945582	0.946067	0.946459	0.946824	0.947197	0.947544	0.947939	0.948348	0.94871	0.949028	0.94937	0.94975	0.950173	0.950605	0.951065	0.951474	0.951895	0.952326	0.952852	0.953306	0.953765	0.954201	0.95465	0.955107	0.955577	0.956039	0.956518	0.956984	0.957462	0.957928
0.837484	0.898164	0.917639	0.925966	0.930748	0.933572	0.935263	0.936192	0.937112	0.938177	0.939248	0.940071	0.940897	0.941564	0.942232	0.942805	0.943393	0.943857	0.94427	0.94472	0.945149	0.945635	0.946048	0.946412	0.946788	0.947171	0.947588	0.947997	0.948361	0.948686	0.94905	0.949439	0.949875	0.950325	0.950781	0.951197	0.951632	0.952049	0.95259	0.953065	0.953534	0.953969	0.954429	0.954891	0.955373	0.955839	0.956328	0.956794	0.957276	0.957746
0.836235	0.89727	0.916783	0.925205	0.93001	0.932852	0.934575	0.935513	0.936468	0.937542	0.938632	0.939478	0.940322	0.941013	0.941692	0.942285	0.942882	0.943363	0.943811	0.944279	0.944709	0.945219	0.945631	0.945998	0.94641	0.946815	0.947232	0.947644	0.948015	0.948363	0.948735	0.949137	0.949591	0.950036	0.9505	0.950931	0.951352	0.951784	0.952346	0.952831	0.953299	0.953745	0.954209	0.954684	0.955171	0.955647	0.956135	0.956606	0.957092	0.95757
0.835321	0.896397	0.916031	0.924456	0.929281	0.932159	0.933893	0.934865	0.93583	0.936918	0.938032	0.938899	0.939767	0.94047	0.941169	0.94177	0.942386	0.942904	0.943371	0.94384	0.944294	0.944802	0.945218	0.945621	0.946056	0.946461	0.94688	0.9473	0.947694	0.94805	0.948435	0.948855	0.949305	0.949758	0.950236	0.950654	0.951089	0.951541	0.952115	0.952598	0.953077	0.953529	0.954006	0.954485	0.954981	0.955458	0.955951	0.956425	0.95692	0.957398
0.834179	0.895537	0.915197	0.923664	0.928539	0.931436	0.933211	0.934197	0.935175	0.93629	0.937429	0.93832	0.939201	0.939926	0.940635	0.941254	0.94191	0.942449	0.942917	0.943411	0.943864	0.944375	0.944829	0.945256	0.945691	0.946098	0.946526	0.946969	0.947372	0.947741	0.948144	0.94856	0.949018	0.949486	0.949951	0.950381	0.950838	0.951302	0.951874	0.952369	0.952853	0.953318	0.953799	0.954289	0.954786	0.955267	0.955763	0.956247	0.956742	0.957237
0.83328	0.89466	0.914389	0.922916	0.927815	0.930756	0.932546	0.933542	0.934546	0.935687	0.93685	0.937754	0.938657	0.939392	0.940118	0.940779	0.941456	0.941995	0.942489	0.942982	0.943438	0.943988	0.944467	0.944893	0.945331	0.945745	0.946197	0.946649	0.947065	0.947452	0.947852	0.948275	0.948748	0.949203	0.949681	0.950134	0.950602	0.951064	0.951648	0.952148	0.952646	0.953114	0.953606	0.954096	0.954598	0.955083	0.955589	0.956072	0.956584	0.957085
0.832023	0.893686	0.913546	0.922124	0.927081	0.930046	0.931851	0.932877	0.933911	0.935078	0.936257	0.937185	0.938099	0.938852	0.939623	0.940306	0.940985	0.941552	0.942044	0.942541	0.943036	0.943613	0.944091	0.94452	0.944966	0.945404	0.945865	0.946331	0.946766	0.947149	0.947556	0.947996	0.948455	0.948923	0.949424	0.949888	0.950354	0.950829	0.951418	0.951932	0.952434	0.952913	0.953406	0.953902	0.954407	0.954901	0.955408	0.955908	0.956426	0.956938
0.830929	0.892819	0.912753	0.921392	0.926378	0.929349	0.931186	0.932247	0.933303	0.934487	0.93569	0.936627	0.937559	0.93836	0.939155	0.939837	0.940547	0.941111	0.941608	0.942143	0.942666	0.943242	0.943722	0.944159	0.944629	0.945077	0.945551	0.946036	0.946467	0.946859	0.947282	0.947708	0.948179	0.948671	0.949183	0.949645	0.950124	0.950604	0.951207	0.951725	0.952238	0.952719	0.953217	0.953716	0.954231	0.954726	0.955249	0.955755	0.956284	0.956789
0.829934	0.891977	0.911997	0.920675	0.925661	0.928669	0.930548	0.93163	0.932704	0.933911	0.935125	0.936079	0.937062	0.937887	0.93868	0.939396	0.940102	0.940672	0.941207	0.941772	0.942292	0.942871	0.943359	0.943821	0.944301	0.944762	0.945255	0.945736	0.946175	0.946583	0.946993	0.94743	0.947925	0.948429	0.948939	0.949414	0.949898	0.950391	0.950999	0.951528	0.952043	0.952529	0.95303	0.953539	0.954055	0.954566	0.955095	0.955613	0.956136	0.956635
0.828925	0.891146	0.911242	0.919917	0.92495	0.928012	0.929914	0.931016	0.932113	0.933331	0.934562	0.935571	0.936579	0.937402	0.938232	0.938943	0.939656	0.940264	0.940831	0.941392	0.941915	0.942502	0.943016	0.943488	0.943981	0.944462	0.944951	0.94544	0.945897	0.94629	0.946711	0.947172	0.94768	0.948181	0.948705	0.949185	0.949682	0.950179	0.950799	0.95133	0.95185	0.95234	0.952851	0.95336	0.953893	0.954411	0.954952	0.955463	0.95598	0.956491
[truncated: 50 more columns]

## Sheet: Cont4RELAX
0.95499	0.936319	0.91427	0.894484	0.875914	0.855253	0.832802	0.810694	0.790991	0.774344	0.759326	0.745158	0.731413	0.71898	0.708017	0.700101	0.694291	0.690429	0.688714	0.689413	0.691261	0.693789	0.695573	0.697423	0.700384	0.70284	0.705034	0.706333	0.706726	0.706345	0.704267	0.701339	0.6977	0.693496	0.689124	0.68466	0.680413	0.676142	0.672158	0.668486	0.664982	0.661646	0.658478	0.655602	0.653575	0.65206	0.650909	0.650059	0.649447	0.649128
0.936555	0.91579	0.894648	0.875543	0.855789	0.833783	0.811004	0.789847	0.771792	0.756203	0.742067	0.728591	0.715978	0.704598	0.695333	0.688846	0.684443	0.68214	0.682195	0.684129	0.686995	0.689782	0.692172	0.695143	0.698404	0.701228	0.703414	0.704628	0.704944	0.703894	0.701545	0.698374	0.694535	0.690313	0.685949	0.681634	0.677394	0.673331	0.669569	0.666059	0.662724	0.65957	0.65664	0.654203	0.652523	0.651288	0.650392	0.64975	0.649425	0.649368
0.914869	0.894934	0.874774	0.854954	0.833805	0.811203	0.789073	0.769529	0.752832	0.738246	0.724932	0.712527	0.700979	0.690926	0.683178	0.678108	0.675222	0.674632	0.676115	0.679147	0.68251	0.685784	0.689141	0.692677	0.69627	0.699187	0.701285	0.702397	0.70218	0.700711	0.698092	0.694694	0.690771	0.686545	0.682282	0.678033	0.673949	0.670102	0.66652	0.663175	0.660021	0.657083	0.654486	0.652459	0.651082	0.650112	0.649426	0.649049	0.648992	0.649124
0.895307	0.875912	0.855054	0.833859	0.811877	0.789619	0.768915	0.750803	0.735297	0.721673	0.70945	0.698063	0.687685	0.678971	0.67267	0.669086	0.667848	0.668747	0.671464	0.675159	0.679069	0.683179	0.687151	0.691132	0.694848	0.697725	0.699704	0.700332	0.699675	0.697841	0.69496	0.691425	0.687451	0.68329	0.679082	0.674973	0.671067	0.667402	0.663988	0.660821	0.657874	0.65521	0.652983	0.651309	0.650213	0.649464	0.649029	0.648919	0.649075	0.64936
0.876613	0.856096	0.833881	0.811914	0.790137	0.769154	0.749847	0.733046	0.718679	0.706226	0.695054	0.68472	0.675547	0.668173	0.663353	0.661367	0.66163	0.663846	0.667399	0.671729	0.676453	0.681159	0.685624	0.689824	0.693527	0.696305	0.697826	0.698007	0.696948	0.694782	0.691721	0.688092	0.684144	0.680023	0.675935	0.67199	0.668247	0.664754	0.66152	0.658553	0.655857	0.653523	0.651645	0.650296	0.649437	0.648933	0.64876	0.648876	0.649204	0.649636
0.855947	0.834105	0.811442	0.789868	0.769344	0.749724	0.731754	0.716237	0.703171	0.691877	0.681743	0.672493	0.664544	0.658555	0.65529	0.654799	0.656418	0.659598	0.663909	0.669078	0.674416	0.679618	0.684361	0.688622	0.692243	0.6946	0.695667	0.695422	0.69399	0.691582	0.688387	0.684744	0.680807	0.676787	0.672844	0.669053	0.665468	0.662155	0.659123	0.656395	0.654001	0.651996	0.650452	0.649389	0.64878	0.648533	0.648588	0.648888	0.649376	0.649925
0.833542	0.811654	0.789732	0.769544	0.75033	0.731989	0.715331	0.701203	0.689404	0.679216	0.670102	0.661942	0.655248	0.650693	0.648895	0.649767	0.65243	0.656468	0.661677	0.667499	0.673355	0.678853	0.683706	0.687935	0.691158	0.693068	0.693686	0.693032	0.691308	0.688705	0.685453	0.681784	0.677915	0.674015	0.670209	0.666565	0.663149	0.660035	0.657238	0.654793	0.652707	0.651027	0.649792	0.64901	0.648657	0.64864	0.648884	0.649351	0.64997	0.650573
0.812059	0.791148	0.770758	0.751835	0.733746	0.716621	0.701329	0.688536	0.677899	0.668733	0.660602	0.653539	0.648128	0.644934	0.644477	0.646433	0.650021	0.655009	0.66093	0.667299	0.673475	0.679102	0.683956	0.687832	0.690608	0.692055	0.692228	0.691235	0.689262	0.686546	0.683224	0.679582	0.675799	0.672013	0.668334	0.664847	0.66162	0.658734	0.656208	0.654053	0.652278	0.650914	0.649979	0.649472	0.649351	0.649526	0.649942	0.650553	0.651241	0.651842
0.793151	0.773822	0.754607	0.736649	0.719594	0.703726	0.689765	0.678187	0.668578	0.660354	0.65319	0.647235	0.64305	0.641114	0.641759	0.644681	0.649254	0.655009	0.661526	0.668246	0.674573	0.680211	0.684744	0.688196	0.690495	0.691472	0.691263	0.689971	0.687835	0.684992	0.681655	0.67806	0.674361	0.670681	0.667141	0.66383	0.660829	0.658204	0.655955	0.654098	0.652635	0.651577	0.65093	0.650672	0.650746	0.651095	0.651664	0.652363	0.653063	0.653602
0.777415	0.759012	0.740579	0.723492	0.707548	0.692953	0.680241	0.669724	0.661038	0.653719	0.64752	0.642636	0.639598	0.638734	0.640375	0.644306	0.649692	0.656092	0.66301	0.669911	0.676268	0.681599	0.685727	0.68871	0.690516	0.69108	0.690528	0.689029	0.686717	0.683807	0.680479	0.676935	0.673316	0.669758	0.666382	0.663288	0.66054	0.658181	0.65622	0.654667	0.65351	0.652747	0.65236	0.652313	0.652564	0.653072	0.653744	0.654471	0.655124	0.65557
0.763281	0.745542	0.727916	0.711882	0.697163	0.683825	0.672221	0.662654	0.654843	0.648423	0.643166	0.639301	0.637274	0.6374	0.640069	0.644853	0.65093	0.657785	0.664932	0.671892	0.677965	0.682897	0.686564	0.689054	0.690422	0.69061	0.689811	0.688091	0.685668	0.682721	0.679411	0.675921	0.672404	0.668996	0.665828	0.662978	0.660491	0.658412	0.656748	0.655497	0.654634	0.654137	0.653975	0.654119	0.654536	0.655157	0.655871	0.656566	0.657139	0.657483
0.750178	0.733224	0.716668	0.701847	0.688375	0.676148	0.665525	0.656838	0.64988	0.644329	0.639974	0.63703	0.635952	0.637092	0.640649	0.646163	0.652745	0.65988	0.667129	0.673834	0.679521	0.68399	0.687165	0.689207	0.690169	0.690079	0.689016	0.687144	0.68464	0.68167	0.678384	0.674973	0.67159	0.66838	0.665447	0.662849	0.660635	0.658848	0.657481	0.656521	0.655925	0.655664	0.655707	0.656027	0.656568	0.657244	0.657938	0.658566	0.659049	0.659284
0.738229	0.722402	0.707072	0.693481	0.681085	0.669816	0.660074	0.652226	0.646076	0.641348	0.637816	0.635749	0.635644	0.637678	0.641998	0.648059	0.65497	0.662254	0.669295	0.675633	0.680862	0.684832	0.687551	0.689172	0.689823	0.689432	0.688178	0.686184	0.683614	0.680627	0.677394	0.674097	0.6709	0.667914	0.665223	0.66289	0.660959	0.659463	0.658382	0.657688	0.657332	0.657285	0.657515	0.657968	0.658572	0.659239	0.659877	0.660424	0.660809	0.660935
0.728022	0.713374	0.699225	0.686632	0.675127	0.664697	0.655791	0.64872	0.643325	0.639349	0.636615	0.635452	0.636219	0.639026	0.643935	0.650367	0.657472	0.6646	0.671308	0.6772	0.681927	0.685427	0.687711	0.689003	0.689318	0.688701	0.687283	0.685182	0.682557	0.679588	0.676448	0.673322	0.670336	0.667582	0.665148	0.663092	0.661444	0.660231	0.659414	0.658961	0.658825	0.658973	0.659342	0.659867	0.660474	0.661094	0.661661	0.662118	0.662401	0.662425
0.719505	0.705951	0.692699	0.680909	0.670179	0.660559	0.652423	0.646076	0.641377	0.638144	0.636244	0.635911	0.637438	0.64086	0.646186	0.652857	0.659858	0.666695	0.672985	0.678382	0.682633	0.685682	0.68762	0.688554	0.688612	0.687795	0.686231	0.684035	0.681395	0.678492	0.675509	0.672583	0.669818	0.667312	0.665147	0.663369	0.661997	0.661046	0.660471	0.660243	0.660308	0.6606	0.661049	0.661588	0.662158	0.662715	0.663201	0.663564	0.66375	0.663704
0.712372	0.699551	0.687016	0.675938	0.665996	0.657131	0.649721	0.644049	0.640055	0.637613	0.6365	0.636897	0.639044	0.642917	0.648531	0.655155	0.661912	0.668369	0.674187	0.679112	0.682901	0.685587	0.687148	0.687805	0.68763	0.686632	0.684936	0.682692	0.680092	0.677332	0.674535	0.67182	0.669295	0.667052	0.66516	0.663654	0.662542	0.661835	0.661487	0.661464	0.661678	0.662057	0.662531	0.663047	0.663563	0.664049	0.664447	0.664717	0.664837	0.664774
0.705847	0.693678	0.681832	0.671536	0.662348	0.654208	0.647483	0.642509	0.639281	0.637601	0.637186	0.638192	0.640806	0.645008	0.650643	0.657073	0.663493	0.669512	0.674876	0.679338	0.682754	0.685043	0.68631	0.686711	0.686322	0.68516	0.683384	0.681155	0.678682	0.676095	0.673498	0.671015	0.668746	0.666771	0.665148	0.663901	0.663033	0.662555	0.662417	0.662547	0.662855	0.66327	0.663733	0.664209	0.664662	0.665067	0.665377	0.665584	0.665689	0.665648
0.699763	0.688244	0.677187	0.667637	0.659173	0.651716	0.645703	0.641494	0.639012	0.638009	0.638182	0.639654	0.642618	0.646902	0.652406	0.658546	0.664567	0.670158	0.675073	0.679157	0.682162	0.684136	0.685128	0.685291	0.684704	0.683432	0.681644	0.679526	0.677212	0.674813	0.672439	0.670201	0.668193	0.666484	0.665118	0.664115	0.663476	0.663212	0.663233	0.663463	0.663814	0.66423	0.664666	0.665091	0.66547	0.665792	0.666042	0.666233	0.666359	0.666349
0.694108	0.683365	0.673044	0.664205	0.656418	0.649678	0.64445	0.640991	0.639169	0.638739	0.639364	0.64119	0.644278	0.648489	0.653761	0.659545	0.665169	0.670333	0.674875	0.67854	0.681217	0.682892	0.683623	0.683563	0.682836	0.681526	0.679833	0.67786	0.675721	0.67353	0.671391	0.669405	0.667656	0.6662	0.665077	0.664305	0.663881	0.663781	0.663908	0.664188	0.66455	0.66495	0.665346	0.665708	0.66601	0.666275	0.666507	0.666717	0.666875	0.66688
0.689128	0.679026	0.669383	0.661195	0.654126	0.648185	0.643727	0.640925	0.639664	0.639672	0.640643	0.642618	0.645669	0.649704	0.654675	0.660098	0.665322	0.670125	0.674252	0.677582	0.679941	0.681329	0.681812	0.681589	0.680799	0.679567	0.678002	0.676187	0.674242	0.67227	0.67037	0.668634	0.667132	0.665918	0.665024	0.664469	0.664215	0.664226	0.664409	0.664708	0.665064	0.665435	0.665779	0.666073	0.666322	0.666567	0.666816	0.667056	0.667228	0.66726
0.684503	0.675044	0.666051	0.658596	0.652352	0.647202	0.643414	0.641171	0.640337	0.640683	0.641812	0.643773	0.646687	0.650479	0.655139	0.660195	0.665078	0.66948	0.673277	0.676277	0.678329	0.679444	0.679742	0.679435	0.678708	0.67759	0.676168	0.674534	0.672791	0.671043	0.669383	0.667889	0.666625	0.665638	0.664964	0.664583	0.664445	0.664519	0.664728	0.665029	0.665364	0.665693	0.66598	0.666229	0.666458	0.66672	0.666998	0.667252	0.667449	0.667494
0.680233	0.671395	0.663163	0.656565	0.651136	0.646658	0.643436	0.641614	0.641106	0.64161	0.642731	0.644581	0.647291	0.650824	0.655165	0.659902	0.664405	0.668491	0.671959	0.674639	0.676397	0.677302	0.677498	0.677242	0.676613	0.675624	0.674368	0.672918	0.671383	0.669861	0.668435	0.667172	0.666134	0.665367	0.66487	0.66461	0.664541	0.664648	0.664866	0.665154	0.665456	0.665736	0.665987	0.666225	0.66647	0.66676	0.667054	0.667332	0.667542	0.667582
0.676308	0.668262	0.660929	0.655164	0.650402	0.646483	0.643674	0.642169	0.641814	0.642303	0.64332	0.644994	0.647483	0.650747	0.654805	0.659189	0.663397	0.667164	0.670311	0.672681	0.674208	0.674991	0.675227	0.675057	0.674543	0.673705	0.672614	0.671355	0.670031	0.668731	0.66753	0.666488	0.665669	0.665082	0.66471	0.664524	0.664493	0.664615	0.664828	0.665089	0.66535	0.665603	0.665851	0.666111	0.666386	0.666693	0.66701	0.667301	0.667506	0.667509
0.673069	0.665933	0.659435	0.654302	0.650075	0.646544	0.644039	0.642675	0.64229	0.642669	0.643523	0.645002	0.64726	0.650278	0.654026	0.658144	0.662051	0.665504	0.668336	0.670461	0.671849	0.672658	0.672969	0.672902	0.672523	0.671832	0.670914	0.669848	0.668733	0.667646	0.666658	0.665834	0.665196	0.664738	0.664444	0.6643	0.66429	0.664413	0.664605	0.664833	0.665073	0.665333	0.665611	0.665905	0.666198	0.666528	0.666859	0.667148	0.667314	0.667283
0.670727	0.664374	0.658436	0.653798	0.649921	0.646672	0.644294	0.642882	0.64238	0.642597	0.643272	0.644551	0.646592	0.649351	0.652881	0.656725	0.660333	0.663479	0.666064	0.668038	0.669442	0.670316	0.670718	0.670775	0.670526	0.669989	0.669247	0.668376	0.667461	0.666578	0.665804	0.665163	0.664655	0.664278	0.664031	0.663913	0.663908	0.664018	0.664182	0.664395	0.664649	0.664945	0.665263	0.665579	0.665896	0.666242	0.666575	0.66683	0.666958	0.666926
0.669032	0.663113	0.657636	0.653312	0.649701	0.646564	0.644123	0.642589	0.641931	0.641982	0.642484	0.643574	0.645403	0.648002	0.651305	0.654879	0.658198	0.661105	0.663538	0.665524	0.666984	0.66794	0.668457	0.668631	0.668519	0.668144	0.667583	0.666901	0.666179	0.665503	0.664913	0.664404	0.663981	0.663654	0.663437	0.663331	0.663318	0.663404	0.66356	0.663792	0.664089	0.664431	0.664775	0.665119	0.665455	0.665807	0.666113	0.666336	0.666457	0.666455
0.667313	0.661865	0.656691	0.652632	0.649127	0.645914	0.643352	0.641675	0.640869	0.640769	0.641108	0.642034	0.643757	0.646191	0.649273	0.652587	0.655685	0.658449	0.660897	0.662936	0.664473	0.665535	0.666158	0.666457	0.666493	0.666286	0.665902	0.665401	0.664881	0.664389	0.663933	0.66351	0.66314	0.662847	0.662647	0.662538	0.662507	0.662591	0.66277	0.66305	0.663397	0.663771	0.664147	0.664512	0.664859	0.665192	0.665475	0.665696	0.665841	0.665901
0.665714	0.660494	0.655579	0.651613	0.648004	0.644662	0.641964	0.640157	0.639226	0.638983	0.639196	0.64007	0.641682	0.643955	0.646825	0.649945	0.652917	0.655704	0.658207	0.660318	0.661954	0.663109	0.663846	0.66428	0.664471	0.664428	0.664212	0.663906	0.663567	0.663209	0.66284	0.662471	0.662138	0.661867	0.661667	0.661544	0.661514	0.661625	0.661857	0.662192	0.662575	0.662984	0.663386	0.663765	0.6641	0.664419	0.664706	0.664952	0.665151	0.665299
0.663813	0.658881	0.654063	0.649968	0.646225	0.642759	0.639954	0.63805	0.637002	0.636668	0.636877	0.637697	0.639206	0.641328	0.64405	0.647069	0.650078	0.652929	0.655506	0.657712	0.659431	0.660686	0.661547	0.662127	0.662469	0.662582	0.662551	0.662425	0.662219	0.661946	0.661631	0.6613	0.66099	0.660723	0.660515	0.660397	0.660395	0.660562	0.660852	0.661226	0.66165	0.662089	0.662506	0.662876	0.663206	0.663536	0.663853	0.664154	0.664433	0.664693
0.661815	0.656931	0.651924	0.647685	0.643826	0.640273	0.6374	0.635406	0.634305	0.63401	0.634215	0.634986	0.636401	0.638432	0.641094	0.644168	0.647252	0.650184	0.652858	0.65514	0.656948	0.658314	0.659311	0.66003	0.660513	0.660802	0.660947	0.660951	0.660828	0.660606	0.660327	0.660021	0.659717	0.659444	0.659243	0.659155	0.65921	0.659439	0.659773	0.660191	0.660648	0.661105	0.661513	0.661877	0.662225	0.662591	0.662966	0.663346	0.663731	0.664122
0.659361	0.654212	0.649079	0.644754	0.64084	0.637256	0.634326	0.632321	0.631309	0.631053	0.631259	0.631994	0.633372	0.635394	0.63814	0.641307	0.644483	0.647519	0.650269	0.652633	0.654541	0.656032	0.657157	0.658006	0.658654	0.659115	0.659388	0.659469	0.659392	0.659201	0.658947	0.658647	0.658339	0.658075	0.657905	0.657876	0.657994	0.658271	0.658652	0.659107	0.659585	0.660033	0.660434	0.660814	0.661204	0.661631	0.662087	0.662571	0.663082	0.663606
0.655958	0.65077	0.645617	0.641287	0.637385	0.63378	0.630882	0.629016	0.628089	0.627876	0.628097	0.628848	0.630263	0.632404	0.635269	0.638545	0.641837	0.644954	0.647785	0.650241	0.652263	0.653869	0.655111	0.656117	0.656932	0.657515	0.65786	0.657981	0.657928	0.657758	0.657508	0.657202	0.656904	0.656672	0.656561	0.656597	0.656766	0.657093	0.657515	0.657995	0.658465	0.658904	0.659317	0.659737	0.660192	0.660703	0.661263	0.661872	0.66251	0.663159
0.652123	0.646953	0.641832	0.637545	0.633635	0.630092	0.627378	0.625636	0.624788	0.624623	0.6249	0.625731	0.627293	0.629582	0.632577	0.635979	0.63936	0.64256	0.645478	0.648037	0.65016	0.651868	0.653256	0.654422	0.655352	0.656	0.656374	0.656511	0.656473	0.656302	0.656043	0.655746	0.655476	0.655302	0.655258	0.655347	0.655568	0.655939	0.656388	0.656863	0.657323	0.657769	0.658217	0.658697	0.659238	0.659854	0.660538	0.661272	0.662032	0.662795
0.648048	0.642931	0.637883	0.633591	0.629767	0.626452	0.623893	0.622259	0.621491	0.621411	0.621804	0.622807	0.624541	0.626983	0.630126	0.633631	0.6371	0.640386	0.643401	0.646049	0.648258	0.650098	0.65164	0.652914	0.653899	0.654565	0.654943	0.655087	0.655041	0.654855	0.6546	0.654326	0.654113	0.654006	0.654016	0.654159	0.654425	0.654827	0.655275	0.655741	0.656206	0.656681	0.657183	0.657745	0.658392	0.659131	0.65994	0.660793	0.661663	0.662519
0.643842	0.638825	0.633765	0.62959	0.626039	0.622906	0.620478	0.618949	0.618295	0.618356	0.61894	0.620137	0.622047	0.624663	0.627933	0.631538	0.635097	0.638479	0.641576	0.644296	0.646625	0.64861	0.650252	0.651571	0.652561	0.653219	0.653594	0.65372	0.65365	0.653459	0.653221	0.653	0.652852	0.6528	0.652863	0.653053	0.653355	0.653759	0.654201	0.654672	0.655163	0.655687	0.656265	0.656929	0.657699	0.658564	0.659491	0.660452	0.661412	0.662355
0.639635	0.634557	0.629662	0.625819	0.622473	0.619487	0.617179	0.615787	0.615299	0.615567	0.616363	0.617756	0.619862	0.622637	0.626029	0.629733	0.63339	0.63685	0.640011	0.642839	0.645304	0.647378	0.649054	0.650366	0.651332	0.651976	0.652321	0.652412	0.652328	0.652141	0.65195	0.65179	0.651696	0.651698	0.65181	0.652038	0.652349	0.652751	0.6532	0.653695	0.654231	0.654825	0.6555	0.656285	0.65718	0.658162	0.659196	0.660247	0.661291	0.662308
0.635133	0.630342	0.625878	0.622269	0.619077	0.616221	0.614063	0.612858	0.612593	0.613087	0.614094	0.615704	0.617997	0.620924	0.624435	0.628243	0.63198	0.635499	0.63876	0.641714	0.644258	0.646352	0.648007	0.649281	0.65022	0.65082	0.651118	0.651182	0.651089	0.650938	0.650803	0.650696	0.650654	0.650705	0.650858	0.651099	0.651415	0.651826	0.652301	0.652839	0.653442	0.654127	0.654919	0.655825	0.656838	0.657927	0.659049	0.660182	0.661298	0.662369
0.631059	0.626805	0.622537	0.619044	0.615956	0.613243	0.611276	0.6103	0.610266	0.610974	0.612209	0.614029	0.616498	0.619566	0.623195	0.627085	0.630879	0.634492	0.63787	0.640892	0.64344	0.645497	0.647097	0.64833	0.649211	0.649749	0.650006	0.650044	0.649974	0.649871	0.649785	0.649727	0.649733	0.649826	0.649995	0.650246	0.650577	0.651014	0.65153	0.652132	0.652821	0.653619	0.65453	0.655552	0.65667	0.657846	0.65905	0.660254	0.661422	0.662531
0.627969	0.623707	0.619476	0.616051	0.613091	0.61057	0.608837	0.608099	0.608285	0.609229	0.610695	0.612714	0.615346	0.618552	0.622279	0.626229	0.630114	0.633839	0.637275	0.640287	0.642781	0.644764	0.64631	0.64747	0.648272	0.648754	0.648966	0.649013	0.648982	0.648922	0.648881	0.648869	0.648918	0.649031	0.649214	0.649484	0.649846	0.650324	0.650902	0.651588	0.652387	0.653301	0.654324	0.65545	0.656656	0.657913	0.659187	0.660441	0.661644	0.662778
0.62474	0.620554	0.616424	0.613152	0.610405	0.608141	0.606667	0.606168	0.606611	0.607807	0.609499	0.61171	0.614504	0.617835	0.621637	0.625681	0.629676	0.633453	0.63687	0.639812	0.642216	0.644129	0.645586	0.646652	0.647382	0.647801	0.648006	0.648081	0.648087	0.648066	0.648069	0.648102	0.648176	0.648308	0.648518	0.648822	0.649231	0.649773	0.650435	0.651228	0.652141	0.653165	0.65429	0.655502	0.656789	0.658114	0.659438	0.660726	0.661952	0.6631
0.621529	0.617474	0.613524	0.610489	0.608013	0.606021	0.604799	0.604571	0.605285	0.606724	0.608628	0.611024	0.613963	0.617392	0.6213	0.625453	0.629494	0.633244	0.636578	0.639413	0.641731	0.643538	0.644886	0.645865	0.64651	0.646906	0.647126	0.647231	0.647268	0.647289	0.647337	0.647398	0.647499	0.647661	0.647909	0.648263	0.64874	0.649365	0.650134	0.651039	0.65206	0.653184	0.654394	0.655686	0.657041	0.658416	0.659773	0.661082	0.662321	0.66348
0.618456	0.614609	0.610924	0.608169	0.605971	0.604233	0.60329	0.603347	0.604319	0.605981	0.608085	0.610646	0.613703	0.617255	0.621274	0.62547	0.629476	0.633133	0.636347	0.639081	0.641275	0.642955	0.644198	0.645073	0.645678	0.646075	0.646318	0.646445	0.646519	0.646585	0.646666	0.64676	0.646896	0.6471	0.6474	0.647823	0.648385	0.649117	0.649997	0.65101	0.652129	0.653336	0.654625	0.655984	0.657389	0.658797	0.660174	0.661495	0.662742	0.663911
0.615671	0.612118	0.608709	0.606228	0.604276	0.602822	0.602171	0.602495	0.6037	0.605569	0.607853	0.610551	0.613744	0.617413	0.621476	0.625631	0.629536	0.633061	0.636161	0.638756	0.640805	0.642362	0.643481	0.644299	0.644891	0.645301	0.645556	0.645715	0.645834	0.645939	0.64606	0.646195	0.646376	0.646635	0.647006	0.647515	0.648186	0.649029	0.650017	0.651126	0.652327	0.653611	0.654967	0.656375	0.657812	0.65924	0.660628	0.661957	0.663212	0.664375
0.613325	0.61001	0.606865	0.604621	0.602954	0.601799	0.60142	0.601984	0.603403	0.605461	0.607896	0.610743	0.614058	0.617772	0.621795	0.625843	0.629609	0.63301	0.635958	0.63839	0.640299	0.641709	0.642753	0.643546	0.644141	0.644553	0.644834	0.645038	0.645202	0.645358	0.645527	0.645713	0.645952	0.646284	0.646742	0.647361	0.648145	0.649095	0.650178	0.65137	0.652647	0.653997	0.6554	0.656839	0.658295	0.659734	0.661129	0.662465	0.663713	0.664861
0.611243	0.608207	0.605303	0.603358	0.602002	0.601126	0.600991	0.601773	0.60339	0.605606	0.608201	0.611173	0.614535	0.618214	0.622131	0.626035	0.62967	0.632908	0.635681	0.637956	0.639696	0.641013	0.642019	0.642805	0.643392	0.643824	0.64415	0.644406	0.644633	0.64485	0.645076	0.645325	0.64564	0.646061	0.646631	0.647363	0.648255	0.649301	0.650466	0.651732	0.653075	0.654471	0.655903	0.65736	0.658827	0.660272	0.661673	0.663002	0.664234	0.665369
0.60949	0.606683	0.604095	0.602475	0.601401	0.600768	0.60085	0.601833	0.603613	0.605994	0.608714	0.611733	0.615061	0.618641	0.622417	0.626186	0.629649	0.632702	0.635305	0.637393	0.639022	0.640285	0.641276	0.642045	0.642644	0.643121	0.643505	0.643838	0.644138	0.644422	0.644717	0.645044	0.645451	0.645985	0.646668	0.647509	0.648498	0.649626	0.650865	0.652196	0.653584	0.655007	0.656456	0.657923	0.659396	0.660847	0.66224	0.663552	0.664772	0.665905
0.607952	0.605504	0.603271	0.601938	0.601101	0.600679	0.600957	0.602103	0.604053	0.606557	0.60932	0.612305	0.615537	0.618984	0.622628	0.626222	0.629493	0.632367	0.634767	0.636728	0.63829	0.639529	0.640491	0.641265	0.641909	0.642452	0.642925	0.643344	0.643722	0.644083	0.64446	0.644882	0.645403	0.646051	0.646845	0.647783	0.648854	0.650056	0.65136	0.652736	0.654149	0.655588	0.657045	0.658518	0.659996	0.661438	0.662815	0.664113	0.66533	0.666463
0.606878	0.604803	0.602839	0.60172	0.601074	0.600837	0.601269	0.602585	0.604653	0.60719	0.609914	0.612807	0.615913	0.619235	0.622706	0.626102	0.629189	0.631849	0.634112	0.635994	0.637521	0.638718	0.639679	0.640497	0.641213	0.641857	0.642431	0.642936	0.643399	0.643849	0.644323	0.644861	0.645498	0.646258	0.647149	0.648169	0.649315	0.650582	0.65193	0.65333	0.654757	0.656204	0.657666	0.659143	0.660612	0.662037	0.663399	0.664694	0.665909	0.667059
0.606315	0.604464	0.60268	0.60173	0.601255	0.601161	0.601759	0.603187	0.605277	0.607767	0.610399	0.613172	0.616159	0.619317	0.622594	0.625804	0.628671	0.631187	0.633363	0.635201	0.636675	0.637864	0.638868	0.639764	0.640596	0.641354	0.642024	0.642625	0.643184	0.643736	0.644329	0.644984	0.645734	0.646591	0.647565	0.648661	0.649872	0.651183	0.652554	0.653966	0.655401	0.656851	0.658317	0.659784	0.661235	0.662644	0.664003	0.665295	0.666524	0.667694
0.605965	0.604281	0.602654	0.60187	0.601532	0.601605	0.602309	0.603748	0.605783	0.608176	0.610694	0.613356	0.616188	0.619163	0.622263	0.625253	0.627974	0.6304	0.632526	0.634302	0.635761	0.636991	0.638081	0.639106	0.640067	0.640934	0.641712	0.642416	0.643084	0.64376	0.644472	0.645241	0.646089	0.64703	0.648079	0.64924	0.650496	0.651828	0.653212	0.65463	0.656067	0.65752	0.658975	0.660424	0.66186	0.663265	0.66462	0.665924	0.667171	0.668383
0.605707	0.604178	0.602723	0.602075	0.601908	0.602079	0.602779	0.604152	0.606086	0.608365	0.610778	0.613296	0.615955	0.618768	0.621661	0.62451	0.627141	0.629514	0.631571	0.633325	0.634824	0.636148	0.63738	0.638548	0.639631	0.640615	0.641504	0.642325	0.643122	0.643921	0.644748	0.645617	0.646548	0.647564	0.648679	0.649884	0.651162	0.652506	0.653895	0.655316	0.656754	0.658195	0.659632	0.661065	0.662497	0.663898	0.665264	0.666584	0.667869	0.669137
0.605499	0.604178	0.60286	0.602396	0.602313	0.602456	0.603069	0.60433	0.606151	0.608329	0.610606	0.612961	0.615473	0.618101	0.620867	0.623631	0.626207	0.628506	0.630536	0.63233	0.633928	0.635409	0.636796	0.638095	0.639306	0.640409	0.641422	0.642377	0.6433	0.644217	0.645145	0.646097	0.647104	0.648186	0.649345	0.650572	0.651861	0.65321	0.654601	0.656022	0.657448	0.658869	0.660291	0.66172	0.663147	0.664558	0.665938	0.667294	0.66863	0.669961
0.605504	0.604288	0.603165	0.602755	0.602603	0.60263	0.603113	0.604255	0.605979	0.608024	0.610146	0.61237	0.614719	0.617244	0.61994	0.622651	0.62515	0.627419	0.629489	0.631386	0.633153	0.634803	0.636331	0.637767	0.639105	0.640339	0.641492	0.642578	0.643622	0.644642	0.645653	0.64668	0.647753	0.648879	0.650059	0.651296	0.65259	0.653941	0.655331	0.656738	0.658144	0.65955	0.660967	0.662389	0.663826	0.665249	0.666663	0.668069	0.669464	0.670863
0.60551	0.604538	0.60343	0.602904	0.602604	0.602484	0.602844	0.603895	0.605491	0.607387	0.609396	0.611484	0.613757	0.616235	0.618888	0.621524	0.623994	0.626305	0.628483	0.630561	0.632512	0.634316	0.635992	0.637565	0.639043	0.640424	0.641712	0.642921	0.64407	0.645174	0.64626	0.647354	0.648471	0.649617	0.650806	0.652048	0.653343	0.654692	0.656068	0.657454	0.658844	0.660245	0.661654	0.663084	0.664532	0.665988	0.66745	0.668912	0.670369	0.671841
0.605812	0.604719	0.60341	0.602697	0.602233	0.601987	0.602261	0.603191	0.604647	0.606445	0.608344	0.610387	0.612637	0.615089	0.617679	0.62029	0.622805	0.625227	0.627595	0.629871	0.631989	0.633953	0.635777	0.637498	0.63913	0.64065	0.642066	0.643383	0.644616	0.645796	0.646949	0.648086	0.649222	0.650377	0.651571	0.652813	0.654107	0.655441	0.656795	0.658165	0.659549	0.660941	0.662355	0.663794	0.665274	0.666778	0.668294	0.669815	0.671339	0.67289
0.605642	0.604326	0.602836	0.601973	0.601401	0.60109	0.601257	0.602063	0.603446	0.605159	0.607046	0.609099	0.611344	0.613755	0.616332	0.618995	0.621627	0.624249	0.626827	0.629283	0.631577	0.633702	0.635684	0.637566	0.639344	0.640996	0.642522	0.643925	0.645236	0.646483	0.64768	0.648836	0.64998	0.651139	0.652333	0.653575	0.654853	0.656165	0.657503	0.658867	0.660241	0.661636	0.663056	0.664525	0.666051	0.667608	0.669181	0.670767	0.672365	0.673985
0.604831	0.60337	0.601762	0.600821	0.600211	0.599811	0.599867	0.600621	0.601946	0.603677	0.605604	0.607675	0.609898	0.612313	0.61495	0.617733	0.620571	0.623411	0.626179	0.628823	0.631289	0.633583	0.635735	0.637769	0.639682	0.641449	0.643062	0.644544	0.645923	0.647214	0.648429	0.649594	0.650742	0.6519	0.653093	0.654318	0.655573	0.656869	0.658201	0.659554	0.660929	0.662328	0.663775	0.665286	0.666865	0.668477	0.670114	0.67177	0.673433	0.675106
0.603571	0.602028	0.600379	0.599431	0.598738	0.598228	0.598247	0.598961	0.600333	0.602129	0.604093	0.60616	0.608401	0.610883	0.613638	0.616627	0.619685	0.622719	0.625682	0.628507	0.631151	0.633625	0.635933	0.638107	0.640139	0.641993	0.643687	0.645237	0.646661	0.64797	0.649193	0.650361	0.651508	0.652665	0.65384	0.655041	0.65628	0.657569	0.658889	0.660242	0.661619	0.66304	0.664527	0.666087	0.667719	0.669393	0.671098	0.672817	0.674528	0.676244
0.602044	0.600498	0.598868	0.597832	0.59702	0.596483	0.59647	0.597256	0.598718	0.600564	0.602539	0.604637	0.606953	0.609546	0.6125	0.615707	0.61896	0.622193	0.625343	0.628356	0.631187	0.633823	0.636276	0.638571	0.640692	0.642627	0.64439	0.645985	0.647428	0.648746	0.64997	0.651137	0.652281	0.653419	0.65457	0.655754	0.656986	0.658262	0.659581	0.660933	0.662329	0.663787	0.665317	0.666928	0.668619	0.670361	0.672127	0.673891	0.675642	0.677387
0.600442	0.598932	0.597188	0.596012	0.595179	0.594618	0.594697	0.595596	0.597121	0.598989	0.601007	0.603186	0.605608	0.608385	0.611546	0.614946	0.618401	0.621826	0.62517	0.628378	0.631378	0.634163	0.636742	0.639127	0.64133	0.643336	0.645144	0.646758	0.648209	0.649528	0.650751	0.651914	0.653039	0.654151	0.655284	0.65646	0.657679	0.658953	0.660269	0.661638	0.663068	0.664566	0.666141	0.667806	0.669564	0.671365	0.673175	0.674977	0.676755	0.678522
0.598847	0.597156	0.595249	0.59407	0.593223	0.59278	0.592994	0.59397	0.59553	0.597451	0.599557	0.601835	0.604427	0.607395	0.610741	0.614344	0.617995	0.621621	0.625167	0.62855	0.631704	0.634619	0.63729	0.639759	0.642034	0.644085	0.645913	0.647536	0.648988	0.650305	0.651524	0.652666	0.653763	0.654857	0.655982	0.657145	0.658362	0.659632	0.660964	0.662364	0.66383	0.665367	0.666993	0.66872	0.670536	0.67238	0.674227	0.676053	0.677851	0.679637
0.59685	0.595021	0.59317	0.59201	0.591317	0.591036	0.591342	0.592364	0.593989	0.596005	0.598206	0.60064	0.603408	0.606548	0.61009	0.613893	0.61775	0.621584	0.625311	0.628853	0.632143	0.635152	0.637909	0.640451	0.642772	0.644844	0.646682	0.648305	0.649755	0.651067	0.652264	0.653378	0.654457	0.655542	0.656653	0.657814	0.659027	0.660312	0.661673	0.663106	0.664608	0.66619	0.667873	0.669655	0.671513	0.673393	0.675263	0.677109	0.678924	0.680728
0.594559	0.592887	0.591086	0.590122	0.589613	0.589428	0.589778	0.59087	0.592594	0.594699	0.597039	0.599627	0.60255	0.605871	0.609608	0.613619	0.617689	0.621709	0.6256	0.629282	0.632667	0.635764	0.638594	0.641184	0.643527	0.645609	0.647447	0.649068	0.650512	0.651802	0.652969	0.654062	0.655132	0.656203	0.657311	0.658468	0.659696	0.661009	0.662401	0.663867	0.665409	0.667043	0.668777	0.670598	0.672491	0.674393	0.676282	0.678145	0.679976	0.681778
0.592578	0.590919	0.589345	0.588571	0.588137	0.587978	0.588389	0.589576	0.591378	0.593607	0.596075	0.598794	0.601879	0.605381	0.60932	0.613547	0.617808	0.621995	0.626029	0.629807	0.633282	0.636454	0.639332	0.641943	0.644296	0.646378	0.648213	0.649828	0.651248	0.652506	0.653651	0.654735	0.655789	0.656857	0.65796	0.65913	0.660387	0.661729	0.663152	0.664654	0.666244	0.667925	0.669695	0.671548	0.673462	0.675382	0.677287	0.679165	0.680993	0.682787
0.590647	0.58931	0.587941	0.587216	0.586782	0.586672	0.587176	0.588434	0.590345	0.592687	0.595267	0.598128	0.60138	0.605075	0.609229	0.61365	0.618081	0.622414	0.626547	0.630416	0.633966	0.637187	0.640087	0.642709	0.645062	0.64714	0.648969	0.650558	0.651944	0.653178	0.654313	0.655381	0.656431	0.657493	0.65861	0.659808	0.661094	0.662465	0.66392	0.665468	0.667102	0.668815	0.670613	0.672485	0.674417	0.676352	0.678272	0.680146	0.681966	0.683755
0.589371	0.588172	0.586762	0.585982	0.585572	0.585546	0.586109	0.587465	0.589471	0.591907	0.594607	0.597619	0.601054	0.604959	0.609308	0.613903	0.618482	0.622916	0.627141	0.631087	0.634687	0.637931	0.640842	0.643463	0.645812	0.647884	0.649685	0.651238	0.652598	0.653821	0.654939	0.656003	0.657048	0.658123	0.659268	0.660496	0.66181	0.663211	0.66471	0.666298	0.667961	0.669699	0.671514	0.673402	0.675349	0.677298	0.679214	0.681079	0.682893	0.68469
0.588332	0.586999	0.585505	0.584749	0.58443	0.584465	0.585133	0.586581	0.588674	0.591223	0.594064	0.597247	0.600891	0.60499	0.609516	0.614261	0.618944	0.623472	0.627776	0.631773	0.635398	0.638654	0.641564	0.644181	0.646524	0.648568	0.650331	0.651856	0.653205	0.654412	0.655526	0.656585	0.657644	0.658747	0.659921	0.661176	0.662521	0.663965	0.665502	0.667117	0.668803	0.670555	0.672384	0.674286	0.676247	0.678192	0.680098	0.681958	0.683779	0.685576
0.586986	0.585608	0.584174	0.583534	0.583287	0.58344	0.584211	0.585748	0.58795	0.590637	0.593643	0.597032	0.600869	0.605145	0.609823	0.614675	0.619455	0.624064	0.628419	0.632443	0.636081	0.639337	0.642243	0.644855	0.647168	0.649172	0.650906	0.65242	0.653753	0.654957	0.656068	0.657141	0.658229	0.659362	0.660563	0.661849	0.663236	0.664716	0.666279	0.667915	0.669613	0.671378	0.67322	0.675135	0.677092	0.679027	0.680928	0.682794	0.684614	0.686415
0.585507	0.584229	0.582934	0.582361	0.582238	0.582495	0.583356	0.584999	0.587333	0.590182	0.59339	0.59697	0.600984	0.605411	0.610197	0.615148	0.620011	0.624673	0.629055	0.633093	0.63673	0.639982	0.642883	0.645464	0.647735	0.649708	0.65143	0.652928	0.654261	0.655463	0.656589	0.657693	0.658811	0.659972	0.661203	0.66253	0.663954	0.665458	0.66704	0.668687	0.670395	0.672172	0.674026	0.675936	0.677883	0.679813	0.68172	0.683584	0.685408	0.687218
0.584159	0.583026	0.581761	0.5813	0.581274	0.581617	0.582584	0.584356	0.586847	0.589899	0.593297	0.597054	0.601218	0.605753	0.610638	0.615674	0.620589	0.625277	0.629674	0.633711	0.637345	0.640592	0.643461	0.645996	0.648234	0.650194	0.651901	0.653401	0.654733	0.655954	0.657113	0.658248	0.659394	0.660584	0.661857	0.66322	0.664668	0.666189	0.667781	0.669436	0.671155	0.672942	0.67479	0.67669	0.678631	0.680566	0.68247	0.684336	0.686167	0.68799
0.582999	0.58181	0.580647	0.58028	0.580342	0.580795	0.581898	0.583829	0.586525	0.58977	0.593346	0.597251	0.601522	0.606156	0.611126	0.616215	0.621156	0.625858	0.630253	0.634287	0.637917	0.641129	0.64395	0.64645	0.648676	0.650621	0.652331	0.653833	0.655187	0.656445	0.657637	0.658801	0.659977	0.661209	0.662518	0.663904	0.665369	0.666898	0.668497	0.670162	0.67189	0.67367	0.675506	0.677399	0.679345	0.681277	0.683182	0.685054	0.686896	0.688736
0.581593	0.580552	0.579504	0.579241	0.579431	0.580032	0.581305	0.58345	0.586344	0.589771	0.593493	0.597505	0.601874	0.606594	0.611617	0.61673	0.621684	0.626386	0.630778	0.634808	0.638402	0.641564	0.644348	0.646836	0.649047	0.650999	0.652713	0.654241	0.655637	0.656933	0.658155	0.659351	0.66057	0.661837	0.663168	0.664571	0.666044	0.66758	0.669187	0.67086	0.67258	0.674347	0.676176	0.678074	0.680016	0.681948	0.683858	0.68574	0.687597	0.689449
0.580266	0.579313	0.578367	0.578239	0.57859	0.579373	0.580876	0.583227	0.586308	0.589883	0.593711	0.59782	0.602275	0.607046	0.612089	0.617214	0.622167	0.626865	0.631253	0.635245	0.638786	0.641909	0.644681	0.647155	0.649376	0.651334	0.65308	0.654654	0.656093	0.657424	0.65868	0.65992	0.661174	0.662463	0.663811	0.665219	0.666699	0.668242	0.669856	0.671519	0.673226	0.674985	0.676817	0.678709	0.68065	0.682586	0.684505	0.686401	0.688269	0.690136
0.578882	0.578038	0.577245	0.577294	0.577846	0.57888	0.580605	0.583155	0.586386	0.590067	0.593991	0.598184	0.602688	0.607473	0.612524	0.617647	0.622597	0.627291	0.63164	0.635574	0.639074	0.642186	0.644944	0.64743	0.64966	0.651655	0.653453	0.655077	0.656555	0.657924	0.659226	0.660503	0.661778	0.663083	0.664435	0.66585	0.667336	0.668885	0.670488	0.672136	0.673833	0.675593	0.677418	0.679307	0.681251	0.683194	0.685127	0.687033	0.688913	0.690774
0.577462	0.576784	0.57619	0.576463	0.577303	0.578582	0.580524	0.583227	0.586564	0.590338	0.594344	0.598582	0.603091	0.607876	0.612925	0.618042	0.622988	0.627638	0.631925	0.635816	0.639304	0.642402	0.645174	0.647671	0.649943	0.651997	0.653851	0.65552	0.657041	0.65846	0.659801	0.661098	0.662389	0.663696	0.665053	0.666473	0.667963	0.6695	0.671086	0.672722	0.674419	0.67617	0.677988	0.679878	0.681827	0.683783	0.685724	0.687641	0.689513	0.691361
0.576099	0.575648	0.575303	0.575918	0.57703	0.578544	0.58064	0.583443	0.586867	0.590719	0.594764	0.598991	0.603491	0.608268	0.613308	0.618419	0.623316	0.627898	0.632137	0.636016	0.639489	0.642603	0.645387	0.647931	0.650269	0.652385	0.65429	0.656006	0.657583	0.659043	0.660404	0.661715	0.663006	0.664317	0.665678	0.6671	0.668576	0.670092	0.671665	0.673299	0.674983	0.676724	0.67854	0.680432	0.682393	0.684357	0.686306	0.688213	0.690071	0.691905
0.574952	0.574763	0.574838	0.575746	0.577106	0.578764	0.580946	0.583823	0.587316	0.591196	0.595209	0.599414	0.603898	0.60866	0.613689	0.618744	0.623564	0.628095	0.632321	0.636183	0.639673	0.642799	0.645634	0.64825	0.650657	0.652829	0.654786	0.656564	0.658185	0.659667	0.66104	0.66235	0.663641	0.664955	0.666315	0.66772	0.669173	0.670674	0.672243	0.673861	0.675531	0.677266	0.67908	0.680982	0.682949	0.68492	0.686857	0.688748	0.690591	0.69241
0.574095	0.574453	0.574822	0.575978	0.577457	0.579174	0.581411	0.584345	0.58785	0.591677	0.595652	0.59983	0.604292	0.609037	0.614001	0.618972	0.623737	0.628254	0.632461	0.63634	0.639843	0.643024	0.645939	0.64863	0.6511	0.65333	0.655356	0.657181	0.658825	0.66032	0.66169	0.662998	0.664291	0.665602	0.666943	0.668322	0.669758	0.671252	0.672802	0.674404	0.676064	0.677794	0.679616	0.681522	0.683495	0.685451	0.687372	0.689246	0.691072	0.692883
0.574238	0.574729	0.575293	0.5765	0.57799	0.579731	0.582008	0.584934	0.58836	0.59213	0.596066	0.600214	0.604651	0.609323	0.614197	0.61911	0.623861	0.628356	0.63258	0.636473	0.640035	0.643305	0.646301	0.649061	0.651596	0.653902	0.65598	0.65783	0.659487	0.660978	0.662345	0.663654	0.664942	0.66623	0.667543	0.668904	0.670332	0.671804	0.673335	0.674923	0.676576	0.678312	0.680137	0.682045	0.684002	0.68594	0.687844	0.689701	0.691518	0.69332
0.574444	0.575166	0.575751	0.576951	0.578458	0.580239	0.582504	0.585339	0.588699	0.592429	0.596332	0.600454	0.604817	0.6094	0.614218	0.61912	0.62385	0.628366	0.632607	0.636566	0.640226	0.643588	0.646662	0.649496	0.652115	0.65448	0.656587	0.658454	0.66011	0.661599	0.662966	0.66427	0.665535	0.666794	0.668088	0.66944	0.670846	0.672299	0.673814	0.675395	0.677052	0.678789	0.680614	0.682505	0.684444	0.686366	0.688252	0.690099	0.691908	0.693697
0.574927	0.575562	0.576104	0.577314	0.578864	0.580628	0.582788	0.585552	0.588871	0.592566	0.596443	0.600488	0.604763	0.609294	0.614105	0.618989	0.623743	0.628278	0.632592	0.636659	0.64042	0.643871	0.647028	0.649956	0.652642	0.65504	0.657169	0.659035	0.660691	0.662181	0.663543	0.664823	0.666058	0.667298	0.668583	0.669912	0.671298	0.672735	0.674241	0.675825	0.677482	0.679218	0.681025	0.682898	0.68482	0.686724	0.6886	0.690439	0.692234	0.694017
0.575051	0.575678	0.57626	0.577538	0.579079	0.580732	0.582823	0.58555	0.588839	0.592512	0.596314	0.600274	0.604504	0.609034	0.61383	0.618742	0.623519	0.628134	0.632564	0.636743	0.640605	0.64415	0.647411	0.650413	0.653139	0.655563	0.657694	0.659563	0.661221	0.662708	0.664046	0.665296	0.666512	0.667743	0.669005	0.670314	0.671684	0.673111	0.67462	0.676203	0.677858	0.679574	0.681363	0.683219	0.685123	0.687018	0.688885	0.690711	0.692499	0.694286
0.574998	0.57569	0.576363	0.577627	0.579039	0.580618	0.582676	0.585377	0.588647	0.592244	0.595962	0.599883	0.604117	0.608634	0.61346	0.618397	0.623259	0.627997	0.632547	0.636836	0.640803	0.644463	0.647808	0.650855	0.653612	0.656042	0.658177	0.660051	0.661706	0.663168	0.664476	0.665706	0.666914	0.668121	0.669362	0.670655	0.672014	0.673444	0.674952	0.676531	0.678166	0.679863	0.681634	0.683472	0.685367	0.687253	0.689107	0.690926	0.692718	0.694508
0.574918	0.57572	0.576358	0.577453	0.578782	0.580332	0.582369	0.585056	0.588248	0.591762	0.595445	0.599376	0.603599	0.608146	0.612997	0.618022	0.623014	0.62788	0.632548	0.636952	0.641045	0.644797	0.648192	0.651275	0.654041	0.656478	0.65862	0.660491	0.662122	0.663553	0.664842	0.666064	0.667247	0.668432	0.669656	0.670938	0.672301	0.673728	0.675231	0.67679	0.678405	0.680084	0.681837	0.683666	0.685552	0.687424	0.689272	0.691094	0.692889	0.694667
0.574917	0.575612	0.576015	0.577022	0.578332	0.579872	0.581904	0.584514	0.587624	0.59111	0.594811	0.598733	0.602987	0.607557	0.612498	0.617658	0.622784	0.627774	0.632565	0.637106	0.641301	0.645111	0.648547	0.651643	0.654419	0.656864	0.659006	0.660853	0.662453	0.663866	0.665145	0.666343	0.667504	0.668672	0.669886	0.67117	0.67253	0.673953	0.675435	0.676973	0.67857	0.680231	0.681974	0.683794	0.685666	0.687532	0.689384	0.69121	0.692994	0.694754
0.574566	0.574971	0.575317	0.576341	0.577667	0.579222	0.581185	0.583719	0.586812	0.590328	0.594026	0.597982	0.60226	0.606919	0.611997	0.617297	0.622553	0.627674	0.632612	0.637264	0.641525	0.645383	0.648837	0.651946	0.654734	0.657181	0.6593	0.661117	0.662699	0.664104	0.66536	0.666536	0.66768	0.668838	0.670055	0.671337	0.672693	0.674094	0.675557	0.677076	0.678654	0.680306	0.68204	0.683846	0.685713	0.687583	0.689438	0.691255	0.693022	0.69475
0.573529	0.573984	0.574415	0.575491	0.576855	0.578347	0.580241	0.582771	0.585906	0.589425	0.593159	0.597139	0.601504	0.6063	0.611518	0.616952	0.622344	0.62762	0.632677	0.637402	0.641717	0.645599	0.64907	0.652193	0.654986	0.657411	0.6595	0.661301	0.662877	0.664259	0.665494	0.666653	0.667788	0.668949	0.670164	0.671442	0.672777	0.674158	0.675601	0.677103	0.678672	0.680314	0.682035	0.683835	0.685707	0.687581	0.689428	0.691228	0.692965	0.694675
0.57249	0.573057	0.57354	0.574653	0.575933	0.577344	0.579236	0.581816	0.584955	0.588509	0.592262	0.596323	0.600824	0.605753	0.6111	0.61667	0.622222	0.627622	0.632756	0.637541	0.641882	0.645784	0.649272	0.652402	0.655172	0.657568	0.65964	0.661435	0.662988	0.66435	0.665568	0.666717	0.667855	0.669015	0.670225	0.671481	0.672796	0.674157	0.675583	0.677074	0.678633	0.680262	0.681977	0.683782	0.685658	0.687525	0.689356	0.691127	0.692848	0.694552
0.571586	0.572176	0.572685	0.573681	0.574865	0.576279	0.578232	0.580818	0.583993	0.587563	0.591392	0.595585	0.600213	0.605262	0.610741	0.616473	0.622153	0.627633	0.632831	0.637646	0.642012	0.645933	0.649429	0.652537	0.655278	0.657657	0.659726	0.661498	0.663031	0.664377	0.665585	0.666738	0.667875	0.66903	0.670218	0.671454	0.672749	0.674093	0.675508	0.67699	0.678535	0.680157	0.681876	0.683687	0.685556	0.687409	0.689212	0.690967	0.692684	0.694384
0.570637	0.571255	0.571611	0.572503	0.573704	0.575198	0.577164	0.579793	0.582984	0.586631	0.590592	0.594905	0.599644	0.604815	0.610454	0.616318	0.622081	0.627629	0.63286	0.637703	0.642092	0.646025	0.649501	0.65258	0.655306	0.657684	0.659731	0.661485	0.663003	0.664341	0.665554	0.666707	0.667839	0.668972	0.67014	0.671357	0.672635	0.673969	0.675374	0.676842	0.67838	0.680007	0.681732	0.683537	0.685393	0.687218	0.689007	0.690759	0.692474	0.694154
0.569655	0.570045	0.570297	0.571233	0.57254	0.574054	0.576075	0.578722	0.581994	0.585777	0.589853	0.594267	0.599118	0.604443	0.610211	0.61616	0.621993	0.627578	0.63284	0.637709	0.642113	0.646028	0.649476	0.652542	0.655269	0.657626	0.659657	0.661399	0.662912	0.664256	0.66547	0.666618	0.667729	0.668842	0.669991	0.671192	0.67246	0.673784	0.675175	0.676637	0.67818	0.679813	0.681535	0.683328	0.685158	0.686969	0.688756	0.690507	0.692204	0.693861
0.568174	0.568526	0.568886	0.569972	0.571314	0.572896	0.574943	0.577679	0.581092	0.584989	0.589157	0.59367	0.598669	0.604116	0.609967	0.615988	0.62186	0.627479	0.632771	0.637659	0.642046	0.645934	0.64937	0.65244	0.655148	0.657492	0.659513	0.661251	0.662773	0.66412	0.66533	0.666458	0.667549	0.668643	0.669776	0.670967	0.672226	0.673536	0.674922	0.676388	0.677939	0.679569	0.681281	0.68305	0.684867	0.686677	0.688464	0.690199	0.691874	0.693506
0.566565	0.5671	0.56765	0.568761	0.57017	0.571771	0.573909	0.576793	0.580316	0.584296	0.588547	0.593197	0.598309	0.60383	0.609747	0.615805	0.621712	0.627361	0.632673	0.637544	0.641904	0.645781	0.649222	0.652274	0.654969	0.657304	0.659323	0.661073	0.662598	0.663942	0.665132	0.666239	0.667311	0.668389	0.669513	0.670695	0.67194	0.673245	0.674635	0.676109	0.677658	0.67928	0.680969	0.682727	0.684544	0.686355	0.688126	0.68984	0.691492	0.693091
0.565287	0.566015	0.566527	0.567682	0.569087	0.570777	0.573072	0.576062	0.579653	0.583702	0.588079	0.592829	0.598003	0.603582	0.60953	0.61562	0.621558	0.627227	0.63252	0.637363	0.641711	0.645595	0.649018	0.652056	0.654744	0.657079	0.659111	0.660865	0.662389	0.663712	0.664881	0.66597	0.667025	0.668094	0.669208	0.670376	0.671616	0.672925	0.674323	0.675797	0.677339	0.67894	0.680619	0.682378	0.684197	0.685993	0.687743	0.689435	0.691055	0.692628
0.564339	0.564903	0.565444	0.566576	0.568077	0.56994	0.572345	0.575397	0.579047	0.583218	0.587684	0.592485	0.597708	0.603309	0.609288	0.61541	0.621368	0.627017	0.632282	0.637114	0.641471	0.645337	0.648748	0.651782	0.654472	0.656823	0.658861	0.660616	0.66212	0.663423	0.664573	0.665645	0.666691	0.667751	0.668851	0.670013	0.671258	0.672576	0.673975	0.675443	0.676966	0.678559	0.680241	0.682003	0.683807	0.685584	0.687312	0.688973	0.690569	0.692112
0.563003	0.563676	0.564211	0.565469	0.567176	0.569163	0.571636	0.574745	0.578515	0.582771	0.587279	0.592121	0.597361	0.60299	0.609001	0.615144	0.621084	0.626706	0.631962	0.636806	0.641148	0.645005	0.648415	0.651453	0.654163	0.656523	0.658565	0.660301	0.661785	0.66307	0.664204	0.665268	0.666305	0.667351	0.668446	0.669614	0.670869	0.672189	0.673583	0.675033	0.67655	0.678147	0.679834	0.681583	0.683369	0.685125	0.686824	0.688462	0.69003	0.691547
0.561794	0.562399	0.563082	0.564578	0.566414	0.568463	0.570987	0.574216	0.578064	0.582352	0.58689	0.591738	0.597	0.602657	0.608687	0.614811	0.620722	0.626336	0.631605	0.636433	0.640768	0.644626	0.648043	0.651104	0.653826	0.656191	0.658215	0.659933	0.661399	0.662669	0.663794	0.664849	0.665873	0.666914	0.668015	0.669193	0.67045	0.671767	0.673145	0.67459	0.676112	0.677716	0.679391	0.681125	0.68289	0.684617	0.686294	0.687905	0.689449	0.690938
0.56036	0.5612	0.562183	0.563814	0.565704	0.567797	0.57045	0.573753	0.577623	0.581933	0.586465	0.591328	0.596616	0.602289	0.608297	0.614391	0.620294	0.625922	0.631177	0.636	0.640338	0.644207	0.647649	0.650725	0.653455	0.655803	0.65781	0.65951	0.660961	0.662223	0.66334	0.664381	0.6654	0.666448	0.66756	0.668742	0.669996	0.671297	0.672671	0.674123	0.675653	0.677248	0.678909	0.680623	0.682362	0.684067	0.685718	0.687306	0.688823	0.69029
0.559282	0.56046	0.561529	0.563168	0.565077	0.567299	0.57002	0.57333	0.577209	0.5815	0.586038	0.59092	0.596216	0.601863	0.607837	0.613922	0.619839	0.625451	0.6307	0.635526	0.639878	0.643775	0.647234	0.65032	0.653034	0.655365	0.657355	0.65904	0.660484	0.661738	0.662842	0.663878	0.664904	0.665964	0.66708	0.66826	0.669499	0.670797	0.672179	0.67364	0.675162	0.676744	0.678389	0.680077	0.681794	0.683474	0.685103	0.686665	0.688162	0.689617
0.558767	0.559882	0.560886	0.562514	0.564563	0.566851	0.569571	0.572883	0.576732	0.581023	0.585576	0.590462	0.595729	0.601338	0.607303	0.613403	0.619304	0.62491	0.630164	0.635007	0.639391	0.643309	0.646782	0.649852	0.65255	0.654865	0.656841	0.658521	0.659958	0.661199	0.662299	0.663343	0.664381	0.665446	0.666561	0.667726	0.668963	0.670271	0.671663	0.673117	0.674629	0.676196	0.677817	0.679486	0.681179	0.682837	0.684441	0.685984	0.68747	0.688915
[truncated: 50 more columns]
