# Supplementary material for: Generalized Poincaré plots analysis of heart period dynamics in different physiological conditions: Trained vs. untrained men
Source: PLoS One. 2019 Jul 5;14(7):e0219281. doi: 10.1371/journal.pone.0219281 (PMC6611602; doi:10.1371/journal.pone.0219281)
Supplement: S2 Appendix — (ZIP) [file pone.0219281.s002.zip › Pearson matrices 100x100/Untrained subjects 3 conditions/Untr 5.xlsx]

## Sheet: Cont5REST
0.403894	0.399485	0.476986	0.44104	0.451283	0.481726	0.46816	0.466334	0.464286	0.434492	0.420829	0.41233	0.392271	0.382868	0.371781	0.349863	0.337068	0.320226	0.299994	0.290434	0.2785	0.261315	0.249767	0.23614	0.220563	0.210077	0.198833	0.186254	0.176043	0.165974	0.154417	0.143615	0.134775	0.126285	0.118186	0.114362	0.112692	0.109928	0.105231	0.10221	0.100865	0.100606	0.103983	0.102758	0.104077	0.103979	0.104392	0.107849	0.10757	0.109306
0.399515	0.479918	0.512854	0.501193	0.532754	0.545901	0.537994	0.536883	0.51743	0.491185	0.478138	0.461045	0.443671	0.431718	0.411881	0.391347	0.373771	0.351605	0.33398	0.321351	0.304042	0.286999	0.272002	0.254385	0.238965	0.226106	0.211823	0.198443	0.186467	0.173672	0.160505	0.148957	0.138802	0.128967	0.121982	0.118764	0.116272	0.111979	0.107618	0.105062	0.104244	0.106214	0.107503	0.107664	0.108499	0.108839	0.111273	0.113296	0.114271	0.117751
0.476705	0.512385	0.549964	0.561431	0.580685	0.59158	0.585186	0.569634	0.54841	0.524624	0.505657	0.48884	0.471062	0.452264	0.431867	0.409119	0.387037	0.366498	0.348289	0.331431	0.313642	0.294949	0.276876	0.259308	0.243013	0.228004	0.213038	0.198836	0.185086	0.170997	0.157624	0.145634	0.134626	0.125736	0.119998	0.116529	0.112899	0.108681	0.104887	0.103125	0.104194	0.105231	0.106958	0.107206	0.108226	0.11014	0.11203	0.114476	0.117128	0.119525
0.440314	0.500166	0.560935	0.568031	0.587413	0.598578	0.581754	0.565006	0.545754	0.519609	0.501874	0.485231	0.463439	0.444458	0.422624	0.397565	0.377183	0.357091	0.336899	0.319876	0.301207	0.281098	0.263425	0.245964	0.22895	0.213757	0.1987	0.183781	0.169395	0.155534	0.142412	0.130259	0.120385	0.113076	0.107775	0.103609	0.100024	0.096342	0.0935458	0.0934938	0.0940732	0.0955866	0.0970901	0.0977042	0.099897	0.101582	0.103906	0.107433	0.109488	0.111555
0.449939	0.531246	0.57978	0.58695	0.605106	0.603309	0.584478	0.567906	0.544911	0.520141	0.502148	0.481243	0.459269	0.438366	0.413863	0.390271	0.369837	0.347975	0.327851	0.309589	0.289377	0.269631	0.251786	0.233554	0.216489	0.201039	0.185271	0.169817	0.155501	0.141746	0.128489	0.117309	0.10884	0.10211	0.0965053	0.092407	0.0891437	0.0862771	0.0850013	0.0848141	0.0859265	0.0873488	0.0889918	0.0907012	0.09272	0.0948696	0.0982042	0.101178	0.103093	0.106802
0.479983	0.544601	0.590681	0.598266	0.603467	0.598299	0.579931	0.559653	0.537493	0.513368	0.491779	0.470543	0.447267	0.423868	0.400578	0.377381	0.355468	0.333914	0.313125	0.293496	0.273631	0.254046	0.235627	0.217462	0.20046	0.184486	0.168351	0.153174	0.139091	0.125318	0.11308	0.103359	0.0955781	0.0889305	0.0836294	0.0799712	0.0774279	0.0759102	0.0747841	0.0752095	0.076332	0.0779563	0.0804425	0.082149	0.0845902	0.0877004	0.0906681	0.0934414	0.0968526	0.100894
0.466931	0.536726	0.584672	0.581762	0.584768	0.58012	0.559209	0.540185	0.518982	0.492597	0.471251	0.4491	0.424103	0.401994	0.37932	0.355343	0.333945	0.312161	0.290645	0.271455	0.251941	0.232246	0.214066	0.196253	0.179134	0.162985	0.147313	0.132606	0.118648	0.105972	0.0952714	0.0864048	0.0789392	0.0727951	0.0681064	0.0652125	0.0638671	0.0625752	0.0621459	0.0627269	0.0641098	0.0665199	0.0689298	0.0710882	0.0743718	0.0772358	0.0800657	0.0840979	0.0878765	0.0922618
0.464915	0.535901	0.569399	0.565099	0.568296	0.559961	0.540319	0.521865	0.49806	0.472299	0.450042	0.426073	0.402391	0.380682	0.357156	0.333806	0.312047	0.289651	0.268697	0.249699	0.230038	0.210672	0.192782	0.174885	0.157714	0.141966	0.126721	0.112169	0.0991833	0.0879373	0.0781166	0.0696834	0.0627757	0.0572644	0.053394	0.0516819	0.0505497	0.0499261	0.0497791	0.0506914	0.0528414	0.0552266	0.0580089	0.0610052	0.0640832	0.066876	0.0708704	0.0752086	0.0793744	0.0843507
0.463398	0.517154	0.548563	0.54619	0.545774	0.538212	0.519514	0.49851	0.475181	0.449044	0.425156	0.402416	0.379341	0.35681	0.333894	0.310403	0.288133	0.266381	0.245813	0.226694	0.207353	0.188401	0.170475	0.152598	0.135943	0.120633	0.10561	0.0920145	0.0804062	0.0700397	0.0607746	0.0529877	0.046757	0.0421112	0.0394435	0.0379796	0.0374713	0.0371559	0.0374296	0.0391137	0.0412956	0.0440602	0.0475531	0.0504388	0.0534603	0.0573523	0.0616686	0.066337	0.0711037	0.0757934
0.433997	0.490955	0.524913	0.520292	0.521153	0.514277	0.493362	0.472968	0.44926	0.421985	0.399463	0.377357	0.3537	0.331755	0.308755	0.284998	0.263387	0.242103	0.221614	0.202809	0.18389	0.165039	0.147171	0.129849	0.113724	0.0986577	0.084619	0.0723861	0.0616583	0.051868	0.0433082	0.0362397	0.0308898	0.0274231	0.0250914	0.0242663	0.0240628	0.0241717	0.0252434	0.027032	0.0296068	0.0330562	0.0364116	0.0392929	0.0433352	0.0475567	0.0522117	0.0574158	0.0619744	0.0671795
0.420273	0.47791	0.506157	0.502673	0.503356	0.49295	0.472314	0.451018	0.425676	0.399765	0.377649	0.354702	0.33153	0.309252	0.285792	0.262647	0.241313	0.220052	0.199875	0.18133	0.162408	0.143603	0.126178	0.109301	0.0934016	0.0792011	0.0664216	0.0550248	0.0448476	0.0357256	0.0278645	0.0216664	0.0174552	0.0143767	0.0127132	0.0121936	0.0123865	0.0132655	0.0145171	0.0167186	0.0199597	0.0233072	0.0266341	0.0305015	0.0348677	0.0394472	0.0446349	0.0496422	0.0547229	0.0607102
0.41165	0.461428	0.48972	0.486541	0.483172	0.472435	0.450894	0.427755	0.40361	0.378311	0.355351	0.332817	0.30937	0.286567	0.263648	0.240849	0.219555	0.19862	0.178776	0.160197	0.141296	0.122981	0.105981	0.0893587	0.0743256	0.061329	0.0493683	0.0385731	0.0290662	0.0206485	0.0136765	0.00860206	0.00482759	0.00243886	0.0011352	0.00102643	0.0019505	0.003037	0.00473217	0.00761929	0.0108038	0.0141466	0.0183961	0.0226073	0.0273201	0.0324359	0.0374703	0.0429601	0.0488163	0.0546131
0.392471	0.444435	0.47254	0.465504	0.461859	0.449842	0.426548	0.404661	0.381115	0.355221	0.332732	0.309949	0.286094	0.263809	0.24124	0.218607	0.197667	0.177114	0.15734	0.138776	0.120356	0.102524	0.0857828	0.0700764	0.0562614	0.0440709	0.0327033	0.0226074	0.013797	0.00626887	0.000414967	-0.00416981	-0.00723228	-0.00920717	-0.0100583	-0.00943515	-0.00830052	-0.00676942	-0.00435273	-0.00147768	0.00172496	0.00595793	0.0105263	0.015101	0.0203311	0.0253324	0.0308454	0.0370641	0.042773	0.0489499
0.38309	0.432826	0.45438	0.44709	0.441581	0.427033	0.404986	0.383477	0.35909	0.333757	0.310895	0.287581	0.264246	0.242191	0.219702	0.197466	0.176847	0.156365	0.13665	0.118493	0.100506	0.0829463	0.0670582	0.0525346	0.039533	0.0279052	0.0172168	0.00780204	-0.000148657	-0.00657309	-0.01191	-0.0157682	-0.0183877	-0.0198853	-0.0199817	-0.0191473	-0.0175857	-0.0153412	-0.0128932	-0.00996313	-0.00588977	-0.00133869	0.00356479	0.00865527	0.0137831	0.0192658	0.0254898	0.0315684	0.0376662	0.0439634
0.37275	0.414321	0.435074	0.426376	0.418109	0.40464	0.383157	0.360766	0.336942	0.311429	0.288085	0.265292	0.242277	0.220305	0.198202	0.176375	0.155863	0.135487	0.116261	0.0985368	0.0808254	0.064147	0.049428	0.0357336	0.0233536	0.0124078	0.0024285	-0.00611091	-0.0129807	-0.0188646	-0.0234524	-0.0268246	-0.0289337	-0.0296607	-0.0294998	-0.0282214	-0.02596	-0.0236568	-0.0211073	-0.0173135	-0.0129094	-0.00802108	-0.00262361	0.00240174	0.00799981	0.0141852	0.0202953	0.0267444	0.0329826	0.0387976
0.351877	0.394539	0.413158	0.402069	0.395135	0.382041	0.359752	0.337948	0.313926	0.288127	0.265367	0.242894	0.220044	0.198466	0.17677	0.155133	0.134758	0.114896	0.0961617	0.0786998	0.0618507	0.0463612	0.0324718	0.019382	0.00771551	-0.00252745	-0.0116325	-0.0190973	-0.0254124	-0.0305365	-0.0346017	-0.0374387	-0.0387573	-0.0391897	-0.0385611	-0.0365964	-0.0342791	-0.0318595	-0.028452	-0.0243192	-0.0195724	-0.0142016	-0.00888597	-0.0033831	0.00289359	0.00898695	0.0154729	0.0220566	0.0278431	0.0336216
0.339654	0.377687	0.391728	0.382225	0.375205	0.360608	0.338786	0.316474	0.29194	0.266779	0.244222	0.221788	0.199329	0.178059	0.156472	0.134991	0.11507	0.0956795	0.0772186	0.0605279	0.0448159	0.0301557	0.0168303	0.00443054	-0.0065431	-0.0159499	-0.0239776	-0.030883	-0.0364532	-0.0410513	-0.0445734	-0.0466064	-0.0476138	-0.0475705	-0.0462426	-0.0442221	-0.0417853	-0.0385254	-0.0347676	-0.0302723	-0.0250475	-0.0197441	-0.0139593	-0.00778673	-0.00159003	0.00488637	0.0115189	0.0176611	0.0234288	0.0287565
0.323575	0.356285	0.371826	0.362707	0.353929	0.339577	0.317254	0.294365	0.270452	0.245632	0.223151	0.201085	0.178985	0.157808	0.136364	0.1154	0.0959753	0.0768813	0.059223	0.0436477	0.0287595	0.0146991	0.00206071	-0.00961593	-0.0197376	-0.02808	-0.0355418	-0.0416945	-0.0467245	-0.0507671	-0.0534707	-0.0551583	-0.055673	-0.0549035	-0.0534874	-0.0513377	-0.0480784	-0.0444633	-0.0403165	-0.0353358	-0.0301657	-0.0243939	-0.0179611	-0.011846	-0.0052663	0.00136841	0.0075846	0.0137072	0.0190564	0.0240268
0.303835	0.339141	0.354025	0.342946	0.334178	0.31887	0.295895	0.273549	0.249872	0.225204	0.203089	0.181326	0.159326	0.138249	0.117272	0.0968338	0.0776791	0.0593716	0.0428445	0.0280644	0.0137478	0.000382985	-0.0115532	-0.0223836	-0.0314449	-0.0392316	-0.0459381	-0.0515363	-0.0560142	-0.0592332	-0.0615727	-0.0627571	-0.0625329	-0.0616556	-0.0600866	-0.0571211	-0.0535147	-0.0495048	-0.0448677	-0.0399148	-0.0342676	-0.0278596	-0.0214875	-0.0149823	-0.00824072	-0.00200407	0.00420228	0.00991836	0.0149295	0.0199092
0.294722	0.326871	0.337587	0.326278	0.315902	0.29933	0.276783	0.254438	0.230719	0.206444	0.184549	0.162776	0.140853	0.120163	0.099644	0.0794709	0.0610269	0.0438367	0.0281111	0.0138659	0.000214585	-0.0124588	-0.0235803	-0.0333365	-0.0418381	-0.048888	-0.0550475	-0.0600944	-0.0637548	-0.0666093	-0.0684406	-0.0688713	-0.0685264	-0.0674723	-0.0650836	-0.061768	-0.0577672	-0.0532707	-0.0486261	-0.0431888	-0.0369106	-0.0305511	-0.0237876	-0.0171076	-0.0107504	-0.00451282	0.00130849	0.00668892	0.0117151	0.0161321
0.283019	0.310073	0.320237	0.307574	0.295811	0.27957	0.257138	0.234786	0.211469	0.187565	0.165712	0.144017	0.122556	0.102346	0.0821052	0.0626904	0.0453918	0.029039	0.0139047	0.000329758	-0.0126207	-0.024452	-0.0344978	-0.0436806	-0.0514252	-0.0579184	-0.063513	-0.0677297	-0.0710056	-0.0733379	-0.0743924	-0.0746731	-0.0741279	-0.0722471	-0.0694893	-0.065778	-0.0612932	-0.0567746	-0.0516386	-0.0455678	-0.0393263	-0.0325737	-0.0256423	-0.0193261	-0.0129627	-0.00709006	-0.00159061	0.00380113	0.00828513	0.0121507
0.266359	0.293446	0.301372	0.287501	0.276089	0.259761	0.237391	0.215466	0.192505	0.168749	0.147004	0.125756	0.104824	0.0848809	0.0654021	0.0471838	0.0307353	0.0149917	0.000559908	-0.0123343	-0.0244504	-0.0351926	-0.0446668	-0.0530758	-0.0602423	-0.0661737	-0.0709269	-0.0747439	-0.0774966	-0.0790461	-0.0799361	-0.0799941	-0.0786193	-0.0763597	-0.0731902	-0.0689964	-0.0644825	-0.0594676	-0.053697	-0.0476468	-0.0410015	-0.0340756	-0.0275072	-0.0211757	-0.0151654	-0.00960312	-0.00408673	0.000765133	0.00471112	0.00825495
0.254958	0.277716	0.283041	0.269629	0.257768	0.241105	0.219136	0.197438	0.174494	0.150886	0.129548	0.108762	0.0880912	0.0688492	0.0505448	0.0331966	0.0173516	0.00230686	-0.0114441	-0.0235408	-0.0345806	-0.0447501	-0.0534659	-0.0613024	-0.0679065	-0.0730025	-0.0773651	-0.0806613	-0.0826263	-0.0840124	-0.0846645	-0.0838908	-0.0821322	-0.0794427	-0.0757851	-0.0715648	-0.0665548	-0.0609115	-0.0551421	-0.0486823	-0.0418582	-0.0352859	-0.0287027	-0.0227035	-0.0169999	-0.0114155	-0.00642954	-0.00211144	0.00152749	0.00440778
0.239779	0.259686	0.265184	0.251576	0.239278	0.22286	0.201169	0.179461	0.156634	0.133535	0.112697	0.092168	0.0722239	0.0541662	0.0367419	0.020042	0.00490844	-0.0094444	-0.0223792	-0.0334151	-0.0438847	-0.0532837	-0.0614257	-0.0686963	-0.0744505	-0.0791555	-0.0829909	-0.0854827	-0.087279	-0.0884183	-0.0882332	-0.0870656	-0.0848634	-0.0816791	-0.07798	-0.0732551	-0.0676243	-0.0619738	-0.0557909	-0.0491411	-0.042661	-0.0360679	-0.0298182	-0.0241139	-0.0183827	-0.013318	-0.00885642	-0.00484127	-0.00184829	0.000517271
0.224676	0.244568	0.248733	0.234595	0.222353	0.205886	0.1841	0.162414	0.139994	0.117439	0.0968244	0.076986	0.0582443	0.0410444	0.0242207	0.00824456	-0.00623337	-0.0197839	-0.0316512	-0.042141	-0.0518542	-0.0606754	-0.0682699	-0.0746848	-0.0800467	-0.0842365	-0.0872752	-0.0896011	-0.0911466	-0.0914522	-0.0908714	-0.0892467	-0.0865501	-0.0833041	-0.0790872	-0.0737477	-0.068107	-0.0620376	-0.0556507	-0.0493366	-0.0428294	-0.0365574	-0.0306107	-0.024873	-0.0196592	-0.0151105	-0.0109388	-0.00756583	-0.005083	-0.00313844
0.214287	0.231191	0.233633	0.219485	0.20687	0.189928	0.168076	0.146696	0.124726	0.102407	0.0824329	0.0637786	0.0459009	0.0292703	0.0131405	-0.00218725	-0.0158864	-0.0283742	-0.0396925	-0.0494511	-0.0586004	-0.0668768	-0.0736246	-0.0796598	-0.084508	-0.0879054	-0.090785	-0.0928529	-0.0935691	-0.0934785	-0.0924297	-0.0903058	-0.0875351	-0.0837652	-0.0789299	-0.073577	-0.0675182	-0.0612401	-0.055175	-0.0488258	-0.0426319	-0.0366568	-0.0306712	-0.0254403	-0.0207358	-0.0164687	-0.01293	-0.0100682	-0.00799829	-0.006181
0.202075	0.216897	0.218843	0.204463	0.191214	0.174001	0.152508	0.131594	0.109833	0.0882301	0.0694936	0.0517121	0.0344384	0.0185001	0.00301823	-0.011509	-0.0241597	-0.0360884	-0.0466607	-0.0558601	-0.0644684	-0.0718866	-0.0782575	-0.0837716	-0.087812	-0.0910523	-0.0936736	-0.0949089	-0.0952271	-0.0946632	-0.0931087	-0.0908941	-0.0875925	-0.0831994	-0.0783398	-0.0725588	-0.0662886	-0.0603252	-0.0542162	-0.0481639	-0.042263	-0.0362448	-0.0307672	-0.0260382	-0.0216107	-0.0179652	-0.0149345	-0.0124876	-0.0105652	-0.00895786
0.190042	0.204097	0.204938	0.189816	0.176102	0.158989	0.137964	0.117194	0.0961154	0.0758391	0.0579923	0.0407602	0.024189	0.00886636	-0.00583836	-0.0193062	-0.031407	-0.0425908	-0.0525953	-0.0612764	-0.0690261	-0.0760717	-0.0819346	-0.0866489	-0.0905395	-0.0935255	-0.095316	-0.0961569	-0.0959956	-0.0949311	-0.0932753	-0.0905199	-0.0865978	-0.0821711	-0.0768719	-0.0708791	-0.0649259	-0.0589156	-0.0530817	-0.0473155	-0.0413611	-0.0358498	-0.0308706	-0.0264042	-0.0225939	-0.019453	-0.0168308	-0.0145456	-0.0128541	-0.0113593
0.180529	0.192329	0.19142	0.175787	0.161963	0.145094	0.124179	0.104014	0.0842728	0.0649517	0.0476488	0.0310891	0.0151256	0.000551556	-0.0130894	-0.0260033	-0.0373763	-0.0479937	-0.057483	-0.0653142	-0.0727077	-0.0792509	-0.0843169	-0.0888978	-0.0925306	-0.0946912	-0.0960918	-0.0964457	-0.0957882	-0.0946223	-0.0924194	-0.0890433	-0.0850817	-0.0802125	-0.0746952	-0.0690187	-0.0630175	-0.0572737	-0.0517136	-0.0458909	-0.0404417	-0.0354236	-0.0307038	-0.0268433	-0.0235343	-0.0207948	-0.0183487	-0.0163036	-0.0147306	-0.0137429
0.170202	0.179697	0.177674	0.162119	0.148504	0.131568	0.111301	0.0925409	0.0737585	0.0550501	0.0384369	0.0224782	0.00728083	-0.00624086	-0.0193404	-0.031518	-0.0423256	-0.052426	-0.0610564	-0.0685389	-0.0754359	-0.0811727	-0.0861111	-0.0904408	-0.0932438	-0.0950164	-0.095933	-0.095787	-0.09502	-0.0933055	-0.0904768	-0.0870528	-0.0826469	-0.0775505	-0.07234	-0.0666113	-0.0608711	-0.0553947	-0.0497804	-0.0444524	-0.0394897	-0.0347288	-0.0306218	-0.0272611	-0.0243552	-0.0218043	-0.0196058	-0.0176857	-0.0166152	-0.016086
0.159144	0.167167	0.164656	0.149421	0.135585	0.119168	0.100409	0.08261	0.0643813	0.0464031	0.0303643	0.0151527	0.00101833	-0.0119839	-0.0243578	-0.0359637	-0.0462688	-0.0555054	-0.0637912	-0.0707964	-0.07689	-0.0825099	-0.0872061	-0.0907051	-0.0931239	-0.0944142	-0.0948362	-0.094574	-0.0932572	-0.0909198	-0.0880391	-0.0841678	-0.0795302	-0.0747378	-0.0694705	-0.0640037	-0.0585299	-0.0529966	-0.0478691	-0.0430234	-0.0383108	-0.034158	-0.0305474	-0.0275824	-0.0248664	-0.0225777	-0.0205081	-0.0190981	-0.0184934	-0.0183099
0.149113	0.156	0.153174	0.137651	0.124155	0.109178	0.0913876	0.0740813	0.056521	0.0391059	0.0237813	0.00963269	-0.0040022	-0.0163099	-0.0281396	-0.0392578	-0.048709	-0.05762	-0.0654415	-0.071649	-0.0776526	-0.0830382	-0.0869124	-0.0900374	-0.0919724	-0.0927785	-0.0930981	-0.0922859	-0.0903518	-0.0879656	-0.0846372	-0.0805306	-0.0761984	-0.0713465	-0.0663354	-0.0611408	-0.0556096	-0.0505628	-0.045915	-0.04131	-0.0372049	-0.0335462	-0.0303387	-0.0275838	-0.0251311	-0.0229759	-0.0214202	-0.0204839	-0.0202241	-0.0203199
0.140369	0.146467	0.14256	0.127412	0.115354	0.101193	0.0838524	0.0671567	0.0500924	0.0333902	0.0190945	0.00539643	-0.00756408	-0.0193596	-0.0307316	-0.0410018	-0.0501434	-0.0586069	-0.0656294	-0.0717688	-0.077556	-0.0821233	-0.0856358	-0.0882902	-0.0897447	-0.0904553	-0.0902283	-0.0888001	-0.086819	-0.0839874	-0.0804217	-0.0766188	-0.072226	-0.0676207	-0.0628785	-0.0576204	-0.0525733	-0.0480049	-0.0435928	-0.0395863	-0.0359722	-0.0327166	-0.0296977	-0.0272201	-0.0249032	-0.0232608	-0.0221831	-0.0215982	-0.0216328	-0.0220452
0.132783	0.137115	0.13308	0.119606	0.108311	0.0943858	0.0776286	0.0613486	0.044946	0.0293006	0.0154263	0.00238175	-0.0100759	-0.0214497	-0.0319744	-0.0419519	-0.0506727	-0.058334	-0.0653148	-0.0712536	-0.0762295	-0.0804483	-0.0834951	-0.0856813	-0.087043	-0.0872062	-0.0863723	-0.0849009	-0.0824749	-0.0794085	-0.0761546	-0.0722916	-0.0681396	-0.0638012	-0.0589895	-0.0542232	-0.0496554	-0.0453129	-0.0414843	-0.0379685	-0.0347568	-0.0316991	-0.0289443	-0.0266062	-0.0248116	-0.0236562	-0.0229304	-0.0226535	-0.0230228	-0.0238085
0.124606	0.128516	0.126151	0.113524	0.102296	0.0888181	0.0724162	0.0567455	0.0414191	0.0261815	0.0129389	0.00036857	-0.0116906	-0.0222191	-0.0324858	-0.0420594	-0.0499667	-0.0576154	-0.0644048	-0.0695398	-0.0741829	-0.0779362	-0.0805269	-0.0826417	-0.0834541	-0.083018	-0.0821509	-0.0802365	-0.0775766	-0.0748319	-0.0715191	-0.0678912	-0.0640078	-0.0596011	-0.055284	-0.050995	-0.0466462	-0.0428833	-0.0395469	-0.0364245	-0.0334053	-0.0306172	-0.0279959	-0.0261828	-0.0248799	-0.0240754	-0.0236716	-0.0237404	-0.0244852	-0.0258285
0.118277	0.123913	0.121841	0.10901	0.0980338	0.0847047	0.0688371	0.0541731	0.0391653	0.0245274	0.011718	-0.000502519	-0.0117319	-0.0220404	-0.0319343	-0.0406928	-0.0486155	-0.0560947	-0.0620856	-0.0669071	-0.0710983	-0.074405	-0.0769384	-0.0785104	-0.0787276	-0.0782685	-0.0769619	-0.0748164	-0.0724851	-0.0696861	-0.0666076	-0.0632469	-0.0592988	-0.0553836	-0.0515434	-0.0474759	-0.0437054	-0.0404366	-0.0374838	-0.034573	-0.0318139	-0.0291616	-0.0270736	-0.0257572	-0.0248095	-0.0243383	-0.0242872	-0.0247376	-0.0260415	-0.0277086
0.116573	0.121651	0.118583	0.105811	0.0947707	0.0818267	0.0669608	0.0525397	0.0380906	0.0238671	0.0113621	-3.01927e-05	-0.0110754	-0.0210465	-0.0301317	-0.0389433	-0.0467123	-0.0533973	-0.0590924	-0.0634669	-0.0672275	-0.0704877	-0.0724792	-0.0734666	-0.0736702	-0.0727729	-0.0712436	-0.069441	-0.0670608	-0.0644989	-0.0616918	-0.0582672	-0.0548166	-0.0513814	-0.0477545	-0.0442718	-0.0409968	-0.0381075	-0.0354072	-0.0327776	-0.0301489	-0.0280367	-0.0264469	-0.0254834	-0.0248753	-0.0247714	-0.0251037	-0.0261265	-0.0277624	-0.0297997
0.114298	0.118079	0.115029	0.102273	0.0916563	0.0798213	0.0652188	0.0513811	0.037357	0.0234539	0.0118191	0.000595237	-0.0101101	-0.0192422	-0.0284033	-0.0370562	-0.0440174	-0.0504082	-0.0556457	-0.0595906	-0.0633101	-0.0660207	-0.0674265	-0.0684093	-0.0681727	-0.067053	-0.0658767	-0.0640261	-0.0618795	-0.0595931	-0.0567226	-0.0537969	-0.050827	-0.0475968	-0.0445525	-0.0415603	-0.0386605	-0.0360338	-0.0336451	-0.0311492	-0.0290654	-0.0274532	-0.0262205	-0.0256103	-0.0253717	-0.0256509	-0.0265603	-0.0279195	-0.0299238	-0.0324751
0.110489	0.114545	0.111386	0.0992014	0.0897792	0.0781627	0.0641682	0.0507611	0.0370483	0.0240547	0.0125851	0.00169669	-0.00814032	-0.0173671	-0.026383	-0.0342128	-0.0408842	-0.0468145	-0.0516201	-0.0555263	-0.0586963	-0.0608173	-0.0622254	-0.0627651	-0.0623067	-0.0615475	-0.0603268	-0.0587086	-0.0568369	-0.054489	-0.0521168	-0.049674	-0.0469092	-0.0442533	-0.0416986	-0.0390884	-0.03646	-0.03415	-0.0319044	-0.0299479	-0.0283606	-0.0271059	-0.0262114	-0.0259777	-0.0261236	-0.0269787	-0.028227	-0.0299584	-0.0324748	-0.0350786
0.108086	0.111573	0.10877	0.0979484	0.0886235	0.0775623	0.0639717	0.0508152	0.0380339	0.0251632	0.0139931	0.00397714	-0.00600642	-0.0151096	-0.0232994	-0.0308587	-0.0370654	-0.0425778	-0.0473572	-0.0507119	-0.0533011	-0.0554375	-0.0564023	-0.0567307	-0.0566524	-0.0558559	-0.0548772	-0.0535405	-0.0516096	-0.0497713	-0.0478873	-0.0456407	-0.0434467	-0.0412835	-0.0391071	-0.0367518	-0.0344544	-0.0322877	-0.030581	-0.02913	-0.0279009	-0.0269936	-0.0264739	-0.0266253	-0.0273594	-0.0285609	-0.030181	-0.0324366	-0.0350081	-0.0378479
0.105271	0.109195	0.107933	0.0971111	0.0883205	0.0776169	0.0642388	0.0520509	0.0393391	0.0267494	0.0164879	0.00627318	-0.00360078	-0.011867	-0.019801	-0.0268897	-0.0326851	-0.0381827	-0.0424074	-0.0451833	-0.0478009	-0.0494958	-0.0502544	-0.0509816	-0.0508717	-0.0503222	-0.0496377	-0.0482466	-0.0468317	-0.045486	-0.0437935	-0.0421135	-0.0404139	-0.0386192	-0.0366999	-0.0346567	-0.0325049	-0.0308797	-0.0296878	-0.0285912	-0.0277056	-0.0271777	-0.0270444	-0.0277883	-0.028872	-0.0304451	-0.0325944	-0.034908	-0.0377117	-0.0409431
0.103834	0.109425	0.107779	0.0974217	0.0889062	0.0783088	0.0659244	0.0537395	0.0412641	0.0296091	0.0190886	0.00894656	-8.29675e-05	-0.00811582	-0.0155881	-0.022277	-0.028065	-0.0330094	-0.0366601	-0.0394792	-0.041659	-0.0431553	-0.0443333	-0.0450384	-0.0451804	-0.0449355	-0.0441965	-0.0433289	-0.0424146	-0.04126	-0.0401316	-0.03895	-0.0376152	-0.0361085	-0.0345022	-0.0325956	-0.0309879	-0.0298818	-0.0290381	-0.028301	-0.0277925	-0.0276513	-0.0281198	-0.0292178	-0.0306741	-0.0327795	-0.0349893	-0.0375363	-0.0407382	-0.0442814
0.105508	0.109871	0.108542	0.0983713	0.089844	0.0803023	0.0678368	0.0558378	0.044325	0.0323343	0.0218664	0.0125857	0.00376773	-0.00379827	-0.0108839	-0.0175768	-0.0228052	-0.0271808	-0.0308907	-0.0332713	-0.0352593	-0.0371997	-0.0383633	-0.0393353	-0.0397916	-0.0394925	-0.039293	-0.038934	-0.0382033	-0.0376149	-0.0369879	-0.0361635	-0.0351347	-0.0339685	-0.0324942	-0.0311423	-0.0300606	-0.0293001	-0.0288445	-0.0284993	-0.0283753	-0.0288446	-0.0296694	-0.0311369	-0.0331343	-0.0353003	-0.0377369	-0.0406919	-0.0442097	-0.0479681
0.104402	0.109693	0.108753	0.0986782	0.0914115	0.0817943	0.069551	0.0586317	0.046755	0.0348291	0.0252776	0.0162191	0.00789182	0.000728157	-0.0063673	-0.0124876	-0.0171301	-0.0215694	-0.0248376	-0.0270225	-0.0294653	-0.0313928	-0.0328276	-0.0341238	-0.0345289	-0.0347729	-0.0350841	-0.0349072	-0.034739	-0.0346523	-0.0343756	-0.0338701	-0.0331881	-0.0321588	-0.0312355	-0.0304009	-0.0296623	-0.0292917	-0.0292405	-0.0292778	-0.0297625	-0.0305861	-0.0317816	-0.0337855	-0.0358421	-0.0382323	-0.0410763	-0.0443473	-0.0480754	-0.0520871
0.104967	0.110437	0.109363	0.100686	0.0932091	0.0837492	0.0726517	0.0612632	0.0494045	0.0384201	0.0290641	0.0204916	0.0125544	0.00536218	-0.00115497	-0.00669228	-0.0114148	-0.015415	-0.0184959	-0.0211615	-0.0236014	-0.0258088	-0.0275817	-0.0288237	-0.0297839	-0.0305484	-0.0310416	-0.0314249	-0.0317644	-0.0320275	-0.0320925	-0.03195	-0.0314049	-0.0309238	-0.0305185	-0.0300283	-0.0296901	-0.0297307	-0.0300605	-0.0307089	-0.0315482	-0.0327408	-0.0344828	-0.0365468	-0.0388257	-0.0416292	-0.0447929	-0.0482754	-0.0522634	-0.0565396
0.105432	0.110706	0.111395	0.102379	0.0950432	0.0868486	0.0751898	0.0638075	0.0529504	0.0421489	0.0332998	0.025119	0.0171418	0.0105407	0.00461447	-0.00101769	-0.00530328	-0.00912012	-0.0127048	-0.0153734	-0.0181029	-0.0206568	-0.0223772	-0.0241895	-0.0256783	-0.0266236	-0.0276858	-0.0285816	-0.0292652	-0.0298719	-0.0303152	-0.0303103	-0.030311	-0.030353	-0.0302882	-0.0301815	-0.0302602	-0.0306803	-0.0316181	-0.0326224	-0.0338288	-0.0355691	-0.0373686	-0.0396499	-0.042344	-0.0454672	-0.0488405	-0.0525875	-0.0568394	-0.0611467
0.105213	0.112947	0.113082	0.104166	0.0982583	0.0893736	0.077691	0.0673765	0.056686	0.0464031	0.0379462	0.029696	0.0223189	0.0163191	0.0102767	0.00507716	0.000973365	-0.00337349	-0.00696986	-0.00993557	-0.0130234	-0.0155299	-0.0178325	-0.0201806	-0.0218499	-0.0233682	-0.0249441	-0.0261777	-0.0272238	-0.0282088	-0.0287915	-0.0293283	-0.0298529	-0.030228	-0.0305437	-0.0308406	-0.0312983	-0.0323261	-0.0336219	-0.0349903	-0.036746	-0.0385428	-0.0405636	-0.0432619	-0.0462773	-0.0496068	-0.0532468	-0.0572605	-0.061542	-0.0658683
0.109032	0.115153	0.115174	0.107813	0.100965	0.0919847	0.0814287	0.0712356	0.0610645	0.051151	0.0425988	0.0349631	0.0281839	0.0220405	0.0164342	0.0114056	0.00673418	0.00236229	-0.00154353	-0.00488336	-0.00792611	-0.0110333	-0.0138847	-0.0164122	-0.0186555	-0.0206932	-0.0226105	-0.024236	-0.0256797	-0.0267995	-0.0279239	-0.0289896	-0.0298415	-0.0306179	-0.0313382	-0.0320099	-0.0330812	-0.0344692	-0.0361231	-0.0380417	-0.0398496	-0.041862	-0.044305	-0.0473267	-0.0505479	-0.0541514	-0.0580614	-0.0621035	-0.0664102	-0.0707472
0.108762	0.115531	0.117874	0.109514	0.102675	0.0950571	0.084678	0.0750914	0.0653446	0.055346	0.04745	0.0404555	0.0335295	0.0278392	0.0224123	0.0167997	0.0121067	0.00742212	0.00314194	-0.000151586	-0.00380008	-0.00746026	-0.010489	-0.0135996	-0.0163631	-0.0187372	-0.0210239	-0.0230605	-0.0246378	-0.0262928	-0.0279433	-0.0293269	-0.0305795	-0.0317658	-0.032854	-0.0341345	-0.0355629	-0.0373049	-0.0394969	-0.0414655	-0.0434878	-0.0459178	-0.0486851	-0.0519062	-0.0553974	-0.059266	-0.0632028	-0.0672688	-0.0715817	-0.0758685
0.109388	0.119128	0.119869	0.111385	0.106033	0.0985295	0.0887642	0.0795756	0.0696778	0.0603431	0.0530866	0.0459008	0.039423	0.0338993	0.0278373	0.0221852	0.0171687	0.0120873	0.00784751	0.00392641	-0.000290944	-0.00412562	-0.00774527	-0.0113781	-0.0144726	-0.0172304	-0.0199179	-0.0220908	-0.0242054	-0.0263888	-0.0283502	-0.0301473	-0.0318163	-0.0333667	-0.0350667	-0.036701	-0.0384807	-0.0407642	-0.043006	-0.0451797	-0.0476229	-0.0503809	-0.0533535	-0.0568513	-0.0606119	-0.0645041	-0.0684706	-0.0725449	-0.0768052	-0.0811898
0.114556	0.121201	0.121694	0.114901	0.109594	0.102737	0.0933458	0.0839604	0.0747531	0.0660558	0.0585658	0.0518355	0.0455089	0.0392982	0.0331806	0.0271888	0.021759	0.016713	0.0118233	0.00731603	0.00292549	-0.00150501	-0.00565426	-0.0096245	-0.0131249	-0.0162919	-0.0191047	-0.021813	-0.0244613	-0.0269508	-0.0293372	-0.0315573	-0.033585	-0.0357454	-0.0377955	-0.0397766	-0.0420995	-0.04443	-0.0468643	-0.049462	-0.0522361	-0.0551966	-0.0584513	-0.0622184	-0.0660001	-0.0699263	-0.0739002	-0.0779235	-0.0822832	-0.0865925
0.112677	0.120397	0.123621	0.117108	0.112713	0.106394	0.0968603	0.0882828	0.0798057	0.0708773	0.0638855	0.0573314	0.0502974	0.044046	0.0375895	0.0311901	0.0258045	0.0201059	0.0146299	0.0099621	0.00497928	2.38013e-05	-0.00445179	-0.00879224	-0.0127077	-0.0159899	-0.0193335	-0.0225722	-0.0255139	-0.0284194	-0.0312277	-0.0337961	-0.0364245	-0.0389291	-0.041316	-0.0438373	-0.0462026	-0.0487179	-0.0515727	-0.0544934	-0.0574671	-0.0607064	-0.0642315	-0.068014	-0.0718267	-0.0757552	-0.0796739	-0.0837962	-0.0880718	-0.092113
0.11301	0.12387	0.126938	0.121205	0.117195	0.110557	0.101813	0.0939198	0.0850991	0.0766354	0.069776	0.0624132	0.0552978	0.0486718	0.0417584	0.0353865	0.0293085	0.0229946	0.0173594	0.0120862	0.00656405	0.00128278	-0.00358529	-0.00832757	-0.0123599	-0.016184	-0.0200612	-0.0235875	-0.0269648	-0.0302979	-0.0334504	-0.0366252	-0.0395995	-0.0424335	-0.045365	-0.0479209	-0.0504635	-0.0534076	-0.0565852	-0.0596978	-0.0629593	-0.0664743	-0.0700148	-0.0738371	-0.0776539	-0.0815266	-0.0855531	-0.0895901	-0.0936012	-0.0974035
0.118251	0.127916	0.131717	0.126179	0.121681	0.115863	0.107784	0.0994462	0.0910799	0.0827021	0.0749422	0.067467	0.0599413	0.052825	0.0459307	0.0388335	0.0321122	0.0256359	0.0193852	0.0135579	0.00770735	0.0020161	-0.00326224	-0.008107	-0.0126796	-0.0170404	-0.0212026	-0.0251779	-0.0289895	-0.0326609	-0.0364154	-0.0399322	-0.0432285	-0.0465996	-0.0495579	-0.0522886	-0.0552616	-0.0585269	-0.0618838	-0.0652848	-0.0688225	-0.0723505	-0.075931	-0.0797548	-0.0835167	-0.0874978	-0.0914362	-0.0952118	-0.0989831	-0.102499
0.119518	0.131008	0.135414	0.129423	0.126013	0.121041	0.112512	0.104712	0.0964707	0.0871407	0.0792891	0.0714053	0.0633916	0.0563183	0.0486893	0.0409482	0.0340887	0.0270063	0.0202094	0.0140724	0.00781741	0.00171703	-0.00364702	-0.00902754	-0.0141295	-0.0187603	-0.0233497	-0.0277592	-0.0318964	-0.0361616	-0.0402477	-0.0440716	-0.0478945	-0.0512827	-0.0544019	-0.0575551	-0.0608447	-0.0642801	-0.0679222	-0.0715924	-0.075136	-0.0787016	-0.0822839	-0.0860457	-0.0899159	-0.0937998	-0.0974746	-0.101009	-0.104494	-0.107899
0.123229	0.13499	0.138684	0.133895	0.131366	0.125824	0.117839	0.110137	0.100819	0.0913654	0.0830774	0.0746631	0.066691	0.058846	0.0505497	0.0426811	0.0352138	0.0275775	0.0204804	0.0139127	0.00724422	0.00106693	-0.00483501	-0.0107363	-0.0160955	-0.0211566	-0.0261689	-0.0308954	-0.0356249	-0.0402153	-0.0445968	-0.0489409	-0.0527716	-0.0563046	-0.0598429	-0.063314	-0.0667679	-0.0704909	-0.0743962	-0.0780653	-0.081646	-0.0852113	-0.0887362	-0.0926074	-0.0963784	-0.0999992	-0.103432	-0.106683	-0.11006	-0.113221
0.12598	0.137032	0.142479	0.138753	0.135594	0.130709	0.122837	0.113967	0.104534	0.0946318	0.0858059	0.0774568	0.0686953	0.0601702	0.0517606	0.0432918	0.0352664	0.027346	0.0198154	0.0128261	0.00609739	-0.000604549	-0.00701956	-0.0131655	-0.0189528	-0.0244283	-0.0297427	-0.035048	-0.0400925	-0.044965	-0.0498516	-0.0541912	-0.0581526	-0.0620967	-0.0659421	-0.0695744	-0.073312	-0.0772919	-0.0811868	-0.0848897	-0.0884664	-0.0919704	-0.095607	-0.099371	-0.102877	-0.106254	-0.109403	-0.112545	-0.115674	-0.118869
0.126402	0.1403	0.147121	0.142554	0.140171	0.135421	0.126224	0.11724	0.107335	0.0968697	0.0881292	0.0789552	0.0695001	0.0608866	0.0518723	0.042847	0.0345612	0.0261993	0.0182443	0.0112069	0.00395698	-0.00325198	-0.00989605	-0.0164429	-0.0226431	-0.0284079	-0.0342972	-0.0399086	-0.0452206	-0.0505913	-0.0554591	-0.0599093	-0.0642764	-0.0685174	-0.0725119	-0.076425	-0.0804174	-0.0843785	-0.088308	-0.0919992	-0.095512	-0.0991291	-0.102662	-0.106159	-0.109419	-0.112513	-0.115557	-0.118451	-0.121616	-0.124871
0.131286	0.146088	0.151493	0.14763	0.14527	0.138928	0.129549	0.120024	0.109478	0.0990918	0.0894671	0.0795605	0.0700252	0.0607896	0.0512049	0.0419317	0.0331589	0.0243636	0.0163734	0.0088135	0.00105644	-0.00636723	-0.0134126	-0.020352	-0.0268299	-0.0331674	-0.0393514	-0.0452177	-0.0510208	-0.05636	-0.061322	-0.0661726	-0.0708283	-0.0752024	-0.0794726	-0.0836389	-0.0876083	-0.0916039	-0.0955129	-0.099134	-0.102762	-0.106271	-0.109541	-0.112791	-0.115767	-0.118758	-0.121552	-0.124488	-0.127712	-0.130862
0.135936	0.148922	0.155519	0.151767	0.147688	0.141253	0.131358	0.121219	0.110822	0.0995534	0.0891997	0.0792497	0.0691139	0.0593188	0.0495126	0.0397565	0.0305428	0.0217452	0.0132618	0.0052085	-0.00273857	-0.0105452	-0.0179635	-0.0251555	-0.0321816	-0.0387946	-0.045214	-0.0515479	-0.057303	-0.0627197	-0.0680645	-0.0731835	-0.0779549	-0.0825899	-0.0870986	-0.0912332	-0.0952304	-0.0991976	-0.103022	-0.106748	-0.110266	-0.113508	-0.116529	-0.119496	-0.122365	-0.125102	-0.127934	-0.130927	-0.13404	-0.137142
0.135789	0.151349	0.158426	0.152755	0.148747	0.141864	0.131399	0.121516	0.11023	0.0982609	0.0879407	0.0774105	0.0667441	0.0567724	0.0465076	0.0363185	0.0271327	0.017866	0.00891136	0.000696996	-0.00761602	-0.0157787	-0.0234254	-0.0311512	-0.0384315	-0.0452573	-0.0521309	-0.0583948	-0.0642018	-0.069988	-0.075584	-0.0807959	-0.0858183	-0.0906776	-0.0951376	-0.0992899	-0.103251	-0.107126	-0.111047	-0.114648	-0.117895	-0.120884	-0.123615	-0.126473	-0.129087	-0.131863	-0.13475	-0.13763	-0.140693	-0.143516
0.139834	0.155189	0.159528	0.153867	0.149308	0.141741	0.131554	0.120691	0.108653	0.0967532	0.0858411	0.0747668	0.0639438	0.0534841	0.0427891	0.032647	0.0229969	0.0132627	0.00416843	-0.00442209	-0.0130854	-0.0214603	-0.029637	-0.0375988	-0.0450746	-0.0523479	-0.0591322	-0.0654288	-0.0715999	-0.0776277	-0.0832993	-0.0887545	-0.0939913	-0.0987899	-0.10326	-0.107373	-0.111238	-0.115208	-0.118989	-0.122316	-0.125309	-0.128008	-0.130636	-0.133236	-0.135892	-0.138722	-0.141495	-0.144331	-0.147116	-0.149704
0.142014	0.154128	0.158962	0.152934	0.147805	0.140694	0.129556	0.117969	0.106089	0.0936554	0.0822315	0.0710488	0.0597631	0.0488913	0.0382955	0.0277334	0.017635	0.00780183	-0.00164102	-0.0105655	-0.0194135	-0.0282885	-0.0366761	-0.0448065	-0.0527011	-0.0598624	-0.0666595	-0.0733002	-0.0796912	-0.0857756	-0.0916706	-0.0973201	-0.10248	-0.107277	-0.111693	-0.115704	-0.119656	-0.123478	-0.126976	-0.130043	-0.132737	-0.135329	-0.137701	-0.140338	-0.143046	-0.145758	-0.148483	-0.151042	-0.153588	-0.156176
0.137901	0.151885	0.156611	0.150193	0.145747	0.137652	0.125826	0.114508	0.102117	0.0892218	0.0777556	0.0661488	0.0544699	0.0437372	0.0327429	0.0217579	0.0115971	0.00143598	-0.00831744	-0.017406	-0.026737	-0.035797	-0.044331	-0.0528625	-0.0606189	-0.0677715	-0.0748936	-0.0817338	-0.0881605	-0.0944533	-0.100525	-0.10608	-0.111226	-0.115954	-0.120256	-0.124347	-0.128146	-0.13168	-0.134909	-0.137678	-0.140263	-0.142595	-0.145007	-0.147692	-0.150281	-0.152944	-0.155392	-0.157714	-0.160261	-0.162636
0.138108	0.151087	0.154815	0.149063	0.1433	0.134305	0.122753	0.110839	0.0979151	0.0849875	0.0730134	0.0609893	0.0494587	0.0382999	0.0268633	0.0158309	0.00530467	-0.00517458	-0.0150803	-0.0246653	-0.0341798	-0.0433729	-0.0523115	-0.0606844	-0.0684129	-0.0758927	-0.083212	-0.0900723	-0.0967089	-0.103174	-0.109138	-0.114677	-0.119745	-0.124347	-0.12873	-0.132668	-0.13618	-0.139445	-0.142383	-0.145045	-0.147371	-0.14975	-0.152219	-0.154781	-0.157327	-0.159717	-0.161932	-0.164263	-0.166597	-0.168789
0.136417	0.148411	0.153125	0.145926	0.139212	0.130585	0.118459	0.106011	0.0931009	0.0796752	0.067276	0.0554554	0.0435263	0.0319318	0.020479	0.00909197	-0.00175143	-0.0123527	-0.0227326	-0.0324866	-0.0421119	-0.0516883	-0.0604449	-0.0687676	-0.0768068	-0.0844691	-0.0917925	-0.098849	-0.105643	-0.111984	-0.117919	-0.123363	-0.128292	-0.132963	-0.13718	-0.140826	-0.144066	-0.147037	-0.149862	-0.15226	-0.154631	-0.157066	-0.159418	-0.161936	-0.16421	-0.166366	-0.168592	-0.170711	-0.172863	-0.174829
0.133531	0.146981	0.149746	0.141514	0.135253	0.12596	0.113282	0.100889	0.08748	0.0736345	0.0614715	0.0492514	0.0368951	0.0253045	0.0135097	0.00181552	-0.00913566	-0.0201967	-0.0307234	-0.0405771	-0.050575	-0.0599458	-0.0686365	-0.0772522	-0.0854554	-0.0931083	-0.100613	-0.107813	-0.11447	-0.120769	-0.126596	-0.131888	-0.136874	-0.141365	-0.145281	-0.14865	-0.151598	-0.154454	-0.157008	-0.159449	-0.161877	-0.164194	-0.166506	-0.168753	-0.170795	-0.172965	-0.174981	-0.176921	-0.178851	-0.18047
0.133945	0.144034	0.145309	0.137713	0.13066	0.120698	0.108113	0.0951196	0.0812728	0.0677207	0.0551503	0.0424919	0.0301695	0.018215	0.00611467	-0.00566443	-0.0170783	-0.028272	-0.0388756	-0.0491024	-0.0588757	-0.0681565	-0.0771377	-0.0859094	-0.0940827	-0.101914	-0.109554	-0.116601	-0.123213	-0.129393	-0.135053	-0.140395	-0.145187	-0.14937	-0.153003	-0.156069	-0.158906	-0.161489	-0.164087	-0.166582	-0.168892	-0.171173	-0.173217	-0.175234	-0.177293	-0.179253	-0.181094	-0.182817	-0.1844	-0.18596
0.128546	0.137716	0.140164	0.13196	0.124305	0.114545	0.101402	0.0879927	0.0745511	0.0606712	0.0476955	0.0351242	0.0224703	0.0102322	-0.00191501	-0.0141183	-0.0256374	-0.0368717	-0.0478148	-0.0577911	-0.067448	-0.0769947	-0.0861103	-0.094832	-0.103161	-0.111109	-0.118577	-0.125561	-0.132036	-0.138033	-0.143727	-0.148857	-0.153328	-0.157216	-0.160536	-0.163484	-0.166043	-0.168666	-0.171308	-0.17368	-0.175951	-0.177962	-0.179778	-0.181812	-0.183662	-0.185445	-0.187072	-0.18845	-0.189972	-0.191287
0.123276	0.13398	0.135225	0.126236	0.118727	0.108205	0.0945378	0.0815337	0.0676988	0.0533939	0.0405166	0.0275925	0.0146368	0.0023475	-0.0102452	-0.022546	-0.0340994	-0.0456737	-0.0563446	-0.0661941	-0.0761211	-0.0857952	-0.0948519	-0.103724	-0.112162	-0.119928	-0.127326	-0.134163	-0.140446	-0.146474	-0.151941	-0.156744	-0.160913	-0.164491	-0.167691	-0.170362	-0.172967	-0.175636	-0.178145	-0.180479	-0.182483	-0.184268	-0.186106	-0.18793	-0.18961	-0.191183	-0.192467	-0.193793	-0.19508	-0.196037
0.122226	0.130426	0.130245	0.121368	0.112821	0.101609	0.0883685	0.0749062	0.0605905	0.0464167	0.0331385	0.0198984	0.00690033	-0.00585684	-0.0185465	-0.0308656	-0.0427618	-0.0540445	-0.0645689	-0.0746966	-0.0847484	-0.0943487	-0.103555	-0.11253	-0.120773	-0.128465	-0.135707	-0.142341	-0.148651	-0.154444	-0.159576	-0.164069	-0.167926	-0.17138	-0.174299	-0.177016	-0.179668	-0.182203	-0.184673	-0.186741	-0.188522	-0.190331	-0.191964	-0.19362	-0.195093	-0.196327	-0.197562	-0.198658	-0.199594	-0.200501
0.117224	0.124224	0.124412	0.114632	0.105405	0.0947383	0.081111	0.0671858	0.0530658	0.0385406	0.02497	0.0117248	-0.00170421	-0.0145315	-0.0272113	-0.0398354	-0.0514109	-0.0625158	-0.0732913	-0.0835246	-0.0934826	-0.103207	-0.1125	-0.121259	-0.129407	-0.136929	-0.143954	-0.150596	-0.156655	-0.1621	-0.16691	-0.171083	-0.174805	-0.177967	-0.180921	-0.183683	-0.1862	-0.188691	-0.190893	-0.192734	-0.194534	-0.196139	-0.197604	-0.199056	-0.20019	-0.201374	-0.202382	-0.203131	-0.204022	-0.204796
0.111759	0.119285	0.118023	0.107491	0.0988336	0.087643	0.0734964	0.0597799	0.0452797	0.0304635	0.0168936	0.00319562	-0.0102913	-0.0231067	-0.0360972	-0.0483732	-0.0597549	-0.0711062	-0.0819734	-0.0921052	-0.102184	-0.111984	-0.121051	-0.129701	-0.137665	-0.144962	-0.151989	-0.158368	-0.164072	-0.169187	-0.173675	-0.177707	-0.18113	-0.184326	-0.187321	-0.189951	-0.192426	-0.19465	-0.196622	-0.198486	-0.200083	-0.201523	-0.202783	-0.203899	-0.204986	-0.20595	-0.206616	-0.207324	-0.208089	-0.208519
0.108866	0.113741	0.111226	0.101418	0.092085	0.0802175	0.0663044	0.0521225	0.0373039	0.022518	0.0084754	-0.0052801	-0.0187397	-0.0318777	-0.0444997	-0.0565567	-0.0681926	-0.0796258	-0.0903732	-0.100629	-0.110779	-0.12034	-0.129291	-0.137749	-0.145475	-0.152771	-0.159529	-0.165544	-0.170913	-0.175698	-0.180039	-0.183766	-0.18722	-0.190452	-0.193311	-0.195899	-0.198109	-0.200105	-0.202105	-0.203765	-0.205198	-0.206435	-0.207363	-0.208433	-0.209302	-0.209931	-0.210562	-0.211148	-0.211576	-0.211886
0.102462	0.10617	0.104663	0.0942669	0.0842141	0.0726203	0.0582458	0.043743	0.028996	0.0137812	-0.000285814	-0.0139852	-0.0277398	-0.0404749	-0.0528497	-0.0651404	-0.0768377	-0.0881225	-0.0989724	-0.109289	-0.119182	-0.128608	-0.137353	-0.145557	-0.153266	-0.16028	-0.16666	-0.172327	-0.17736	-0.18199	-0.186015	-0.189766	-0.193249	-0.196335	-0.199148	-0.201466	-0.203447	-0.20547	-0.207264	-0.208759	-0.209986	-0.210891	-0.211775	-0.212634	-0.213167	-0.213765	-0.214278	-0.21453	-0.214845	-0.215141
0.096051	0.10101	0.0982953	0.0869934	0.0771747	0.0649309	0.0501536	0.0357029	0.0204548	0.00523339	-0.00876992	-0.022796	-0.0361165	-0.0485908	-0.0612165	-0.0735622	-0.0850968	-0.0964879	-0.107393	-0.117445	-0.127202	-0.13641	-0.144895	-0.153083	-0.160495	-0.167126	-0.17315	-0.178481	-0.183361	-0.187669	-0.191721	-0.195498	-0.198829	-0.201868	-0.20441	-0.2065	-0.208516	-0.210332	-0.211964	-0.213258	-0.214152	-0.215018	-0.215687	-0.216215	-0.216723	-0.21721	-0.217392	-0.217537	-0.217847	-0.218008
0.0937638	0.0961715	0.0918294	0.0807635	0.0700302	0.057208	0.0424684	0.0274273	0.0121493	-0.00298032	-0.0173371	-0.0309073	-0.0439431	-0.056697	-0.0693873	-0.0815495	-0.0932033	-0.104648	-0.115271	-0.125193	-0.134727	-0.143663	-0.152135	-0.16002	-0.16704	-0.173311	-0.17899	-0.184167	-0.188719	-0.193057	-0.197133	-0.20075	-0.204036	-0.206804	-0.209116	-0.21124	-0.213049	-0.214707	-0.216145	-0.217106	-0.217966	-0.21862	-0.218953	-0.219466	-0.219865	-0.220025	-0.220107	-0.220253	-0.220433	-0.22067
0.0879141	0.0887436	0.0848669	0.0729873	0.0616781	0.0489379	0.0336461	0.0186298	0.0034999	-0.0119246	-0.0257565	-0.0389984	-0.0522909	-0.0650881	-0.0775654	-0.0898206	-0.101508	-0.112638	-0.123108	-0.132789	-0.142032	-0.150938	-0.159091	-0.166565	-0.173209	-0.179124	-0.184638	-0.189475	-0.194051	-0.198407	-0.202314	-0.205878	-0.208886	-0.21142	-0.213762	-0.215677	-0.217327	-0.218792	-0.219895	-0.220822	-0.221463	-0.221783	-0.222094	-0.222504	-0.222575	-0.222641	-0.222726	-0.222744	-0.223003	-0.223392
0.0812084	0.0827712	0.0775002	0.0649718	0.0537111	0.0402432	0.0249835	0.0101249	-0.00534448	-0.020171	-0.03364	-0.047164	-0.0604955	-0.0730684	-0.0856489	-0.0979289	-0.109287	-0.120258	-0.13047	-0.139853	-0.149069	-0.15764	-0.165375	-0.172462	-0.178746	-0.184498	-0.189667	-0.194532	-0.199126	-0.203308	-0.207161	-0.210447	-0.213219	-0.215788	-0.217917	-0.219675	-0.221137	-0.222265	-0.223338	-0.224057	-0.22436	-0.224662	-0.224867	-0.224952	-0.224932	-0.225009	-0.224969	-0.225074	-0.225487	-0.225992
0.0778574	0.0766594	0.0701463	0.0576769	0.0454642	0.0319243	0.0168286	0.00156333	-0.0132748	-0.0276918	-0.0414831	-0.0550666	-0.0681559	-0.0808557	-0.0934705	-0.105401	-0.116606	-0.127309	-0.13721	-0.146574	-0.155446	-0.163591	-0.170934	-0.177649	-0.18377	-0.189174	-0.194375	-0.199258	-0.203673	-0.207804	-0.211378	-0.214426	-0.217238	-0.219592	-0.221565	-0.223131	-0.224258	-0.225361	-0.226241	-0.226628	-0.226913	-0.227112	-0.226986	-0.226989	-0.226984	-0.22694	-0.226994	-0.227259	-0.227788	-0.228556
0.0709204	0.0686258	0.0622808	0.0489315	0.0367175	0.0233759	0.00790933	-0.00662619	-0.0209936	-0.035704	-0.0495263	-0.0628371	-0.0760337	-0.0887559	-0.100992	-0.112745	-0.123659	-0.134025	-0.143892	-0.152895	-0.161324	-0.16906	-0.176021	-0.182564	-0.188324	-0.193758	-0.198975	-0.203669	-0.20803	-0.211876	-0.215207	-0.218295	-0.220887	-0.223082	-0.22486	-0.226089	-0.227192	-0.228104	-0.228662	-0.229039	-0.229218	-0.229086	-0.22887	-0.228894	-0.228767	-0.228821	-0.229036	-0.229419	-0.230213	-0.231197
0.0642573	0.0620446	0.0541497	0.0408132	0.0287429	0.0148441	0.000170937	-0.0138766	-0.0286123	-0.0433559	-0.0568934	-0.0703447	-0.0835722	-0.0959084	-0.107973	-0.119423	-0.129994	-0.140332	-0.149823	-0.158383	-0.1664	-0.173753	-0.180549	-0.186728	-0.192527	-0.197982	-0.203012	-0.207655	-0.211733	-0.215335	-0.218713	-0.221579	-0.224016	-0.226022	-0.227461	-0.228669	-0.229588	-0.230182	-0.230747	-0.231026	-0.230869	-0.230652	-0.230456	-0.230362	-0.230339	-0.230558	-0.230893	-0.231549	-0.232562	-0.233381
0.0598537	0.0549533	0.0467179	0.0335553	0.0207219	0.00761745	-0.00653742	-0.0210598	-0.0358779	-0.0503053	-0.0640224	-0.0775293	-0.0903511	-0.102532	-0.114291	-0.125384	-0.135938	-0.145886	-0.154925	-0.163073	-0.170705	-0.177898	-0.184328	-0.190555	-0.196379	-0.201646	-0.20663	-0.210992	-0.214827	-0.218483	-0.221636	-0.224349	-0.2266	-0.228266	-0.229687	-0.230705	-0.231311	-0.23192	-0.2324	-0.232348	-0.232106	-0.231913	-0.231596	-0.231616	-0.231765	-0.232106	-0.23272	-0.233603	-0.234455	-0.235538
0.052352	0.0474914	0.0394074	0.0254751	0.0135676	0.00100045	-0.0136769	-0.0282853	-0.0427622	-0.0573558	-0.071122	-0.084197	-0.0968489	-0.10871	-0.120096	-0.131162	-0.141304	-0.150783	-0.159395	-0.167158	-0.174628	-0.181446	-0.187928	-0.194181	-0.199811	-0.205033	-0.209731	-0.213848	-0.21774	-0.221169	-0.224169	-0.226698	-0.228606	-0.230256	-0.231486	-0.232181	-0.232807	-0.233335	-0.233496	-0.233366	-0.233146	-0.232834	-0.232629	-0.232821	-0.233095	-0.233716	-0.234559	-0.235283	-0.236401	-0.237665
0.0472506	0.0420434	0.0324017	0.0194918	0.00804475	-0.00532032	-0.020182	-0.0344763	-0.049211	-0.0638815	-0.0772127	-0.0901455	-0.102479	-0.113975	-0.125363	-0.136003	-0.145681	-0.154732	-0.162963	-0.170581	-0.177679	-0.184566	-0.191088	-0.197154	-0.202747	-0.207688	-0.212145	-0.216333	-0.219999	-0.22328	-0.226102	-0.228287	-0.230187	-0.231661	-0.232567	-0.23328	-0.233833	-0.234043	-0.234144	-0.234049	-0.233708	-0.233515	-0.233493	-0.233811	-0.234375	-0.23523	-0.235917	-0.236914	-0.238218	-0.239395
0.0431862	0.0355767	0.0270237	0.0146424	0.00215098	-0.0115225	-0.0260429	-0.0406635	-0.0555077	-0.0696967	-0.082895	-0.0955027	-0.107453	-0.118966	-0.129918	-0.140079	-0.149322	-0.157989	-0.166079	-0.17332	-0.1805	-0.187433	-0.193766	-0.199801	-0.205113	-0.209814	-0.214344	-0.218304	-0.221825	-0.224929	-0.227406	-0.229587	-0.231317	-0.232475	-0.233403	-0.234036	-0.234274	-0.23443	-0.234578	-0.234365	-0.234146	-0.234141	-0.234253	-0.234863	-0.235666	-0.23637	-0.237334	-0.238521	-0.239736	-0.241175
0.0364039	0.0306828	0.022612	0.00898244	-0.00389192	-0.0172346	-0.0321179	-0.046863	-0.0611902	-0.0752229	-0.0880735	-0.100283	-0.112249	-0.123309	-0.133765	-0.143476	-0.152338	-0.160862	-0.168566	-0.175899	-0.183129	-0.18987	-0.196175	-0.201923	-0.206992	-0.211772	-0.216074	-0.219889	-0.223237	-0.225994	-0.228469	-0.230486	-0.231903	-0.233095	-0.233943	-0.234252	-0.234441	-0.234647	-0.234686	-0.2346	-0.234572	-0.234702	-0.235111	-0.235961	-0.236612	-0.237594	-0.23875	-0.23985	-0.241328	-0.242851
0.034958	0.0287919	0.0184011	0.00408513	-0.00857538	-0.0225196	-0.0376266	-0.051868	-0.0660932	-0.079779	-0.0922392	-0.104513	-0.116017	-0.126591	-0.136603	-0.145946	-0.154686	-0.162827	-0.170648	-0.17805	-0.185095	-0.191821	-0.197847	-0.203358	-0.208522	-0.213076	-0.21724	-0.220892	-0.223894	-0.226658	-0.228981	-0.230692	-0.232154	-0.23328	-0.233802	-0.234057	-0.234305	-0.234405	-0.234586	-0.234695	-0.234807	-0.235241	-0.235901	-0.236604	-0.23754	-0.238718	-0.239787	-0.241156	-0.242718	-0.244031
0.0331846	0.0239127	0.0127946	-0.00103884	-0.0143198	-0.0284796	-0.0429522	-0.0570493	-0.0708674	-0.084089	-0.096595	-0.108368	-0.119345	-0.129448	-0.139069	-0.148279	-0.156617	-0.164876	-0.172763	-0.179971	-0.187	-0.193438	-0.199221	-0.204823	-0.209756	-0.214169	-0.218164	-0.221465	-0.224475	-0.227086	-0.229107	-0.23087	-0.232268	-0.233075	-0.233542	-0.23385	-0.233993	-0.234238	-0.234609	-0.234856	-0.235275	-0.235962	-0.236469	-0.237457	-0.238591	-0.239681	-0.24102	-0.242474	-0.243824	-0.245396
0.0268108	0.0174396	0.00710149	-0.0072454	-0.0206873	-0.0341045	-0.0483611	-0.0619801	-0.0752762	-0.0885107	-0.100464	-0.11167	-0.122145	-0.131843	-0.141323	-0.150111	-0.158572	-0.166896	-0.174581	-0.181772	-0.188506	-0.194695	-0.200572	-0.20594	-0.210729	-0.214972	-0.218612	-0.221923	-0.224785	-0.227091	-0.22917	-0.230875	-0.231958	-0.23272	-0.233239	-0.233436	-0.233726	-0.23416	-0.234665	-0.235218	-0.23589	-0.236424	-0.23722	-0.238406	-0.239453	-0.240813	-0.242236	-0.24348	-0.245089	-0.246821
0.0222318	0.0135142	0.00198522	-0.012691	-0.0254082	-0.0387404	-0.0525402	-0.065658	-0.0790472	-0.0917129	-0.103109	-0.113824	-0.123915	-0.133506	-0.142575	-0.151524	-0.160074	-0.168205	-0.175892	-0.1828	-0.189295	-0.195599	-0.201246	-0.20648	-0.21111	-0.215001	-0.218661	-0.22184	-0.224407	-0.226781	-0.228814	-0.230208	-0.231257	-0.232087	-0.232497	-0.232843	-0.233328	-0.233899	-0.234715	-0.235526	-0.236044	-0.236873	-0.237873	-0.238971	-0.240294	-0.241739	-0.242951	-0.244459	-0.246227	-0.247913
0.0202161	0.0092563	-0.00296471	-0.0167829	-0.0295184	-0.042426	-0.0557113	-0.0689903	-0.0817987	-0.0938922	-0.104795	-0.115132	-0.125141	-0.134324	-0.143589	-0.152647	-0.161005	-0.169155	-0.176565	-0.183241	-0.189868	-0.195944	-0.201466	-0.206541	-0.210819	-0.21474	-0.218267	-0.221161	-0.223811	-0.226145	-0.227873	-0.229246	-0.230371	-0.231099	-0.231664	-0.232216	-0.232841	-0.233729	-0.234804	-0.235465	-0.236284	-0.237321	-0.238237	-0.239613	-0.241026	-0.242256	-0.243735	-0.245406	-0.247127	-0.249232
0.0150831	0.00376646	-0.00727496	-0.0209981	-0.0332209	-0.0455605	-0.0590164	-0.0716473	-0.0838394	-0.0954049	-0.105925	-0.116185	-0.125771	-0.13517	-0.144559	-0.153418	-0.161801	-0.16967	-0.176844	-0.183665	-0.190063	-0.196015	-0.20138	-0.206098	-0.210411	-0.214203	-0.217436	-0.220427	-0.223046	-0.225073	-0.226789	-0.228245	-0.229272	-0.230164	-0.230938	-0.231634	-0.232578	-0.233726	-0.234659	-0.235621	-0.236651	-0.237604	-0.238803	-0.240266	-0.241464	-0.242963	-0.244604	-0.246229	-0.248369	-0.250604
0.0109274	0.000970749	-0.0104099	-0.0236801	-0.0354047	-0.0481038	-0.0609048	-0.0729446	-0.0846334	-0.0958512	-0.106351	-0.116205	-0.126068	-0.135632	-0.144838	-0.153751	-0.161868	-0.169513	-0.17686	-0.183458	-0.189746	-0.195553	-0.200563	-0.20533	-0.20953	-0.213034	-0.216372	-0.219346	-0.221665	-0.223688	-0.225503	-0.226866	-0.228071	-0.229176	-0.230099	-0.231126	-0.232337	-0.233344	-0.234582	-0.23576	-0.236706	-0.237948	-0.239243	-0.240489	-0.24196	-0.243621	-0.245216	-0.247268	-0.249539	-0.251831
0.0103912	-0.000849571	-0.0120262	-0.0248863	-0.037194	-0.049263	-0.0614944	-0.0730576	-0.0844329	-0.0956902	-0.105797	-0.115993	-0.126062	-0.135457	-0.144748	-0.153408	-0.161313	-0.169159	-0.17629	-0.182791	-0.188945	-0.1944	-0.199472	-0.204124	-0.208046	-0.211668	-0.214992	-0.217675	-0.220005	-0.222136	-0.223865	-0.225418	-0.226842	-0.228098	-0.229359	-0.230664	-0.231737	-0.233056	-0.234512	-0.235604	-0.236844	-0.238185	-0.239264	-0.240785	-0.242422	-0.244037	-0.246064	-0.24825	-0.250578	-0.253058
0.007875	-0.00271409	-0.0133228	-0.0268314	-0.0383795	-0.0498026	-0.0615087	-0.0727529	-0.0841805	-0.0950227	-0.105504	-0.115927	-0.125819	-0.135306	-0.144335	-0.152778	-0.160901	-0.168528	-0.175561	-0.18193	-0.187726	-0.193248	-0.198207	-0.202568	-0.20662	-0.210232	-0.213256	-0.215962	-0.218407	-0.220454	-0.222379	-0.224152	-0.225727	-0.227321	-0.228861	-0.230022	-0.231408	-0.232945	-0.234312	-0.235697	-0.237041	-0.238165	-0.239523	-0.241207	-0.242799	-0.244846	-0.247006	-0.24925	-0.251763	-0.254272
0.00724362	-0.00297092	-0.014706	-0.0273889	-0.0382982	-0.0492154	-0.0606547	-0.0720269	-0.0830502	-0.0943502	-0.105103	-0.115363	-0.125378	-0.13461	-0.14343	-0.152124	-0.16003	-0.167571	-0.174482	-0.180491	-0.186368	-0.191789	-0.196459	-0.200951	-0.205006	-0.208319	-0.211367	-0.214205	-0.21657	-0.218823	-0.220974	-0.2229	-0.224821	-0.226697	-0.228092	-0.229573	-0.231181	-0.232627	-0.234288	-0.235773	-0.236898	-0.238305	-0.239835	-0.241472	-0.243503	-0.245683	-0.247902	-0.250333	-0.252872	-0.255537
0.00742721	-0.00446904	-0.0151398	-0.0270814	-0.0374461	-0.0480968	-0.059718	-0.0706672	-0.0822156	-0.0938237	-0.104408	-0.114809	-0.124566	-0.133587	-0.142678	-0.151152	-0.158975	-0.166398	-0.172945	-0.179043	-0.184823	-0.189957	-0.194768	-0.199257	-0.203018	-0.206359	-0.209538	-0.212303	-0.214885	-0.217369	-0.219673	-0.22195	-0.224155	-0.225891	-0.22761	-0.229316	-0.230831	-0.232573	-0.234325	-0.23559	-0.237	-0.23858	-0.240065	-0.242142	-0.244308	-0.246545	-0.248951	-0.251409	-0.254106	-0.257088
0.00471442	-0.00514566	-0.0148254	-0.0261283	-0.0362196	-0.0470935	-0.0582535	-0.0697995	-0.0816919	-0.0931163	-0.103854	-0.113983	-0.123519	-0.132832	-0.141694	-0.150086	-0.157798	-0.164846	-0.171489	-0.177498	-0.182985	-0.188272	-0.193083	-0.197262	-0.201062	-0.204541	-0.207643	-0.210635	-0.213449	-0.216089	-0.218748	-0.221308	-0.223375	-0.225436	-0.227382	-0.228997	-0.230809	-0.232641	-0.234168	-0.235717	-0.237305	-0.238838	-0.240769	-0.242978	-0.245202	-0.247623	-0.250056	-0.252672	-0.255684	-0.258586
0.00633067	-0.0031086	-0.012436	-0.0237379	-0.0342986	-0.0447738	-0.0567309	-0.0687299	-0.0804768	-0.092121	-0.102609	-0.112536	-0.122419	-0.131511	-0.140311	-0.148613	-0.15595	-0.163119	-0.169692	-0.175417	-0.181077	-0.18638	-0.190881	-0.195098	-0.199054	-0.20246	-0.205799	-0.209031	-0.212006	-0.215012	-0.217962	-0.220388	-0.222787	-0.225079	-0.226933	-0.228853	-0.230755	-0.232359	-0.234171	-0.235895	-0.237435	-0.239422	-0.241493	-0.24376	-0.24617	-0.248616	-0.251208	-0.254143	-0.25707	-0.260195
[truncated: 50 more columns]

## Sheet: Cont5RUN
0.926005	0.947517	0.954316	0.962674	0.965813	0.96505	0.96454	0.966082	0.96711	0.967258	0.96677	0.966839	0.967212	0.967308	0.966819	0.966699	0.966673	0.966853	0.966608	0.966347	0.966148	0.966152	0.966019	0.965786	0.965457	0.96537	0.96535	0.965327	0.965095	0.964956	0.96487	0.964808	0.964699	0.964507	0.96456	0.964448	0.964484	0.964341	0.964369	0.964222	0.964092	0.964115	0.964296	0.964171	0.964358	0.964278	0.964399	0.964277	0.964182	0.964168
0.947241	0.967448	0.977188	0.983884	0.984877	0.983823	0.98417	0.985497	0.986034	0.985727	0.985425	0.9856	0.985823	0.985573	0.985193	0.985071	0.985139	0.985053	0.984776	0.984514	0.984397	0.984307	0.984085	0.983795	0.98356	0.983496	0.983463	0.983319	0.983133	0.983029	0.982965	0.982879	0.982713	0.982634	0.982528	0.982394	0.982366	0.982335	0.982279	0.982148	0.982077	0.98222	0.982087	0.981956	0.981955	0.981918	0.9819	0.981808	0.981782	0.9819
0.953861	0.977101	0.986101	0.990399	0.990521	0.990175	0.990742	0.991607	0.991686	0.991377	0.991248	0.991376	0.991303	0.991032	0.990724	0.990684	0.990586	0.990416	0.990119	0.98993	0.989784	0.989626	0.989342	0.98909	0.988921	0.988836	0.988728	0.988584	0.988433	0.988348	0.988263	0.988134	0.988052	0.987918	0.987845	0.987707	0.98772	0.987648	0.987565	0.987472	0.98748	0.987407	0.987368	0.987255	0.987308	0.98725	0.987223	0.987172	0.987233	0.987201
0.962192	0.983776	0.990376	0.993365	0.993806	0.993717	0.994063	0.99449	0.994462	0.994273	0.994154	0.994053	0.993908	0.993655	0.993444	0.993306	0.993135	0.992925	0.992688	0.992485	0.992291	0.992069	0.991815	0.991616	0.991458	0.99133	0.991213	0.991084	0.990956	0.990859	0.990742	0.990663	0.990523	0.990416	0.990332	0.990241	0.990206	0.990114	0.990059	0.99002	0.989924	0.989918	0.989856	0.989776	0.989783	0.989727	0.989721	0.989733	0.989697	0.989695
0.965255	0.984724	0.990464	0.993778	0.994498	0.994383	0.99449	0.994845	0.994918	0.994772	0.99452	0.994391	0.994258	0.994092	0.993835	0.993657	0.993465	0.993298	0.993061	0.992837	0.992601	0.992397	0.992191	0.992014	0.991839	0.991711	0.991606	0.991494	0.991367	0.99125	0.991173	0.991051	0.990946	0.990837	0.990787	0.990685	0.990625	0.990561	0.99055	0.990443	0.990397	0.990362	0.990336	0.990252	0.990249	0.990213	0.99026	0.990207	0.990195	0.990195
0.964371	0.983621	0.990099	0.993678	0.994375	0.994125	0.994232	0.994674	0.994776	0.99453	0.994282	0.994172	0.99411	0.993904	0.993632	0.993442	0.993291	0.993122	0.992878	0.992626	0.992413	0.992248	0.992058	0.991872	0.991707	0.991593	0.991502	0.991397	0.99126	0.991178	0.991068	0.990975	0.990871	0.990795	0.990729	0.990624	0.990587	0.990564	0.990488	0.990422	0.990363	0.990359	0.990318	0.99024	0.990248	0.990256	0.990236	0.990206	0.990197	0.990182
0.963634	0.98391	0.990631	0.993997	0.994457	0.994212	0.994417	0.994852	0.994823	0.99456	0.994334	0.994281	0.994163	0.99393	0.993652	0.993496	0.993339	0.993151	0.992882	0.992649	0.992469	0.992312	0.992113	0.991935	0.991786	0.991685	0.991596	0.991478	0.991373	0.991263	0.991175	0.991081	0.991007	0.990921	0.990847	0.990762	0.990762	0.990683	0.990641	0.99057	0.990536	0.990516	0.990477	0.990416	0.990462	0.990424	0.990421	0.990397	0.990378	0.990363
0.965035	0.985195	0.991467	0.994399	0.994783	0.994628	0.99483	0.995098	0.995022	0.994771	0.9946	0.994489	0.994329	0.99408	0.993833	0.993666	0.993486	0.993264	0.993008	0.992804	0.992627	0.992457	0.992265	0.992101	0.991967	0.991864	0.991761	0.991671	0.991545	0.991454	0.991364	0.991295	0.991211	0.99112	0.991063	0.991008	0.990952	0.990905	0.990855	0.990805	0.990763	0.990742	0.990716	0.99069	0.990687	0.990666	0.990667	0.990635	0.990617	0.990571
0.965979	0.98566	0.991519	0.994356	0.994843	0.994721	0.99479	0.995016	0.994951	0.994763	0.99455	0.994406	0.994232	0.994014	0.993769	0.993586	0.993375	0.993166	0.992942	0.992746	0.992561	0.992396	0.992219	0.992071	0.99194	0.991829	0.991751	0.991638	0.991531	0.99144	0.991373	0.991295	0.991208	0.991133	0.991104	0.991011	0.990985	0.990931	0.990901	0.990845	0.990805	0.990795	0.990801	0.990743	0.990755	0.990738	0.99073	0.9907	0.990655	0.99062
0.965922	0.985305	0.991184	0.994152	0.994683	0.994459	0.994511	0.994748	0.994748	0.994522	0.99429	0.994138	0.993994	0.993781	0.993528	0.99332	0.993125	0.992946	0.992735	0.992535	0.992358	0.992206	0.992046	0.991905	0.991771	0.991682	0.991584	0.991492	0.991387	0.991319	0.991245	0.991165	0.991094	0.991045	0.990977	0.990911	0.990876	0.990841	0.990805	0.990753	0.990724	0.990744	0.990716	0.990674	0.990688	0.990665	0.990657	0.990605	0.99057	0.990564
0.965296	0.984904	0.991001	0.994003	0.9944	0.994173	0.994252	0.994549	0.9945	0.994252	0.994016	0.993894	0.993752	0.993528	0.993254	0.993061	0.992893	0.992722	0.992508	0.992317	0.992153	0.992016	0.991861	0.991718	0.991607	0.991504	0.991424	0.991335	0.991252	0.991178	0.991102	0.991037	0.990992	0.990911	0.990868	0.9908	0.990784	0.990744	0.99071	0.99067	0.990669	0.990657	0.990643	0.990607	0.990613	0.990593	0.990561	0.990519	0.990511	0.99048
0.965208	0.985029	0.991128	0.993886	0.994244	0.99404	0.994182	0.994412	0.994324	0.994067	0.993859	0.993733	0.993573	0.993324	0.993066	0.992897	0.992733	0.992555	0.99235	0.992171	0.992021	0.991887	0.99173	0.991609	0.991485	0.991398	0.991319	0.99125	0.991163	0.991088	0.991026	0.990983	0.990907	0.990849	0.990802	0.99075	0.990728	0.990692	0.990668	0.990653	0.990626	0.990627	0.990617	0.990578	0.990586	0.990546	0.990524	0.990506	0.990477	0.990446
0.965484	0.985261	0.991036	0.993724	0.994097	0.993968	0.994043	0.99423	0.994128	0.993899	0.993692	0.99355	0.993363	0.993129	0.992897	0.992735	0.992564	0.992392	0.992199	0.992035	0.991888	0.991752	0.991614	0.991482	0.991375	0.991289	0.991229	0.991155	0.991068	0.991005	0.990964	0.990893	0.990839	0.990779	0.990747	0.990692	0.990673	0.990646	0.990647	0.990608	0.990593	0.990598	0.990585	0.990548	0.990535	0.990503	0.990505	0.990469	0.990439	0.990429
0.965632	0.984974	0.990735	0.993453	0.993919	0.993734	0.993776	0.993952	0.993881	0.99366	0.993442	0.993276	0.993106	0.9929	0.992677	0.99251	0.992346	0.992186	0.992008	0.991849	0.991702	0.991585	0.99144	0.991325	0.991221	0.991153	0.991088	0.991014	0.99094	0.990897	0.990829	0.990779	0.990723	0.990677	0.990642	0.990591	0.990581	0.990578	0.990555	0.990529	0.990518	0.990519	0.990507	0.990456	0.99045	0.990441	0.990422	0.990386	0.990376	0.990373
0.965004	0.984514	0.990379	0.993211	0.993625	0.993423	0.993469	0.993681	0.99362	0.993388	0.993153	0.993006	0.992864	0.992666	0.992442	0.992283	0.99213	0.991982	0.991814	0.991657	0.991526	0.9914	0.991272	0.991162	0.991077	0.991004	0.990941	0.990879	0.990823	0.990755	0.990706	0.990653	0.990611	0.990563	0.990531	0.990489	0.990502	0.990476	0.990464	0.990442	0.990429	0.99043	0.990401	0.990358	0.990373	0.990347	0.990328	0.99031	0.990306	0.990303
0.964693	0.984321	0.990303	0.993023	0.993395	0.993191	0.993271	0.993484	0.993404	0.993149	0.992933	0.992813	0.992674	0.992472	0.992256	0.992106	0.991964	0.991823	0.991656	0.991514	0.991377	0.991266	0.991141	0.99105	0.99096	0.990889	0.990837	0.990793	0.990714	0.990664	0.990613	0.990573	0.990528	0.990483	0.99046	0.990439	0.990428	0.990413	0.990405	0.990382	0.990369	0.990354	0.990333	0.990309	0.990306	0.990279	0.990279	0.990267	0.990263	0.990256
0.964549	0.984344	0.990168	0.992821	0.993184	0.99302	0.993104	0.993293	0.993185	0.99295	0.992761	0.992645	0.9925	0.992305	0.992097	0.991957	0.99182	0.99168	0.991528	0.991379	0.991256	0.991148	0.99104	0.990943	0.990857	0.990795	0.99076	0.990692	0.990629	0.990577	0.990537	0.990495	0.990454	0.990417	0.990414	0.990373	0.990373	0.990361	0.990351	0.990328	0.990302	0.990293	0.990291	0.990253	0.990249	0.990239	0.990245	0.990234	0.990226	0.990222
0.964638	0.984179	0.989944	0.992588	0.992997	0.992843	0.992904	0.993063	0.992975	0.992769	0.992585	0.992464	0.992324	0.992135	0.991938	0.991806	0.99167	0.991542	0.991382	0.991248	0.991127	0.991036	0.990923	0.99083	0.990753	0.990707	0.990647	0.990596	0.990532	0.990491	0.990449	0.99041	0.990376	0.990359	0.990335	0.990305	0.990308	0.990295	0.990285	0.99025	0.99023	0.99024	0.990223	0.990185	0.990198	0.990193	0.990199	0.990185	0.990181	0.990175
0.964165	0.983798	0.989616	0.992335	0.992764	0.992593	0.992629	0.992813	0.992757	0.992555	0.992369	0.992254	0.992119	0.991941	0.991754	0.991624	0.991499	0.991364	0.991221	0.99109	0.990987	0.990889	0.990782	0.990699	0.990636	0.990568	0.990524	0.990471	0.990418	0.990374	0.990336	0.990304	0.99029	0.990254	0.99024	0.990213	0.990215	0.990203	0.99018	0.990151	0.990149	0.990144	0.990127	0.990105	0.990122	0.990119	0.990121	0.99011	0.990105	0.990104
0.963743	0.983498	0.989417	0.992148	0.992546	0.992345	0.992408	0.992622	0.992566	0.992359	0.992179	0.992069	0.991942	0.991772	0.991588	0.991469	0.991337	0.991216	0.991077	0.990963	0.990853	0.990761	0.990662	0.990593	0.99051	0.990456	0.99041	0.990368	0.990313	0.990272	0.990241	0.990229	0.990196	0.990169	0.990159	0.990133	0.990135	0.99011	0.990094	0.990083	0.990067	0.990062	0.99006	0.990044	0.990062	0.990056	0.990061	0.99005	0.990049	0.99005
0.963413	0.983344	0.989272	0.991955	0.992313	0.992141	0.992237	0.992448	0.992383	0.992181	0.992005	0.991902	0.991782	0.991613	0.991439	0.991312	0.991193	0.991074	0.990952	0.990832	0.990728	0.990643	0.990557	0.990468	0.990399	0.990344	0.990309	0.990265	0.990214	0.99018	0.990168	0.990137	0.990115	0.990092	0.990082	0.990056	0.990046	0.990028	0.990029	0.990006	0.989991	0.990001	0.990005	0.989991	0.990006	0.990003	0.990008	0.990002	0.990003	0.990016
0.963257	0.983219	0.989088	0.991719	0.992109	0.991974	0.992064	0.992264	0.992202	0.992002	0.991835	0.991738	0.991619	0.991459	0.991279	0.991165	0.991048	0.990945	0.990817	0.990703	0.990605	0.990533	0.990429	0.990354	0.990285	0.990239	0.990202	0.990162	0.990118	0.990103	0.990074	0.990053	0.990035	0.990013	0.990003	0.989968	0.989965	0.989964	0.989953	0.98993	0.989931	0.989947	0.989953	0.989936	0.989955	0.989952	0.989962	0.989957	0.989971	0.989974
0.962977	0.982938	0.988777	0.991464	0.991902	0.991765	0.991848	0.992053	0.991994	0.991805	0.991645	0.99155	0.991439	0.991275	0.991108	0.990997	0.990895	0.990786	0.990665	0.990558	0.990472	0.990382	0.990292	0.990218	0.990158	0.990112	0.990079	0.990047	0.990021	0.98999	0.989971	0.989956	0.989938	0.989918	0.989899	0.98987	0.989885	0.989873	0.989863	0.989856	0.989862	0.98988	0.989884	0.989872	0.98989	0.989893	0.989904	0.989912	0.989917	0.989923
0.962532	0.982535	0.988483	0.991237	0.991675	0.991533	0.991621	0.991832	0.991783	0.9916	0.991444	0.991359	0.991243	0.991092	0.990928	0.990833	0.990726	0.990623	0.99051	0.990415	0.990314	0.990237	0.990148	0.990083	0.990024	0.989982	0.989957	0.989943	0.989904	0.989883	0.98987	0.989854	0.989839	0.98981	0.989799	0.989787	0.98979	0.98978	0.989786	0.989785	0.989793	0.989809	0.989818	0.989807	0.98983	0.989835	0.989859	0.989859	0.989867	0.989869
0.962016	0.982253	0.988294	0.99104	0.991465	0.991327	0.991418	0.991637	0.991592	0.991411	0.991263	0.991172	0.991068	0.990918	0.990771	0.99067	0.990569	0.990474	0.990372	0.990262	0.990172	0.990097	0.990017	0.989952	0.989898	0.989864	0.989857	0.989829	0.989799	0.989785	0.989771	0.989759	0.989735	0.989714	0.989719	0.989698	0.989702	0.989708	0.98972	0.989721	0.989729	0.989749	0.989759	0.989753	0.989778	0.989796	0.989811	0.989814	0.989818	0.989836
0.961776	0.98214	0.988155	0.990874	0.991295	0.991156	0.991253	0.991472	0.991425	0.99125	0.991096	0.991016	0.990911	0.990776	0.990622	0.990527	0.990432	0.990347	0.990229	0.990131	0.990044	0.989976	0.989897	0.989837	0.989791	0.989773	0.989753	0.989736	0.989712	0.989697	0.989687	0.989667	0.989651	0.989646	0.989642	0.989623	0.989644	0.989655	0.98967	0.98967	0.989683	0.989704	0.989719	0.989716	0.989754	0.989763	0.989782	0.989781	0.9898	0.98981
0.961582	0.981948	0.98795	0.990674	0.991097	0.99097	0.991065	0.991283	0.991243	0.991064	0.990921	0.990841	0.990751	0.99061	0.990463	0.990375	0.990289	0.990189	0.990085	0.989989	0.989909	0.989843	0.989769	0.989718	0.989689	0.989659	0.98965	0.989639	0.989615	0.989605	0.989588	0.989575	0.989576	0.989563	0.989561	0.989558	0.989585	0.9896	0.989613	0.98962	0.989633	0.98966	0.989677	0.989687	0.989716	0.989729	0.989744	0.989758	0.98977	0.989782
0.961184	0.981639	0.987686	0.99043	0.990875	0.990747	0.990846	0.991074	0.991032	0.990864	0.990722	0.990659	0.990564	0.990431	0.990291	0.990213	0.990114	0.990027	0.989926	0.989839	0.989761	0.9897	0.989635	0.989601	0.989561	0.989543	0.989541	0.98953	0.989512	0.989495	0.989486	0.98949	0.989483	0.989472	0.989486	0.989491	0.989521	0.989535	0.989554	0.989562	0.989581	0.98961	0.989641	0.989644	0.989677	0.989686	0.989715	0.989723	0.989737	0.989756
0.960767	0.981352	0.987444	0.990219	0.990656	0.990531	0.990639	0.990865	0.990833	0.990663	0.990539	0.99047	0.990383	0.990257	0.990126	0.990036	0.989948	0.989866	0.989774	0.989689	0.989616	0.989565	0.989516	0.989473	0.989445	0.989434	0.989431	0.989426	0.989402	0.989394	0.989401	0.989398	0.989394	0.9894	0.989421	0.989429	0.989458	0.989479	0.9895	0.989514	0.989535	0.989578	0.989601	0.989608	0.989637	0.98966	0.989683	0.989694	0.989714	0.989727
0.960418	0.98112	0.987257	0.99001	0.990447	0.990332	0.990439	0.990674	0.990637	0.990484	0.990355	0.990294	0.990212	0.990094	0.989953	0.989874	0.989792	0.989716	0.989627	0.989547	0.989485	0.989449	0.989392	0.989361	0.989341	0.989329	0.989333	0.989323	0.989307	0.989315	0.989316	0.989316	0.989329	0.989342	0.989367	0.989374	0.98941	0.989433	0.989459	0.989475	0.989511	0.989546	0.989573	0.989576	0.989619	0.989637	0.989662	0.989679	0.989694	0.989708
0.960156	0.980945	0.987039	0.989797	0.990246	0.99013	0.990244	0.990474	0.990454	0.990295	0.990174	0.99012	0.990045	0.989917	0.989786	0.989714	0.989638	0.989566	0.989482	0.989413	0.989365	0.989322	0.989277	0.989254	0.989233	0.989229	0.989228	0.989226	0.989227	0.989229	0.989233	0.98925	0.989271	0.989287	0.989312	0.989326	0.989364	0.989392	0.989422	0.989452	0.989481	0.98952	0.989542	0.989558	0.989596	0.989617	0.989649	0.98966	0.989676	0.989698
0.959919	0.980695	0.986816	0.989584	0.990033	0.989927	0.990037	0.990286	0.990257	0.990108	0.989993	0.989946	0.989861	0.989743	0.989619	0.989552	0.98948	0.989413	0.98934	0.989286	0.989232	0.989201	0.989163	0.98914	0.989127	0.989118	0.989126	0.989141	0.989136	0.989141	0.989162	0.989187	0.989211	0.989228	0.98926	0.989276	0.98932	0.989351	0.989394	0.989418	0.989451	0.989485	0.989521	0.989534	0.989573	0.9896	0.989626	0.989639	0.989663	0.989688
0.959588	0.980454	0.986583	0.989356	0.98982	0.98971	0.98984	0.990078	0.990061	0.989916	0.989808	0.989749	0.989673	0.989562	0.989445	0.989382	0.989315	0.989259	0.989201	0.989141	0.989098	0.989075	0.989038	0.989023	0.989006	0.989006	0.98903	0.989039	0.989038	0.98906	0.989089	0.989117	0.989142	0.989166	0.9892	0.989223	0.989269	0.989314	0.989352	0.989379	0.989408	0.989456	0.989488	0.989503	0.989549	0.98957	0.989598	0.989619	0.989646	0.989659
0.959209	0.980209	0.986363	0.989145	0.989599	0.989511	0.989636	0.989883	0.989871	0.989732	0.989615	0.989567	0.9895	0.989395	0.989282	0.989224	0.989169	0.989127	0.989066	0.989018	0.988984	0.988961	0.988933	0.988914	0.988906	0.988922	0.988942	0.988955	0.988972	0.989002	0.989034	0.989063	0.989096	0.989123	0.989162	0.989188	0.989249	0.989288	0.989329	0.989352	0.989393	0.989438	0.989472	0.989493	0.989534	0.989557	0.989592	0.989616	0.989631	0.98965
0.958975	0.980012	0.986159	0.988925	0.989401	0.98931	0.989443	0.989697	0.989689	0.989542	0.989436	0.989399	0.989336	0.989237	0.989129	0.989084	0.989042	0.988997	0.988949	0.988911	0.988875	0.988862	0.988831	0.988822	0.98883	0.988843	0.988865	0.988897	0.988922	0.988956	0.988989	0.989027	0.989062	0.989094	0.989137	0.989177	0.989232	0.989274	0.98931	0.989346	0.989385	0.989431	0.989471	0.989488	0.98953	0.989561	0.989599	0.98961	0.989632	0.989658
0.958671	0.979761	0.985915	0.988719	0.989187	0.989108	0.989245	0.989504	0.989489	0.989351	0.989257	0.989224	0.989168	0.989072	0.988978	0.988947	0.988903	0.988871	0.988833	0.988792	0.988768	0.988752	0.98873	0.988737	0.988742	0.988758	0.9888	0.98884	0.988869	0.988903	0.988945	0.988985	0.989026	0.989061	0.989119	0.989154	0.989212	0.989249	0.989298	0.989332	0.989372	0.989425	0.98946	0.989478	0.989528	0.989562	0.989587	0.989605	0.989634	0.989658
0.958316	0.979486	0.985706	0.988494	0.988981	0.988904	0.989045	0.989294	0.989287	0.989163	0.989073	0.989047	0.988995	0.988914	0.988833	0.9888	0.988769	0.988747	0.988708	0.988679	0.988651	0.988645	0.98864	0.988644	0.988652	0.988687	0.988737	0.988781	0.988811	0.988855	0.988899	0.988945	0.988989	0.989039	0.989091	0.989129	0.989183	0.989233	0.989279	0.989315	0.989362	0.989409	0.989446	0.989472	0.989524	0.989546	0.989578	0.989604	0.98963	0.989658
0.957883	0.979233	0.985465	0.98828	0.988772	0.988698	0.988833	0.989094	0.989103	0.98898	0.988899	0.988877	0.98884	0.988771	0.988691	0.988672	0.988651	0.988627	0.9886	0.988568	0.988551	0.988561	0.988554	0.988561	0.988589	0.988633	0.988686	0.988731	0.988771	0.988817	0.988866	0.988916	0.988975	0.98902	0.989075	0.989108	0.989174	0.989223	0.989271	0.989313	0.989354	0.989403	0.989448	0.989476	0.989516	0.989545	0.989585	0.989608	0.989638	0.989654
0.957579	0.979022	0.985265	0.98809	0.988581	0.988504	0.988646	0.988926	0.988934	0.98882	0.988741	0.988736	0.988709	0.988643	0.988576	0.988567	0.988542	0.988532	0.988502	0.988481	0.988479	0.988487	0.988482	0.988511	0.988548	0.988594	0.988648	0.988704	0.988746	0.988797	0.98885	0.988914	0.988968	0.989016	0.989065	0.98911	0.989175	0.989225	0.989279	0.989315	0.989359	0.989416	0.989463	0.989479	0.989526	0.989562	0.9896	0.989626	0.989645	0.989674
0.957418	0.97879	0.985063	0.987889	0.988385	0.988314	0.98848	0.988757	0.988776	0.988662	0.988602	0.988606	0.988584	0.988532	0.988476	0.988462	0.988452	0.988439	0.98842	0.988414	0.988411	0.988421	0.988438	0.988475	0.988515	0.988562	0.988627	0.988685	0.988731	0.988785	0.988854	0.988913	0.98897	0.989011	0.989072	0.989117	0.989183	0.989239	0.989287	0.989325	0.989377	0.989435	0.98947	0.989493	0.989548	0.989582	0.989623	0.989638	0.98967	0.989708
0.957107	0.978552	0.984843	0.987674	0.988179	0.988135	0.988297	0.988586	0.988605	0.98851	0.98846	0.988468	0.988461	0.98842	0.988359	0.98836	0.988348	0.988346	0.988343	0.988335	0.988335	0.988367	0.988392	0.988432	0.988472	0.98853	0.988598	0.988661	0.98871	0.98878	0.988844	0.988906	0.988956	0.989009	0.98907	0.989116	0.989188	0.989238	0.989288	0.989335	0.989388	0.989434	0.989475	0.989507	0.989559	0.989597	0.989626	0.989655	0.989695	0.989726
0.9568	0.978297	0.984627	0.987469	0.988011	0.987956	0.988134	0.988421	0.988461	0.988372	0.988331	0.988354	0.988358	0.988309	0.988266	0.988264	0.988263	0.988276	0.988272	0.988267	0.988289	0.988328	0.988357	0.988397	0.988449	0.98851	0.988582	0.988647	0.988713	0.988778	0.988844	0.988899	0.988961	0.989014	0.989075	0.989127	0.989193	0.989245	0.989304	0.989351	0.989392	0.989445	0.989495	0.989524	0.98958	0.989607	0.98965	0.989686	0.989719	0.989744
0.956431	0.978057	0.98441	0.987305	0.987832	0.987795	0.987967	0.988278	0.988323	0.988244	0.988217	0.988253	0.988247	0.988217	0.988171	0.988181	0.988194	0.988206	0.988204	0.988222	0.988252	0.988294	0.988323	0.988375	0.98843	0.988494	0.988569	0.988651	0.988712	0.988779	0.988837	0.988903	0.988965	0.98902	0.989087	0.989133	0.989201	0.989262	0.989321	0.989356	0.989404	0.989466	0.989513	0.989546	0.989591	0.98963	0.989681	0.98971	0.989738	0.98977
0.956225	0.977847	0.984274	0.98714	0.987686	0.987637	0.987834	0.988147	0.988205	0.98814	0.988126	0.988149	0.988163	0.98813	0.988094	0.988118	0.988131	0.988144	0.988166	0.988192	0.988224	0.988266	0.988307	0.988361	0.98842	0.988487	0.988578	0.988655	0.988717	0.988776	0.988846	0.988912	0.988976	0.989035	0.989096	0.989144	0.989221	0.989282	0.989328	0.989371	0.989428	0.989487	0.989538	0.98956	0.989618	0.989665	0.989709	0.989733	0.989767	0.989802
0.955893	0.977687	0.984088	0.986983	0.987519	0.987497	0.987695	0.988021	0.988093	0.98804	0.988013	0.988058	0.988069	0.988045	0.988025	0.988048	0.988061	0.988099	0.988129	0.988157	0.988189	0.988243	0.988286	0.988345	0.988406	0.988489	0.988575	0.988654	0.988709	0.988779	0.988849	0.988916	0.988984	0.989038	0.989101	0.989159	0.989235	0.989283	0.989338	0.989389	0.989443	0.989506	0.989546	0.989581	0.989646	0.989686	0.989725	0.989755	0.989793	0.98984
0.955787	0.977499	0.983944	0.986821	0.987388	0.987362	0.987576	0.987918	0.988001	0.987932	0.987928	0.987968	0.987989	0.98798	0.987959	0.987982	0.988021	0.988065	0.988097	0.988125	0.988169	0.988225	0.988272	0.988333	0.98841	0.988489	0.988577	0.988647	0.988712	0.988783	0.988854	0.988926	0.988989	0.989044	0.989117	0.989173	0.989237	0.989293	0.989356	0.989404	0.989463	0.989514	0.989567	0.989609	0.989668	0.989702	0.989747	0.989782	0.989831	0.989869
0.955394	0.977271	0.983726	0.986654	0.987223	0.987216	0.987449	0.987805	0.987872	0.987827	0.98782	0.987871	0.987907	0.987898	0.987877	0.987927	0.987973	0.98802	0.988052	0.988092	0.988138	0.988198	0.988247	0.988326	0.988398	0.988478	0.988558	0.988639	0.988705	0.988777	0.988853	0.98892	0.988984	0.98905	0.989121	0.989165	0.989237	0.989302	0.989362	0.989415	0.989462	0.989527	0.989587	0.989623	0.989676	0.989717	0.989765	0.989811	0.989852	0.989893
0.955216	0.977066	0.983589	0.986511	0.987104	0.987112	0.987357	0.98769	0.987784	0.987734	0.987737	0.987803	0.987838	0.987828	0.987834	0.987891	0.987938	0.987984	0.988029	0.988071	0.98812	0.988183	0.988248	0.988321	0.988395	0.988466	0.988556	0.988638	0.988705	0.988782	0.988852	0.98892	0.988995	0.989058	0.989117	0.98917	0.98925	0.989312	0.989377	0.989418	0.989479	0.989551	0.989604	0.989635	0.989694	0.989739	0.989799	0.989836	0.989879	0.98993
0.954871	0.976886	0.983421	0.986375	0.986988	0.987011	0.98723	0.987593	0.987681	0.987642	0.987659	0.987725	0.987759	0.987777	0.98779	0.987848	0.987894	0.987953	0.988	0.988045	0.988097	0.988176	0.988237	0.988311	0.988376	0.988457	0.988548	0.988631	0.988703	0.988774	0.988846	0.988924	0.988997	0.989048	0.989116	0.989177	0.989254	0.989321	0.989374	0.989429	0.989496	0.989562	0.98961	0.989646	0.989709	0.989765	0.989817	0.989857	0.989909	0.989957
0.954772	0.976725	0.983327	0.986295	0.986918	0.986899	0.987153	0.987507	0.987605	0.987577	0.987594	0.987657	0.98772	0.987743	0.987757	0.987813	0.987872	0.987933	0.987982	0.988029	0.988097	0.988171	0.988233	0.988297	0.988371	0.988454	0.988546	0.988633	0.988699	0.988772	0.988854	0.98893	0.98899	0.98905	0.989126	0.989184	0.989266	0.989321	0.989388	0.98945	0.98951	0.98957	0.989624	0.989664	0.989739	0.989787	0.989841	0.98989	0.98994	0.989982
0.954459	0.976573	0.983212	0.986201	0.98678	0.986802	0.987048	0.987414	0.987524	0.987497	0.987512	0.987606	0.987674	0.987699	0.987709	0.98778	0.987841	0.987903	0.987955	0.988019	0.988082	0.988157	0.988208	0.988282	0.988359	0.988442	0.988539	0.98862	0.988688	0.988771	0.98885	0.988914	0.988983	0.989052	0.989125	0.989188	0.989258	0.989327	0.989401	0.989456	0.98951	0.989576	0.989634	0.989686	0.989752	0.989802	0.989866	0.989912	0.989956	0.989998
0.954554	0.976553	0.983185	0.986087	0.986718	0.986724	0.986977	0.987353	0.987462	0.987429	0.987477	0.987575	0.987642	0.987662	0.987688	0.987759	0.98782	0.987884	0.987954	0.988012	0.988076	0.988138	0.988198	0.988275	0.988352	0.988439	0.988529	0.988612	0.988691	0.98877	0.988837	0.98891	0.988988	0.989054	0.989132	0.989183	0.989268	0.989343	0.98941	0.989459	0.989519	0.989589	0.989659	0.989703	0.989771	0.98983	0.989891	0.989932	0.989975	0.990021
0.95438	0.97645	0.983019	0.985984	0.986605	0.986622	0.986888	0.987266	0.98737	0.98737	0.987424	0.987522	0.987585	0.987621	0.987648	0.987721	0.987784	0.987866	0.98793	0.987989	0.988041	0.988113	0.988176	0.988254	0.988335	0.988417	0.988508	0.988602	0.988677	0.988745	0.98882	0.988902	0.988978	0.989048	0.989115	0.98918	0.989272	0.98934	0.989402	0.989456	0.989521	0.989603	0.989664	0.98971	0.989788	0.989845	0.9899	0.98994	0.989987	0.99003
0.954226	0.976224	0.982896	0.985855	0.986492	0.986523	0.986792	0.987165	0.987305	0.98731	0.987363	0.987458	0.987538	0.987575	0.987603	0.987678	0.987759	0.987836	0.987901	0.987948	0.988009	0.988085	0.988148	0.98823	0.988305	0.988389	0.988492	0.988583	0.988646	0.988722	0.988807	0.988886	0.988967	0.989026	0.989107	0.989178	0.989263	0.989326	0.989393	0.989453	0.989529	0.989602	0.989666	0.989721	0.989796	0.989847	0.989902	0.989946	0.98999	0.990036
0.953845	0.976055	0.982736	0.985722	0.986378	0.986413	0.986677	0.98709	0.987236	0.987241	0.98729	0.987403	0.987483	0.987521	0.987552	0.987646	0.987722	0.987799	0.987852	0.987908	0.987973	0.98805	0.988117	0.988193	0.98827	0.988366	0.988465	0.988544	0.988616	0.988702	0.988785	0.988869	0.988938	0.989011	0.989099	0.989164	0.989243	0.989312	0.989384	0.989455	0.989523	0.989598	0.989671	0.989724	0.989794	0.989844	0.989902	0.989944	0.989991	0.990027
0.953971	0.976005	0.982682	0.985667	0.986318	0.986337	0.986642	0.987056	0.987196	0.987192	0.98726	0.987371	0.98745	0.987488	0.987538	0.987625	0.9877	0.987762	0.987824	0.987884	0.98795	0.988029	0.988091	0.988168	0.988257	0.988347	0.988434	0.988522	0.988605	0.988687	0.988775	0.988847	0.98893	0.98901	0.989091	0.98915	0.989235	0.989309	0.989392	0.989455	0.989525	0.98961	0.989681	0.989728	0.989796	0.98985	0.989906	0.98995	0.989987	0.990026
0.953711	0.975849	0.982564	0.985559	0.9862	0.986266	0.986576	0.986988	0.98712	0.987136	0.987203	0.987314	0.987395	0.987453	0.987496	0.987584	0.987645	0.987717	0.987782	0.987844	0.987912	0.987986	0.988049	0.988139	0.988224	0.988302	0.988398	0.988497	0.988576	0.988664	0.98874	0.988827	0.988917	0.98899	0.989065	0.98913	0.98922	0.989306	0.989381	0.989445	0.989525	0.989608	0.989673	0.989719	0.989791	0.989843	0.989901	0.989936	0.989976	0.990014
0.953535	0.97573	0.982462	0.985443	0.986141	0.986207	0.986511	0.986914	0.987067	0.987082	0.987148	0.98726	0.987361	0.987412	0.987455	0.987527	0.987597	0.987674	0.98774	0.987804	0.987867	0.987943	0.988019	0.988103	0.988176	0.988264	0.988371	0.988466	0.988551	0.988627	0.988718	0.988811	0.988895	0.988962	0.989043	0.989113	0.989215	0.989292	0.989369	0.989443	0.989521	0.989598	0.989662	0.989711	0.989781	0.989836	0.989884	0.989922	0.989961	0.990006
0.953346	0.975605	0.982326	0.985383	0.986079	0.986138	0.98643	0.986857	0.987008	0.98702	0.987087	0.987221	0.987315	0.987366	0.987393	0.987474	0.987549	0.987626	0.987695	0.987754	0.987818	0.987907	0.987977	0.98805	0.988133	0.988231	0.988335	0.988436	0.988509	0.9886	0.988698	0.988784	0.988862	0.988936	0.989021	0.989103	0.989196	0.989275	0.989362	0.989434	0.989506	0.989582	0.98965	0.989697	0.98977	0.989815	0.989867	0.989903	0.98995	0.989995
0.953177	0.975432	0.982272	0.985324	0.986009	0.986052	0.986371	0.986795	0.986943	0.986954	0.987044	0.987171	0.987263	0.987297	0.987332	0.987419	0.987495	0.987575	0.987638	0.987699	0.987777	0.987859	0.987918	0.988001	0.988094	0.988189	0.988299	0.988388	0.988476	0.988574	0.988665	0.988746	0.98883	0.988908	0.989006	0.989079	0.989175	0.989264	0.989348	0.989415	0.989486	0.989566	0.989631	0.989681	0.989744	0.989792	0.989843	0.989887	0.989933	0.989976
0.952894	0.975377	0.982209	0.985249	0.985916	0.985989	0.986304	0.986724	0.986871	0.986906	0.986989	0.987114	0.987188	0.98723	0.987272	0.98736	0.987438	0.987512	0.987577	0.987652	0.987723	0.987794	0.987863	0.987957	0.988047	0.988148	0.988246	0.988351	0.988446	0.988537	0.988622	0.988709	0.988798	0.988888	0.988978	0.989053	0.989159	0.989246	0.989325	0.98939	0.989464	0.989542	0.989611	0.989651	0.989718	0.989764	0.989823	0.989867	0.989911	0.989954
0.95302	0.975374	0.982163	0.985173	0.985873	0.985936	0.986242	0.98666	0.986832	0.986857	0.986936	0.987041	0.987123	0.987172	0.987214	0.987304	0.987376	0.987451	0.987531	0.987599	0.987658	0.987739	0.987819	0.98791	0.988007	0.988096	0.988209	0.98832	0.988409	0.988494	0.988585	0.988677	0.988778	0.988861	0.988952	0.989037	0.98914	0.989222	0.9893	0.989369	0.989441	0.989521	0.98958	0.989624	0.989689	0.989744	0.989802	0.989844	0.989888	0.989929
0.952827	0.975226	0.982013	0.985076	0.985776	0.985835	0.986143	0.98659	0.986754	0.986778	0.986839	0.986954	0.987043	0.987093	0.987138	0.987223	0.987297	0.987387	0.987461	0.987517	0.987587	0.98768	0.987757	0.987854	0.987939	0.988044	0.988164	0.988269	0.988352	0.988444	0.98854	0.988645	0.988738	0.988822	0.988923	0.989007	0.989104	0.989185	0.989267	0.989334	0.989409	0.98948	0.989543	0.989585	0.989658	0.989712	0.989769	0.989811	0.989854	0.989904
0.952599	0.975034	0.981908	0.984973	0.985668	0.985729	0.986068	0.986507	0.98667	0.986673	0.986745	0.986867	0.986958	0.987011	0.987051	0.987138	0.987227	0.987311	0.987373	0.98744	0.987522	0.987612	0.987696	0.987781	0.987882	0.987994	0.988108	0.988208	0.988297	0.988394	0.988502	0.988599	0.988694	0.988789	0.988888	0.988966	0.989064	0.989148	0.989228	0.989298	0.989364	0.989439	0.9895	0.98955	0.989623	0.989676	0.989732	0.989772	0.989825	0.989865
0.952318	0.974936	0.981807	0.984865	0.985561	0.985657	0.985985	0.986422	0.986561	0.986574	0.986655	0.986779	0.986872	0.986919	0.986961	0.987065	0.987147	0.987219	0.987293	0.987372	0.987451	0.987547	0.98762	0.987721	0.987829	0.987935	0.988043	0.988149	0.988244	0.988353	0.988454	0.988553	0.988658	0.988751	0.988845	0.988922	0.989023	0.989106	0.989189	0.98925	0.989319	0.989393	0.989462	0.989512	0.989583	0.989636	0.989691	0.989741	0.989783	0.989824
0.952321	0.97487	0.981717	0.984772	0.985507	0.985587	0.985909	0.986319	0.986466	0.986489	0.98657	0.986695	0.986783	0.986832	0.986891	0.986986	0.987055	0.987139	0.987226	0.987302	0.987387	0.987472	0.987561	0.987669	0.987771	0.98787	0.987985	0.988097	0.988204	0.988305	0.988408	0.988517	0.988621	0.988708	0.988801	0.988882	0.988981	0.989067	0.989141	0.989205	0.989273	0.989355	0.989424	0.989473	0.989544	0.989595	0.989659	0.989699	0.989742	0.989789
0.952102	0.974702	0.981572	0.984685	0.985408	0.985485	0.985781	0.986203	0.986361	0.986386	0.986469	0.98659	0.98668	0.986747	0.986798	0.986881	0.986963	0.987059	0.987143	0.987226	0.9873	0.987402	0.987497	0.987599	0.987696	0.987802	0.987922	0.988047	0.988146	0.98825	0.988363	0.98847	0.988568	0.988655	0.988752	0.988831	0.988934	0.989011	0.989088	0.989151	0.989227	0.989309	0.989377	0.989426	0.989495	0.989556	0.989611	0.989651	0.9897	0.989755
0.951854	0.974528	0.981486	0.984585	0.985304	0.985351	0.985659	0.986093	0.986254	0.986279	0.986358	0.986482	0.986591	0.986649	0.986687	0.986783	0.986878	0.986972	0.987063	0.987134	0.987225	0.987334	0.987423	0.98752	0.987623	0.987735	0.987868	0.987985	0.988086	0.9882	0.988312	0.988414	0.988512	0.988602	0.988698	0.98878	0.988874	0.988954	0.98903	0.989102	0.989178	0.989258	0.989326	0.989374	0.989453	0.989504	0.989559	0.989606	0.989663	0.989714
0.951625	0.974464	0.981394	0.984486	0.985166	0.985224	0.985547	0.985985	0.986144	0.986165	0.986247	0.986392	0.986489	0.986534	0.986587	0.986697	0.986788	0.98689	0.986969	0.987058	0.987155	0.987257	0.987341	0.987444	0.987553	0.987678	0.987804	0.987923	0.988035	0.988147	0.988253	0.988355	0.988457	0.988545	0.988644	0.988718	0.988815	0.988895	0.988979	0.98905	0.989125	0.989206	0.989273	0.98933	0.989399	0.98945	0.989512	0.989567	0.98962	0.989672
0.951635	0.974384	0.981297	0.984341	0.985035	0.98511	0.985436	0.985872	0.986028	0.986051	0.986154	0.986287	0.986371	0.986431	0.986498	0.986604	0.986704	0.986793	0.98689	0.986985	0.987077	0.987173	0.987263	0.987373	0.987495	0.987612	0.98774	0.987869	0.98798	0.988087	0.988193	0.988298	0.988398	0.98849	0.98858	0.988657	0.988753	0.988841	0.988926	0.988996	0.989071	0.98915	0.989226	0.989274	0.989344	0.989402	0.989472	0.989522	0.989576	0.98963
0.951383	0.974202	0.981097	0.984175	0.984888	0.984971	0.985296	0.985732	0.985892	0.985938	0.986031	0.986151	0.986251	0.986325	0.986389	0.986504	0.986592	0.986699	0.986804	0.986893	0.986979	0.987082	0.987179	0.987302	0.987417	0.987536	0.987675	0.987803	0.987909	0.988016	0.988125	0.988229	0.988332	0.988416	0.98851	0.988586	0.988691	0.988779	0.988863	0.988933	0.989007	0.989096	0.989163	0.989211	0.989287	0.989353	0.98942	0.989471	0.989527	0.989584
0.951138	0.97397	0.980921	0.984025	0.984748	0.984828	0.985153	0.985594	0.985778	0.985812	0.985892	0.986028	0.986143	0.986215	0.986287	0.98639	0.986497	0.986611	0.98671	0.986794	0.986886	0.986996	0.987106	0.987222	0.987338	0.987469	0.987606	0.98773	0.987835	0.987945	0.988053	0.988161	0.988256	0.988344	0.988437	0.988521	0.988626	0.988713	0.988797	0.988867	0.98895	0.98903	0.989097	0.989152	0.989237	0.989299	0.989366	0.98942	0.989479	0.989537
0.950774	0.973751	0.980753	0.983876	0.984598	0.984677	0.985007	0.985477	0.985647	0.985666	0.985764	0.985917	0.986029	0.98611	0.98617	0.986292	0.986405	0.986514	0.986607	0.986697	0.986797	0.98692	0.987023	0.98714	0.987269	0.987397	0.98753	0.987653	0.987761	0.987871	0.987983	0.988082	0.988181	0.988268	0.988369	0.988454	0.988558	0.988646	0.988729	0.988808	0.988882	0.988962	0.989037	0.989099	0.98918	0.989244	0.989313	0.98937	0.989429	0.989485
0.950546	0.973654	0.980648	0.983759	0.984472	0.984552	0.984914	0.98536	0.985513	0.985552	0.985667	0.985816	0.985937	0.986003	0.986083	0.986212	0.986318	0.986419	0.986518	0.986616	0.986729	0.986845	0.986948	0.987078	0.987204	0.987328	0.987459	0.987585	0.987692	0.987806	0.987908	0.988011	0.988109	0.988204	0.988306	0.98839	0.988494	0.988581	0.988673	0.988743	0.988817	0.988905	0.988987	0.989046	0.989129	0.989194	0.989266	0.989324	0.989381	0.989439
0.950536	0.973555	0.980527	0.983628	0.984342	0.98446	0.984791	0.985219	0.985393	0.985452	0.985562	0.985721	0.985826	0.985914	0.986	0.98612	0.986219	0.986327	0.986433	0.986545	0.986651	0.986767	0.986882	0.98701	0.98713	0.987252	0.987386	0.987511	0.987622	0.987727	0.987833	0.987935	0.988042	0.988137	0.988238	0.988322	0.988425	0.988521	0.988604	0.988674	0.988756	0.988852	0.988931	0.988991	0.989075	0.989144	0.989217	0.989272	0.989332	0.989393
0.950303	0.973361	0.980354	0.98347	0.984228	0.984318	0.984632	0.985083	0.985278	0.985332	0.985452	0.985596	0.985724	0.985818	0.985897	0.98601	0.986115	0.986231	0.986352	0.986457	0.986563	0.986691	0.986805	0.986927	0.987047	0.987171	0.987305	0.987434	0.987537	0.987645	0.98775	0.987861	0.987968	0.988062	0.988164	0.988247	0.98836	0.988447	0.988531	0.988608	0.988698	0.98879	0.98887	0.988932	0.98902	0.989089	0.98916	0.989218	0.989282	0.989346
0.950008	0.973145	0.980172	0.983354	0.984076	0.984147	0.984488	0.984964	0.985153	0.985219	0.985323	0.985492	0.985625	0.985711	0.985782	0.985903	0.986016	0.986147	0.98626	0.986365	0.986484	0.98661	0.986718	0.986839	0.986962	0.987086	0.987224	0.987344	0.98745	0.987558	0.987672	0.987783	0.987889	0.987985	0.988085	0.988178	0.988282	0.98837	0.98846	0.988546	0.988633	0.988726	0.988808	0.988874	0.988962	0.98903	0.989103	0.989165	0.989231	0.989299
0.949736	0.972954	0.980075	0.983207	0.983906	0.984007	0.984374	0.984843	0.985045	0.985093	0.985223	0.985396	0.985521	0.985599	0.985676	0.985805	0.985934	0.986056	0.98617	0.986287	0.986404	0.986525	0.986631	0.986755	0.986877	0.987005	0.987134	0.987258	0.987363	0.98748	0.987595	0.987705	0.987812	0.987906	0.988016	0.9881	0.988205	0.9883	0.988399	0.988481	0.988569	0.988664	0.98875	0.988817	0.988903	0.988973	0.98905	0.989115	0.989185	0.989248
0.949487	0.972891	0.979921	0.98303	0.983768	0.983898	0.984255	0.984739	0.98492	0.984994	0.985128	0.985292	0.985408	0.985491	0.985578	0.985723	0.985843	0.985964	0.986091	0.986207	0.986317	0.986436	0.986544	0.986667	0.986794	0.986913	0.987045	0.987169	0.987283	0.9874	0.987514	0.987625	0.987731	0.987836	0.987936	0.988021	0.988133	0.988237	0.988332	0.988416	0.988506	0.988605	0.988691	0.988756	0.988845	0.988919	0.988999	0.989068	0.989133	0.989202
0.94954	0.97271	0.979721	0.982886	0.983662	0.983778	0.98415	0.984611	0.984821	0.984897	0.985021	0.985175	0.985296	0.98539	0.985492	0.985628	0.985747	0.985882	0.986007	0.986116	0.986224	0.986345	0.986452	0.98658	0.986697	0.98682	0.986952	0.987085	0.9872	0.987316	0.987431	0.98754	0.987657	0.987752	0.987854	0.987946	0.988067	0.988167	0.988264	0.988349	0.988444	0.988543	0.988628	0.988695	0.988788	0.988865	0.988949	0.989012	0.989084	0.989156
0.949197	0.972422	0.97951	0.982732	0.983502	0.983637	0.98399	0.984485	0.984699	0.984768	0.984883	0.985044	0.985176	0.985286	0.985381	0.985517	0.985649	0.985783	0.985902	0.986009	0.98612	0.986241	0.986353	0.986473	0.986593	0.986716	0.986857	0.986991	0.987105	0.987223	0.987337	0.987457	0.987565	0.987661	0.98777	0.987871	0.987988	0.98809	0.988189	0.988279	0.988374	0.988472	0.98856	0.988631	0.988727	0.988808	0.988887	0.988956	0.989031	0.989106
0.948821	0.972265	0.979433	0.98262	0.983413	0.983511	0.9839	0.984393	0.984594	0.984649	0.984768	0.984941	0.98509	0.98519	0.985283	0.985433	0.985562	0.985689	0.985804	0.985914	0.986023	0.986149	0.986252	0.986374	0.986495	0.986627	0.986769	0.986901	0.987017	0.987133	0.987258	0.987369	0.987477	0.987581	0.987699	0.987796	0.987916	0.988019	0.988123	0.988213	0.988307	0.988408	0.988499	0.988573	0.988674	0.988749	0.988835	0.988908	0.988985	0.989057
0.948834	0.972318	0.979379	0.982585	0.98332	0.983454	0.983832	0.984307	0.98449	0.984546	0.984677	0.984867	0.985005	0.9851	0.985207	0.985353	0.985475	0.985596	0.985713	0.98582	0.985935	0.98605	0.986156	0.986278	0.986408	0.986541	0.986681	0.986815	0.986929	0.987056	0.987171	0.987283	0.987399	0.987512	0.987627	0.987726	0.987847	0.987955	0.98806	0.988148	0.988244	0.988349	0.988444	0.988522	0.988617	0.988699	0.988788	0.988864	0.988938	0.989017
0.948834	0.97219	0.979298	0.982451	0.983233	0.983359	0.98372	0.984178	0.984365	0.984434	0.984584	0.984764	0.984898	0.985008	0.985111	0.985251	0.985368	0.985491	0.985607	0.98572	0.985825	0.985944	0.986049	0.986181	0.986312	0.986443	0.986585	0.986718	0.986844	0.986961	0.987078	0.987197	0.987322	0.987432	0.987548	0.987649	0.987776	0.987884	0.987987	0.988079	0.988179	0.988287	0.988386	0.988459	0.988561	0.988646	0.988738	0.988811	0.988893	0.988972
0.948529	0.97203	0.979102	0.982325	0.983106	0.98322	0.983565	0.984032	0.984234	0.984322	0.984462	0.98464	0.98479	0.984898	0.984995	0.985131	0.98525	0.985373	0.985495	0.9856	0.985708	0.985827	0.985942	0.986075	0.986206	0.986339	0.98648	0.986624	0.986741	0.98686	0.986984	0.987112	0.987235	0.987346	0.987465	0.987571	0.987698	0.987806	0.987912	0.988007	0.98811	0.988223	0.988317	0.988397	0.988502	0.98859	0.988679	0.98876	0.988842	0.98892
0.948464	0.971831	0.979005	0.982216	0.982976	0.983069	0.983421	0.983905	0.984127	0.984204	0.984341	0.984535	0.984681	0.984783	0.984875	0.985013	0.985132	0.985261	0.985373	0.985481	0.98559	0.985719	0.985835	0.985968	0.9861	0.986232	0.986385	0.986521	0.986638	0.986765	0.986898	0.987024	0.987149	0.987262	0.987386	0.987493	0.987619	0.987729	0.98784	0.987938	0.988046	0.988153	0.988254	0.988338	0.988446	0.988531	0.988628	0.988709	0.98879	0.988872
0.94809	0.97168	0.978862	0.982063	0.982805	0.982908	0.983277	0.983785	0.983997	0.98407	0.984224	0.984416	0.984557	0.984654	0.984748	0.984886	0.985011	0.985132	0.985249	0.985357	0.985475	0.985606	0.985722	0.985856	0.985988	0.986132	0.986277	0.986413	0.986539	0.986675	0.986806	0.986933	0.98706	0.987179	0.987304	0.98741	0.987539	0.987654	0.987767	0.98787	0.987973	0.988088	0.988192	0.988279	0.988383	0.988477	0.988574	0.988654	0.988739	0.988826
0.948107	0.971592	0.978736	0.98191	0.982659	0.98278	0.983173	0.983667	0.983872	0.983963	0.984112	0.984297	0.984431	0.98453	0.984624	0.984769	0.984885	0.985009	0.985126	0.985244	0.985364	0.985494	0.985611	0.985745	0.985889	0.986024	0.98617	0.986315	0.98645	0.986584	0.986716	0.986846	0.986979	0.987098	0.987222	0.987331	0.987464	0.987583	0.987701	0.987799	0.987909	0.988027	0.988135	0.988218	0.988331	0.988425	0.988521	0.988604	0.988694	0.988782
0.947839	0.971379	0.978519	0.981723	0.982495	0.982643	0.983026	0.983517	0.983741	0.983829	0.983974	0.984155	0.984291	0.984392	0.984492	0.984629	0.984749	0.984874	0.985001	0.985122	0.985241	0.985373	0.985491	0.985637	0.985772	0.985909	0.986064	0.986218	0.986351	0.986486	0.986622	0.986757	0.98689	0.987009	0.987136	0.98725	0.987386	0.987509	0.987623	0.987729	0.987842	0.987963	0.988067	0.988159	0.988273	0.988365	0.988465	0.988553	0.988645	0.98873
0.947534	0.971116	0.978313	0.981554	0.98236	0.982495	0.982871	0.983385	0.983606	0.983688	0.983827	0.984012	0.984149	0.984256	0.984349	0.98449	0.984611	0.984746	0.984875	0.984995	0.985117	0.985249	0.985379	0.985517	0.985654	0.9858	0.985963	0.986116	0.986251	0.986389	0.98653	0.986666	0.986799	0.986921	0.987053	0.98717	0.987311	0.98743	0.987551	0.98766	0.987776	0.987894	0.988007	0.9881	0.988212	0.988308	0.988413	0.988503	0.988591	0.988682
0.947167	0.970877	0.978142	0.981431	0.982218	0.982341	0.982742	0.983251	0.983465	0.983539	0.983681	0.983866	0.984011	0.98411	0.984206	0.984348	0.984479	0.984618	0.984746	0.984869	0.984991	0.985135	0.985257	0.985397	0.985542	0.985697	0.985859	0.986013	0.986151	0.986295	0.986437	0.986573	0.986709	0.986836	0.986972	0.987093	0.98723	0.987356	0.98748	0.987593	0.987706	0.987833	0.987947	0.988038	0.988154	0.988255	0.988362	0.988449	0.988543	0.988638
0.946902	0.970738	0.978062	0.981318	0.982083	0.98223	0.982622	0.983122	0.983324	0.983398	0.98354	0.983733	0.983869	0.98397	0.984067	0.98422	0.984354	0.984491	0.984622	0.984745	0.984879	0.985015	0.985138	0.985286	0.985441	0.985594	0.985759	0.985916	0.986059	0.986204	0.986346	0.986485	0.986626	0.986757	0.986897	0.987014	0.987159	0.987288	0.987416	0.987525	0.987647	0.987775	0.987887	0.987982	0.988104	0.988207	0.98831	0.988403	0.9885	0.988595
0.946832	0.970724	0.977966	0.981184	0.98198	0.982113	0.982491	0.982974	0.983177	0.983251	0.983402	0.983585	0.983723	0.983825	0.983933	0.984089	0.984221	0.984361	0.984492	0.984628	0.984753	0.984891	0.985023	0.985181	0.985334	0.98549	0.985657	0.98582	0.985965	0.98611	0.986255	0.986399	0.986544	0.986679	0.986815	0.986939	0.987088	0.987221	0.987345	0.987464	0.987586	0.987713	0.987829	0.987929	0.988053	0.988153	0.988262	0.988358	0.988456	0.988551
0.946776	0.970572	0.977791	0.981056	0.981841	0.981962	0.982328	0.982814	0.983018	0.983101	0.983244	0.983431	0.983571	0.983683	0.983795	0.98395	0.984085	0.984225	0.98437	0.984497	0.984625	0.984771	0.984912	0.985069	0.985225	0.985383	0.985557	0.985722	0.985866	0.986015	0.986165	0.986312	0.986462	0.986594	0.986737	0.986865	0.987017	0.987147	0.987281	0.987399	0.987521	0.987652	0.987773	0.987875	0.987996	0.988101	0.988214	0.988311	0.988408	0.988505
0.946459	0.970321	0.977616	0.980885	0.981667	0.981783	0.982151	0.982643	0.982855	0.982933	0.98308	0.983269	0.983419	0.983536	0.983647	0.983806	0.983942	0.984095	0.984233	0.984363	0.984498	0.984654	0.984795	0.984954	0.985113	0.985278	0.985453	0.985617	0.985766	0.98592	0.986073	0.986226	0.986372	0.986511	0.986658	0.98679	0.986939	0.987078	0.987212	0.98733	0.987456	0.987591	0.987715	0.987814	0.98794	0.988049	0.988163	0.988259	0.988359	0.988457
0.946117	0.970146	0.977444	0.980711	0.981487	0.981604	0.981978	0.982478	0.982687	0.982768	0.982917	0.983117	0.983271	0.983387	0.983502	0.983662	0.983811	0.983957	0.984097	0.984235	0.98438	0.984536	0.984678	0.984841	0.985006	0.985173	0.985347	0.985517	0.98567	0.985828	0.985986	0.986135	0.986289	0.986432	0.986583	0.986712	0.98687	0.98701	0.987143	0.987265	0.987395	0.987533	0.987654	0.987759	0.987889	0.987998	0.988111	0.98821	0.988311	0.988411
0.946048	0.969999	0.977279	0.980534	0.98131	0.981432	0.981815	0.982311	0.982521	0.982604	0.982764	0.982969	0.983122	0.983241	0.983357	0.98353	0.983672	0.983821	0.983969	0.984117	0.984262	0.984419	0.984565	0.984734	0.984901	0.985068	0.985247	0.985421	0.985579	0.985742	0.985896	0.986053	0.986211	0.986357	0.986505	0.986643	0.986802	0.986941	0.987079	0.987206	0.987338	0.987473	0.9876	0.987709	0.987839	0.987948	0.988063	0.988163	0.988266	0.988367
0.94575	0.969772	0.977086	0.980345	0.981131	0.981255	0.98164	0.982139	0.982352	0.982443	0.982609	0.982813	0.98297	0.983091	0.98322	0.983387	0.983532	0.983688	0.983846	0.983994	0.98414	0.984301	0.984453	0.984624	0.984792	0.984963	0.985147	0.985325	0.985488	0.985647	0.98581	0.985971	0.986132	0.986276	0.986433	0.986572	0.986731	0.986873	0.987016	0.987145	0.987275	0.987415	0.987546	0.987655	0.987785	0.987897	0.988013	0.988115	0.988219	0.988323
0.945437	0.969561	0.976885	0.980164	0.980951	0.981078	0.981464	0.981967	0.982188	0.982284	0.982449	0.982658	0.982817	0.982951	0.983073	0.983244	0.983396	0.983562	0.98372	0.98387	0.98402	0.984187	0.984342	0.984513	0.984685	0.984862	0.98505	0.985234	0.985393	0.98556	0.985727	0.985891	0.98605	0.986203	0.986361	0.9865	0.986662	0.986809	0.986954	0.987081	0.987216	0.987361	0.987492	0.987601	0.987733	0.987846	0.987964	0.988068	0.988175	0.98828
0.945153	0.969325	0.976689	0.979977	0.98077	0.980896	0.981286	0.981799	0.982026	0.982121	0.98229	0.982501	0.982674	0.982802	0.982927	0.983105	0.983268	0.983434	0.983594	0.983747	0.983904	0.984074	0.984229	0.984405	0.984582	0.984763	0.984957	0.985137	0.985304	0.985475	0.985646	0.985808	0.985976	0.98613	0.986288	0.98643	0.986598	0.986748	0.98689	0.987022	0.987162	0.987307	0.987438	0.987549	0.987683	0.987798	0.987917	0.988024	0.988132	0.988236
[truncated: 50 more columns]

## Sheet: Cont5RELAX
0.980064	0.98268	0.986242	0.986751	0.985	0.98389	0.983692	0.982816	0.981808	0.98138	0.981053	0.980433	0.979974	0.97981	0.979438	0.978978	0.978721	0.978542	0.978132	0.977792	0.977546	0.977273	0.976908	0.976585	0.976348	0.976028	0.975696	0.975419	0.975171	0.974883	0.974666	0.974482	0.974243	0.973978	0.973831	0.973644	0.973356	0.973132	0.972964	0.972702	0.972439	0.972274	0.972109	0.971899	0.97171	0.971624	0.971438	0.971268	0.971139	0.970983
0.982631	0.988053	0.990833	0.990103	0.9885	0.987849	0.987334	0.986363	0.98565	0.98531	0.984862	0.984339	0.984055	0.983821	0.983425	0.983088	0.982893	0.982622	0.982262	0.981985	0.98174	0.981436	0.981104	0.980839	0.98057	0.980257	0.979966	0.979718	0.979462	0.979223	0.97904	0.978841	0.978599	0.978408	0.978255	0.978026	0.977779	0.977594	0.977385	0.97713	0.976926	0.976773	0.976599	0.97641	0.976284	0.976163	0.975997	0.97586	0.975719	0.975552
0.986151	0.990792	0.99199	0.990934	0.989717	0.988951	0.988244	0.987453	0.986892	0.986483	0.986057	0.985684	0.985404	0.985122	0.984798	0.984541	0.984298	0.984024	0.983717	0.98346	0.983192	0.982896	0.98261	0.982338	0.98206	0.981773	0.98151	0.981262	0.981032	0.980828	0.980639	0.980431	0.980236	0.980059	0.979868	0.979652	0.979442	0.979239	0.979022	0.978805	0.978625	0.978466	0.978298	0.978157	0.978024	0.9779	0.977759	0.977619	0.977473	0.97732
0.986601	0.990019	0.990899	0.99018	0.989016	0.988188	0.987622	0.987002	0.986464	0.986096	0.985796	0.985468	0.985183	0.984952	0.984706	0.98444	0.984203	0.983962	0.983689	0.983427	0.983165	0.982904	0.982626	0.982353	0.982092	0.981832	0.981578	0.981353	0.981153	0.980955	0.980761	0.980586	0.980408	0.980211	0.980024	0.979833	0.979618	0.979411	0.979218	0.979024	0.978848	0.978693	0.97856	0.978421	0.978292	0.97818	0.978038	0.977897	0.97776	0.977624
0.984789	0.988378	0.989652	0.988985	0.987848	0.987204	0.986792	0.986223	0.985762	0.985516	0.985263	0.984954	0.984729	0.984563	0.984319	0.984074	0.983869	0.983654	0.983386	0.983136	0.982904	0.982651	0.982379	0.982123	0.981884	0.981634	0.981405	0.981208	0.981017	0.980821	0.980655	0.980494	0.980303	0.980112	0.979944	0.979748	0.979535	0.979348	0.979172	0.978985	0.978818	0.978692	0.978562	0.97843	0.978314	0.978197	0.978057	0.977924	0.9778	0.977669
0.98362	0.987685	0.988847	0.988116	0.987161	0.986661	0.98627	0.985772	0.985433	0.985225	0.984984	0.984735	0.984571	0.984401	0.984175	0.983962	0.983778	0.983563	0.983308	0.983084	0.982857	0.982607	0.982351	0.982115	0.981883	0.981656	0.981453	0.981264	0.981076	0.980906	0.980753	0.980579	0.980395	0.980222	0.980047	0.97985	0.979656	0.979485	0.979313	0.979137	0.978998	0.978875	0.978751	0.978632	0.978515	0.978398	0.978266	0.978145	0.978023	0.97789
0.983347	0.987116	0.988089	0.987497	0.986691	0.986212	0.985872	0.98549	0.985197	0.984999	0.98481	0.984622	0.984457	0.984299	0.984103	0.983912	0.983727	0.983519	0.983289	0.98307	0.982844	0.982607	0.98237	0.982141	0.981928	0.981724	0.981531	0.981346	0.981182	0.981025	0.980861	0.980692	0.980524	0.980346	0.980169	0.979988	0.979809	0.979642	0.97948	0.979329	0.979195	0.979078	0.978966	0.978847	0.978731	0.978619	0.978498	0.978379	0.978256	0.978133
0.982405	0.986092	0.987249	0.986822	0.986066	0.985659	0.985435	0.985109	0.984839	0.984696	0.984567	0.984387	0.984238	0.984108	0.983936	0.983749	0.983572	0.983386	0.983165	0.982948	0.982734	0.982514	0.982286	0.982074	0.981883	0.981691	0.981503	0.981341	0.98119	0.981025	0.980865	0.980711	0.980539	0.980361	0.980198	0.980031	0.979857	0.979699	0.979559	0.979415	0.979289	0.979183	0.979072	0.978956	0.978846	0.978742	0.978623	0.978504	0.97839	0.978276
0.981323	0.98532	0.986623	0.986217	0.985539	0.98525	0.985073	0.98477	0.984561	0.984475	0.98435	0.984189	0.984069	0.983959	0.983791	0.983613	0.983455	0.983275	0.983058	0.982853	0.982653	0.982441	0.982229	0.982039	0.981858	0.981671	0.981506	0.981357	0.981199	0.981039	0.980893	0.980734	0.980562	0.980398	0.980247	0.980084	0.97992	0.979782	0.979649	0.979514	0.979399	0.979295	0.979186	0.979076	0.978974	0.978871	0.978753	0.978642	0.978537	0.978424
0.980819	0.984903	0.98614	0.985775	0.985211	0.984961	0.984793	0.984547	0.984395	0.984309	0.9842	0.984067	0.983966	0.983856	0.983695	0.983537	0.983383	0.983204	0.982998	0.982807	0.982613	0.982415	0.982223	0.982042	0.981866	0.9817	0.981548	0.981393	0.98124	0.981093	0.980942	0.980783	0.980624	0.980472	0.980325	0.980171	0.980026	0.979894	0.979769	0.979646	0.979535	0.979433	0.97933	0.979228	0.979127	0.979024	0.978914	0.978812	0.978708	0.978601
0.980385	0.984367	0.985633	0.985383	0.984864	0.984626	0.984515	0.984328	0.984181	0.984111	0.984031	0.983919	0.98382	0.983717	0.983575	0.983422	0.983269	0.9831	0.982908	0.982722	0.982542	0.982363	0.982181	0.982005	0.981848	0.981696	0.981539	0.98139	0.981249	0.981099	0.980948	0.9808	0.980653	0.980506	0.980366	0.980231	0.980093	0.979969	0.979855	0.979737	0.979629	0.979533	0.979438	0.979338	0.979237	0.979142	0.979042	0.978941	0.978843	0.978746
0.979673	0.983765	0.985168	0.98496	0.984461	0.984289	0.984238	0.984058	0.983932	0.983893	0.983835	0.983728	0.983637	0.983552	0.983416	0.983265	0.983123	0.982966	0.982781	0.982609	0.982445	0.982277	0.9821	0.981944	0.9818	0.981645	0.981494	0.981357	0.981213	0.981063	0.980923	0.980787	0.980644	0.980505	0.980383	0.980254	0.980125	0.980012	0.979903	0.979789	0.979688	0.9796	0.979506	0.979407	0.979314	0.979227	0.979129	0.979035	0.978946	0.978853
0.97912	0.983374	0.984782	0.984571	0.984139	0.984025	0.983974	0.983816	0.983722	0.983704	0.983648	0.98355	0.983478	0.983396	0.983263	0.983122	0.982991	0.98284	0.982668	0.982512	0.982358	0.982194	0.982037	0.981894	0.981747	0.981597	0.981459	0.981319	0.981176	0.981037	0.980908	0.980777	0.980642	0.98052	0.980405	0.980283	0.980166	0.980058	0.979953	0.979846	0.979754	0.979667	0.979574	0.979483	0.979399	0.979314	0.979222	0.979137	0.979052	0.97896
0.978802	0.98301	0.984382	0.984233	0.983862	0.983746	0.983713	0.983589	0.983518	0.983502	0.983455	0.983376	0.983309	0.983228	0.983105	0.982976	0.98285	0.982711	0.982556	0.982409	0.982259	0.982114	0.981969	0.981824	0.981683	0.981546	0.981405	0.981266	0.981134	0.981006	0.980882	0.980758	0.980641	0.980525	0.980417	0.980307	0.980195	0.980092	0.979994	0.979896	0.979806	0.97972	0.979635	0.979553	0.979471	0.979392	0.979309	0.979229	0.979145	0.979056
0.978305	0.982506	0.983964	0.983884	0.983515	0.983422	0.983428	0.983331	0.983267	0.983261	0.983234	0.983163	0.983098	0.983027	0.982916	0.982793	0.98268	0.982558	0.982413	0.98227	0.982139	0.982006	0.98186	0.981721	0.981593	0.981454	0.981315	0.981187	0.981066	0.980943	0.980827	0.98072	0.980609	0.980501	0.980403	0.980299	0.980192	0.980096	0.980007	0.979913	0.979824	0.979747	0.97967	0.97959	0.979515	0.979445	0.979367	0.979287	0.979205	0.979121
0.977728	0.982074	0.983604	0.983513	0.98317	0.983121	0.983152	0.983062	0.98301	0.983027	0.983007	0.982939	0.982883	0.982825	0.982721	0.98261	0.982513	0.9824	0.98226	0.982136	0.982017	0.981883	0.981744	0.981618	0.981488	0.981351	0.981223	0.981106	0.98099	0.980876	0.980776	0.980675	0.980572	0.980475	0.980383	0.980283	0.980184	0.980097	0.980011	0.979919	0.979839	0.97977	0.979696	0.979623	0.979556	0.979491	0.979413	0.979336	0.97926	0.979175
0.977372	0.981771	0.983251	0.983174	0.982876	0.982851	0.982885	0.982807	0.982779	0.982801	0.982783	0.982725	0.982682	0.982629	0.982537	0.982443	0.982354	0.982246	0.982124	0.982012	0.981892	0.981764	0.981638	0.981511	0.981383	0.981257	0.981139	0.981028	0.98092	0.980822	0.980729	0.980636	0.980543	0.980452	0.980364	0.980272	0.980182	0.980099	0.980015	0.979932	0.979861	0.979794	0.979727	0.979662	0.9796	0.979535	0.979461	0.979388	0.979311	0.97923
0.977037	0.981362	0.98286	0.982836	0.982568	0.982548	0.982595	0.982545	0.982524	0.982548	0.982541	0.982497	0.98246	0.98242	0.982345	0.98226	0.982176	0.982086	0.981976	0.981864	0.98175	0.981635	0.981508	0.981383	0.981266	0.981151	0.981041	0.980937	0.980845	0.980754	0.980669	0.980586	0.980499	0.980413	0.980333	0.98025	0.980164	0.980084	0.980009	0.979935	0.979866	0.979806	0.979748	0.979688	0.979627	0.979564	0.979495	0.979422	0.979347	0.97927
0.976488	0.980892	0.982467	0.982479	0.98222	0.982218	0.982296	0.982255	0.98224	0.982277	0.982285	0.982248	0.982225	0.982202	0.982137	0.982058	0.981992	0.981914	0.981805	0.981699	0.981598	0.981483	0.981359	0.981245	0.981139	0.981031	0.980929	0.980842	0.980757	0.980674	0.9806	0.980523	0.980441	0.980363	0.980292	0.980213	0.980131	0.980059	0.979993	0.979922	0.979861	0.97981	0.979756	0.979697	0.979638	0.97958	0.97951	0.97944	0.979369	0.9793
0.976041	0.980537	0.982134	0.982142	0.9819	0.981929	0.982014	0.981976	0.981973	0.982025	0.982039	0.982016	0.98201	0.981997	0.981937	0.981876	0.981822	0.981744	0.981642	0.981548	0.981447	0.981335	0.981222	0.98112	0.981021	0.980921	0.980835	0.980756	0.98068	0.980607	0.980538	0.980467	0.980393	0.980324	0.980257	0.980182	0.980108	0.980045	0.979983	0.979919	0.979867	0.97982	0.979767	0.97971	0.979656	0.979597	0.97953	0.979463	0.9794	0.979335
0.975709	0.980212	0.981789	0.98181	0.981602	0.981637	0.981723	0.981698	0.981711	0.98177	0.981798	0.981793	0.981797	0.981788	0.981747	0.981698	0.981644	0.981572	0.981482	0.98139	0.981291	0.98119	0.981089	0.980993	0.980903	0.98082	0.980741	0.98067	0.980605	0.980538	0.980474	0.980411	0.980346	0.980281	0.980217	0.980151	0.980087	0.980027	0.979972	0.979917	0.97987	0.979824	0.979773	0.979721	0.979666	0.97961	0.979546	0.979486	0.979427	0.979367
0.975321	0.979812	0.981411	0.981475	0.981275	0.981313	0.981414	0.981408	0.98143	0.981503	0.981551	0.981558	0.981567	0.981577	0.981549	0.981501	0.981453	0.981394	0.981305	0.981215	0.981128	0.981039	0.980945	0.980858	0.980784	0.980709	0.98064	0.980579	0.98052	0.980459	0.980403	0.980349	0.980289	0.980227	0.980172	0.980115	0.980055	0.980003	0.979956	0.979907	0.97986	0.979816	0.979771	0.979718	0.979665	0.979612	0.979555	0.979499	0.979445	0.979394
0.974849	0.979396	0.981053	0.981123	0.980926	0.980982	0.981104	0.981108	0.981147	0.981241	0.981301	0.981313	0.981343	0.981367	0.981339	0.981298	0.981264	0.981205	0.981119	0.981041	0.980966	0.980884	0.980799	0.980729	0.980664	0.980598	0.980539	0.980485	0.980431	0.980379	0.980333	0.980283	0.980226	0.980173	0.980128	0.980076	0.980023	0.97998	0.979938	0.979889	0.979845	0.979807	0.97976	0.97971	0.97966	0.979613	0.97956	0.979509	0.979463	0.979419
0.974429	0.979053	0.980705	0.98077	0.98059	0.980668	0.9808	0.980821	0.980882	0.980988	0.981054	0.981087	0.98113	0.981154	0.981133	0.981106	0.981071	0.981016	0.980942	0.980875	0.980807	0.980735	0.980667	0.980605	0.980548	0.980494	0.980442	0.980394	0.980349	0.980305	0.980263	0.980217	0.980169	0.980127	0.980086	0.98004	0.979996	0.979958	0.979917	0.979872	0.979833	0.979793	0.979749	0.979701	0.979658	0.979614	0.979565	0.979523	0.979484	0.979444
0.974099	0.978697	0.980336	0.980419	0.980265	0.980352	0.980502	0.980547	0.980621	0.980733	0.980819	0.980867	0.98091	0.98094	0.980933	0.980906	0.980875	0.980831	0.980769	0.98071	0.980651	0.980596	0.980536	0.980483	0.980438	0.98039	0.980344	0.980305	0.980269	0.98023	0.980192	0.980155	0.980117	0.980079	0.980045	0.980008	0.979969	0.979932	0.979894	0.979854	0.979814	0.979777	0.979735	0.979694	0.979654	0.979614	0.979574	0.979538	0.979504	0.979471
0.973654	0.978266	0.97994	0.980057	0.979915	0.980025	0.980202	0.980263	0.980344	0.980479	0.980581	0.980629	0.98068	0.980725	0.980719	0.980695	0.980676	0.980644	0.98059	0.980541	0.9805	0.980453	0.980403	0.980362	0.980324	0.980282	0.980245	0.980216	0.980184	0.98015	0.98012	0.980094	0.980061	0.98003	0.980005	0.979974	0.979936	0.979902	0.979869	0.979828	0.97979	0.979755	0.979721	0.979682	0.979646	0.979615	0.979581	0.979549	0.979522	0.979496
0.973187	0.977859	0.979573	0.979701	0.979584	0.979722	0.979914	0.979982	0.980087	0.980237	0.980339	0.980396	0.980461	0.980507	0.980503	0.980492	0.980486	0.980462	0.980418	0.980386	0.980354	0.980317	0.980279	0.980245	0.980213	0.980181	0.980154	0.980129	0.980102	0.980077	0.980058	0.980035	0.98001	0.979988	0.979968	0.979938	0.979903	0.979875	0.979841	0.979802	0.979768	0.979739	0.979707	0.979673	0.979645	0.979619	0.97959	0.979565	0.979544	0.97952
0.972785	0.977505	0.979223	0.979373	0.979284	0.979438	0.979634	0.979727	0.979848	0.979997	0.980108	0.980179	0.980245	0.980293	0.980303	0.980304	0.980306	0.980292	0.980266	0.980244	0.980221	0.980195	0.980165	0.980138	0.980116	0.980093	0.980071	0.980051	0.980033	0.980019	0.980005	0.97999	0.979973	0.979957	0.979938	0.979911	0.979881	0.979852	0.97982	0.979785	0.979756	0.97973	0.979702	0.979675	0.979653	0.979632	0.979609	0.97959	0.979572	0.979552
0.972423	0.977144	0.978887	0.979066	0.978993	0.979149	0.979373	0.979481	0.979602	0.97976	0.979886	0.979958	0.980027	0.980089	0.980112	0.980122	0.980134	0.980139	0.980123	0.98011	0.980099	0.980081	0.980058	0.980041	0.980029	0.980012	0.979994	0.979984	0.979977	0.979967	0.979961	0.979955	0.979944	0.979928	0.979912	0.97989	0.97986	0.979833	0.979804	0.979775	0.979749	0.979727	0.979706	0.979685	0.979667	0.979652	0.979635	0.979619	0.979604	0.97959
0.972008	0.976783	0.978565	0.97876	0.978689	0.978875	0.979116	0.979224	0.979355	0.97953	0.979657	0.979733	0.979816	0.979892	0.979924	0.979946	0.979977	0.979991	0.979986	0.979985	0.979982	0.979972	0.979959	0.979952	0.979946	0.979934	0.979926	0.979927	0.979925	0.979924	0.979927	0.979926	0.979916	0.979903	0.979892	0.979869	0.979841	0.979816	0.979794	0.979768	0.979745	0.97973	0.979715	0.979698	0.979686	0.979677	0.979663	0.97965	0.979641	0.979631
0.971652	0.976471	0.978264	0.978455	0.978415	0.978618	0.978858	0.978976	0.979125	0.979301	0.979432	0.979523	0.979621	0.979707	0.979751	0.979792	0.979833	0.979859	0.979865	0.979873	0.979878	0.979878	0.979876	0.979876	0.979874	0.979872	0.979877	0.979882	0.979889	0.979896	0.979905	0.979904	0.979897	0.979889	0.979877	0.979856	0.979831	0.979812	0.979793	0.979769	0.979754	0.979745	0.979733	0.979723	0.979716	0.979709	0.979698	0.979691	0.979686	0.97968
0.971331	0.976163	0.977947	0.978173	0.978153	0.978354	0.978605	0.978743	0.978893	0.979075	0.979222	0.979329	0.979438	0.979536	0.979601	0.979653	0.979705	0.979744	0.979759	0.979774	0.97979	0.979802	0.979806	0.97981	0.97982	0.97983	0.979839	0.979853	0.979869	0.979882	0.97989	0.979892	0.97989	0.97988	0.97987	0.979852	0.979833	0.979817	0.9798	0.979784	0.979774	0.979768	0.979763	0.979757	0.979753	0.979749	0.979744	0.979741	0.979739	0.979738
0.970981	0.97581	0.977646	0.977897	0.977875	0.978089	0.978362	0.978503	0.97866	0.978859	0.979023	0.979143	0.979265	0.979385	0.979461	0.979525	0.97959	0.979637	0.979661	0.979688	0.979715	0.979734	0.979743	0.979758	0.979781	0.979796	0.979814	0.979837	0.979858	0.97987	0.97988	0.979888	0.979884	0.979876	0.979868	0.979856	0.979839	0.979826	0.979816	0.979806	0.979799	0.979799	0.979798	0.979795	0.979794	0.979796	0.979794	0.979795	0.979797	0.979799
0.97057	0.975494	0.977364	0.977609	0.977601	0.97784	0.978116	0.978265	0.978441	0.978658	0.978836	0.97897	0.979115	0.979246	0.979335	0.979412	0.979486	0.979542	0.979577	0.979616	0.979651	0.979674	0.979694	0.979724	0.97975	0.979774	0.979801	0.979829	0.97985	0.979864	0.97988	0.979885	0.979882	0.979877	0.979875	0.979865	0.97985	0.979844	0.97984	0.979832	0.979831	0.979836	0.979837	0.979836	0.979841	0.979847	0.979848	0.979854	0.979859	0.97986
0.970291	0.975241	0.977091	0.977346	0.977361	0.977601	0.977885	0.978053	0.978248	0.978479	0.978671	0.978828	0.978986	0.979129	0.979231	0.979317	0.9794	0.979468	0.979515	0.979561	0.9796	0.979635	0.979669	0.979702	0.979737	0.97977	0.979803	0.97983	0.979852	0.979872	0.979884	0.979891	0.97989	0.97989	0.979889	0.979881	0.979874	0.979873	0.979871	0.979869	0.979873	0.979879	0.979883	0.979889	0.979897	0.979905	0.979912	0.979919	0.979924	0.979926
0.970016	0.974934	0.976803	0.977089	0.977107	0.977357	0.977662	0.977851	0.978062	0.978309	0.978527	0.978696	0.978867	0.979024	0.979135	0.979229	0.979325	0.979405	0.979459	0.97951	0.979561	0.97961	0.979648	0.97969	0.979734	0.979772	0.979803	0.979832	0.979859	0.979876	0.979889	0.979897	0.979902	0.979903	0.979904	0.979903	0.979901	0.979902	0.979906	0.979909	0.979914	0.979922	0.979932	0.979941	0.979952	0.979966	0.979974	0.979981	0.979987	0.97999
0.969621	0.974601	0.976519	0.976809	0.976839	0.977115	0.977443	0.97765	0.977878	0.978152	0.978383	0.978567	0.978751	0.978918	0.979038	0.979146	0.979254	0.979341	0.9794	0.979463	0.979529	0.979582	0.979629	0.97968	0.979729	0.979766	0.979798	0.979832	0.979856	0.979873	0.979888	0.979901	0.979907	0.97991	0.979918	0.979922	0.979921	0.979928	0.979937	0.979941	0.979949	0.979963	0.979976	0.979988	0.980004	0.98002	0.980027	0.980035	0.980042	0.980044
0.969292	0.974334	0.97625	0.976551	0.976605	0.976905	0.977251	0.977476	0.977732	0.978019	0.978264	0.978461	0.978655	0.97883	0.978964	0.979084	0.979199	0.97929	0.979362	0.97944	0.979509	0.979571	0.979627	0.979682	0.979729	0.979766	0.979804	0.979834	0.979858	0.979876	0.979897	0.979911	0.979918	0.979928	0.97994	0.979945	0.979951	0.979962	0.979972	0.979978	0.979992	0.98001	0.980026	0.980042	0.98006	0.980074	0.980083	0.980091	0.980097	0.980098
0.969022	0.974056	0.975989	0.976317	0.976395	0.976714	0.977079	0.977331	0.977601	0.977902	0.97816	0.978367	0.978569	0.978759	0.978904	0.979032	0.979151	0.979255	0.979342	0.979423	0.979501	0.979571	0.979631	0.979684	0.979732	0.979774	0.979807	0.979837	0.979862	0.979886	0.979906	0.979922	0.979935	0.979949	0.979963	0.979974	0.979984	0.979996	0.980008	0.98002	0.980037	0.980058	0.980078	0.980097	0.980113	0.980127	0.980137	0.980144	0.980149	0.980151
0.968669	0.973757	0.975733	0.976091	0.976191	0.97653	0.976926	0.977193	0.977477	0.977792	0.97806	0.978275	0.978493	0.978694	0.978848	0.97898	0.979111	0.979231	0.979321	0.979411	0.979497	0.979572	0.979629	0.979682	0.979735	0.979772	0.979805	0.979836	0.979866	0.97989	0.979911	0.979933	0.97995	0.979965	0.979985	0.98	0.980011	0.980025	0.980043	0.980058	0.980078	0.980103	0.980126	0.980142	0.980159	0.980174	0.980182	0.980188	0.980194	0.980199
0.968355	0.973503	0.975516	0.975894	0.976013	0.976384	0.976793	0.977073	0.97737	0.977695	0.977971	0.978202	0.978431	0.978641	0.978798	0.978942	0.97909	0.979213	0.979311	0.979409	0.979499	0.97957	0.979627	0.979686	0.979733	0.97977	0.979803	0.979839	0.979869	0.979893	0.97992	0.979946	0.979965	0.979985	0.980009	0.980025	0.980037	0.980058	0.980079	0.980097	0.980121	0.980148	0.980169	0.980185	0.980203	0.980216	0.980223	0.980231	0.980238	0.980245
0.968089	0.973283	0.975319	0.975715	0.975865	0.976248	0.97667	0.976963	0.977269	0.977602	0.977894	0.978137	0.978374	0.978587	0.978757	0.978918	0.979068	0.979199	0.979306	0.979407	0.979493	0.979564	0.979626	0.979678	0.979725	0.979763	0.979801	0.979836	0.979867	0.979897	0.979928	0.979954	0.979979	0.980003	0.980028	0.980045	0.980064	0.980087	0.980111	0.980134	0.98016	0.980185	0.980205	0.980223	0.980239	0.980251	0.980259	0.980269	0.980278	0.980287
0.967838	0.973073	0.975134	0.975565	0.975725	0.97612	0.976555	0.976857	0.977171	0.97752	0.977825	0.978076	0.978317	0.978542	0.97873	0.978893	0.979051	0.97919	0.9793	0.979397	0.979482	0.979558	0.979614	0.979666	0.979713	0.979755	0.979793	0.979828	0.979865	0.979898	0.979931	0.979963	0.979991	0.980016	0.980042	0.980066	0.980087	0.980113	0.980141	0.980166	0.98019	0.980215	0.980236	0.980252	0.980267	0.980281	0.98029	0.980301	0.980314	0.980328
0.967588	0.972868	0.974979	0.975417	0.975587	0.975994	0.976439	0.976749	0.977081	0.977444	0.977757	0.978011	0.978265	0.978509	0.978698	0.978869	0.979036	0.979178	0.979283	0.979379	0.979469	0.979538	0.979593	0.979645	0.979698	0.979739	0.979777	0.979818	0.979858	0.979893	0.979931	0.979966	0.979995	0.980022	0.980054	0.980081	0.980105	0.980136	0.980166	0.980188	0.980212	0.980238	0.980257	0.980272	0.980288	0.980304	0.980315	0.980329	0.980346	0.980365
0.96734	0.972701	0.974821	0.975269	0.97545	0.975867	0.97632	0.976648	0.976994	0.977365	0.977682	0.97795	0.978223	0.978468	0.978665	0.978845	0.979015	0.979152	0.979256	0.979357	0.979441	0.979509	0.979564	0.979621	0.979673	0.979714	0.979758	0.979803	0.979844	0.979884	0.979926	0.979962	0.979993	0.980025	0.98006	0.98009	0.980119	0.980151	0.980179	0.980202	0.980227	0.980251	0.980269	0.980285	0.980303	0.980321	0.980335	0.980354	0.980375	0.980397
0.967164	0.972529	0.974664	0.975122	0.975313	0.975737	0.97621	0.976553	0.976907	0.977282	0.977613	0.977901	0.978174	0.978429	0.978634	0.978817	0.978981	0.979117	0.979226	0.97932	0.979403	0.979471	0.979532	0.979588	0.97964	0.979687	0.979735	0.979781	0.979828	0.979872	0.979914	0.979952	0.979988	0.980024	0.980062	0.980096	0.980127	0.980157	0.980185	0.980209	0.980232	0.980255	0.980275	0.980293	0.980312	0.980333	0.980353	0.980376	0.980401	0.980428
0.966904	0.972323	0.974484	0.974958	0.975156	0.975604	0.976095	0.976448	0.976807	0.977197	0.97755	0.977838	0.978121	0.978385	0.978593	0.97877	0.978933	0.979074	0.979176	0.979269	0.979352	0.979426	0.979486	0.979543	0.979601	0.979652	0.979701	0.979753	0.979803	0.979848	0.979892	0.979936	0.979976	0.980014	0.980057	0.980093	0.980122	0.980152	0.980181	0.980203	0.980225	0.98025	0.980272	0.980292	0.980314	0.98034	0.980364	0.980391	0.980421	0.980453
0.966662	0.972125	0.974312	0.974793	0.975016	0.975482	0.975984	0.97634	0.976715	0.977128	0.977481	0.977779	0.978071	0.978337	0.97854	0.978715	0.978883	0.979017	0.979117	0.979211	0.9793	0.979373	0.979433	0.979497	0.979558	0.979611	0.979666	0.979721	0.979773	0.979819	0.979869	0.979917	0.979959	0.980002	0.980046	0.980081	0.98011	0.980141	0.980169	0.98019	0.980214	0.98024	0.980264	0.980288	0.980316	0.980346	0.980373	0.980405	0.98044	0.980476
0.966424	0.971933	0.974132	0.974643	0.974885	0.975362	0.975866	0.97624	0.976638	0.977052	0.977414	0.977721	0.978016	0.978275	0.978476	0.978657	0.978817	0.97895	0.979051	0.979151	0.979239	0.979312	0.979379	0.979446	0.97951	0.979568	0.979627	0.979683	0.979737	0.979789	0.979842	0.979892	0.979939	0.979985	0.980027	0.980062	0.980092	0.980122	0.980148	0.980171	0.980197	0.980226	0.980253	0.980282	0.980314	0.980348	0.980381	0.980418	0.980456	0.980495
0.966193	0.97173	0.973977	0.974508	0.974759	0.975238	0.975761	0.97616	0.976557	0.97698	0.977351	0.977661	0.977948	0.978205	0.978412	0.978584	0.978743	0.978876	0.978983	0.979082	0.97917	0.979251	0.979322	0.97939	0.97946	0.979522	0.979582	0.97964	0.9797	0.979755	0.979811	0.979866	0.979915	0.979958	0.980001	0.980036	0.980065	0.980094	0.980123	0.980148	0.980176	0.980208	0.980241	0.980274	0.98031	0.980349	0.980387	0.980427	0.980469	0.980511
0.965928	0.971554	0.973833	0.974376	0.974625	0.975123	0.975675	0.97607	0.976477	0.976909	0.977282	0.977584	0.977868	0.978132	0.978329	0.9785	0.97866	0.978799	0.978905	0.979005	0.9791	0.979185	0.979257	0.979332	0.979406	0.979469	0.97953	0.979595	0.979658	0.979717	0.979777	0.979834	0.979881	0.979925	0.979968	0.980003	0.980031	0.980062	0.980093	0.98012	0.980152	0.980189	0.980227	0.980263	0.980305	0.980349	0.98039	0.980433	0.980479	0.980525
0.965751	0.971414	0.973707	0.974242	0.974509	0.975037	0.975583	0.975987	0.976402	0.976835	0.9772	0.977497	0.977788	0.978042	0.978238	0.97841	0.978576	0.978714	0.978821	0.978928	0.979028	0.979114	0.979193	0.979272	0.979346	0.979412	0.97948	0.979548	0.979613	0.979677	0.979739	0.979794	0.979842	0.979886	0.979928	0.979962	0.979992	0.980026	0.980059	0.98009	0.980128	0.98017	0.980211	0.980253	0.980299	0.980347	0.98039	0.980438	0.980487	0.980534
0.965555	0.971251	0.973545	0.974104	0.974404	0.974925	0.975481	0.975895	0.976311	0.976735	0.977096	0.977401	0.977683	0.977936	0.978133	0.978312	0.978478	0.978616	0.978731	0.978843	0.978945	0.979038	0.979121	0.979202	0.979279	0.979351	0.979422	0.979493	0.979563	0.979629	0.979689	0.979745	0.979793	0.979837	0.979879	0.979915	0.979948	0.979984	0.980021	0.980058	0.9801	0.980146	0.980192	0.980239	0.980289	0.980339	0.980387	0.980438	0.980489	0.980539
0.965332	0.971048	0.973387	0.973989	0.974276	0.974808	0.975374	0.975788	0.976195	0.976616	0.976986	0.977281	0.977562	0.977817	0.978021	0.9782	0.978367	0.978514	0.978635	0.978749	0.978858	0.978956	0.979041	0.979124	0.979207	0.979283	0.979357	0.979433	0.979506	0.97957	0.979631	0.979688	0.979735	0.979779	0.979823	0.979862	0.979898	0.979938	0.979981	0.980022	0.980068	0.980119	0.980171	0.980221	0.980274	0.980328	0.98038	0.980432	0.980486	0.980541
0.965055	0.97086	0.973264	0.973848	0.974144	0.974686	0.975254	0.975657	0.976061	0.976491	0.976851	0.977147	0.97743	0.977693	0.977898	0.978079	0.978255	0.978408	0.978531	0.978653	0.978767	0.978867	0.978955	0.979044	0.979131	0.97921	0.979289	0.979368	0.979439	0.979504	0.979567	0.979623	0.97967	0.979716	0.979764	0.979806	0.979845	0.979891	0.979939	0.979984	0.980036	0.980092	0.980147	0.9802	0.980257	0.980315	0.980368	0.980423	0.980482	0.980539
0.96486	0.970757	0.973129	0.973718	0.974021	0.974561	0.975115	0.975515	0.975928	0.976348	0.976709	0.977007	0.977299	0.977563	0.97777	0.97796	0.978143	0.978299	0.978429	0.978557	0.978673	0.978775	0.97887	0.978964	0.979054	0.979138	0.979219	0.979296	0.979368	0.979435	0.979497	0.979553	0.979604	0.979653	0.979704	0.979749	0.979795	0.979846	0.979897	0.979948	0.980005	0.980065	0.980123	0.98018	0.98024	0.980299	0.980356	0.980415	0.980476	0.980537
0.964744	0.970587	0.972976	0.973575	0.973874	0.9744	0.974952	0.975363	0.975766	0.976188	0.976552	0.97686	0.977154	0.977421	0.977639	0.977836	0.978022	0.978186	0.978323	0.978452	0.978572	0.978681	0.97878	0.978877	0.978972	0.979059	0.979139	0.979217	0.979291	0.979357	0.97942	0.979479	0.979533	0.979586	0.97964	0.979692	0.979743	0.979798	0.979855	0.979911	0.979972	0.980034	0.980096	0.980157	0.980219	0.980281	0.980341	0.980404	0.980468	0.980534
0.96444	0.970358	0.972785	0.973387	0.973675	0.974203	0.97477	0.975173	0.97558	0.976008	0.976384	0.976695	0.976994	0.977272	0.977499	0.9777	0.977895	0.978067	0.978206	0.978339	0.978466	0.97858	0.978682	0.978784	0.978883	0.978968	0.97905	0.97913	0.979204	0.979271	0.979337	0.9794	0.979458	0.979515	0.979576	0.979633	0.979688	0.979749	0.979811	0.979871	0.979934	0.980001	0.980066	0.980128	0.980193	0.980259	0.980323	0.980388	0.980457	0.980528
0.964193	0.970165	0.972598	0.973184	0.973471	0.974014	0.974573	0.974979	0.975393	0.975834	0.976214	0.97653	0.976842	0.977129	0.97736	0.977571	0.977773	0.977947	0.97809	0.978231	0.978362	0.978479	0.978586	0.978692	0.97879	0.978877	0.978961	0.979041	0.979116	0.979186	0.979257	0.979323	0.979385	0.979449	0.979515	0.979577	0.979637	0.979703	0.979769	0.979832	0.979899	0.979969	0.980036	0.980102	0.98017	0.980239	0.980305	0.980376	0.98045	0.980524
0.963958	0.969949	0.972373	0.972962	0.973264	0.9738	0.974364	0.974779	0.975207	0.975653	0.976039	0.976369	0.97669	0.976983	0.977224	0.977442	0.977648	0.977826	0.977977	0.978121	0.978256	0.978378	0.978489	0.978594	0.978693	0.978783	0.978867	0.978949	0.979027	0.979102	0.979176	0.979247	0.979316	0.979385	0.979456	0.979523	0.979589	0.979658	0.979727	0.979794	0.979865	0.979937	0.980006	0.980076	0.980147	0.980219	0.98029	0.980365	0.980442	0.98052
0.96367	0.969676	0.97212	0.972732	0.973027	0.97357	0.974146	0.974578	0.975012	0.975466	0.975867	0.976208	0.976535	0.976839	0.977088	0.97731	0.97752	0.977705	0.97786	0.978009	0.978149	0.978275	0.978385	0.978492	0.978594	0.978684	0.97877	0.978855	0.978939	0.979017	0.979096	0.979174	0.979248	0.979321	0.979398	0.97947	0.97954	0.979613	0.979686	0.979756	0.979828	0.979903	0.979976	0.980048	0.980123	0.9802	0.980275	0.980353	0.980434	0.980518
0.963337	0.969394	0.971876	0.972481	0.972785	0.973342	0.973936	0.974375	0.974818	0.975288	0.975702	0.976049	0.976388	0.9767	0.976952	0.977179	0.977397	0.977587	0.977745	0.977899	0.978042	0.978168	0.97828	0.97839	0.978493	0.978585	0.978674	0.978765	0.978852	0.978935	0.979021	0.979104	0.979183	0.979262	0.979344	0.97942	0.979493	0.97957	0.979646	0.979718	0.979793	0.979872	0.979948	0.980023	0.980102	0.980183	0.980261	0.980344	0.98043	0.980518
0.963027	0.969147	0.971623	0.972238	0.972555	0.973132	0.973734	0.974181	0.974641	0.975124	0.975544	0.975903	0.97625	0.976566	0.976823	0.977057	0.977279	0.977472	0.977636	0.977794	0.977937	0.978064	0.978179	0.97829	0.978394	0.97849	0.978585	0.978679	0.978771	0.978861	0.978952	0.979041	0.979125	0.979209	0.979295	0.979374	0.979451	0.979531	0.979609	0.979684	0.979763	0.979844	0.979923	0.980002	0.980085	0.980169	0.980252	0.98034	0.98043	0.980521
0.962767	0.968874	0.97137	0.972002	0.972341	0.972925	0.973537	0.974003	0.974476	0.974966	0.975397	0.975765	0.976116	0.976436	0.976701	0.976939	0.977164	0.977363	0.977531	0.977687	0.977832	0.977963	0.978079	0.97819	0.978299	0.9784	0.978498	0.978597	0.978697	0.978793	0.978888	0.978982	0.979072	0.97916	0.979248	0.979331	0.979412	0.979493	0.979574	0.979653	0.979734	0.979818	0.979901	0.979985	0.980071	0.980159	0.980247	0.980339	0.980432	0.980527
0.96243	0.968585	0.971116	0.971777	0.972123	0.972719	0.973352	0.973832	0.974312	0.974814	0.975255	0.975627	0.975982	0.97631	0.976579	0.976821	0.977051	0.977254	0.977421	0.977579	0.977728	0.977859	0.977976	0.978092	0.978206	0.978311	0.978415	0.978522	0.978626	0.978727	0.978828	0.978927	0.979021	0.979111	0.979204	0.97929	0.979372	0.979456	0.979541	0.979623	0.979706	0.979795	0.979882	0.979969	0.980059	0.980152	0.980244	0.980338	0.980436	0.980536
0.962122	0.968333	0.970904	0.971569	0.971924	0.972542	0.973188	0.973674	0.974167	0.974678	0.975122	0.975498	0.975861	0.976193	0.976464	0.976711	0.976946	0.977147	0.977316	0.977477	0.977626	0.977759	0.977881	0.978002	0.97812	0.97823	0.978341	0.978453	0.978563	0.978669	0.978776	0.978878	0.978974	0.979069	0.979164	0.979252	0.979337	0.979425	0.979512	0.979596	0.979684	0.979777	0.979867	0.979957	0.980053	0.98015	0.980244	0.980343	0.980445	0.980548
0.961846	0.968121	0.970699	0.971373	0.97175	0.97238	0.973033	0.973531	0.974032	0.974546	0.974994	0.975377	0.975744	0.976078	0.976355	0.976606	0.976838	0.977042	0.977213	0.977376	0.977526	0.977663	0.97779	0.977916	0.978039	0.978156	0.978273	0.97839	0.978505	0.978616	0.978726	0.978831	0.978931	0.979029	0.979126	0.979217	0.979305	0.979395	0.979485	0.979573	0.979666	0.979761	0.979855	0.979951	0.98005	0.980149	0.980248	0.980351	0.980456	0.980562
0.961611	0.9679	0.970498	0.971198	0.971586	0.972222	0.972887	0.973394	0.973897	0.974415	0.974871	0.975258	0.975627	0.975966	0.976247	0.976496	0.976731	0.976937	0.977109	0.977273	0.977428	0.977571	0.977702	0.977832	0.977963	0.978086	0.978208	0.97833	0.97845	0.978565	0.978678	0.978787	0.97889	0.978989	0.979088	0.979183	0.979273	0.979366	0.97946	0.979553	0.979648	0.979747	0.979846	0.979945	0.980047	0.980151	0.980254	0.98036	0.980468	0.980576
0.961332	0.967673	0.970313	0.971027	0.97142	0.972069	0.972744	0.973252	0.97376	0.974285	0.974744	0.975133	0.975508	0.975852	0.976131	0.976382	0.97662	0.976827	0.977001	0.97717	0.977331	0.977478	0.977615	0.977753	0.97789	0.978018	0.978145	0.978272	0.978396	0.978513	0.978629	0.978742	0.978846	0.978947	0.979051	0.979148	0.97924	0.979338	0.979436	0.979531	0.97963	0.979734	0.979837	0.979939	0.980044	0.980153	0.980259	0.980367	0.980478	0.980589
0.961081	0.967489	0.970148	0.970865	0.971269	0.971926	0.972602	0.973114	0.973629	0.974157	0.974618	0.975013	0.975392	0.975734	0.976015	0.97627	0.976509	0.976718	0.976897	0.977072	0.977237	0.977389	0.977534	0.977679	0.97782	0.977954	0.978086	0.978217	0.978343	0.978464	0.978583	0.978697	0.978803	0.978908	0.979014	0.979113	0.979211	0.979312	0.979413	0.979512	0.979616	0.979723	0.979829	0.979935	0.980045	0.980156	0.980264	0.980376	0.980489	0.980602
0.960888	0.96732	0.969985	0.970713	0.971124	0.97178	0.97246	0.972979	0.973497	0.974027	0.974495	0.974893	0.97527	0.975614	0.975899	0.976154	0.976395	0.97661	0.976796	0.976975	0.977145	0.977306	0.977457	0.977606	0.977753	0.977892	0.978028	0.978162	0.978291	0.978415	0.978536	0.978651	0.978762	0.978869	0.978977	0.979081	0.979182	0.979287	0.979392	0.979496	0.979603	0.979713	0.979822	0.979932	0.980045	0.980159	0.98027	0.980384	0.980499	0.980613
0.960661	0.967123	0.969814	0.970554	0.970962	0.971623	0.972311	0.972834	0.973353	0.973892	0.974364	0.97476	0.97514	0.975488	0.975774	0.976032	0.976279	0.976501	0.976691	0.976876	0.977056	0.977223	0.977378	0.977534	0.977686	0.977829	0.977967	0.978104	0.978237	0.978362	0.978485	0.978604	0.978717	0.978827	0.978939	0.979047	0.979151	0.97926	0.979369	0.979477	0.979587	0.979701	0.979815	0.979927	0.980043	0.980159	0.980273	0.980389	0.980505	0.980621
0.96042	0.96693	0.969645	0.970381	0.970793	0.971464	0.972156	0.972681	0.973209	0.973752	0.974222	0.974622	0.975007	0.975357	0.975645	0.975909	0.976164	0.97639	0.976587	0.976782	0.976968	0.97714	0.977302	0.977463	0.977619	0.977764	0.977906	0.978046	0.97818	0.978308	0.978434	0.978556	0.978671	0.978785	0.978901	0.979012	0.97912	0.979234	0.979347	0.979457	0.979571	0.97969	0.979806	0.979921	0.98004	0.980158	0.980274	0.980391	0.980509	0.980625
0.960205	0.966755	0.969467	0.970207	0.97063	0.971304	0.971999	0.972533	0.973065	0.973606	0.974079	0.974484	0.97487	0.975222	0.975518	0.975791	0.97605	0.976283	0.97649	0.976691	0.976882	0.97706	0.977228	0.977393	0.977551	0.9777	0.977845	0.977987	0.978123	0.978254	0.978383	0.978507	0.978626	0.978745	0.978864	0.978979	0.979092	0.979209	0.979325	0.979439	0.979558	0.979679	0.979797	0.979916	0.980036	0.980157	0.980273	0.980392	0.980511	0.980628
0.959988	0.966546	0.969275	0.970029	0.970454	0.971131	0.971837	0.972376	0.972906	0.973452	0.973931	0.974338	0.974727	0.975088	0.975393	0.97567	0.975937	0.97618	0.976393	0.9766	0.976798	0.976982	0.977154	0.977321	0.977483	0.977636	0.977782	0.977925	0.978065	0.978199	0.97833	0.978458	0.978582	0.978703	0.978826	0.978946	0.979063	0.979182	0.979302	0.979421	0.979542	0.979666	0.979788	0.979908	0.98003	0.980152	0.98027	0.98039	0.980509	0.980627
0.95971	0.966319	0.969079	0.969838	0.970265	0.970956	0.971669	0.972206	0.972741	0.973293	0.973776	0.974186	0.974585	0.974955	0.975265	0.97555	0.975828	0.976079	0.976297	0.976511	0.976715	0.976903	0.977077	0.977248	0.977415	0.977567	0.977716	0.977863	0.978006	0.978141	0.978277	0.978409	0.978536	0.978661	0.978789	0.978912	0.979032	0.979156	0.979281	0.979402	0.979525	0.979652	0.979776	0.979898	0.980022	0.980145	0.980264	0.980384	0.980504	0.980621
0.959457	0.966119	0.96889	0.96965	0.970091	0.970787	0.971495	0.972037	0.972579	0.973134	0.973621	0.974041	0.97445	0.974826	0.975144	0.97544	0.975725	0.975982	0.976207	0.976427	0.976635	0.976826	0.977004	0.977179	0.977346	0.977501	0.977653	0.977803	0.977947	0.978087	0.978227	0.978362	0.978493	0.978623	0.978754	0.978881	0.979004	0.979133	0.97926	0.979384	0.979511	0.979639	0.979765	0.979888	0.980013	0.980137	0.980257	0.980378	0.980497	0.980615
0.959249	0.965923	0.968702	0.969478	0.969918	0.970606	0.97132	0.971869	0.972414	0.972973	0.97347	0.973902	0.974316	0.974701	0.975031	0.975335	0.975626	0.97589	0.976121	0.976345	0.976556	0.976751	0.976933	0.977108	0.977277	0.977436	0.977591	0.977742	0.977891	0.978035	0.978177	0.978317	0.978452	0.978586	0.978721	0.978851	0.978979	0.97911	0.97924	0.979367	0.979496	0.979626	0.979753	0.979878	0.980004	0.980128	0.980248	0.980369	0.980489	0.980608
0.958972	0.965687	0.968503	0.969285	0.969718	0.970415	0.97114	0.971693	0.972244	0.972816	0.973326	0.973763	0.974187	0.974584	0.974922	0.975232	0.975531	0.9758	0.976036	0.976262	0.976477	0.976676	0.976858	0.977036	0.977209	0.97737	0.977526	0.977683	0.977836	0.977982	0.978128	0.978273	0.978412	0.978548	0.978687	0.978822	0.978953	0.979086	0.979219	0.979348	0.979478	0.97961	0.979738	0.979864	0.97999	0.980115	0.980235	0.980356	0.980477	0.980596
0.958684	0.965472	0.968304	0.969078	0.969521	0.97023	0.970961	0.971521	0.972085	0.972671	0.973187	0.973634	0.974071	0.974476	0.97482	0.975137	0.975441	0.975715	0.975953	0.976183	0.976402	0.976601	0.976786	0.976967	0.977142	0.977305	0.977466	0.977626	0.977781	0.977932	0.978083	0.97823	0.978372	0.978512	0.978656	0.978793	0.978926	0.979063	0.979198	0.979328	0.97946	0.979593	0.979722	0.979848	0.979975	0.9801	0.98022	0.980342	0.980464	0.980582
0.958449	0.965265	0.968096	0.968883	0.969339	0.970055	0.970793	0.971366	0.971945	0.972536	0.973062	0.973521	0.973966	0.974376	0.974727	0.97505	0.975358	0.975634	0.975876	0.976109	0.976328	0.976529	0.976717	0.976901	0.977078	0.977245	0.977409	0.977572	0.977731	0.977886	0.97804	0.97819	0.978336	0.97848	0.978626	0.978766	0.978902	0.979041	0.979177	0.979309	0.979442	0.979575	0.979705	0.979831	0.979958	0.980083	0.980205	0.980327	0.980448	0.980567
0.958191	0.965028	0.967892	0.968698	0.969161	0.969884	0.970638	0.971227	0.97181	0.972411	0.972949	0.973416	0.973865	0.974282	0.974638	0.974964	0.975275	0.975554	0.975799	0.976033	0.976254	0.976459	0.976649	0.976834	0.977015	0.977185	0.977352	0.977518	0.977682	0.97784	0.977996	0.97815	0.9783	0.978447	0.978595	0.978738	0.978877	0.979017	0.979154	0.979288	0.979421	0.979555	0.979685	0.979811	0.979938	0.980064	0.980186	0.980308	0.980429	0.980549
0.957905	0.964811	0.967707	0.968521	0.96899	0.96973	0.970501	0.971092	0.971684	0.972299	0.972844	0.973315	0.97377	0.974193	0.974552	0.97488	0.975194	0.975477	0.975722	0.975958	0.976182	0.976388	0.97658	0.976769	0.976953	0.977126	0.977296	0.977467	0.977634	0.977794	0.977955	0.978113	0.978265	0.978414	0.978566	0.978711	0.97885	0.978992	0.979131	0.979264	0.979398	0.979532	0.979662	0.979789	0.979917	0.980043	0.980165	0.980287	0.980409	0.980528
0.95769	0.964635	0.96754	0.968359	0.968843	0.969599	0.97037	0.97097	0.971575	0.972196	0.972745	0.973222	0.973683	0.974108	0.974469	0.974801	0.975118	0.9754	0.975647	0.975886	0.976112	0.976319	0.976515	0.976708	0.976895	0.977071	0.977246	0.977419	0.977588	0.977753	0.977917	0.978078	0.978232	0.978385	0.978538	0.978684	0.978825	0.978967	0.979107	0.979241	0.979375	0.97951	0.979639	0.979767	0.979896	0.980022	0.980144	0.980266	0.980387	0.980505
0.957486	0.964453	0.967369	0.968206	0.968708	0.969462	0.970243	0.970857	0.971468	0.972093	0.972648	0.973131	0.973595	0.974023	0.974387	0.974721	0.975038	0.975322	0.975572	0.975813	0.97604	0.976252	0.976452	0.976647	0.976837	0.977018	0.977196	0.977372	0.977545	0.977713	0.97788	0.978043	0.9782	0.978355	0.978509	0.978657	0.978799	0.978942	0.979082	0.979216	0.97935	0.979485	0.979616	0.979744	0.979872	0.979999	0.980121	0.980243	0.980363	0.980481
0.957259	0.964257	0.967207	0.968066	0.968562	0.969328	0.970124	0.970744	0.971359	0.971991	0.972553	0.973039	0.973504	0.973936	0.974303	0.974637	0.974956	0.975243	0.975495	0.975738	0.975969	0.976186	0.976387	0.976586	0.976781	0.976965	0.977145	0.977325	0.977503	0.977673	0.977843	0.978009	0.978168	0.978323	0.978479	0.978628	0.978771	0.978914	0.979054	0.979189	0.979323	0.979459	0.97959	0.979718	0.979847	0.979974	0.980095	0.980217	0.980337	0.980454
0.95703	0.964088	0.96707	0.967919	0.968425	0.969207	0.97001	0.970634	0.971256	0.971894	0.972459	0.972947	0.973417	0.973852	0.974218	0.974554	0.974876	0.975166	0.975419	0.975666	0.975902	0.97612	0.976326	0.97653	0.976728	0.976915	0.977099	0.977283	0.977463	0.977636	0.977808	0.977976	0.978136	0.978293	0.97845	0.978599	0.978742	0.978886	0.979026	0.979161	0.979297	0.979433	0.979564	0.979692	0.979821	0.979948	0.980069	0.98019	0.980309	0.980426
0.956854	0.963956	0.966924	0.967784	0.968306	0.969093	0.9699	0.97053	0.971159	0.971801	0.972368	0.972859	0.973332	0.973766	0.974135	0.974475	0.974798	0.975089	0.975347	0.975599	0.975837	0.976059	0.97627	0.976477	0.976678	0.976868	0.977057	0.977243	0.977425	0.977601	0.977775	0.977944	0.978106	0.978263	0.978421	0.97857	0.978714	0.978858	0.978998	0.979134	0.97927	0.979406	0.979538	0.979667	0.979795	0.979921	0.980042	0.980162	0.980281	0.980398
0.956698	0.963784	0.966776	0.967657	0.968183	0.968974	0.969789	0.970428	0.97106	0.971704	0.972275	0.97277	0.973242	0.973678	0.974051	0.974392	0.974718	0.975013	0.975276	0.97553	0.975772	0.976	0.976214	0.976424	0.976629	0.976824	0.977015	0.977204	0.977388	0.977566	0.977741	0.977911	0.978074	0.978232	0.97839	0.97854	0.978684	0.978827	0.978969	0.979106	0.979241	0.979378	0.97951	0.979638	0.979766	0.979892	0.980012	0.980132	0.980251	0.980368
0.956445	0.963598	0.966633	0.967522	0.968052	0.968854	0.969678	0.970321	0.970955	0.971604	0.97218	0.972674	0.973148	0.973589	0.973963	0.974306	0.974637	0.974938	0.975203	0.975462	0.97571	0.975941	0.976158	0.976372	0.976582	0.976779	0.976972	0.977164	0.97735	0.977529	0.977705	0.977876	0.978039	0.978198	0.978356	0.978507	0.97865	0.978796	0.978938	0.979074	0.979211	0.979348	0.97948	0.979607	0.979735	0.97986	0.97998	0.9801	0.980219	0.980334
0.956254	0.963463	0.966507	0.967397	0.967934	0.968744	0.969573	0.970216	0.970855	0.971508	0.972082	0.972579	0.973058	0.9735	0.973876	0.974225	0.974561	0.974864	0.975134	0.975398	0.97565	0.975884	0.976105	0.976324	0.976536	0.976736	0.976932	0.977125	0.977312	0.977492	0.977669	0.97784	0.978004	0.978163	0.978322	0.978472	0.978617	0.978763	0.978905	0.979042	0.979179	0.979316	0.979447	0.979574	0.979702	0.979827	0.979946	0.980066	0.980184	0.9803
0.956097	0.963324	0.966375	0.967274	0.96782	0.968633	0.969463	0.970111	0.970754	0.971406	0.971982	0.972484	0.972965	0.973408	0.97379	0.974144	0.974483	0.974791	0.975067	0.975335	0.97559	0.975829	0.976055	0.976276	0.97649	0.976693	0.97689	0.977084	0.977273	0.977453	0.977631	0.977802	0.977967	0.978126	0.978284	0.978436	0.978582	0.978728	0.978871	0.979008	0.979145	0.979281	0.979412	0.979539	0.979666	0.979791	0.97991	0.980029	0.980147	0.980263
0.955895	0.963155	0.966233	0.967146	0.967694	0.968509	0.969345	0.969999	0.970641	0.971295	0.971877	0.972381	0.972864	0.973315	0.973702	0.974059	0.974404	0.974718	0.974998	0.975269	0.975529	0.975773	0.976001	0.976225	0.976442	0.976646	0.976844	0.97704	0.977229	0.97741	0.977588	0.97776	0.977925	0.978084	0.978244	0.978397	0.978542	0.978689	0.978832	0.978969	0.979105	0.979241	0.979372	0.979499	0.979625	0.97975	0.979869	0.979988	0.980106	0.980221
0.955674	0.962992	0.966097	0.967014	0.967562	0.968384	0.969226	0.969878	0.970523	0.971184	0.971769	0.972274	0.972765	0.973222	0.973612	0.973975	0.974326	0.974644	0.974928	0.975204	0.975469	0.975715	0.975946	0.976173	0.976392	0.976596	0.976796	0.976992	0.977182	0.977363	0.977542	0.977715	0.977879	0.97804	0.978201	0.978353	0.9785	0.978647	0.97879	0.978926	0.979062	0.979198	0.979328	0.979455	0.979582	0.979706	0.979825	0.979944	0.980062	0.980177
0.955482	0.962846	0.965963	0.966878	0.967432	0.96826	0.9691	0.969754	0.970406	0.97107	0.971657	0.972171	0.972668	0.973128	0.973525	0.973894	0.974249	0.974571	0.97486	0.975142	0.975409	0.975658	0.975892	0.97612	0.976339	0.976545	0.976746	0.976942	0.977132	0.977314	0.977493	0.977666	0.977832	0.977994	0.978155	0.978308	0.978455	0.978602	0.978744	0.97888	0.979016	0.979151	0.979282	0.979408	0.979535	0.979659	0.979778	0.979897	0.980014	0.980129
0.955291	0.962687	0.965814	0.966738	0.967297	0.968122	0.968967	0.969629	0.970284	0.970951	0.971546	0.972067	0.972567	0.973033	0.973438	0.973812	0.974171	0.974498	0.974792	0.975076	0.975346	0.975598	0.975834	0.976063	0.976284	0.976491	0.976691	0.976888	0.977079	0.977261	0.97744	0.977614	0.977782	0.977943	0.978105	0.978259	0.978406	0.978552	0.978694	0.97883	0.978965	0.979101	0.979231	0.979357	0.979484	0.979608	0.979727	0.979846	0.979963	0.980077
0.95508	0.962507	0.965658	0.966592	0.967147	0.967977	0.968831	0.969496	0.970154	0.970831	0.971434	0.971958	0.972465	0.97294	0.973349	0.973727	0.974091	0.974425	0.974721	0.975008	0.975282	0.975535	0.975771	0.976002	0.976224	0.976431	0.976631	0.976829	0.97702	0.977203	0.977384	0.977559	0.977726	0.977889	0.978051	0.978204	0.978351	0.978497	0.978639	0.978775	0.97891	0.979046	0.979176	0.979302	0.979429	0.979553	0.979672	0.97979	0.979907	0.98002
0.954847	0.962329	0.965501	0.966432	0.966992	0.967832	0.968691	0.969359	0.970028	0.970713	0.97132	0.971852	0.972367	0.972847	0.97326	0.973644	0.974015	0.97435	0.97465	0.97494	0.975216	0.975469	0.975708	0.975939	0.976161	0.976368	0.97657	0.976768	0.976959	0.977143	0.977325	0.9775	0.977668	0.977832	0.977994	0.978147	0.978293	0.978439	0.978581	0.978717	0.978852	0.978987	0.979117	0.979244	0.979371	0.979495	0.979613	0.979731	0.979847	0.97996
0.954639	0.96216	0.965336	0.966273	0.966842	0.967687	0.968549	0.969229	0.969906	0.970595	0.97121	0.971751	0.972272	0.972756	0.973175	0.973565	0.973938	0.974277	0.97458	0.974872	0.975148	0.975404	0.975642	0.975873	0.976096	0.976304	0.976506	0.976704	0.976897	0.977083	0.977264	0.97744	0.977609	0.977772	0.977934	0.978086	0.978233	0.978378	0.97852	0.978656	0.978792	0.978927	0.979057	0.979184	0.97931	0.979435	0.979553	0.97967	0.979786	0.979898
0.954423	0.961967	0.965162	0.966113	0.966686	0.967535	0.968411	0.9691	0.969781	0.970479	0.971104	0.97165	0.972175	0.972666	0.973092	0.973485	0.973861	0.974203	0.974507	0.9748	0.975078	0.975334	0.975573	0.975805	0.976028	0.976236	0.976438	0.976638	0.976832	0.977018	0.9772	0.977377	0.977546	0.977708	0.97787	0.978023	0.978169	0.978314	0.978457	0.978592	0.978728	0.978863	0.978994	0.97912	0.979247	0.979371	0.979488	0.979605	0.97972	0.979832
[truncated: 50 more columns]
