# Supplementary material for: Generalized Poincaré plots analysis of heart period dynamics in different physiological conditions: Trained vs. untrained men
Source: PLoS One. 2019 Jul 5;14(7):e0219281. doi: 10.1371/journal.pone.0219281 (PMC6611602; doi:10.1371/journal.pone.0219281)
Supplement: S2 Appendix — (ZIP) [file pone.0219281.s002.zip › Pearson matrices 100x100/Untrained subjects 3 conditions/Untr 6.xlsx]

## Sheet: Cont6REST
0.856087	0.800126	0.728823	0.673126	0.635654	0.614709	0.606702	0.605475	0.607309	0.608929	0.608534	0.606265	0.601752	0.595019	0.587321	0.581194	0.576624	0.573228	0.570409	0.56821	0.566516	0.564683	0.562581	0.560223	0.557837	0.556076	0.554376	0.553005	0.551634	0.54949	0.545959	0.541035	0.53482	0.528129	0.521915	0.516625	0.512259	0.509303	0.5074	0.506326	0.5055	0.504725	0.503693	0.502426	0.500908	0.499637	0.498301	0.496776	0.494669	0.491939
0.799798	0.732385	0.667411	0.622598	0.59695	0.586915	0.586862	0.591404	0.596761	0.600277	0.601176	0.599471	0.594995	0.588581	0.582414	0.577832	0.57469	0.572432	0.570687	0.569526	0.568522	0.567164	0.565451	0.563502	0.561817	0.560454	0.559209	0.558241	0.556905	0.554401	0.550359	0.544825	0.538316	0.531777	0.525966	0.521122	0.517496	0.515192	0.513886	0.513132	0.512471	0.511705	0.510691	0.509368	0.508118	0.507007	0.505765	0.504066	0.501693	0.498789
0.727919	0.666902	0.614609	0.583089	0.569547	0.568686	0.575073	0.583626	0.591078	0.595747	0.597133	0.595277	0.590768	0.585395	0.580667	0.577519	0.575554	0.574283	0.573497	0.57307	0.572486	0.571428	0.57	0.568577	0.567308	0.566305	0.565416	0.564579	0.562956	0.559902	0.555181	0.549182	0.542638	0.536386	0.530993	0.526771	0.523843	0.522145	0.521223	0.520635	0.519986	0.519221	0.518117	0.516928	0.51586	0.514846	0.513481	0.511486	0.508861	0.505767
0.671737	0.621701	0.582757	0.563564	0.559592	0.565528	0.576074	0.586732	0.595095	0.599913	0.600792	0.598442	0.5944	0.590024	0.586577	0.584525	0.583465	0.582985	0.58286	0.582803	0.582388	0.581448	0.580346	0.579215	0.578236	0.577475	0.576738	0.575689	0.573496	0.569662	0.564305	0.558034	0.551577	0.545625	0.540742	0.537157	0.534833	0.533536	0.532792	0.532196	0.531538	0.530663	0.529586	0.52851	0.527539	0.526424	0.524762	0.522437	0.519529	0.516115
0.63398	0.595935	0.569133	0.55953	0.562462	0.572644	0.585245	0.596614	0.60481	0.608745	0.608735	0.60638	0.602895	0.599521	0.597057	0.595825	0.595446	0.595511	0.59571	0.595752	0.595315	0.594543	0.59361	0.592679	0.591883	0.591234	0.590348	0.58875	0.585734	0.581146	0.575351	0.568995	0.562709	0.557178	0.552877	0.549878	0.547981	0.546887	0.546149	0.545536	0.544792	0.543894	0.542858	0.541834	0.540791	0.539394	0.537375	0.534693	0.531428	0.527677
0.613182	0.586092	0.568501	0.565678	0.572836	0.585053	0.598229	0.609209	0.616215	0.618918	0.618539	0.61638	0.613612	0.611059	0.609353	0.608736	0.608835	0.609173	0.609449	0.609395	0.609006	0.608301	0.607469	0.606662	0.605959	0.605182	0.603797	0.601382	0.597551	0.592417	0.58641	0.580106	0.57415	0.569154	0.565422	0.56287	0.56121	0.560154	0.559414	0.558732	0.557974	0.557074	0.556041	0.554956	0.553665	0.551908	0.549497	0.546425	0.542818	0.538796
0.605468	0.586411	0.575237	0.576529	0.585713	0.598492	0.611182	0.620804	0.626353	0.628426	0.62799	0.62632	0.624212	0.622334	0.621218	0.621057	0.621407	0.62182	0.62199	0.621927	0.621538	0.620852	0.620084	0.619354	0.618547	0.617309	0.615154	0.61192	0.60749	0.602066	0.596022	0.589967	0.584502	0.580066	0.5768	0.574514	0.572939	0.571916	0.571143	0.570459	0.569704	0.568781	0.567685	0.566388	0.564764	0.562608	0.559794	0.556384	0.552512	0.548297
0.604713	0.5914	0.584179	0.587528	0.59738	0.60975	0.621065	0.629157	0.633946	0.63581	0.635724	0.634603	0.633107	0.631803	0.631167	0.631286	0.631734	0.632062	0.632224	0.632139	0.631715	0.631038	0.63033	0.629521	0.628302	0.626346	0.623415	0.619572	0.614814	0.609288	0.603428	0.597817	0.592897	0.588946	0.585986	0.583827	0.582335	0.581322	0.580577	0.579909	0.579141	0.578152	0.57687	0.575284	0.573286	0.570729	0.567581	0.563922	0.559862	0.555544
0.607028	0.597187	0.592012	0.5962	0.605843	0.616982	0.626835	0.634168	0.638694	0.640833	0.641233	0.640682	0.639749	0.638949	0.63865	0.638922	0.639326	0.639674	0.639834	0.639708	0.639254	0.638616	0.637846	0.636671	0.634794	0.632112	0.628595	0.624413	0.619512	0.614113	0.60865	0.603557	0.599131	0.595524	0.59274	0.590712	0.589288	0.58834	0.587638	0.586971	0.586147	0.584987	0.583454	0.581538	0.579162	0.576281	0.572895	0.569057	0.564891	0.560485
0.609076	0.601105	0.596987	0.601267	0.609948	0.619842	0.629066	0.636193	0.64099	0.64359	0.644545	0.644559	0.644151	0.643739	0.643669	0.643961	0.644427	0.644808	0.644964	0.644805	0.644373	0.643685	0.642586	0.640808	0.638261	0.635025	0.631177	0.626832	0.622012	0.616962	0.611982	0.607376	0.603313	0.599927	0.597322	0.595422	0.594114	0.593238	0.592562	0.591853	0.590873	0.589486	0.587662	0.585404	0.582723	0.579614	0.576053	0.572105	0.567857	0.563386
0.609101	0.602294	0.598602	0.602255	0.61002	0.619547	0.628721	0.636185	0.64146	0.64461	0.646132	0.646687	0.6467	0.646577	0.646597	0.647004	0.647544	0.647969	0.648125	0.647988	0.647509	0.646517	0.644858	0.642457	0.639393	0.635836	0.631827	0.627536	0.623021	0.618412	0.613896	0.609651	0.605835	0.602668	0.600239	0.59851	0.597316	0.596493	0.595794	0.594946	0.593752	0.592099	0.589965	0.587424	0.584527	0.581247	0.577569	0.573542	0.569237	0.564752
0.607031	0.600765	0.596757	0.599888	0.60765	0.617386	0.627025	0.635022	0.640854	0.644561	0.646626	0.647615	0.647946	0.64796	0.648153	0.648679	0.649298	0.649764	0.649962	0.64978	0.649009	0.647485	0.645239	0.642349	0.638981	0.635269	0.631306	0.627285	0.62317	0.618992	0.61482	0.610825	0.607249	0.604296	0.602079	0.600509	0.599403	0.59858	0.597764	0.596717	0.59527	0.593325	0.590926	0.588182	0.58512	0.581717	0.577956	0.57388	0.56956	0.565173
0.602724	0.596225	0.592141	0.595744	0.604078	0.614501	0.624787	0.633386	0.63978	0.64402	0.646516	0.647828	0.648311	0.648529	0.648879	0.649522	0.650206	0.650735	0.6509	0.650433	0.649142	0.647055	0.644337	0.641153	0.637635	0.633962	0.630251	0.626594	0.622873	0.619008	0.615072	0.611319	0.607979	0.605268	0.603244	0.601802	0.600725	0.599808	0.59881	0.597523	0.595794	0.593595	0.590999	0.588096	0.584908	0.581417	0.577605	0.573513	0.569275	0.565109
0.595777	0.58962	0.586577	0.591197	0.600504	0.611744	0.622711	0.631882	0.63879	0.643435	0.646237	0.647686	0.648371	0.648763	0.649261	0.649992	0.65075	0.651255	0.651142	0.650159	0.648312	0.645759	0.642747	0.639414	0.635931	0.632492	0.629122	0.62583	0.622384	0.618725	0.615019	0.611508	0.608428	0.605935	0.604069	0.602684	0.601538	0.600461	0.599237	0.597679	0.595701	0.593308	0.590557	0.587531	0.584252	0.580705	0.57687	0.572838	0.568786	0.564886
0.587808	0.583225	0.581652	0.587621	0.597994	0.610062	0.621651	0.631324	0.638585	0.643478	0.64634	0.647923	0.648733	0.649253	0.649837	0.650646	0.651394	0.651627	0.65099	0.649439	0.647105	0.644229	0.641049	0.637731	0.634462	0.631339	0.628303	0.625246	0.621962	0.618501	0.615023	0.611774	0.608924	0.606605	0.604817	0.603383	0.602096	0.600806	0.599318	0.597511	0.595334	0.592777	0.589898	0.586772	0.583428	0.579849	0.576056	0.572168	0.568344	0.564661
0.581631	0.578575	0.57868	0.585946	0.597287	0.61002	0.622096	0.632042	0.639455	0.644277	0.647157	0.648769	0.649643	0.650215	0.650874	0.651689	0.652162	0.651853	0.650626	0.648555	0.645854	0.642781	0.639589	0.636461	0.633484	0.630666	0.627837	0.6249	0.621775	0.618522	0.615296	0.612277	0.60961	0.607382	0.605561	0.604	0.602512	0.600966	0.599231	0.597217	0.594864	0.592169	0.589181	0.585979	0.582594	0.57904	0.575355	0.57165	0.568017	0.564515
0.576995	0.575849	0.577448	0.585799	0.597852	0.611075	0.623364	0.633383	0.640612	0.645355	0.648187	0.64981	0.650706	0.651347	0.652022	0.652561	0.65248	0.651568	0.649804	0.647341	0.644424	0.641326	0.638311	0.635461	0.632773	0.630146	0.627424	0.624623	0.621691	0.61868	0.61568	0.612847	0.610283	0.608039	0.60611	0.604362	0.602634	0.600851	0.598913	0.596722	0.594226	0.591415	0.588343	0.585092	0.581721	0.578246	0.574706	0.571161	0.567692	0.564306
0.574857	0.57512	0.577825	0.586875	0.599414	0.612794	0.625079	0.634794	0.641838	0.646445	0.649229	0.650835	0.651784	0.652451	0.652855	0.652831	0.652135	0.650672	0.648499	0.645803	0.64285	0.639918	0.63717	0.634598	0.632093	0.629563	0.626967	0.624344	0.621648	0.618859	0.616045	0.613319	0.610752	0.608418	0.606319	0.604345	0.602393	0.600416	0.598303	0.595967	0.593352	0.590451	0.587323	0.58408	0.580773	0.577413	0.574008	0.570606	0.567247	0.56402
0.573702	0.575053	0.578478	0.588049	0.600765	0.614145	0.626107	0.635627	0.642527	0.647089	0.649859	0.651509	0.652468	0.652863	0.652716	0.652088	0.650853	0.648997	0.646602	0.64388	0.641095	0.638433	0.635966	0.633586	0.63119	0.628789	0.626368	0.623977	0.621503	0.618906	0.616203	0.613485	0.610843	0.608363	0.606061	0.603887	0.601764	0.599631	0.597384	0.594932	0.592228	0.589266	0.58614	0.582957	0.579746	0.576498	0.573219	0.569924	0.566714	0.563692
0.572876	0.574915	0.578926	0.588733	0.601502	0.614604	0.626416	0.635829	0.642713	0.64728	0.650088	0.651714	0.65239	0.652245	0.651512	0.650369	0.648766	0.64671	0.644309	0.64176	0.639248	0.636873	0.634617	0.632364	0.630105	0.62788	0.625685	0.623516	0.621242	0.618759	0.616069	0.613287	0.610517	0.607859	0.605383	0.603065	0.600812	0.59856	0.596205	0.593667	0.590899	0.58793	0.584862	0.581771	0.578657	0.57552	0.572342	0.569183	0.566161	0.563359
0.571735	0.574436	0.578775	0.588732	0.601325	0.614384	0.626168	0.635621	0.642536	0.647127	0.649858	0.651174	0.651313	0.650597	0.649379	0.647904	0.646127	0.644089	0.641869	0.639598	0.63738	0.635238	0.633133	0.631027	0.628948	0.626945	0.624967	0.623001	0.620842	0.618374	0.615623	0.612726	0.609797	0.60699	0.604399	0.601978	0.599625	0.597275	0.594839	0.592235	0.589451	0.586532	0.583554	0.580555	0.57754	0.574499	0.571445	0.56845	0.565627	0.563065
0.570417	0.573456	0.578049	0.587956	0.600651	0.613792	0.625679	0.635194	0.642108	0.646556	0.64894	0.64971	0.64928	0.648103	0.646588	0.644967	0.643233	0.641385	0.639448	0.637477	0.635511	0.633545	0.631596	0.629673	0.627813	0.626022	0.624245	0.622394	0.620249	0.617716	0.614857	0.611812	0.608754	0.605857	0.603189	0.600686	0.598246	0.595822	0.59332	0.590691	0.587942	0.585108	0.582218	0.579314	0.576391	0.573461	0.570551	0.56773	0.565131	0.562797
0.568551	0.571943	0.576666	0.586887	0.599821	0.613157	0.625135	0.634615	0.641295	0.645341	0.647157	0.64735	0.646476	0.645035	0.643407	0.641858	0.640325	0.638766	0.637137	0.635434	0.633666	0.631867	0.630102	0.628395	0.626745	0.625152	0.623487	0.621649	0.619432	0.616789	0.613788	0.610627	0.607502	0.604552	0.60182	0.599243	0.596738	0.594249	0.591715	0.589111	0.586433	0.58368	0.580882	0.578066	0.575245	0.572439	0.569679	0.567062	0.564682	0.56257
0.566348	0.569984	0.575266	0.585897	0.599126	0.612583	0.624483	0.633642	0.639859	0.643303	0.644522	0.644272	0.643152	0.641623	0.640096	0.638761	0.637524	0.636281	0.634931	0.633441	0.631849	0.630232	0.628677	0.627176	0.625722	0.62424	0.622588	0.620673	0.61834	0.615554	0.612443	0.609229	0.606069	0.603071	0.600276	0.597645	0.595079	0.592555	0.590038	0.587495	0.584888	0.582222	0.57951	0.57679	0.574081	0.571406	0.56883	0.566419	0.564255	0.562283
0.563975	0.56842	0.574267	0.585282	0.598653	0.611976	0.623446	0.632071	0.637638	0.640452	0.64122	0.640734	0.639544	0.638141	0.636845	0.635817	0.634904	0.63395	0.632823	0.631513	0.6301	0.628683	0.627327	0.626021	0.624677	0.623207	0.621478	0.619444	0.616963	0.614068	0.610913	0.607675	0.604478	0.601428	0.598589	0.595904	0.593303	0.590793	0.588329	0.585849	0.583322	0.580739	0.578117	0.575503	0.572912	0.570404	0.568022	0.565816	0.563792	0.561919
0.56238	0.567356	0.573611	0.58478	0.597993	0.610851	0.621747	0.629672	0.634565	0.6369	0.637422	0.636868	0.635816	0.634662	0.633692	0.633001	0.632384	0.631654	0.630708	0.629575	0.628353	0.627128	0.625962	0.624766	0.623435	0.621889	0.620041	0.617853	0.61526	0.61232	0.609143	0.605872	0.60263	0.599545	0.59666	0.593944	0.591358	0.5889	0.586496	0.584092	0.581645	0.579149	0.576633	0.574135	0.571701	0.569374	0.567186	0.565115	0.563187	0.561346
0.560947	0.566349	0.572788	0.583829	0.596614	0.608901	0.619055	0.626267	0.630649	0.632722	0.633176	0.632772	0.631992	0.63119	0.630578	0.630194	0.629807	0.629261	0.628495	0.627553	0.626518	0.625475	0.624419	0.623237	0.621834	0.62017	0.61817	0.615866	0.613225	0.610259	0.607048	0.603738	0.600469	0.597347	0.59444	0.591739	0.589207	0.586811	0.584482	0.582156	0.579794	0.577404	0.575006	0.572663	0.570402	0.568257	0.566197	0.564218	0.562325	0.560501
0.559489	0.56506	0.571434	0.582165	0.594415	0.605918	0.615316	0.621978	0.626072	0.628071	0.628684	0.628577	0.628176	0.627757	0.627467	0.62732	0.627124	0.626765	0.626196	0.625439	0.624577	0.623643	0.622603	0.621353	0.619834	0.618019	0.615901	0.613544	0.610871	0.607867	0.604618	0.601286	0.59799	0.594856	0.591971	0.589324	0.586857	0.584537	0.582286	0.580045	0.577786	0.575514	0.573273	0.5711	0.569011	0.566988	0.565014	0.563072	0.561199	0.559378
0.557617	0.563202	0.569459	0.579701	0.591114	0.601822	0.610632	0.616983	0.620999	0.623168	0.624109	0.624413	0.62442	0.62434	0.6243	0.624357	0.624356	0.624203	0.623825	0.623237	0.622483	0.621567	0.620463	0.6191	0.61743	0.615496	0.613322	0.610928	0.608211	0.60517	0.601902	0.598549	0.595249	0.592146	0.589318	0.586737	0.584349	0.58211	0.579944	0.577805	0.575661	0.573544	0.571471	0.569467	0.567494	0.565553	0.563616	0.561698	0.559833	0.558049
0.555357	0.561056	0.566778	0.576071	0.586646	0.596742	0.605229	0.611513	0.615719	0.61825	0.619635	0.620375	0.620742	0.620927	0.621108	0.621371	0.621587	0.621633	0.621427	0.620945	0.620209	0.619234	0.618021	0.616508	0.61472	0.612727	0.610514	0.608073	0.605318	0.602259	0.598974	0.595622	0.592356	0.589315	0.586557	0.584056	0.581752	0.5796	0.577535	0.575508	0.573513	0.571561	0.569655	0.567765	0.565871	0.563965	0.562054	0.560147	0.55832	0.556596
0.553084	0.557879	0.562512	0.570998	0.581032	0.590882	0.599369	0.605906	0.610521	0.613538	0.615396	0.616528	0.617187	0.617613	0.618017	0.618507	0.618927	0.619152	0.619053	0.61859	0.617797	0.616719	0.615361	0.613733	0.611892	0.609865	0.607608	0.605128	0.602356	0.599279	0.595991	0.592669	0.589464	0.586495	0.58382	0.581405	0.579188	0.577135	0.575177	0.573292	0.571457	0.569672	0.567881	0.566069	0.56421	0.562329	0.56043	0.55856	0.556791	0.555133
0.548625	0.552513	0.55661	0.564825	0.574844	0.584849	0.593707	0.600704	0.605839	0.609361	0.611651	0.613113	0.614027	0.614685	0.615317	0.61601	0.616609	0.61694	0.616856	0.61633	0.615439	0.614221	0.612753	0.611083	0.609221	0.607158	0.60486	0.602361	0.599563	0.596468	0.593194	0.589922	0.586783	0.583896	0.581309	0.578978	0.576851	0.574894	0.573072	0.571345	0.569675	0.568006	0.566296	0.564518	0.56268	0.560807	0.558941	0.557125	0.555419	0.553829
0.542471	0.546067	0.550199	0.558648	0.568971	0.579454	0.588804	0.596336	0.601987	0.605956	0.608589	0.6103	0.611438	0.612313	0.61314	0.614006	0.6147	0.615034	0.614874	0.614244	0.61321	0.611879	0.610372	0.608687	0.606789	0.604679	0.602355	0.59982	0.596989	0.593887	0.590649	0.587432	0.584371	0.581574	0.579067	0.576816	0.574777	0.572952	0.571282	0.569718	0.568163	0.566574	0.564894	0.563133	0.561298	0.559453	0.557635	0.555877	0.554236	0.552724
0.535853	0.539696	0.544285	0.553167	0.564055	0.575057	0.584945	0.592988	0.599075	0.603371	0.606229	0.608143	0.609478	0.610533	0.611522	0.612468	0.613149	0.613389	0.613109	0.612324	0.611166	0.609788	0.60826	0.606532	0.604579	0.602434	0.600064	0.597482	0.594623	0.59154	0.588348	0.585204	0.582231	0.579511	0.577081	0.57491	0.572996	0.57132	0.569809	0.568354	0.566874	0.565311	0.563644	0.561882	0.560071	0.558269	0.556503	0.554805	0.55324	0.551821
0.529888	0.534313	0.539424	0.548943	0.560359	0.571891	0.582269	0.590719	0.597098	0.601579	0.604606	0.606684	0.608174	0.609371	0.61042	0.611333	0.611898	0.611997	0.611543	0.610619	0.6094	0.607991	0.606412	0.604618	0.602619	0.600417	0.597989	0.595364	0.592502	0.589451	0.586323	0.583263	0.580364	0.577718	0.575362	0.573309	0.57154	0.570017	0.568611	0.567225	0.565766	0.564211	0.562539	0.560798	0.559025	0.557268	0.555558	0.553932	0.552455	0.551125
0.525069	0.52999	0.53581	0.545878	0.557831	0.569835	0.580584	0.58928	0.5958	0.600411	0.603571	0.605776	0.607384	0.608622	0.609617	0.610394	0.610797	0.610701	0.610089	0.609087	0.607823	0.606353	0.604696	0.602847	0.600782	0.598514	0.596039	0.593398	0.590554	0.587555	0.584508	0.581519	0.578691	0.576118	0.573876	0.571961	0.57034	0.568918	0.567576	0.566208	0.564754	0.563191	0.561537	0.559829	0.558098	0.556392	0.554749	0.553205	0.551811	0.550574
0.521073	0.526801	0.533226	0.543865	0.556284	0.56862	0.579562	0.588353	0.594966	0.599684	0.602947	0.605246	0.606873	0.608037	0.608878	0.609474	0.609662	0.609388	0.60868	0.607615	0.606278	0.604721	0.602999	0.601078	0.598945	0.596629	0.594136	0.591505	0.588704	0.585781	0.582802	0.579883	0.577129	0.574668	0.57256	0.570786	0.569263	0.567901	0.566574	0.565209	0.563746	0.562198	0.560575	0.558907	0.557224	0.555582	0.554014	0.552547	0.551243	0.550094
0.518419	0.524702	0.531716	0.542803	0.555503	0.567972	0.578962	0.587808	0.594499	0.599295	0.602625	0.604919	0.60645	0.60744	0.608082	0.608443	0.608436	0.608049	0.607263	0.606114	0.604679	0.603047	0.601247	0.599257	0.597076	0.594743	0.592258	0.589663	0.586934	0.584075	0.581163	0.578316	0.575671	0.573344	0.571373	0.569692	0.568227	0.56688	0.565554	0.56418	0.562729	0.56121	0.559626	0.558004	0.556381	0.554809	0.553314	0.551931	0.550712	0.549669
0.51664	0.523527	0.530962	0.542268	0.555039	0.56752	0.578533	0.587441	0.594192	0.599037	0.602342	0.604519	0.60586	0.606633	0.607025	0.607176	0.60704	0.606563	0.605684	0.604431	0.602914	0.6012	0.599333	0.597299	0.595104	0.59278	0.590332	0.587806	0.585138	0.582343	0.579502	0.576762	0.574248	0.572057	0.570178	0.568553	0.567103	0.565759	0.564426	0.563063	0.561639	0.560157	0.558619	0.557056	0.555499	0.553996	0.55258	0.55128	0.550168	0.54922
0.515697	0.522933	0.530544	0.541887	0.554644	0.567128	0.578187	0.587142	0.593928	0.598731	0.601902	0.603871	0.604981	0.605494	0.60567	0.605689	0.60546	0.604887	0.6039	0.60256	0.600955	0.599174	0.597268	0.595221	0.593036	0.59075	0.588371	0.585903	0.583292	0.580562	0.577824	0.575214	0.572837	0.57074	0.568919	0.567313	0.565868	0.564519	0.563196	0.561858	0.56047	0.559033	0.557553	0.556057	0.554566	0.553138	0.551802	0.550606	0.549589	0.548751
0.515037	0.522421	0.53006	0.541377	0.554139	0.566669	0.577773	0.586761	0.593496	0.59815	0.601098	0.602826	0.603667	0.603961	0.604008	0.603938	0.603615	0.602935	0.601861	0.60043	0.598759	0.596947	0.595035	0.593002	0.590857	0.588641	0.586322	0.583907	0.581352	0.578719	0.576111	0.573638	0.571358	0.569323	0.567524	0.565927	0.56448	0.563142	0.561845	0.560542	0.559197	0.557819	0.556406	0.554977	0.553559	0.552206	0.550972	0.549872	0.548969	0.548219
0.514273	0.521668	0.529279	0.540629	0.553466	0.566058	0.577199	0.586133	0.592707	0.597126	0.599822	0.601273	0.601892	0.602059	0.602022	0.601862	0.601434	0.600668	0.599505	0.598012	0.596324	0.594521	0.592629	0.59064	0.588568	0.586415	0.584153	0.581791	0.579326	0.576818	0.574346	0.571972	0.569757	0.567748	0.565962	0.564367	0.562934	0.561624	0.560362	0.559102	0.557816	0.556505	0.55516	0.553804	0.552461	0.551209	0.550072	0.549088	0.548277	0.547579
0.513087	0.520489	0.528206	0.539703	0.55264	0.56528	0.576365	0.585127	0.591452	0.595602	0.598006	0.599225	0.599711	0.599793	0.599669	0.599408	0.5989	0.598051	0.596834	0.595338	0.593677	0.591908	0.590069	0.588156	0.586154	0.584064	0.58186	0.579585	0.577238	0.57486	0.572485	0.570176	0.567991	0.566	0.564224	0.562645	0.561242	0.559968	0.558751	0.55755	0.556329	0.555086	0.553816	0.552537	0.551295	0.550143	0.549125	0.548237	0.547481	0.546814
0.511612	0.519192	0.527144	0.538783	0.551767	0.56434	0.575228	0.583718	0.589745	0.593577	0.59573	0.596801	0.597194	0.597188	0.596967	0.59663	0.596046	0.595154	0.593945	0.592491	0.59088	0.589173	0.587415	0.585578	0.583647	0.581623	0.579509	0.577346	0.57512	0.572834	0.570521	0.568245	0.566083	0.564108	0.562351	0.560804	0.559439	0.558212	0.557053	0.555915	0.554761	0.553594	0.552405	0.551229	0.550091	0.549059	0.548139	0.547311	0.54659	0.545957
0.510198	0.518075	0.526192	0.537878	0.550781	0.563128	0.573716	0.581876	0.587558	0.59112	0.593117	0.594091	0.594398	0.5943	0.594009	0.5936	0.592978	0.592099	0.59094	0.589547	0.588007	0.586386	0.58471	0.582949	0.581089	0.579157	0.577156	0.57511	0.572971	0.570745	0.568466	0.566215	0.564073	0.562121	0.560398	0.558891	0.557574	0.556406	0.555309	0.554237	0.553158	0.552072	0.550988	0.549917	0.548899	0.547968	0.547112	0.546325	0.545641	0.545029
0.509101	0.517098	0.52524	0.536828	0.549477	0.561498	0.571727	0.579515	0.584909	0.588308	0.590208	0.5911	0.591319	0.591157	0.590801	0.590362	0.589762	0.588938	0.587845	0.586531	0.585083	0.583551	0.581959	0.580275	0.57851	0.576694	0.57481	0.572848	0.570766	0.568573	0.566321	0.564093	0.561977	0.560062	0.558382	0.556924	0.555668	0.554563	0.553531	0.552533	0.551533	0.550554	0.549575	0.548626	0.54771	0.546846	0.546035	0.545291	0.544631	0.544029
0.507956	0.515963	0.524009	0.535332	0.547642	0.559292	0.569135	0.576628	0.581864	0.585177	0.587005	0.587816	0.587978	0.587758	0.587379	0.58697	0.586433	0.58568	0.584674	0.583458	0.582107	0.580669	0.579161	0.577577	0.575931	0.574235	0.572439	0.570532	0.568482	0.566317	0.56409	0.56189	0.559813	0.557943	0.556315	0.55492	0.553729	0.552689	0.551731	0.550811	0.549916	0.549042	0.548186	0.547339	0.546493	0.545679	0.544916	0.544201	0.543556	0.542962
0.506572	0.514466	0.52224	0.533225	0.545165	0.556426	0.565976	0.573324	0.578489	0.581742	0.583497	0.584259	0.58437	0.584136	0.583799	0.583465	0.583008	0.582349	0.581446	0.580336	0.57909	0.577748	0.576349	0.574888	0.573367	0.57176	0.570021	0.568146	0.566123	0.563984	0.561785	0.559625	0.557596	0.555781	0.554219	0.552889	0.551764	0.550798	0.549918	0.549103	0.548314	0.547563	0.546809	0.546033	0.545241	0.544478	0.543748	0.543053	0.542419	0.541842
0.504745	0.51233	0.51979	0.530421	0.541982	0.552961	0.562379	0.569673	0.574792	0.577982	0.579699	0.58042	0.58053	0.580354	0.580109	0.579868	0.579516	0.578969	0.57818	0.577186	0.57605	0.57483	0.57356	0.572227	0.570795	0.569247	0.56754	0.565693	0.563697	0.561585	0.559426	0.557315	0.555343	0.553598	0.552102	0.550838	0.549788	0.548902	0.548126	0.547419	0.546753	0.546105	0.545422	0.5447	0.54396	0.543235	0.542527	0.541847	0.541232	0.540695
0.502168	0.50948	0.516636	0.526921	0.538234	0.549115	0.558506	0.565771	0.570836	0.573998	0.57568	0.576409	0.576593	0.576524	0.576386	0.576261	0.576029	0.575602	0.574937	0.574064	0.573061	0.57198	0.570842	0.569601	0.568228	0.566712	0.565033	0.563212	0.561241	0.559166	0.557057	0.555004	0.553103	0.551426	0.549998	0.548809	0.547839	0.547058	0.546392	0.545808	0.545247	0.544669	0.544039	0.543368	0.542668	0.541967	0.541278	0.540619	0.540045	0.539541
0.499008	0.506027	0.512879	0.522966	0.534228	0.545115	0.554495	0.561712	0.566752	0.569881	0.571577	0.572392	0.572696	0.572747	0.572735	0.572738	0.572633	0.572334	0.571794	0.571063	0.570207	0.569263	0.568218	0.567034	0.565693	0.564204	0.56255	0.560752	0.558814	0.556785	0.554732	0.552751	0.550918	0.54931	0.547957	0.546847	0.545984	0.545314	0.544773	0.544293	0.543803	0.543277	0.542697	0.542065	0.541391	0.540709	0.540043	0.539424	0.538884	0.538406
0.495313	0.502048	0.508789	0.518907	0.530228	0.541125	0.550455	0.557644	0.562643	0.565781	0.567567	0.568511	0.568942	0.569125	0.569248	0.569384	0.56941	0.569236	0.568839	0.568259	0.567546	0.566697	0.565708	0.564554	0.563237	0.561771	0.560138	0.558367	0.55647	0.554495	0.552512	0.550597	0.548832	0.547298	0.546024	0.545022	0.544271	0.543726	0.543289	0.54288	0.542442	0.541966	0.541423	0.540816	0.540161	0.539503	0.538876	0.538293	0.53778	0.537313
0.491113	0.497829	0.504707	0.514943	0.526294	0.53714	0.546436	0.553578	0.558585	0.561817	0.563739	0.564818	0.565388	0.565711	0.565973	0.566244	0.566401	0.566368	0.566119	0.565681	0.565062	0.564268	0.563306	0.562173	0.560878	0.559429	0.55782	0.556085	0.554236	0.552327	0.550406	0.548557	0.546866	0.545413	0.544248	0.543359	0.542734	0.542293	0.541927	0.541569	0.541179	0.540738	0.540218	0.539629	0.538997	0.538377	0.537785	0.537229	0.536727	0.536258
0.486948	0.493878	0.500919	0.511185	0.52247	0.533268	0.542503	0.549649	0.554751	0.558121	0.560181	0.561399	0.562109	0.562574	0.562978	0.563384	0.563679	0.563788	0.563674	0.563324	0.562756	0.561984	0.56104	0.559926	0.558643	0.557215	0.555638	0.553946	0.552157	0.550303	0.548444	0.546667	0.545057	0.543714	0.542663	0.541902	0.541381	0.54101	0.540693	0.540381	0.540025	0.539603	0.539099	0.538531	0.537935	0.537349	0.536783	0.53624	0.535738	0.535276
0.483232	0.490292	0.49733	0.507507	0.518734	0.529465	0.538711	0.54596	0.551205	0.554714	0.556913	0.558268	0.559123	0.559738	0.560281	0.560824	0.561254	0.561485	0.561449	0.561142	0.56059	0.559834	0.558907	0.557801	0.556534	0.555133	0.553595	0.551958	0.550216	0.548418	0.546628	0.54493	0.543431	0.542207	0.541284	0.540627	0.540175	0.539852	0.539577	0.539297	0.538959	0.53855	0.538064	0.537531	0.536966	0.536404	0.535849	0.535309	0.534817	0.534349
0.479645	0.486667	0.493634	0.503784	0.514977	0.525766	0.535154	0.542563	0.547953	0.551597	0.553924	0.555432	0.556448	0.557212	0.557891	0.558556	0.559091	0.559383	0.559375	0.559079	0.55854	0.557801	0.556878	0.555783	0.55454	0.553173	0.551685	0.550087	0.548393	0.54666	0.544951	0.543366	0.541989	0.540893	0.540074	0.539486	0.539079	0.538794	0.538548	0.538283	0.537955	0.537562	0.537108	0.536601	0.536056	0.535503	0.534952	0.534425	0.533933	0.533451
0.475918	0.482926	0.48993	0.500111	0.51144	0.522426	0.531996	0.539551	0.545063	0.548815	0.551296	0.552973	0.554148	0.555039	0.555822	0.556569	0.557144	0.557445	0.557438	0.55715	0.556628	0.555887	0.55497	0.553894	0.552681	0.551357	0.549903	0.548347	0.546711	0.545057	0.543462	0.542004	0.540755	0.539761	0.53901	0.538463	0.538089	0.537829	0.537596	0.537337	0.537023	0.536659	0.536226	0.535732	0.535192	0.534643	0.534109	0.533589	0.533089	0.532587
0.472241	0.479312	0.486423	0.49683	0.508411	0.519596	0.529305	0.536955	0.542545	0.546443	0.549094	0.550931	0.55222	0.553195	0.554037	0.554802	0.555367	0.555657	0.555652	0.555377	0.554848	0.554109	0.553206	0.552154	0.550977	0.549683	0.548265	0.546761	0.545201	0.54366	0.542192	0.54086	0.539712	0.538784	0.538072	0.537555	0.537204	0.536954	0.536724	0.536477	0.536188	0.53584	0.535415	0.534921	0.534384	0.533854	0.533332	0.532811	0.532296	0.531778
0.468753	0.475984	0.483433	0.49415	0.505941	0.517253	0.527028	0.534721	0.540441	0.544501	0.547308	0.549245	0.550598	0.55161	0.552451	0.553192	0.553735	0.554018	0.55402	0.553732	0.5532	0.552472	0.551588	0.550567	0.549413	0.54815	0.546782	0.54535	0.543898	0.542483	0.54114	0.539908	0.538825	0.537934	0.53725	0.536756	0.536414	0.536165	0.535945	0.535721	0.535444	0.535101	0.534671	0.534178	0.533661	0.533146	0.532628	0.532096	0.531567	0.531062
0.465695	0.473387	0.481198	0.492113	0.504005	0.515341	0.525112	0.532914	0.538783	0.542987	0.545872	0.54785	0.549216	0.550207	0.551007	0.551713	0.552241	0.552526	0.552506	0.55221	0.551684	0.550971	0.550114	0.54911	0.547984	0.546767	0.545469	0.54414	0.542814	0.541521	0.540276	0.539107	0.538061	0.537196	0.536535	0.536049	0.535707	0.535467	0.535267	0.535053	0.534777	0.534426	0.533995	0.533521	0.53302	0.532512	0.531986	0.531445	0.530929	0.53049
0.463641	0.471638	0.479593	0.490558	0.502426	0.513714	0.523574	0.531509	0.537507	0.541767	0.544671	0.546643	0.547972	0.548908	0.549665	0.550348	0.550871	0.551125	0.551089	0.550795	0.550282	0.549593	0.54875	0.54777	0.546686	0.545537	0.544341	0.543135	0.541929	0.540733	0.539551	0.538419	0.537398	0.536556	0.535903	0.535419	0.535085	0.534863	0.534672	0.534457	0.534173	0.533819	0.533405	0.532947	0.532453	0.53194	0.531407	0.530878	0.530425	0.530085
0.462163	0.47024	0.478217	0.489133	0.500937	0.51231	0.522299	0.530352	0.536394	0.540661	0.543553	0.545482	0.546752	0.547638	0.548365	0.549038	0.549525	0.549759	0.549722	0.549439	0.54895	0.548277	0.547457	0.546516	0.545496	0.544447	0.543372	0.542286	0.541178	0.540046	0.538903	0.537799	0.536804	0.535972	0.535322	0.534845	0.534531	0.534318	0.534128	0.533906	0.53362	0.533281	0.53288	0.532426	0.531928	0.531408	0.530888	0.530419	0.530062	0.529833
0.46079	0.468873	0.476805	0.487665	0.499571	0.511083	0.521192	0.529281	0.535323	0.539575	0.542421	0.544288	0.545502	0.546356	0.547068	0.547702	0.548166	0.548396	0.548368	0.54811	0.547641	0.546992	0.546212	0.545333	0.544412	0.543482	0.542528	0.541541	0.540499	0.53941	0.538298	0.537222	0.536239	0.535411	0.53477	0.534314	0.53401	0.533801	0.533605	0.533382	0.533111	0.532782	0.532383	0.531922	0.531419	0.530913	0.530449	0.53007	0.529822	0.52969
0.459366	0.467399	0.475299	0.486299	0.49837	0.510015	0.520158	0.528238	0.534258	0.538457	0.541235	0.54304	0.544217	0.545052	0.545724	0.546333	0.546792	0.547029	0.547026	0.546789	0.546347	0.54574	0.545022	0.544241	0.54344	0.542633	0.541778	0.540859	0.539863	0.538808	0.537725	0.536663	0.535686	0.534869	0.534249	0.533805	0.533506	0.533293	0.533097	0.532889	0.532627	0.532298	0.53189	0.531424	0.530933	0.530481	0.530103	0.529829	0.529676	0.529609
0.457804	0.46583	0.473934	0.485139	0.497361	0.509039	0.519165	0.527212	0.533169	0.53729	0.539997	0.541757	0.542909	0.543701	0.544346	0.544949	0.545415	0.545676	0.545693	0.545484	0.545087	0.544545	0.543926	0.543266	0.542588	0.54188	0.541094	0.540224	0.539264	0.53824	0.537172	0.536116	0.53515	0.534355	0.533749	0.533313	0.533012	0.5328	0.532619	0.532419	0.532157	0.531818	0.531402	0.530948	0.53051	0.530139	0.529862	0.52968	0.529592	0.529566
0.456178	0.464511	0.47288	0.484256	0.496496	0.508135	0.518206	0.526169	0.532029	0.536065	0.538718	0.540448	0.541552	0.542314	0.542952	0.543561	0.54405	0.544328	0.544373	0.544212	0.543882	0.543443	0.542946	0.542411	0.541834	0.541195	0.540457	0.539622	0.538695	0.537686	0.536625	0.53558	0.534635	0.533855	0.533258	0.532822	0.532523	0.532326	0.532154	0.531955	0.531683	0.531336	0.530932	0.530529	0.530171	0.529897	0.529709	0.529591	0.529544	0.529547
0.455156	0.46375	0.472274	0.483597	0.495738	0.507277	0.51723	0.525067	0.530824	0.534794	0.537411	0.539086	0.540156	0.540909	0.541552	0.542184	0.542689	0.542992	0.543084	0.542994	0.542774	0.542461	0.54209	0.541655	0.541145	0.540552	0.539848	0.539046	0.538134	0.537131	0.53608	0.535056	0.534127	0.533355	0.532759	0.532327	0.532046	0.531858	0.531688	0.53148	0.531201	0.530865	0.530513	0.53019	0.529926	0.529739	0.529614	0.529537	0.529519	0.529544
0.454563	0.463268	0.47167	0.482861	0.494894	0.506307	0.516124	0.523845	0.529525	0.53345	0.536006	0.537645	0.538705	0.539465	0.540134	0.540783	0.541314	0.541663	0.541826	0.541849	0.541758	0.541574	0.541306	0.54094	0.540478	0.53992	0.539249	0.538463	0.537558	0.536565	0.535535	0.534528	0.53361	0.532842	0.532252	0.531839	0.531568	0.531383	0.531205	0.530989	0.530721	0.530437	0.530165	0.529937	0.529759	0.529634	0.529551	0.529504	0.529509	0.529557
0.454058	0.462567	0.470853	0.481968	0.493893	0.505175	0.514866	0.522496	0.528118	0.531976	0.534495	0.536126	0.537196	0.537987	0.538677	0.539354	0.539931	0.540349	0.540625	0.540779	0.540822	0.540745	0.540549	0.540234	0.53981	0.539288	0.538633	0.537856	0.536962	0.53599	0.534979	0.533987	0.533076	0.532318	0.531749	0.531347	0.531078	0.530883	0.530698	0.530494	0.530275	0.530072	0.529896	0.529755	0.52964	0.529558	0.529506	0.529484	0.529513	0.529569
0.453146	0.461636	0.469926	0.480958	0.492758	0.503898	0.51348	0.521035	0.526582	0.5304	0.532909	0.534552	0.535658	0.536473	0.537194	0.537919	0.538562	0.539093	0.539501	0.539794	0.539948	0.539945	0.539803	0.539532	0.539146	0.538642	0.537998	0.537231	0.536357	0.535407	0.534415	0.533435	0.532537	0.5318	0.531241	0.530841	0.530562	0.530361	0.530187	0.530031	0.529892	0.529785	0.529698	0.529622	0.529552	0.529502	0.529475	0.52948	0.529519	0.529599
0.452153	0.46068	0.468874	0.479764	0.491404	0.502426	0.511926	0.519402	0.524908	0.528716	0.531241	0.532925	0.53406	0.53491	0.535683	0.536477	0.537239	0.537908	0.53846	0.538867	0.539095	0.539147	0.539049	0.538817	0.538449	0.537955	0.537321	0.536575	0.535724	0.534794	0.533816	0.53285	0.531976	0.53125	0.530695	0.530289	0.530006	0.529817	0.52969	0.529613	0.529569	0.529551	0.529529	0.529498	0.529461	0.529439	0.529441	0.529461	0.529527	0.529634
0.451105	0.459476	0.467505	0.478232	0.489768	0.500727	0.510155	0.517592	0.523094	0.526923	0.529495	0.531213	0.53239	0.5333	0.534155	0.535078	0.535989	0.536806	0.537475	0.537956	0.538235	0.538327	0.538266	0.538052	0.537694	0.53721	0.536596	0.535871	0.535039	0.534123	0.533161	0.532223	0.531364	0.530648	0.530091	0.529684	0.529415	0.529274	0.529225	0.529241	0.529286	0.529332	0.529355	0.529356	0.529349	0.52936	0.529383	0.529432	0.529527	0.52965
0.449574	0.457798	0.465711	0.476389	0.487916	0.498817	0.508215	0.515655	0.521183	0.525062	0.527673	0.529439	0.530687	0.531695	0.532693	0.533781	0.534845	0.535779	0.536521	0.537046	0.537358	0.537483	0.537438	0.53723	0.536882	0.536417	0.535821	0.535112	0.534291	0.533394	0.532462	0.531546	0.530703	0.529991	0.529437	0.529046	0.528826	0.528763	0.528807	0.528909	0.529015	0.529104	0.529159	0.529194	0.529223	0.529259	0.529315	0.529395	0.529506	0.529633
0.447647	0.455818	0.463763	0.474499	0.485973	0.496846	0.506249	0.513713	0.519287	0.523201	0.525861	0.527706	0.529066	0.530231	0.531408	0.532651	0.533831	0.534835	0.535612	0.536161	0.536499	0.536635	0.536593	0.536393	0.536063	0.535611	0.535025	0.534324	0.533523	0.532659	0.531755	0.530859	0.530026	0.52932	0.528784	0.528442	0.528298	0.528327	0.528455	0.528617	0.528763	0.528883	0.528973	0.529046	0.529104	0.529177	0.529264	0.529359	0.529475	0.529624
0.445637	0.453911	0.461981	0.472643	0.484075	0.494945	0.504362	0.51186	0.517458	0.521414	0.524155	0.526124	0.527652	0.529007	0.53034	0.531696	0.532938	0.53397	0.534761	0.53533	0.535672	0.535804	0.535767	0.535582	0.535259	0.534812	0.534229	0.533547	0.532783	0.53195	0.531072	0.530191	0.529366	0.528678	0.528191	0.527924	0.52787	0.527981	0.528165	0.528364	0.528542	0.528698	0.528827	0.52893	0.529026	0.52913	0.529232	0.529335	0.529473	0.529661
0.443867	0.452293	0.460233	0.470835	0.48226	0.493137	0.502578	0.510087	0.515719	0.519754	0.522624	0.524768	0.526494	0.528007	0.529452	0.530866	0.53213	0.533169	0.533975	0.534542	0.534877	0.535011	0.534986	0.534804	0.534482	0.534035	0.53347	0.532825	0.532094	0.531291	0.530428	0.529556	0.52875	0.528111	0.527697	0.527517	0.527545	0.527711	0.527931	0.528161	0.528375	0.528571	0.528729	0.52887	0.528997	0.529117	0.529227	0.529353	0.52953	0.529763
0.442415	0.450571	0.458452	0.469058	0.480496	0.4914	0.500848	0.508386	0.514093	0.518259	0.521309	0.523659	0.525547	0.527172	0.528674	0.530106	0.531374	0.532426	0.533228	0.533783	0.534117	0.534261	0.534237	0.534056	0.533732	0.533301	0.532771	0.53216	0.531461	0.530674	0.529821	0.528967	0.528209	0.527641	0.527314	0.527214	0.527297	0.527499	0.52775	0.528017	0.528271	0.528496	0.52869	0.528862	0.529005	0.529133	0.529268	0.529433	0.529655	0.529927
0.440476	0.448672	0.456625	0.467281	0.478769	0.489688	0.499167	0.506778	0.512615	0.516965	0.520228	0.522745	0.524748	0.526432	0.527954	0.529391	0.530671	0.531717	0.532505	0.533057	0.533399	0.533545	0.533521	0.533338	0.53303	0.532632	0.532133	0.531552	0.530869	0.530093	0.529258	0.52845	0.527761	0.52728	0.527033	0.526988	0.527108	0.527341	0.527629	0.527936	0.528219	0.52848	0.528705	0.528891	0.529044	0.529198	0.529372	0.529581	0.529843	0.530121
0.438635	0.446921	0.45494	0.465652	0.477151	0.488096	0.497647	0.505389	0.511414	0.515983	0.519412	0.52204	0.524096	0.525792	0.527311	0.528756	0.530025	0.531052	0.531832	0.53239	0.532729	0.532871	0.532842	0.532672	0.532396	0.532027	0.531557	0.530993	0.530323	0.529563	0.528771	0.528031	0.527427	0.527025	0.526833	0.526825	0.526976	0.527246	0.527574	0.527911	0.528231	0.528521	0.528761	0.528956	0.529134	0.529327	0.529546	0.529796	0.530065	0.530328
0.436983	0.445324	0.453406	0.464122	0.475645	0.486665	0.496354	0.50429	0.510542	0.515273	0.518807	0.521479	0.523536	0.525222	0.526743	0.52817	0.529415	0.53043	0.531211	0.531762	0.532092	0.532225	0.532206	0.532067	0.531819	0.531478	0.531024	0.530473	0.529818	0.529098	0.528371	0.527713	0.527188	0.52684	0.526685	0.526709	0.526897	0.527209	0.527569	0.527943	0.528292	0.528596	0.528843	0.529063	0.529279	0.529517	0.529778	0.530039	0.530293	0.530546
0.435438	0.443848	0.451934	0.462677	0.474286	0.485459	0.495355	0.503527	0.509938	0.514766	0.518332	0.520994	0.523032	0.524712	0.526211	0.527608	0.528836	0.529848	0.530619	0.531157	0.531474	0.531612	0.531622	0.531509	0.531288	0.530962	0.53052	0.529984	0.529365	0.528706	0.528058	0.527478	0.527006	0.526696	0.526572	0.526636	0.526868	0.527212	0.52761	0.528013	0.528375	0.528686	0.528956	0.529215	0.529478	0.529759	0.530031	0.53028	0.530526	0.530789
0.434015	0.442403	0.450531	0.461379	0.473168	0.484569	0.494717	0.503041	0.509538	0.514384	0.517925	0.520554	0.522578	0.52423	0.525692	0.527068	0.528288	0.529286	0.53004	0.53056	0.530879	0.531043	0.531077	0.530991	0.530784	0.530469	0.530041	0.529537	0.528973	0.52839	0.527818	0.527291	0.526856	0.526578	0.526496	0.526606	0.526874	0.527256	0.527683	0.528099	0.528468	0.528802	0.529111	0.529416	0.529723	0.530017	0.53028	0.530523	0.530781	0.531078
0.432527	0.440994	0.449278	0.46036	0.47241	0.484086	0.494373	0.502765	0.509257	0.514057	0.517546	0.52015	0.522135	0.523743	0.525178	0.526543	0.527743	0.528719	0.529451	0.529969	0.530311	0.530498	0.530558	0.530487	0.53029	0.529988	0.529591	0.52914	0.528647	0.528137	0.527617	0.527125	0.526724	0.52649	0.526457	0.526606	0.526914	0.527326	0.527765	0.528187	0.52858	0.528953	0.529308	0.529658	0.529978	0.530265	0.530524	0.530782	0.531077	0.531429
0.431183	0.439856	0.448441	0.459811	0.472156	0.483945	0.494269	0.502626	0.509042	0.513765	0.517215	0.519767	0.521699	0.523273	0.524691	0.526029	0.527202	0.528152	0.528879	0.529418	0.529781	0.529991	0.530065	0.530002	0.529817	0.529546	0.529201	0.528817	0.528394	0.527932	0.527448	0.526989	0.526634	0.526451	0.52646	0.526652	0.526988	0.527413	0.527858	0.528305	0.528736	0.529155	0.529556	0.529918	0.530232	0.530517	0.530793	0.53109	0.531442	0.531854
0.430241	0.439285	0.448169	0.459841	0.472251	0.484035	0.494285	0.50253	0.508842	0.51351	0.516894	0.519381	0.52127	0.522822	0.524208	0.525514	0.526657	0.5276	0.528346	0.528903	0.529286	0.529506	0.529586	0.529534	0.52938	0.52916	0.528882	0.528564	0.528188	0.527761	0.527309	0.526898	0.526596	0.526458	0.52651	0.526732	0.527081	0.527512	0.527981	0.528466	0.528944	0.529409	0.529821	0.530176	0.530489	0.530793	0.53111	0.531467	0.531879	0.532339
0.430018	0.439299	0.448471	0.460139	0.472497	0.484168	0.494275	0.502397	0.508641	0.513231	0.516539	0.518976	0.520839	0.522356	0.52371	0.524986	0.52612	0.52708	0.527841	0.528412	0.528799	0.529022	0.529111	0.529089	0.528986	0.528833	0.528623	0.528352	0.528009	0.527616	0.527212	0.526855	0.526599	0.526506	0.52659	0.526825	0.527182	0.527637	0.528145	0.528676	0.5292	0.529676	0.53008	0.530433	0.530766	0.531112	0.531491	0.531909	0.532371	0.532838
0.430138	0.439725	0.448839	0.460432	0.472661	0.484183	0.494167	0.502219	0.50838	0.51289	0.516141	0.518549	0.520381	0.521872	0.523202	0.524469	0.525614	0.526579	0.527347	0.527914	0.528298	0.528529	0.528649	0.528678	0.528644	0.528561	0.5284	0.528166	0.527858	0.527511	0.527161	0.526852	0.526642	0.526581	0.52668	0.526925	0.527307	0.527799	0.528353	0.528929	0.529465	0.529932	0.530335	0.530707	0.531082	0.53149	0.531931	0.5324	0.532871	0.533329
0.430701	0.440089	0.449097	0.460546	0.472626	0.484033	0.49395	0.501916	0.507994	0.512443	0.515664	0.518047	0.519861	0.521334	0.522657	0.523932	0.525075	0.526041	0.526801	0.527362	0.527753	0.528017	0.528192	0.528292	0.528331	0.528301	0.528181	0.527982	0.527721	0.527429	0.527128	0.526866	0.526689	0.526645	0.526756	0.527028	0.527448	0.527986	0.528584	0.529172	0.529701	0.530167	0.530588	0.531003	0.53144	0.53191	0.532402	0.532885	0.533348	0.53379
0.430858	0.440179	0.449063	0.460394	0.472387	0.483738	0.49357	0.501456	0.507469	0.511889	0.515097	0.517474	0.519281	0.520749	0.522074	0.523336	0.524472	0.525425	0.526178	0.526746	0.527173	0.527498	0.527749	0.527927	0.528024	0.528038	0.527954	0.527801	0.527596	0.527357	0.527104	0.526876	0.526718	0.526689	0.526829	0.527139	0.527604	0.528186	0.528797	0.52938	0.529909	0.530393	0.530855	0.531331	0.53183	0.532353	0.532862	0.533339	0.533789	0.534235
0.430738	0.439923	0.448699	0.459961	0.471912	0.483183	0.49294	0.500765	0.506755	0.51117	0.51438	0.516757	0.518565	0.520039	0.521354	0.522611	0.523738	0.524688	0.525451	0.52606	0.526558	0.526966	0.527299	0.527538	0.52768	0.527733	0.527697	0.527604	0.527457	0.527269	0.527052	0.526845	0.526705	0.526705	0.526884	0.527242	0.527753	0.528349	0.528957	0.529541	0.53009	0.530616	0.531139	0.531679	0.532232	0.532775	0.533281	0.533746	0.534199	0.534663
0.430222	0.439328	0.448062	0.459302	0.471181	0.482383	0.492085	0.499896	0.505888	0.510312	0.51353	0.515912	0.51773	0.519198	0.520515	0.521769	0.522897	0.523861	0.524669	0.525355	0.525943	0.526439	0.526835	0.527121	0.527303	0.527407	0.527434	0.527405	0.527313	0.527162	0.526967	0.526779	0.52667	0.526712	0.526941	0.527348	0.527875	0.528468	0.529078	0.529683	0.530275	0.530865	0.531453	0.532048	0.532623	0.533164	0.533658	0.534127	0.534598	0.535087
0.429442	0.438529	0.447252	0.458422	0.470236	0.481391	0.491087	0.498904	0.50491	0.509345	0.512573	0.514971	0.516789	0.518268	0.519588	0.520847	0.521993	0.523006	0.523894	0.524678	0.525359	0.525919	0.526361	0.526688	0.526925	0.527096	0.527189	0.527218	0.527165	0.527036	0.52686	0.526705	0.526639	0.526734	0.527016	0.52744	0.527966	0.528562	0.529193	0.529845	0.530503	0.531158	0.531803	0.532419	0.532992	0.533522	0.53402	0.534508	0.535004	0.535522
0.428475	0.437571	0.446228	0.457337	0.469117	0.480275	0.489974	0.4978	0.503816	0.508268	0.511523	0.513936	0.515779	0.517272	0.518604	0.519886	0.521086	0.522181	0.523169	0.524048	0.524791	0.525396	0.52588	0.526266	0.526575	0.526816	0.526971	0.527039	0.527007	0.526898	0.526757	0.526647	0.526637	0.526789	0.527089	0.527513	0.528042	0.528661	0.529342	0.530062	0.530789	0.531502	0.532167	0.532779	0.533341	0.533874	0.534392	0.534905	0.535431	0.535973
0.427432	0.43644	0.445033	0.456128	0.46792	0.479067	0.488762	0.49659	0.502627	0.507122	0.510412	0.512868	0.514739	0.516253	0.517611	0.518951	0.520235	0.52143	0.522512	0.52345	0.524234	0.524881	0.52543	0.525894	0.526277	0.526581	0.526775	0.526863	0.526851	0.526777	0.526683	0.526632	0.526684	0.526855	0.527156	0.527584	0.528137	0.528808	0.529562	0.530353	0.531139	0.531872	0.532532	0.533131	0.533695	0.534247	0.53479	0.535333	0.535885	0.536441
0.426155	0.435113	0.443733	0.454861	0.466636	0.477771	0.487463	0.495319	0.501412	0.505956	0.509304	0.511798	0.513693	0.515235	0.516657	0.518083	0.51947	0.520758	0.521896	0.522871	0.523697	0.524412	0.525042	0.525583	0.526032	0.526375	0.526587	0.526694	0.526719	0.526693	0.52666	0.526675	0.526747	0.526918	0.527223	0.527679	0.528287	0.529033	0.52986	0.530712	0.531519	0.532245	0.532889	0.533489	0.534073	0.534651	0.535223	0.535792	0.536359	0.536923
0.424742	0.433775	0.442454	0.453555	0.465309	0.476436	0.486158	0.494079	0.500232	0.504846	0.508238	0.510758	0.512683	0.51429	0.515799	0.51733	0.518809	0.520149	0.521321	0.522337	0.523233	0.52403	0.524738	0.525347	0.525834	0.526193	0.526422	0.526566	0.526639	0.526677	0.526713	0.526747	0.526819	0.526995	0.527329	0.527843	0.528528	0.52935	0.530238	0.531112	0.531911	0.53262	0.533263	0.533883	0.534492	0.535099	0.535698	0.536283	0.53686	0.537424
0.423482	0.432552	0.441164	0.452225	0.463962	0.47512	0.484915	0.492911	0.499147	0.503813	0.507231	0.509779	0.51177	0.513465	0.515079	0.5167	0.518225	0.519594	0.520806	0.521894	0.522874	0.523749	0.524524	0.52517	0.52567	0.526044	0.526309	0.526502	0.52664	0.526749	0.526805	0.526839	0.526916	0.527122	0.527516	0.528111	0.528873	0.529758	0.530669	0.531533	0.532313	0.53302	0.533682	0.534326	0.534965	0.535598	0.536215	0.536812	0.537388	0.537957
0.422282	0.431248	0.439828	0.450878	0.462648	0.473885	0.483761	0.491848	0.49814	0.502832	0.506275	0.508891	0.51097	0.512771	0.514475	0.51614	0.517691	0.519099	0.520385	0.521558	0.522613	0.523554	0.524366	0.525022	0.525535	0.525944	0.526258	0.526517	0.526729	0.526859	0.526914	0.526954	0.527062	0.52733	0.527808	0.528481	0.529308	0.530215	0.531116	0.531959	0.532736	0.533462	0.534148	0.534821	0.535485	0.536138	0.536767	0.537365	0.537947	0.538534
0.420888	0.429855	0.438436	0.449529	0.461392	0.472728	0.482713	0.490866	0.497184	0.501898	0.50541	0.508114	0.510301	0.512191	0.513934	0.515621	0.51721	0.518696	0.52007	0.521318	0.52244	0.523415	0.524234	0.524901	0.525448	0.525906	0.526287	0.526623	0.526856	0.526985	0.527047	0.527118	0.527291	0.527645	0.528203	0.528943	0.529794	0.530689	0.531567	0.532407	0.533202	0.533951	0.534666	0.535365	0.536049	0.536715	0.537345	0.537949	0.53855	0.539162
0.4194	0.428366	0.437017	0.448258	0.460282	0.471771	0.48184	0.490015	0.496344	0.501123	0.504715	0.507522	0.509788	0.511701	0.513455	0.515176	0.516849	0.51843	0.519882	0.521197	0.522349	0.523325	0.524149	0.524848	0.525445	0.525972	0.526434	0.526789	0.52702	0.527156	0.527249	0.527388	0.52765	0.528088	0.528715	0.529479	0.530316	0.531186	0.532058	0.532916	0.533733	0.534511	0.535252	0.535971	0.536669	0.537336	0.537974	0.538599	0.539226	0.539875
[truncated: 50 more columns]

## Sheet: Cont6RUN
0.97338	0.980047	0.981955	0.983983	0.985726	0.986259	0.986216	0.986078	0.986197	0.986394	0.986367	0.986327	0.986164	0.986037	0.985883	0.985731	0.985549	0.985394	0.985334	0.985161	0.98498	0.98495	0.984795	0.9847	0.98451	0.984336	0.98423	0.984065	0.984037	0.983837	0.983666	0.983516	0.983402	0.983341	0.983209	0.983071	0.982819	0.982735	0.98262	0.982502	0.982346	0.982136	0.982	0.981884	0.981761	0.98164	0.981469	0.981322	0.981161	0.981027
0.979937	0.986407	0.989067	0.991388	0.992705	0.992938	0.992794	0.992776	0.992947	0.993032	0.992997	0.992889	0.992737	0.992592	0.992435	0.992263	0.992094	0.991977	0.991858	0.991681	0.991568	0.991435	0.991303	0.991164	0.990983	0.990836	0.990693	0.990604	0.990496	0.990315	0.990158	0.990025	0.989946	0.989859	0.989727	0.98953	0.989355	0.989258	0.989149	0.989019	0.988841	0.988672	0.988552	0.988442	0.988327	0.988188	0.988028	0.987882	0.987741	0.987635
0.981799	0.98901	0.992143	0.994162	0.995073	0.995137	0.995054	0.995108	0.99521	0.995252	0.995159	0.995033	0.994867	0.994709	0.994532	0.99436	0.994214	0.994075	0.993927	0.993787	0.993636	0.993517	0.993363	0.993212	0.993048	0.992892	0.99279	0.992665	0.992539	0.992367	0.992224	0.992122	0.992031	0.991928	0.991754	0.991596	0.991444	0.991341	0.99122	0.991066	0.990902	0.990754	0.990638	0.990528	0.990399	0.990254	0.990098	0.989957	0.989829	0.9897
0.983712	0.991284	0.994125	0.995709	0.996346	0.996396	0.996357	0.996369	0.996427	0.996397	0.996277	0.996125	0.995946	0.995766	0.995583	0.995425	0.995265	0.995107	0.99497	0.994807	0.994669	0.994528	0.994364	0.994216	0.994048	0.993925	0.993799	0.993662	0.993527	0.993369	0.993251	0.993144	0.99304	0.992898	0.992746	0.992599	0.992457	0.992341	0.992199	0.992047	0.991898	0.991759	0.991644	0.991521	0.991385	0.991239	0.99109	0.990951	0.990816	0.990683
0.985391	0.992568	0.995011	0.996324	0.996906	0.996984	0.996925	0.996917	0.996914	0.996853	0.996709	0.996542	0.996345	0.99616	0.995989	0.99582	0.995647	0.9955	0.99535	0.9952	0.995046	0.994895	0.994739	0.994583	0.994446	0.994306	0.99417	0.994028	0.993898	0.993763	0.993644	0.993531	0.993396	0.993264	0.993121	0.992979	0.992834	0.9927	0.992559	0.992416	0.992275	0.99214	0.992014	0.991884	0.991745	0.991602	0.991458	0.991319	0.991181	0.991061
0.985857	0.992769	0.995058	0.996363	0.996976	0.997049	0.996994	0.996951	0.996928	0.996845	0.996692	0.99651	0.996314	0.996144	0.995967	0.99579	0.995631	0.995476	0.995336	0.995174	0.995014	0.994866	0.994704	0.994574	0.994425	0.99428	0.994142	0.994006	0.993893	0.99376	0.993638	0.9935	0.993372	0.993245	0.993106	0.992962	0.992806	0.992673	0.992538	0.992402	0.992264	0.992123	0.991993	0.99186	0.991722	0.991583	0.991439	0.991298	0.991172	0.991051
0.985756	0.992612	0.994969	0.996319	0.996914	0.99699	0.996913	0.99686	0.996818	0.996724	0.996555	0.996375	0.996193	0.996018	0.995835	0.995672	0.995508	0.995362	0.995211	0.995045	0.994888	0.994735	0.994596	0.994455	0.994303	0.994157	0.994023	0.993904	0.993792	0.993658	0.993515	0.993384	0.99326	0.993136	0.992995	0.992841	0.992688	0.99256	0.99243	0.992297	0.992154	0.992011	0.991878	0.991746	0.991611	0.99147	0.991325	0.991195	0.991069	0.990946
0.985563	0.992566	0.994992	0.99631	0.996887	0.99693	0.996843	0.996773	0.996717	0.996604	0.996434	0.996265	0.996079	0.995897	0.995727	0.995558	0.995404	0.995249	0.995092	0.994929	0.994768	0.994636	0.994488	0.994344	0.99419	0.994049	0.993931	0.993813	0.993697	0.993545	0.993409	0.993283	0.993161	0.993033	0.992883	0.992732	0.992585	0.992461	0.992333	0.992195	0.99205	0.991906	0.991773	0.991642	0.991506	0.991364	0.991229	0.991099	0.990972	0.990847
0.985626	0.992694	0.995068	0.996347	0.996866	0.996889	0.996784	0.9967	0.996622	0.996502	0.99634	0.996165	0.995971	0.995801	0.995625	0.995465	0.995301	0.995141	0.994988	0.994822	0.994681	0.994539	0.994388	0.994241	0.994093	0.993967	0.993849	0.993727	0.993593	0.993449	0.993317	0.993193	0.993068	0.99293	0.992782	0.992636	0.992494	0.992371	0.992238	0.992097	0.991951	0.991809	0.991676	0.991543	0.991405	0.991272	0.991137	0.991008	0.99088	0.990757
0.985737	0.992742	0.995084	0.996298	0.996787	0.996791	0.996674	0.996572	0.996487	0.996375	0.996206	0.996023	0.995842	0.995666	0.995499	0.995331	0.995164	0.995007	0.99485	0.994703	0.994554	0.994409	0.994257	0.994115	0.99398	0.993855	0.993735	0.993598	0.993469	0.993329	0.9932	0.993072	0.992938	0.992801	0.992658	0.992516	0.992377	0.992249	0.992113	0.99197	0.991826	0.991684	0.991551	0.991416	0.991286	0.991153	0.991019	0.990889	0.990763	0.990644
0.98565	0.992677	0.99497	0.99616	0.996629	0.996623	0.996494	0.996389	0.996314	0.996195	0.996021	0.99585	0.995664	0.995498	0.995325	0.995154	0.99499	0.994831	0.994692	0.994538	0.994387	0.994241	0.994093	0.993964	0.993831	0.993705	0.99357	0.993438	0.993313	0.993176	0.993044	0.992908	0.992774	0.992641	0.992502	0.992363	0.99222	0.992089	0.991952	0.991811	0.991668	0.991526	0.991391	0.991263	0.991133	0.991001	0.990866	0.990739	0.990616	0.990499
0.985547	0.992536	0.994819	0.99599	0.996445	0.996427	0.996298	0.996205	0.996123	0.995997	0.995836	0.995661	0.995485	0.995313	0.995137	0.994971	0.994806	0.994664	0.994518	0.994363	0.99421	0.994068	0.993934	0.993806	0.993673	0.993533	0.993403	0.993275	0.993152	0.993014	0.992874	0.992739	0.992609	0.992479	0.992342	0.992199	0.992055	0.991923	0.991786	0.991646	0.991503	0.991361	0.991232	0.991105	0.990975	0.990842	0.99071	0.990586	0.990466	0.990349
0.985316	0.992347	0.994627	0.995789	0.99623	0.996212	0.996098	0.996001	0.995913	0.995798	0.995632	0.995468	0.995287	0.995113	0.994942	0.994775	0.994627	0.99448	0.994332	0.994175	0.994028	0.993898	0.993765	0.993637	0.993491	0.993357	0.993231	0.993105	0.99298	0.992835	0.992697	0.992565	0.992438	0.99231	0.992169	0.992025	0.99188	0.991748	0.991613	0.991473	0.991329	0.991193	0.991065	0.990937	0.990807	0.990677	0.990548	0.990426	0.990307	0.990193
0.985119	0.992164	0.994442	0.995587	0.996024	0.996021	0.995902	0.9958	0.995723	0.995603	0.995447	0.995277	0.995094	0.994924	0.994753	0.994603	0.99445	0.9943	0.994152	0.994	0.993864	0.993736	0.993604	0.993463	0.993323	0.993192	0.993068	0.99294	0.992808	0.992664	0.99253	0.992401	0.992275	0.992143	0.992001	0.991857	0.991713	0.991581	0.991445	0.991304	0.991167	0.991031	0.990904	0.990776	0.990647	0.99052	0.990395	0.990273	0.990157	0.990045
0.984893	0.991967	0.994237	0.995381	0.995832	0.995823	0.9957	0.995611	0.995528	0.995417	0.995256	0.995083	0.994905	0.994735	0.994581	0.994425	0.99427	0.99412	0.993976	0.993835	0.993702	0.993573	0.993429	0.993293	0.993156	0.993028	0.992902	0.992768	0.992636	0.992496	0.992364	0.992237	0.992108	0.991975	0.991832	0.991688	0.991545	0.991413	0.991276	0.991141	0.991004	0.99087	0.990741	0.990615	0.99049	0.990366	0.990241	0.990123	0.990008	0.989899
0.984665	0.991757	0.994033	0.995193	0.995637	0.995622	0.995515	0.99542	0.995346	0.99523	0.995065	0.994897	0.994719	0.994565	0.994405	0.994248	0.994092	0.993946	0.993813	0.993675	0.993541	0.993401	0.993261	0.993129	0.992996	0.992865	0.992733	0.992599	0.992471	0.992334	0.992203	0.992073	0.991942	0.991808	0.991666	0.991522	0.99138	0.991246	0.991115	0.99098	0.990844	0.990709	0.990583	0.99046	0.990337	0.990213	0.990092	0.989975	0.989864	0.989756
0.98442	0.991542	0.993849	0.995002	0.995436	0.995439	0.995325	0.995241	0.99516	0.99504	0.994879	0.994711	0.99455	0.994391	0.994229	0.994071	0.993919	0.993784	0.993653	0.993515	0.993369	0.993233	0.993098	0.992968	0.992833	0.992697	0.992565	0.992435	0.992309	0.992173	0.99204	0.991908	0.991776	0.991642	0.9915	0.991357	0.991214	0.991085	0.990954	0.99082	0.990683	0.990551	0.990427	0.990307	0.990185	0.990064	0.989944	0.989831	0.989721	0.989615
0.984243	0.991391	0.993678	0.994816	0.995266	0.995261	0.995157	0.995062	0.994977	0.994859	0.994697	0.994546	0.994379	0.994218	0.994055	0.993902	0.993762	0.993629	0.993497	0.993348	0.993206	0.993074	0.992941	0.99281	0.992669	0.992534	0.992405	0.992278	0.992153	0.992014	0.991879	0.991746	0.991614	0.99148	0.991339	0.991195	0.991057	0.990928	0.990797	0.990663	0.990528	0.990398	0.990277	0.990156	0.990037	0.989918	0.989801	0.98969	0.989582	0.989478
0.984069	0.991211	0.99349	0.994651	0.995088	0.995095	0.994982	0.994882	0.9948	0.994682	0.994537	0.994379	0.99421	0.994047	0.993889	0.993746	0.993608	0.993475	0.993331	0.993186	0.993048	0.992919	0.992784	0.992647	0.992507	0.992374	0.992249	0.992122	0.991994	0.991854	0.991718	0.991586	0.991454	0.99132	0.991177	0.991039	0.990901	0.990773	0.990641	0.990509	0.990377	0.99025	0.990129	0.990011	0.989894	0.989778	0.989663	0.989553	0.989447	0.989347
0.983812	0.990985	0.99331	0.994459	0.994911	0.994909	0.994793	0.994698	0.994615	0.994515	0.994363	0.994203	0.994032	0.993873	0.993726	0.993586	0.993448	0.993303	0.993164	0.993023	0.992888	0.992756	0.992616	0.99248	0.992342	0.992213	0.992088	0.991959	0.99183	0.991689	0.991553	0.99142	0.991289	0.991153	0.991016	0.990877	0.99074	0.990612	0.990483	0.990353	0.990224	0.990097	0.989979	0.989863	0.989748	0.989634	0.989521	0.989414	0.989311	0.989214
0.983544	0.990811	0.993123	0.99429	0.99473	0.994724	0.994611	0.994517	0.994452	0.994343	0.994189	0.994027	0.99386	0.993713	0.993568	0.993427	0.993277	0.993137	0.993002	0.992863	0.992727	0.99259	0.99245	0.992317	0.992183	0.992055	0.991927	0.991796	0.991665	0.991525	0.99139	0.991257	0.991124	0.990993	0.990856	0.990719	0.990581	0.990455	0.990328	0.9902	0.990072	0.989948	0.989832	0.989719	0.989606	0.989494	0.989383	0.989279	0.98918	0.989084
0.983381	0.990635	0.992968	0.994118	0.994551	0.994548	0.994436	0.99436	0.994286	0.994174	0.994017	0.993859	0.993703	0.993558	0.993412	0.993259	0.993114	0.992977	0.992845	0.992705	0.992562	0.992426	0.99229	0.992159	0.992026	0.991895	0.991766	0.991634	0.991503	0.991363	0.991228	0.991094	0.990965	0.990835	0.990698	0.990561	0.990425	0.990301	0.990176	0.99005	0.989924	0.989802	0.989688	0.989577	0.989466	0.989356	0.989249	0.989148	0.989051	0.988955
0.983139	0.990448	0.992769	0.993918	0.994358	0.994357	0.994268	0.994183	0.994106	0.993991	0.993839	0.993693	0.99354	0.993394	0.993236	0.993088	0.992947	0.992813	0.992679	0.992533	0.992392	0.992259	0.992125	0.991996	0.99186	0.991728	0.991598	0.991466	0.991336	0.991196	0.991059	0.990929	0.990801	0.990671	0.990534	0.990398	0.990265	0.990144	0.99002	0.989896	0.989773	0.989653	0.989541	0.989432	0.989323	0.989216	0.989112	0.989013	0.988916	0.988824
0.982957	0.990273	0.992588	0.993741	0.994187	0.994205	0.994104	0.994014	0.993933	0.993821	0.993679	0.993535	0.993381	0.993222	0.993069	0.992925	0.992786	0.992651	0.992511	0.992366	0.992228	0.992097	0.991965	0.991833	0.991696	0.991562	0.991432	0.991301	0.99117	0.991029	0.990897	0.990768	0.99064	0.99051	0.990375	0.990242	0.990112	0.989991	0.989869	0.989748	0.989627	0.98951	0.9894	0.989292	0.989187	0.989084	0.988982	0.988883	0.988789	0.988699
0.982711	0.990053	0.992388	0.993557	0.994024	0.99403	0.993925	0.993831	0.993753	0.993653	0.993513	0.993369	0.993202	0.993048	0.9929	0.992758	0.992618	0.992477	0.992338	0.992196	0.992061	0.991932	0.991797	0.991663	0.991525	0.991392	0.991262	0.991131	0.990999	0.990863	0.990731	0.990602	0.990474	0.990346	0.990213	0.990083	0.989953	0.989835	0.989716	0.989597	0.989478	0.989363	0.989255	0.989151	0.989049	0.988948	0.988846	0.988751	0.988659	0.988572
0.982439	0.98984	0.992195	0.993399	0.993852	0.993853	0.993743	0.993655	0.993592	0.993494	0.993352	0.993194	0.993032	0.992882	0.992736	0.992594	0.992448	0.992308	0.992172	0.992034	0.991899	0.991767	0.991631	0.991496	0.991359	0.991225	0.991095	0.990962	0.990835	0.990699	0.990568	0.990438	0.990312	0.990185	0.990055	0.989925	0.989799	0.989682	0.989565	0.989448	0.989331	0.989218	0.989113	0.989013	0.988912	0.988811	0.988713	0.98862	0.988531	0.988446
0.982199	0.989649	0.992049	0.993234	0.993681	0.993675	0.993571	0.9935	0.993439	0.993337	0.993181	0.993026	0.992869	0.992722	0.992575	0.992426	0.992281	0.992144	0.992013	0.991875	0.991738	0.991603	0.991465	0.991331	0.991194	0.99106	0.990929	0.9908	0.990673	0.990538	0.990405	0.990277	0.990152	0.990028	0.989898	0.989771	0.989646	0.989532	0.989417	0.989302	0.989187	0.989077	0.988975	0.988876	0.988776	0.988678	0.988583	0.988493	0.988406	0.988321
0.981975	0.989504	0.99188	0.99306	0.9935	0.993502	0.993418	0.993348	0.993283	0.993166	0.993013	0.992863	0.992708	0.99256	0.992406	0.992259	0.992118	0.991985	0.991853	0.991712	0.991573	0.991437	0.991299	0.991165	0.991027	0.990893	0.990766	0.990637	0.99051	0.990373	0.990242	0.990116	0.989993	0.989869	0.989742	0.989617	0.989494	0.989382	0.989269	0.989155	0.989044	0.988937	0.988837	0.988739	0.988642	0.988546	0.988453	0.988365	0.988279	0.988195
0.98189	0.989341	0.991708	0.992884	0.993335	0.993365	0.99328	0.993202	0.993119	0.993003	0.992855	0.992707	0.992551	0.992396	0.992245	0.992101	0.991965	0.991831	0.991695	0.991551	0.991409	0.991274	0.991136	0.991001	0.990862	0.990732	0.990605	0.990476	0.990347	0.990211	0.990082	0.989957	0.989834	0.989712	0.989586	0.989463	0.989343	0.989232	0.989121	0.98901	0.988902	0.988797	0.988697	0.988601	0.988507	0.988414	0.988323	0.988236	0.988151	0.988069
0.981585	0.989096	0.99148	0.992681	0.99317	0.993203	0.993111	0.993015	0.992936	0.992827	0.992682	0.992534	0.992371	0.992219	0.992072	0.991933	0.991796	0.991659	0.991521	0.991375	0.991234	0.991099	0.990961	0.990825	0.990691	0.99056	0.990433	0.990303	0.990175	0.990041	0.989914	0.989789	0.989669	0.989548	0.989425	0.989304	0.989185	0.989077	0.988969	0.988862	0.988755	0.98865	0.988554	0.98846	0.988369	0.988278	0.988188	0.988101	0.988018	0.987937
0.981311	0.98887	0.99129	0.992542	0.99303	0.993049	0.992936	0.992843	0.992769	0.992663	0.992517	0.992361	0.992201	0.992053	0.991911	0.991771	0.991631	0.99149	0.99135	0.991205	0.991064	0.990928	0.990789	0.990658	0.990523	0.990393	0.990264	0.990135	0.990009	0.989876	0.989749	0.989626	0.989507	0.98939	0.989269	0.989149	0.989032	0.988927	0.988822	0.988716	0.98861	0.988509	0.988415	0.988324	0.988234	0.988144	0.988055	0.98797	0.987888	0.98781
0.981064	0.98869	0.991183	0.992425	0.992889	0.992882	0.992769	0.99268	0.99261	0.992502	0.992347	0.992195	0.992039	0.991896	0.991752	0.991608	0.991464	0.991321	0.991181	0.991036	0.990895	0.990757	0.990623	0.990491	0.990356	0.990224	0.990096	0.989968	0.989844	0.989711	0.989586	0.989465	0.989349	0.989233	0.989114	0.988996	0.988883	0.98878	0.988677	0.988572	0.988469	0.98837	0.988278	0.98819	0.988101	0.988012	0.987924	0.987841	0.987761	0.987683
0.980872	0.988619	0.991086	0.992293	0.992725	0.992716	0.992609	0.992523	0.99245	0.992332	0.992181	0.992033	0.991883	0.991738	0.99159	0.991441	0.991295	0.991153	0.991012	0.990866	0.990724	0.990591	0.990456	0.990324	0.990188	0.990056	0.98993	0.989804	0.98968	0.98955	0.989426	0.989308	0.989193	0.989079	0.988962	0.988847	0.988737	0.988637	0.988534	0.988432	0.988331	0.988235	0.988146	0.988058	0.98797	0.987883	0.987796	0.987715	0.987636	0.98756
0.98088	0.988535	0.990946	0.992117	0.99255	0.992549	0.992446	0.992358	0.992275	0.992162	0.992014	0.991872	0.99172	0.991571	0.991418	0.991268	0.991122	0.990979	0.990839	0.990692	0.990554	0.990421	0.990286	0.990153	0.990017	0.989888	0.989763	0.989638	0.989516	0.989388	0.989267	0.989151	0.989038	0.988926	0.988812	0.988701	0.988593	0.988493	0.988393	0.988294	0.988196	0.988102	0.988014	0.987927	0.98784	0.987754	0.98767	0.98759	0.987512	0.987437
0.980664	0.98833	0.990715	0.991908	0.992356	0.992363	0.992259	0.992162	0.992083	0.991975	0.991835	0.991693	0.991537	0.991385	0.991232	0.991083	0.990937	0.990795	0.990653	0.990512	0.990374	0.990242	0.990106	0.989974	0.989842	0.989715	0.989592	0.98947	0.98935	0.989225	0.989106	0.988992	0.988881	0.988773	0.988663	0.988554	0.988447	0.98835	0.988253	0.988157	0.988062	0.987968	0.987881	0.987795	0.98771	0.987627	0.987544	0.987465	0.987388	0.987312
0.980403	0.988057	0.990489	0.991705	0.992164	0.99217	0.992056	0.991964	0.991892	0.991792	0.991652	0.991507	0.991348	0.991196	0.991043	0.990895	0.990749	0.990606	0.99047	0.990329	0.990192	0.990059	0.989926	0.989797	0.989668	0.989543	0.989423	0.989303	0.989187	0.989064	0.988947	0.988834	0.988728	0.988624	0.988516	0.988409	0.988305	0.988211	0.988117	0.988023	0.987928	0.987836	0.98775	0.987665	0.987583	0.9875	0.987418	0.98734	0.987263	0.987188
0.980049	0.987803	0.990276	0.991511	0.991972	0.991968	0.991861	0.991776	0.991713	0.991612	0.991468	0.991319	0.991159	0.991007	0.990856	0.990707	0.990561	0.990424	0.990288	0.990147	0.990009	0.989879	0.989748	0.989623	0.989495	0.989373	0.989255	0.989138	0.989024	0.988903	0.988788	0.98868	0.988578	0.988475	0.988369	0.988265	0.988164	0.988073	0.987981	0.987888	0.987794	0.987703	0.987618	0.987537	0.987455	0.987373	0.987293	0.987215	0.987138	0.987063
0.979829	0.987628	0.990115	0.991345	0.99179	0.991791	0.991689	0.991613	0.991547	0.99144	0.991291	0.99114	0.990981	0.99083	0.990678	0.990528	0.990387	0.99025	0.990115	0.989973	0.989837	0.989709	0.989582	0.989458	0.989333	0.989214	0.989099	0.988984	0.988871	0.988752	0.988642	0.988538	0.988437	0.988336	0.988233	0.988132	0.988034	0.987945	0.987854	0.987761	0.987669	0.987579	0.987497	0.987416	0.987335	0.987255	0.987174	0.987096	0.98702	0.986947
0.97962	0.987457	0.989945	0.991157	0.991614	0.99162	0.99153	0.991447	0.991375	0.991262	0.99111	0.99096	0.990801	0.990649	0.990496	0.990352	0.990211	0.990073	0.989937	0.989797	0.989664	0.989539	0.989413	0.989292	0.98917	0.989053	0.988941	0.988828	0.988717	0.988602	0.988496	0.988394	0.988294	0.988197	0.988096	0.987998	0.987903	0.987814	0.987724	0.987633	0.987542	0.987455	0.987373	0.987293	0.987213	0.987133	0.987052	0.986975	0.986901	0.986829
0.979401	0.987265	0.989736	0.99097	0.991435	0.991456	0.991359	0.991269	0.99119	0.991075	0.990924	0.990774	0.990615	0.990462	0.990315	0.990171	0.99003	0.989892	0.989757	0.98962	0.989491	0.989367	0.989245	0.989127	0.989008	0.988893	0.988782	0.988672	0.988565	0.988455	0.988351	0.98825	0.988154	0.988059	0.987962	0.987866	0.987771	0.987683	0.987594	0.987504	0.987416	0.987329	0.987249	0.98717	0.987091	0.98701	0.98693	0.986855	0.986781	0.98671
0.979152	0.987019	0.989534	0.990782	0.991269	0.99128	0.991175	0.991078	0.990998	0.990884	0.990734	0.990584	0.990424	0.990277	0.990131	0.989987	0.989845	0.989709	0.989578	0.989445	0.989317	0.989198	0.989078	0.988963	0.988846	0.988734	0.988625	0.988519	0.988418	0.988309	0.988206	0.988109	0.988016	0.987924	0.987829	0.987734	0.987639	0.987553	0.987465	0.987378	0.98729	0.987205	0.987126	0.987047	0.986967	0.986887	0.986809	0.986735	0.986662	0.98659
0.978829	0.986805	0.98934	0.990618	0.991092	0.991095	0.990983	0.990884	0.990806	0.990693	0.990543	0.990392	0.990239	0.990092	0.989946	0.989802	0.989663	0.98953	0.989404	0.989273	0.98915	0.989034	0.988917	0.988804	0.988689	0.988579	0.988475	0.988374	0.988274	0.988167	0.988068	0.987973	0.987883	0.987795	0.987699	0.987605	0.987512	0.987427	0.987342	0.987255	0.987168	0.987084	0.987005	0.986925	0.986846	0.986768	0.986691	0.986618	0.986544	0.986475
0.978682	0.986641	0.98921	0.990461	0.990923	0.990914	0.990798	0.9907	0.990622	0.990509	0.990357	0.990213	0.99006	0.989914	0.989767	0.989625	0.98949	0.989362	0.989238	0.989111	0.988991	0.988878	0.988764	0.988653	0.98854	0.988434	0.988336	0.988236	0.988138	0.988035	0.987938	0.987847	0.987759	0.98767	0.987576	0.987482	0.98739	0.987308	0.987223	0.987137	0.987052	0.986967	0.986887	0.986808	0.986731	0.986654	0.986578	0.986504	0.986433	0.986365
0.978459	0.98649	0.989043	0.990284	0.99074	0.990728	0.990613	0.990516	0.990438	0.990322	0.990178	0.990034	0.989882	0.989736	0.989593	0.989456	0.989327	0.989202	0.989083	0.98896	0.988843	0.988732	0.988618	0.988509	0.988402	0.988302	0.988205	0.988107	0.988013	0.987912	0.987819	0.98773	0.987641	0.987553	0.98746	0.987367	0.987277	0.987195	0.987111	0.987027	0.986941	0.986855	0.986776	0.986699	0.986623	0.986546	0.986469	0.986398	0.986328	0.98626
0.978333	0.986305	0.988851	0.99009	0.990545	0.990536	0.990423	0.990326	0.990246	0.990139	0.989995	0.989853	0.989701	0.98956	0.989421	0.989292	0.989166	0.989047	0.988931	0.988811	0.988696	0.988586	0.988475	0.988371	0.988269	0.988171	0.988076	0.987982	0.98789	0.987793	0.987702	0.987612	0.987525	0.987437	0.987344	0.987254	0.987164	0.987083	0.987001	0.986915	0.986828	0.986743	0.986666	0.98659	0.986514	0.986437	0.986362	0.986292	0.986222	0.986154
0.978111	0.986088	0.988653	0.989891	0.990351	0.990344	0.990231	0.990132	0.99006	0.989954	0.989813	0.989673	0.989527	0.989392	0.989263	0.989137	0.989017	0.988902	0.988789	0.988671	0.988556	0.988448	0.988343	0.988246	0.988145	0.988049	0.987958	0.987866	0.987778	0.987683	0.98759	0.987501	0.987414	0.987326	0.987236	0.987146	0.987058	0.986977	0.986894	0.986807	0.98672	0.986637	0.986561	0.986485	0.986408	0.986334	0.98626	0.98619	0.98612	0.986052
0.977816	0.985848	0.988427	0.98968	0.990148	0.990142	0.990028	0.98994	0.989869	0.989766	0.989628	0.989493	0.989354	0.989228	0.989103	0.988983	0.988868	0.988756	0.988645	0.988527	0.988414	0.988312	0.988214	0.988117	0.98802	0.987927	0.987839	0.98775	0.987664	0.987567	0.987476	0.987387	0.9873	0.987215	0.987124	0.987036	0.986948	0.986867	0.986782	0.986695	0.986611	0.986529	0.986452	0.986376	0.986302	0.986228	0.986155	0.986085	0.986014	0.985947
0.977548	0.985614	0.988216	0.989481	0.989951	0.989943	0.98984	0.989753	0.989686	0.989585	0.989452	0.989325	0.989196	0.989074	0.988955	0.988841	0.988728	0.988617	0.988506	0.98839	0.988284	0.988189	0.988091	0.987998	0.987903	0.987813	0.987727	0.987641	0.987553	0.987458	0.987366	0.987277	0.987192	0.987107	0.987018	0.98693	0.986841	0.986758	0.986673	0.986589	0.986505	0.986424	0.986346	0.986273	0.986199	0.986126	0.986052	0.985981	0.985912	0.985844
0.977262	0.985388	0.988012	0.989282	0.989752	0.989758	0.989655	0.98957	0.989504	0.989409	0.989283	0.989166	0.989041	0.988925	0.988812	0.988699	0.988588	0.988477	0.988368	0.988259	0.98816	0.988065	0.98797	0.98788	0.987787	0.987701	0.987617	0.987529	0.987442	0.987346	0.987254	0.987168	0.987083	0.986999	0.986911	0.986821	0.986731	0.986648	0.986566	0.986482	0.986398	0.986315	0.986241	0.986168	0.986095	0.986022	0.985948	0.985877	0.985807	0.985739
0.977	0.985177	0.98781	0.989083	0.98957	0.989576	0.989474	0.98939	0.989331	0.989243	0.98913	0.989016	0.988898	0.988788	0.988676	0.988565	0.988453	0.988344	0.988242	0.988139	0.98804	0.987948	0.987856	0.987768	0.987679	0.987595	0.987509	0.987421	0.987334	0.987238	0.987148	0.987061	0.986978	0.986894	0.986804	0.986713	0.986623	0.986542	0.98646	0.986377	0.986292	0.986212	0.986138	0.986065	0.985992	0.985918	0.985845	0.985774	0.985704	0.985636
0.976741	0.984956	0.987599	0.988898	0.989387	0.989394	0.989294	0.989217	0.989167	0.989093	0.988984	0.988878	0.988765	0.988656	0.988545	0.988433	0.988323	0.98822	0.988125	0.988022	0.987926	0.987837	0.987748	0.987663	0.987576	0.987488	0.987403	0.987315	0.987227	0.987133	0.987043	0.986958	0.986874	0.986789	0.986697	0.986606	0.986518	0.986438	0.986356	0.986271	0.986189	0.98611	0.986036	0.985963	0.985889	0.985816	0.985742	0.985671	0.985601	0.985534
0.976457	0.984719	0.987405	0.988709	0.989203	0.989213	0.989122	0.989056	0.989022	0.988953	0.988851	0.988751	0.988638	0.98853	0.988417	0.988305	0.988203	0.988108	0.988012	0.987913	0.987819	0.987732	0.987646	0.987563	0.987472	0.987385	0.987299	0.98721	0.987124	0.987029	0.986941	0.986855	0.98677	0.986682	0.98659	0.986501	0.986414	0.986334	0.98625	0.986169	0.986087	0.986008	0.985934	0.98586	0.985787	0.985713	0.985639	0.985568	0.985499	0.985432
0.976172	0.984522	0.987215	0.988527	0.989026	0.989048	0.988967	0.988919	0.98889	0.988829	0.988733	0.988632	0.988519	0.988407	0.988295	0.988191	0.988096	0.988	0.987908	0.987811	0.987719	0.987635	0.98755	0.987463	0.987373	0.987284	0.987197	0.98711	0.987023	0.98693	0.986841	0.986754	0.986666	0.986578	0.986488	0.986399	0.986312	0.98623	0.98615	0.986069	0.985987	0.985908	0.985833	0.985759	0.985685	0.985611	0.985537	0.985467	0.985398	0.985332
0.975965	0.984331	0.987037	0.988359	0.988874	0.988907	0.988849	0.988804	0.988783	0.988727	0.988628	0.988524	0.988407	0.988295	0.988191	0.988094	0.987997	0.987905	0.987814	0.987719	0.987629	0.987546	0.987456	0.98737	0.987277	0.987187	0.987102	0.987014	0.986928	0.986834	0.986743	0.986653	0.986564	0.986479	0.986389	0.9863	0.986211	0.986132	0.986052	0.985971	0.985889	0.985809	0.985734	0.98566	0.985586	0.985511	0.985438	0.985368	0.9853	0.985233
0.975689	0.984123	0.986857	0.988206	0.988738	0.988801	0.988745	0.988708	0.988692	0.988631	0.988527	0.988417	0.988299	0.988195	0.988098	0.987999	0.987906	0.987815	0.987725	0.987632	0.987543	0.987455	0.987365	0.987275	0.987181	0.987093	0.987006	0.986919	0.986833	0.986736	0.986642	0.986551	0.986465	0.986379	0.986289	0.986198	0.986112	0.986034	0.985954	0.985872	0.985789	0.985708	0.985633	0.985559	0.985484	0.98541	0.985337	0.985268	0.985199	0.985132
0.975453	0.98395	0.986721	0.988091	0.988661	0.988722	0.988671	0.988637	0.988611	0.988543	0.988431	0.988318	0.988208	0.988112	0.988011	0.987916	0.987823	0.987733	0.987645	0.987552	0.987457	0.987368	0.987275	0.987183	0.987091	0.987001	0.986915	0.986827	0.986737	0.986637	0.986542	0.986453	0.986367	0.986281	0.986188	0.986101	0.986015	0.985936	0.985855	0.985772	0.985689	0.985608	0.985533	0.985458	0.985384	0.98531	0.985238	0.985167	0.985099	0.985031
0.975202	0.983791	0.986597	0.988018	0.988587	0.988653	0.988604	0.988558	0.988523	0.988445	0.98833	0.988226	0.988124	0.988023	0.987926	0.987831	0.987739	0.98765	0.987563	0.987463	0.987368	0.987275	0.98718	0.98709	0.986995	0.986906	0.986819	0.986728	0.986635	0.986534	0.986441	0.986352	0.986265	0.986177	0.986088	0.986001	0.985914	0.985835	0.985753	0.98567	0.985586	0.985505	0.985429	0.985355	0.985281	0.985208	0.985135	0.985064	0.984995	0.984928
0.974991	0.983657	0.986533	0.987953	0.988527	0.988594	0.988529	0.988471	0.988426	0.988344	0.988238	0.988142	0.988035	0.987938	0.987841	0.987746	0.987655	0.987567	0.987472	0.987372	0.987273	0.987178	0.987084	0.986992	0.986898	0.986808	0.986718	0.986623	0.986529	0.986431	0.986337	0.986248	0.986159	0.986075	0.985986	0.985898	0.985811	0.985731	0.985648	0.985565	0.985481	0.985399	0.985323	0.985249	0.985176	0.985103	0.985029	0.984958	0.984889	0.984822
0.974787	0.983591	0.986465	0.987893	0.98847	0.988517	0.988438	0.988368	0.988319	0.988247	0.98815	0.988049	0.987945	0.987848	0.987752	0.987658	0.987568	0.987471	0.987377	0.987272	0.987171	0.987078	0.986982	0.986891	0.986796	0.986703	0.986609	0.986514	0.986422	0.986323	0.986229	0.986138	0.986052	0.985968	0.985878	0.98579	0.985702	0.985622	0.985539	0.985455	0.98537	0.985289	0.985214	0.985141	0.985067	0.984993	0.984919	0.984849	0.98478	0.984714
0.974716	0.983515	0.986402	0.987835	0.98839	0.988421	0.988328	0.988255	0.988216	0.988155	0.988051	0.987954	0.98785	0.987754	0.987659	0.987566	0.987467	0.987371	0.987272	0.987165	0.987066	0.986971	0.986876	0.986783	0.986686	0.986589	0.986495	0.986401	0.986309	0.98621	0.986114	0.986026	0.985941	0.985856	0.985766	0.985676	0.985588	0.985508	0.985425	0.98534	0.985257	0.985176	0.985101	0.985027	0.984953	0.984879	0.984806	0.984736	0.984668	0.984602
0.974483	0.983376	0.986291	0.987717	0.988265	0.988288	0.988194	0.988132	0.988106	0.988039	0.98794	0.987844	0.987741	0.987647	0.987553	0.987453	0.987355	0.987255	0.987155	0.98705	0.986949	0.986855	0.986759	0.986664	0.986564	0.986467	0.986374	0.986281	0.986189	0.986088	0.985995	0.985907	0.985822	0.985736	0.985646	0.985556	0.985468	0.985388	0.985304	0.98522	0.985137	0.985057	0.984982	0.984908	0.984834	0.98476	0.984687	0.984618	0.98455	0.984485
0.974281	0.983247	0.986159	0.987583	0.988125	0.988148	0.988067	0.988018	0.987987	0.987924	0.987827	0.987732	0.987632	0.987538	0.987437	0.987337	0.987236	0.987135	0.987036	0.98693	0.98683	0.986735	0.986637	0.986539	0.986438	0.986343	0.986251	0.986158	0.986064	0.985966	0.985873	0.985785	0.9857	0.985613	0.985523	0.985433	0.985345	0.985264	0.985182	0.985098	0.985015	0.984935	0.98486	0.984786	0.984713	0.984639	0.984567	0.984498	0.984431	0.984364
0.974065	0.983074	0.985997	0.987425	0.987974	0.988011	0.987944	0.98789	0.987864	0.987804	0.987708	0.987616	0.987516	0.987416	0.987315	0.987213	0.98711	0.987011	0.986911	0.986806	0.986705	0.986608	0.986507	0.986409	0.98631	0.986215	0.986123	0.986028	0.985938	0.98584	0.985747	0.985659	0.985572	0.985486	0.985396	0.985307	0.985218	0.985138	0.985056	0.984973	0.98489	0.98481	0.984734	0.984661	0.984588	0.984516	0.984444	0.984375	0.984307	0.984241
0.973813	0.982878	0.98582	0.987261	0.987828	0.987881	0.98781	0.98776	0.987737	0.98768	0.987586	0.987496	0.987389	0.98729	0.987186	0.987082	0.986982	0.986882	0.986783	0.986677	0.986574	0.986474	0.986374	0.986278	0.986179	0.986084	0.98599	0.985899	0.985808	0.98571	0.985617	0.985528	0.985442	0.985356	0.985266	0.985176	0.985089	0.985009	0.984927	0.984844	0.984762	0.984681	0.984607	0.984534	0.984462	0.98439	0.984318	0.984249	0.984181	0.984115
0.973546	0.982674	0.985642	0.987111	0.987701	0.987748	0.987682	0.987635	0.987614	0.987559	0.987467	0.987368	0.987262	0.987159	0.987054	0.986953	0.986851	0.986752	0.986652	0.986544	0.986438	0.986339	0.98624	0.986145	0.986046	0.985949	0.985859	0.985767	0.985677	0.985578	0.985485	0.985396	0.98531	0.985225	0.985134	0.985045	0.984958	0.984878	0.984797	0.984714	0.984632	0.984552	0.984477	0.984405	0.984334	0.984262	0.98419	0.984121	0.984053	0.983987
0.973279	0.982475	0.985487	0.986989	0.987572	0.987626	0.987561	0.987515	0.987497	0.987443	0.987341	0.987242	0.987133	0.987028	0.986925	0.986822	0.986721	0.986621	0.986519	0.986408	0.986302	0.986205	0.986107	0.986011	0.98591	0.985817	0.985727	0.985635	0.985544	0.985445	0.985352	0.985263	0.985177	0.985091	0.985002	0.984913	0.984826	0.984746	0.984665	0.984583	0.984501	0.984421	0.984348	0.984276	0.984204	0.984132	0.984061	0.983992	0.983924	0.983858
0.973023	0.98232	0.985381	0.98687	0.987463	0.987516	0.98745	0.987405	0.987387	0.987321	0.987219	0.987115	0.987002	0.9869	0.986795	0.986693	0.986591	0.986488	0.986383	0.986272	0.986168	0.986071	0.985972	0.985874	0.985777	0.985684	0.985593	0.985501	0.985409	0.985311	0.985218	0.985129	0.985043	0.984958	0.984868	0.98478	0.984693	0.984614	0.984533	0.984451	0.984369	0.98429	0.984217	0.984146	0.984074	0.984002	0.98393	0.983861	0.983793	0.983728
0.972842	0.982233	0.985264	0.98677	0.987362	0.987411	0.987344	0.987299	0.987265	0.987199	0.987091	0.986984	0.986874	0.986769	0.986665	0.986561	0.986456	0.986349	0.986244	0.986135	0.986031	0.985934	0.985833	0.985739	0.985642	0.985548	0.985457	0.985364	0.985273	0.985175	0.985081	0.984992	0.984907	0.984822	0.984733	0.984645	0.984558	0.984479	0.984399	0.984317	0.984236	0.984158	0.984085	0.984013	0.983941	0.98387	0.983798	0.983729	0.983661	0.983596
0.972671	0.982066	0.985131	0.986647	0.987241	0.987293	0.987225	0.987166	0.987133	0.987062	0.986951	0.986847	0.986735	0.986631	0.986526	0.986419	0.986311	0.986205	0.986102	0.985993	0.985889	0.98579	0.985693	0.985599	0.985501	0.985408	0.985316	0.985224	0.985132	0.985034	0.984941	0.984853	0.984768	0.984683	0.984594	0.984506	0.98442	0.984341	0.984261	0.98418	0.9841	0.984022	0.983948	0.983877	0.983806	0.983734	0.983662	0.983594	0.983526	0.983461
0.972392	0.981871	0.984969	0.986501	0.987105	0.987158	0.987079	0.98702	0.986985	0.986912	0.986806	0.9867	0.986589	0.986484	0.986377	0.986269	0.986162	0.986058	0.985954	0.985846	0.985741	0.985645	0.985547	0.985453	0.985356	0.985262	0.985171	0.985079	0.984988	0.984889	0.984797	0.984709	0.984624	0.98454	0.984452	0.984365	0.984278	0.9842	0.984121	0.98404	0.98396	0.983882	0.983809	0.983738	0.983667	0.983595	0.983524	0.983455	0.983388	0.983323
0.972168	0.981707	0.984826	0.986371	0.986978	0.987015	0.986936	0.986873	0.986836	0.986768	0.986659	0.986555	0.986443	0.986336	0.986227	0.986119	0.986014	0.985909	0.985807	0.985696	0.985594	0.985498	0.985401	0.985307	0.985209	0.985115	0.985025	0.984933	0.984842	0.984744	0.984652	0.984565	0.984481	0.984397	0.984309	0.984222	0.984136	0.984059	0.98398	0.9839	0.98382	0.983742	0.98367	0.983599	0.983527	0.983456	0.983385	0.983316	0.983249	0.983184
0.971923	0.981531	0.984678	0.986232	0.98683	0.986867	0.986786	0.986722	0.98669	0.98662	0.986511	0.986407	0.986292	0.986184	0.986076	0.98597	0.985864	0.98576	0.985656	0.985548	0.985446	0.98535	0.985253	0.985158	0.985061	0.984968	0.984878	0.984786	0.984696	0.984598	0.984507	0.98442	0.984337	0.984253	0.984166	0.984079	0.983994	0.983917	0.983839	0.983758	0.983679	0.983602	0.983529	0.983459	0.983388	0.983316	0.983245	0.983176	0.983109	0.983044
0.971669	0.981356	0.984523	0.986073	0.986675	0.986712	0.98663	0.986571	0.986537	0.986468	0.986359	0.986252	0.986137	0.986031	0.985923	0.985817	0.985712	0.985607	0.985505	0.985397	0.985295	0.985199	0.985102	0.985008	0.984911	0.984819	0.984729	0.984638	0.984548	0.98445	0.984359	0.984273	0.98419	0.984107	0.98402	0.983934	0.98385	0.983773	0.983695	0.983615	0.983536	0.983459	0.983387	0.983317	0.983245	0.983174	0.983102	0.983034	0.982967	0.982901
0.971422	0.981174	0.984346	0.985907	0.986514	0.986552	0.986475	0.986415	0.986381	0.986313	0.986202	0.986095	0.985981	0.985875	0.985768	0.985662	0.985556	0.985453	0.985351	0.985244	0.985142	0.985046	0.984949	0.984856	0.98476	0.984667	0.984578	0.984487	0.984397	0.984301	0.984211	0.984125	0.984042	0.98396	0.983873	0.983788	0.983704	0.983628	0.98355	0.983471	0.983392	0.983315	0.983243	0.983173	0.983101	0.98303	0.982958	0.98289	0.982822	0.982756
0.971152	0.980964	0.984157	0.985734	0.986347	0.986392	0.986315	0.986254	0.986221	0.986151	0.986041	0.985936	0.985823	0.985717	0.98561	0.985503	0.985399	0.985296	0.985195	0.985087	0.984985	0.98489	0.984794	0.984701	0.984605	0.984514	0.984425	0.984334	0.984245	0.98415	0.98406	0.983975	0.983892	0.983811	0.983725	0.98364	0.983556	0.98348	0.983403	0.983325	0.983246	0.983169	0.983097	0.983026	0.982955	0.982884	0.982812	0.982743	0.982675	0.982609
0.97091	0.980748	0.983976	0.985564	0.986186	0.98623	0.98615	0.986091	0.986058	0.98599	0.985881	0.985776	0.985663	0.985557	0.985449	0.985344	0.98524	0.985138	0.985036	0.984929	0.984828	0.984734	0.984638	0.984546	0.98445	0.984359	0.98427	0.984181	0.984093	0.983998	0.983908	0.983823	0.983742	0.983661	0.983576	0.983491	0.983407	0.983332	0.983256	0.983177	0.983099	0.983022	0.98295	0.982878	0.982807	0.982736	0.982664	0.982594	0.982526	0.982459
0.97063	0.980543	0.983793	0.985401	0.986025	0.986068	0.985989	0.985928	0.985895	0.985829	0.985721	0.985615	0.985502	0.985396	0.985291	0.985185	0.985082	0.984979	0.984877	0.984771	0.984671	0.984577	0.984482	0.98439	0.984295	0.984204	0.984116	0.984027	0.98394	0.983845	0.983756	0.983672	0.983591	0.983511	0.983425	0.983341	0.983259	0.983184	0.983107	0.983029	0.98295	0.982873	0.982801	0.98273	0.982659	0.982587	0.982514	0.982444	0.982376	0.982309
0.970406	0.980358	0.983626	0.985239	0.985861	0.985906	0.985825	0.985766	0.985736	0.985669	0.98556	0.985455	0.985341	0.985236	0.985131	0.985026	0.984921	0.984819	0.984718	0.984613	0.984513	0.98442	0.984325	0.984234	0.984139	0.984049	0.983962	0.983874	0.983787	0.983692	0.983604	0.983521	0.98344	0.98336	0.983275	0.983192	0.98311	0.983035	0.982959	0.98288	0.982801	0.982723	0.982651	0.98258	0.982509	0.982436	0.982363	0.982293	0.982225	0.982157
0.97014	0.980164	0.983447	0.985068	0.985696	0.985738	0.985658	0.985602	0.985572	0.985505	0.985397	0.98529	0.985179	0.985074	0.984969	0.984863	0.984759	0.984658	0.984558	0.984453	0.984353	0.984261	0.984166	0.984075	0.983981	0.983892	0.983806	0.983718	0.983632	0.983538	0.98345	0.983367	0.983287	0.983207	0.983123	0.98304	0.982958	0.982884	0.982807	0.982729	0.982649	0.982572	0.9825	0.982428	0.982356	0.982283	0.98221	0.98214	0.982071	0.982003
0.969894	0.979965	0.983268	0.984899	0.985525	0.985569	0.985492	0.985436	0.985407	0.985341	0.985231	0.985127	0.985015	0.984911	0.984805	0.9847	0.984597	0.984496	0.984397	0.984292	0.984193	0.984101	0.984006	0.983916	0.983824	0.983735	0.983649	0.983562	0.983476	0.983383	0.983296	0.983213	0.983133	0.983054	0.982971	0.982888	0.982806	0.982731	0.982654	0.982575	0.982496	0.982419	0.982346	0.982274	0.982201	0.982128	0.982055	0.981985	0.981915	0.981846
0.969614	0.979742	0.983073	0.984712	0.985349	0.985398	0.98532	0.985265	0.985236	0.985169	0.985062	0.984959	0.984847	0.984742	0.984637	0.984533	0.984431	0.984331	0.984232	0.984128	0.98403	0.983937	0.983844	0.983756	0.983664	0.983575	0.983489	0.983403	0.983318	0.983226	0.983138	0.983056	0.982977	0.982899	0.982816	0.982733	0.982651	0.982576	0.982498	0.98242	0.98234	0.982263	0.982189	0.982117	0.982044	0.981971	0.981897	0.981826	0.981755	0.981687
0.969329	0.979525	0.982873	0.98453	0.985177	0.985225	0.985147	0.985093	0.985064	0.985	0.984893	0.98479	0.984678	0.984574	0.984469	0.984367	0.984265	0.984166	0.984068	0.983964	0.983865	0.983775	0.983683	0.983595	0.983502	0.983415	0.98333	0.983244	0.98316	0.983067	0.982981	0.9829	0.982822	0.982743	0.98266	0.982577	0.982494	0.982419	0.982342	0.982263	0.982183	0.982105	0.982031	0.981959	0.981886	0.981812	0.981737	0.981665	0.981595	0.981527
0.969056	0.979312	0.9827	0.984368	0.985007	0.985055	0.984977	0.984922	0.984895	0.984831	0.984725	0.984621	0.98451	0.984406	0.984304	0.984201	0.9841	0.984001	0.983903	0.983799	0.983702	0.983613	0.983522	0.983434	0.983342	0.983255	0.983171	0.983086	0.983001	0.98291	0.982825	0.982744	0.982666	0.982588	0.982504	0.98242	0.982337	0.982262	0.982185	0.982106	0.982025	0.981946	0.981872	0.981799	0.981726	0.981651	0.981576	0.981504	0.981434	0.981365
0.968773	0.97913	0.982533	0.984192	0.984834	0.984883	0.984804	0.984751	0.984724	0.984661	0.984553	0.98445	0.98434	0.984239	0.984136	0.984035	0.983934	0.983835	0.983737	0.983635	0.983539	0.983451	0.98336	0.983272	0.983181	0.983095	0.983011	0.982926	0.982842	0.982752	0.982667	0.982587	0.982509	0.98243	0.982346	0.982261	0.982179	0.982104	0.982026	0.981946	0.981865	0.981786	0.981711	0.981638	0.981564	0.981488	0.981413	0.981341	0.981271	0.981201
0.968593	0.97896	0.982349	0.984015	0.984662	0.98471	0.984634	0.98458	0.984554	0.98449	0.984383	0.984281	0.984173	0.984071	0.983969	0.983868	0.983768	0.983669	0.983573	0.983471	0.983377	0.983288	0.983197	0.98311	0.98302	0.982934	0.982851	0.982767	0.982684	0.982594	0.982509	0.982429	0.98235	0.982271	0.982186	0.982102	0.982019	0.981944	0.981865	0.981785	0.981704	0.981624	0.981549	0.981475	0.9814	0.981324	0.981249	0.981177	0.981106	0.981036
0.968334	0.978753	0.98216	0.983838	0.984484	0.984541	0.984463	0.98441	0.984383	0.984318	0.984212	0.984112	0.984004	0.983902	0.983801	0.9837	0.9836	0.983502	0.983407	0.983307	0.983212	0.983124	0.983034	0.982948	0.982858	0.982772	0.982689	0.982606	0.982525	0.982435	0.98235	0.982269	0.98219	0.98211	0.982026	0.981941	0.981858	0.981781	0.981703	0.981622	0.98154	0.98146	0.981384	0.98131	0.981235	0.981159	0.981084	0.981012	0.98094	0.980871
0.96807	0.978539	0.981968	0.983651	0.984314	0.98437	0.984292	0.984237	0.984209	0.984146	0.984041	0.98394	0.983832	0.983732	0.983631	0.98353	0.983431	0.983335	0.983241	0.98314	0.983046	0.982958	0.982869	0.982784	0.982694	0.982609	0.982527	0.982445	0.982363	0.982273	0.982188	0.982106	0.982027	0.981947	0.981863	0.981778	0.981694	0.981617	0.981538	0.981457	0.981375	0.981294	0.981217	0.981143	0.981068	0.980993	0.980917	0.980844	0.980773	0.980704
0.967771	0.978315	0.981766	0.983468	0.984135	0.984193	0.984113	0.984059	0.984033	0.983972	0.983867	0.983768	0.98366	0.98356	0.983459	0.98336	0.983263	0.983168	0.983072	0.982973	0.982879	0.982793	0.982704	0.982618	0.982529	0.982446	0.982365	0.982282	0.9822	0.98211	0.982024	0.981942	0.981863	0.981783	0.981698	0.981612	0.981528	0.981451	0.981371	0.98129	0.981207	0.981125	0.981048	0.980974	0.980899	0.980823	0.980747	0.980674	0.980603	0.980534
0.967478	0.978092	0.981573	0.983285	0.983958	0.984013	0.983934	0.983882	0.983859	0.983798	0.983694	0.983595	0.983488	0.983387	0.983289	0.983191	0.983095	0.982999	0.982904	0.982805	0.982713	0.982627	0.982538	0.982453	0.982366	0.982283	0.982202	0.982119	0.982037	0.981946	0.981859	0.981777	0.981698	0.981618	0.981532	0.981446	0.981361	0.981283	0.981203	0.98112	0.981036	0.980955	0.980878	0.980804	0.980727	0.980651	0.980575	0.980503	0.980432	0.980364
0.967193	0.977873	0.981377	0.983101	0.983776	0.983833	0.983755	0.983706	0.983683	0.983624	0.983521	0.983421	0.983314	0.983215	0.983119	0.983022	0.982925	0.98283	0.982736	0.982638	0.982546	0.98246	0.982372	0.982289	0.982203	0.98212	0.982038	0.981955	0.981871	0.98178	0.981693	0.981611	0.981532	0.98145	0.981364	0.981277	0.981192	0.981113	0.981032	0.980949	0.980865	0.980783	0.980707	0.980631	0.980555	0.980479	0.980403	0.980331	0.98026	0.980191
0.966952	0.977671	0.981189	0.98292	0.983596	0.983655	0.98358	0.983531	0.983509	0.983451	0.983347	0.983248	0.983142	0.983045	0.98295	0.982852	0.982756	0.982661	0.982568	0.982471	0.982378	0.982294	0.982208	0.982125	0.982038	0.981955	0.981873	0.981789	0.981705	0.981613	0.981527	0.981444	0.981363	0.981282	0.981194	0.981107	0.981021	0.980942	0.98086	0.980777	0.980693	0.980611	0.980533	0.980457	0.980381	0.980305	0.98023	0.980158	0.980087	0.980018
0.966642	0.977442	0.980981	0.982729	0.983412	0.983478	0.983402	0.983356	0.983334	0.983275	0.983171	0.983074	0.982971	0.982876	0.982778	0.982682	0.982586	0.982492	0.9824	0.982302	0.982211	0.982129	0.982043	0.981961	0.981873	0.981789	0.981706	0.981621	0.981537	0.981445	0.981358	0.981274	0.981193	0.981111	0.981023	0.980935	0.980848	0.980767	0.980685	0.980602	0.980518	0.980435	0.980357	0.980281	0.980205	0.980129	0.980054	0.979982	0.979911	0.979842
0.966347	0.977207	0.980781	0.982542	0.983237	0.983302	0.983228	0.983181	0.983158	0.983098	0.982997	0.982903	0.982802	0.982704	0.982608	0.982512	0.982417	0.982324	0.982232	0.982135	0.982046	0.981965	0.981879	0.981795	0.981707	0.981622	0.981538	0.981453	0.981369	0.981276	0.981188	0.981104	0.981021	0.980938	0.980849	0.98076	0.980672	0.980592	0.98051	0.980426	0.98034	0.980257	0.980179	0.980103	0.980027	0.979952	0.979876	0.979804	0.979733	0.979664
0.966023	0.976983	0.98058	0.982363	0.983059	0.983128	0.983052	0.983003	0.98298	0.982924	0.982826	0.982734	0.982629	0.982533	0.982437	0.982342	0.982248	0.982154	0.982063	0.981969	0.981881	0.981799	0.981712	0.981628	0.981538	0.981452	0.981368	0.981283	0.981198	0.981104	0.981016	0.98093	0.980847	0.980763	0.980673	0.980583	0.980495	0.980414	0.980332	0.980247	0.980161	0.980077	0.98	0.979924	0.979848	0.979772	0.979697	0.979624	0.979554	0.979485
0.96579	0.976775	0.980405	0.982189	0.982892	0.982956	0.982877	0.982827	0.982808	0.982755	0.982659	0.982563	0.98246	0.982363	0.982268	0.982174	0.982079	0.981987	0.981899	0.981806	0.981717	0.981634	0.981546	0.98146	0.981369	0.981283	0.981199	0.981113	0.981027	0.980932	0.980842	0.980756	0.980672	0.980586	0.980495	0.980405	0.980316	0.980236	0.980152	0.980066	0.97998	0.979897	0.979819	0.979744	0.979668	0.979592	0.979516	0.979444	0.979373	0.979305
0.965489	0.976567	0.980212	0.98201	0.982714	0.982777	0.982697	0.982651	0.982635	0.982585	0.982485	0.982391	0.982288	0.982192	0.982098	0.982003	0.981909	0.98182	0.981733	0.981639	0.981549	0.981465	0.981376	0.981288	0.981198	0.981111	0.981027	0.980939	0.980853	0.980757	0.980666	0.980579	0.980493	0.980407	0.980316	0.980225	0.980136	0.980054	0.97997	0.979885	0.979799	0.979715	0.979638	0.979562	0.979486	0.97941	0.979335	0.979262	0.979192	0.979124
0.965255	0.976356	0.980026	0.981827	0.982533	0.982595	0.98252	0.982477	0.982465	0.98241	0.982312	0.982218	0.982115	0.982021	0.981926	0.981832	0.981742	0.981654	0.981566	0.98147	0.98138	0.981293	0.981203	0.981116	0.981025	0.980938	0.980851	0.980764	0.980675	0.980579	0.980487	0.980398	0.980312	0.980225	0.980134	0.980043	0.979953	0.97987	0.979786	0.979701	0.979615	0.979532	0.979454	0.979378	0.979302	0.979227	0.979151	0.979079	0.979009	0.97894
0.964946	0.976132	0.979822	0.981633	0.982345	0.982413	0.982342	0.982302	0.982286	0.982233	0.982135	0.982042	0.981941	0.981845	0.981752	0.981661	0.981572	0.981483	0.981394	0.981297	0.981205	0.981118	0.981028	0.98094	0.980848	0.98076	0.980673	0.980584	0.980495	0.980397	0.980304	0.980215	0.980128	0.980042	0.97995	0.979858	0.979767	0.979685	0.979601	0.979516	0.979431	0.979347	0.979269	0.979194	0.979118	0.979042	0.978967	0.978895	0.978824	0.978755
0.964681	0.975903	0.979614	0.981439	0.982162	0.982234	0.982167	0.982122	0.982108	0.982056	0.981959	0.981867	0.981765	0.981672	0.981581	0.981492	0.981402	0.981311	0.981221	0.981122	0.981029	0.980942	0.980851	0.980763	0.980669	0.98058	0.980492	0.980402	0.980312	0.980214	0.980119	0.980029	0.979943	0.979856	0.979763	0.979671	0.97958	0.979498	0.979415	0.97933	0.979244	0.979161	0.979083	0.979007	0.978932	0.978856	0.978781	0.978708	0.978637	0.978568
0.964373	0.975669	0.979409	0.981249	0.981981	0.982057	0.981985	0.981943	0.98193	0.981879	0.981783	0.98169	0.98159	0.981499	0.98141	0.98132	0.981228	0.981137	0.981044	0.980945	0.980852	0.980764	0.980672	0.980582	0.980489	0.980398	0.980309	0.980218	0.980127	0.980027	0.979933	0.979843	0.979756	0.979668	0.979575	0.979483	0.979393	0.979311	0.979228	0.979143	0.979057	0.978973	0.978896	0.97882	0.978745	0.97867	0.978593	0.978521	0.978449	0.978379
[truncated: 50 more columns]

## Sheet: Cont6RELAX
0.983707	0.979533	0.971808	0.963576	0.9551	0.946893	0.939385	0.932917	0.927846	0.9241	0.921668	0.920333	0.919787	0.91982	0.92015	0.920689	0.921139	0.92149	0.921614	0.92151	0.921181	0.920656	0.920039	0.919416	0.918841	0.918263	0.917695	0.917088	0.916428	0.91587	0.915304	0.914728	0.914047	0.913371	0.912629	0.911903	0.911177	0.910477	0.909833	0.909299	0.908868	0.908572	0.908354	0.908336	0.90834	0.908463	0.908601	0.908662	0.908552	0.908438
0.979491	0.97328	0.964767	0.956022	0.947422	0.939457	0.932497	0.926884	0.922736	0.919981	0.918478	0.917941	0.91808	0.918637	0.919413	0.920213	0.920884	0.921359	0.921571	0.921525	0.921242	0.920786	0.920272	0.919772	0.919287	0.918801	0.918292	0.917729	0.917184	0.916686	0.916176	0.915598	0.914965	0.914297	0.913604	0.912917	0.912242	0.911605	0.911052	0.910607	0.910283	0.910064	0.909976	0.910012	0.910115	0.910287	0.910425	0.910433	0.91035	0.910235
0.971717	0.964712	0.955801	0.946984	0.938656	0.931272	0.925197	0.920582	0.917489	0.915744	0.915128	0.91534	0.916073	0.917109	0.918214	0.919245	0.920068	0.920637	0.920909	0.920907	0.92068	0.920311	0.919908	0.919506	0.919112	0.918691	0.918227	0.917757	0.917292	0.916849	0.916353	0.915807	0.915197	0.914564	0.913911	0.913269	0.91265	0.912094	0.91163	0.911286	0.911047	0.910943	0.910941	0.91106	0.911224	0.911411	0.911511	0.91152	0.911445	0.911348
0.9634	0.955879	0.946898	0.938346	0.930593	0.9241	0.919051	0.915542	0.913514	0.912725	0.912923	0.913785	0.915039	0.916443	0.917811	0.919007	0.919936	0.920564	0.920877	0.920919	0.920759	0.920483	0.920175	0.919864	0.919535	0.91916	0.918776	0.918378	0.917974	0.917549	0.917079	0.916549	0.915969	0.915368	0.914756	0.914162	0.913613	0.91314	0.912772	0.912513	0.912384	0.912366	0.912449	0.912628	0.912821	0.912983	0.913077	0.913084	0.913022	0.912912
0.954787	0.947156	0.938456	0.930478	0.923623	0.91817	0.914254	0.91186	0.910834	0.910913	0.911811	0.913229	0.914886	0.916577	0.918127	0.919433	0.920422	0.921084	0.921426	0.921514	0.921425	0.92123	0.921007	0.92076	0.920474	0.920169	0.919847	0.919504	0.919124	0.918721	0.918263	0.917753	0.9172	0.91663	0.916061	0.915528	0.915054	0.91467	0.914386	0.91423	0.914187	0.914254	0.914399	0.914609	0.914793	0.91495	0.915036	0.915046	0.914975	0.914872
0.946438	0.93905	0.930924	0.923841	0.918029	0.913718	0.910938	0.909584	0.909465	0.910285	0.911774	0.913624	0.915589	0.917476	0.919142	0.920506	0.921522	0.922198	0.922568	0.922705	0.922677	0.922556	0.922392	0.922186	0.92196	0.921708	0.921433	0.921111	0.92075	0.920355	0.919909	0.919416	0.918887	0.918352	0.917834	0.917367	0.916973	0.916669	0.916482	0.916411	0.91645	0.916579	0.91676	0.916968	0.917151	0.917297	0.91738	0.917375	0.917307	0.91724
0.93878	0.93192	0.924688	0.918631	0.91395	0.910777	0.909047	0.90862	0.909266	0.910703	0.912645	0.91482	0.916992	0.918998	0.920719	0.9221	0.923117	0.9238	0.924196	0.924371	0.924399	0.924328	0.9242	0.924045	0.923862	0.923648	0.923386	0.923078	0.922723	0.922332	0.921894	0.921416	0.920913	0.920421	0.91996	0.919565	0.919245	0.919031	0.918925	0.918933	0.919034	0.9192	0.919388	0.919596	0.919771	0.91991	0.919973	0.919966	0.919924	0.919892
0.932116	0.926136	0.919904	0.914953	0.911387	0.909254	0.908454	0.908803	0.91008	0.911985	0.914264	0.916654	0.918948	0.921005	0.922735	0.924105	0.925113	0.925801	0.926213	0.926424	0.926487	0.926446	0.926359	0.926237	0.926083	0.925875	0.925619	0.925311	0.924955	0.924564	0.924133	0.923672	0.923203	0.922758	0.92236	0.922031	0.921794	0.921656	0.921627	0.921695	0.921833	0.922008	0.9222	0.9224	0.922567	0.922684	0.922739	0.92275	0.922737	0.922715
0.926885	0.921807	0.916631	0.91275	0.910188	0.908964	0.908931	0.90991	0.91166	0.913907	0.916405	0.918918	0.921259	0.923317	0.925024	0.92637	0.927364	0.928046	0.928474	0.928703	0.928784	0.928774	0.928711	0.928609	0.928453	0.928243	0.92798	0.927663	0.927302	0.926911	0.926489	0.926053	0.925622	0.925232	0.924894	0.924639	0.924473	0.924407	0.924436	0.924541	0.924691	0.924872	0.925059	0.92525	0.925395	0.9255	0.925566	0.925597	0.925592	0.925614
0.922934	0.91886	0.914702	0.911781	0.910094	0.909614	0.910202	0.911652	0.913746	0.916217	0.918839	0.921398	0.923736	0.925762	0.927433	0.92875	0.929721	0.930401	0.93083	0.931066	0.931166	0.931169	0.931119	0.931009	0.930844	0.93062	0.930342	0.930014	0.929647	0.929258	0.928852	0.928446	0.928063	0.927724	0.927454	0.927264	0.927166	0.927154	0.927219	0.927338	0.927496	0.927673	0.927851	0.928021	0.928152	0.928263	0.928343	0.928378	0.928409	0.928447
0.920296	0.91716	0.913891	0.91179	0.910808	0.910923	0.911968	0.91376	0.916075	0.918671	0.921339	0.923891	0.92619	0.928171	0.929801	0.931081	0.932034	0.9327	0.933124	0.933366	0.93347	0.93348	0.933415	0.93329	0.933106	0.932862	0.932567	0.932228	0.931858	0.93148	0.931098	0.930732	0.930395	0.930118	0.929908	0.929782	0.929735	0.929759	0.929839	0.929967	0.930123	0.930292	0.930451	0.930606	0.93074	0.930861	0.930941	0.931007	0.931053	0.931101
0.918759	0.916417	0.913907	0.91246	0.912041	0.912594	0.913969	0.915981	0.918422	0.921065	0.923728	0.926239	0.928488	0.93042	0.932004	0.933256	0.934184	0.934834	0.935253	0.935491	0.935593	0.935584	0.935501	0.935353	0.935144	0.934879	0.934569	0.934223	0.933859	0.9335	0.933152	0.932828	0.932547	0.932326	0.932175	0.932099	0.932086	0.932127	0.932218	0.932345	0.932495	0.932646	0.932793	0.932949	0.93309	0.933209	0.933315	0.933392	0.933448	0.933529
0.918021	0.916371	0.91446	0.91354	0.91353	0.914399	0.915992	0.918131	0.920624	0.923267	0.925892	0.928355	0.930554	0.932435	0.933985	0.935204	0.936109	0.936746	0.937152	0.937381	0.937461	0.93743	0.937321	0.937145	0.936912	0.936629	0.936308	0.935965	0.935617	0.935287	0.934977	0.934703	0.934475	0.934311	0.934207	0.934163	0.934168	0.934221	0.934313	0.934436	0.93457	0.934711	0.934857	0.935018	0.935157	0.935298	0.935413	0.935498	0.935584	0.935692
0.91785	0.916733	0.915306	0.914762	0.915048	0.916124	0.917844	0.92004	0.92254	0.925153	0.927735	0.93015	0.932298	0.934143	0.935656	0.936848	0.937734	0.938353	0.938746	0.938949	0.939003	0.938946	0.938809	0.938607	0.938354	0.938058	0.937739	0.937409	0.93709	0.936794	0.936532	0.936308	0.936134	0.936016	0.935945	0.93592	0.935937	0.935994	0.936084	0.936195	0.936319	0.93646	0.936611	0.93677	0.936929	0.937078	0.9372	0.937312	0.937425	0.937549
0.917973	0.917308	0.916219	0.915948	0.916429	0.91763	0.919411	0.921623	0.924104	0.926686	0.929229	0.931598	0.933713	0.935523	0.937009	0.938179	0.939043	0.939645	0.94001	0.940186	0.940214	0.940127	0.939964	0.939742	0.939476	0.939181	0.938874	0.938571	0.938284	0.938035	0.937821	0.937651	0.937521	0.937435	0.937383	0.937372	0.937395	0.937452	0.937532	0.937636	0.937761	0.937908	0.938058	0.938236	0.938403	0.938558	0.938705	0.938843	0.938971	0.939115
0.918286	0.917905	0.917061	0.916968	0.917568	0.918833	0.920639	0.922844	0.925308	0.927864	0.930372	0.932715	0.9348	0.936585	0.93805	0.939198	0.940045	0.940617	0.940952	0.941101	0.941099	0.940988	0.940805	0.940571	0.940305	0.940022	0.939741	0.93947	0.939229	0.939027	0.938865	0.938738	0.938641	0.938575	0.938539	0.938535	0.93856	0.938609	0.938685	0.938791	0.938924	0.939071	0.939239	0.939426	0.939599	0.939778	0.939949	0.940101	0.94025	0.940396
0.918518	0.91837	0.917689	0.91771	0.918375	0.919674	0.921487	0.923691	0.926146	0.928682	0.931177	0.933498	0.935566	0.937335	0.93878	0.939911	0.940728	0.941271	0.94158	0.941699	0.941674	0.941545	0.94135	0.941117	0.940864	0.940608	0.940359	0.940134	0.939939	0.939789	0.939671	0.939577	0.939501	0.939452	0.939425	0.939424	0.939444	0.939491	0.939572	0.939686	0.939821	0.939987	0.940166	0.940359	0.940556	0.940758	0.940943	0.941116	0.941268	0.94141
0.918645	0.918639	0.91806	0.918142	0.918848	0.920166	0.921995	0.924208	0.926659	0.929198	0.931685	0.934	0.936058	0.937812	0.939243	0.940346	0.941134	0.94165	0.941931	0.942028	0.941985	0.941846	0.941654	0.941435	0.941208	0.940985	0.940782	0.940604	0.940461	0.940355	0.94027	0.940199	0.940141	0.940102	0.94008	0.940077	0.940096	0.940149	0.94024	0.940359	0.940513	0.94069	0.940878	0.941094	0.941313	0.94153	0.941735	0.941912	0.942062	0.942201
0.918558	0.918646	0.918126	0.918255	0.918993	0.920344	0.922201	0.924429	0.926902	0.929449	0.931941	0.934257	0.936307	0.938052	0.939458	0.940533	0.941296	0.941785	0.942045	0.942125	0.942074	0.941938	0.941761	0.94157	0.941377	0.9412	0.941045	0.94092	0.940822	0.94075	0.940688	0.940635	0.940589	0.940557	0.940534	0.940532	0.940559	0.940624	0.940721	0.94086	0.941027	0.941214	0.941425	0.941664	0.941898	0.942134	0.942343	0.942519	0.942667	0.942795
0.918222	0.918368	0.917899	0.91807	0.918858	0.920256	0.922147	0.924415	0.926913	0.929481	0.931986	0.934303	0.936351	0.938076	0.939457	0.94051	0.941247	0.941716	0.94196	0.942033	0.941987	0.941868	0.941721	0.941564	0.941419	0.941291	0.94119	0.941109	0.941046	0.940999	0.940957	0.940917	0.940878	0.940847	0.940827	0.940835	0.940875	0.940947	0.941066	0.941219	0.941399	0.941609	0.941842	0.942097	0.94235	0.942591	0.9428	0.942975	0.943114	0.943228
0.917626	0.917833	0.917416	0.917654	0.918508	0.919958	0.921907	0.924217	0.926752	0.929346	0.931864	0.934185	0.93622	0.937924	0.939287	0.940315	0.941034	0.941489	0.941726	0.941805	0.941777	0.941688	0.941577	0.94147	0.941375	0.941301	0.941246	0.941202	0.941164	0.941138	0.941109	0.941078	0.941041	0.941015	0.941005	0.941026	0.941076	0.941171	0.941306	0.941473	0.941676	0.941909	0.942159	0.942432	0.942692	0.942933	0.943142	0.943308	0.943435	0.94354
0.916829	0.917099	0.916763	0.917082	0.918002	0.919528	0.921534	0.923896	0.926471	0.929089	0.93162	0.933936	0.935954	0.937643	0.938983	0.939995	0.9407	0.941149	0.941393	0.94149	0.941493	0.941442	0.941382	0.941325	0.941285	0.941259	0.94124	0.941223	0.941207	0.941194	0.941175	0.941147	0.941116	0.941101	0.941105	0.941137	0.94121	0.941322	0.941472	0.941663	0.94189	0.94214	0.942409	0.94269	0.942951	0.943193	0.943393	0.943548	0.943667	0.943765
0.915873	0.916243	0.916	0.916396	0.917407	0.919003	0.921074	0.923488	0.926097	0.928739	0.931272	0.933577	0.935584	0.937253	0.938579	0.939578	0.940278	0.940734	0.940997	0.941126	0.941168	0.941168	0.94116	0.941159	0.941167	0.941179	0.941188	0.941192	0.94119	0.941188	0.941174	0.941152	0.941132	0.941132	0.941148	0.941204	0.941295	0.941423	0.941597	0.941813	0.942057	0.942327	0.942605	0.942888	0.943151	0.943384	0.943573	0.943721	0.943834	0.943928
0.914862	0.915333	0.915169	0.915664	0.916754	0.918425	0.920558	0.923017	0.92566	0.928311	0.930839	0.933137	0.935129	0.936786	0.938101	0.939096	0.939804	0.940278	0.940574	0.940743	0.940836	0.94089	0.940937	0.940985	0.941032	0.941072	0.941104	0.941123	0.941131	0.941135	0.941127	0.941116	0.941112	0.941125	0.941165	0.941239	0.941347	0.941501	0.941699	0.941933	0.942198	0.942477	0.942759	0.943044	0.9433	0.943523	0.943705	0.943847	0.943956	0.944044
0.913806	0.914361	0.914306	0.914887	0.916059	0.917801	0.919988	0.922489	0.925149	0.927803	0.930331	0.932619	0.934603	0.936253	0.937566	0.938569	0.939297	0.939805	0.940141	0.940363	0.94051	0.940619	0.940716	0.940804	0.940881	0.940944	0.94099	0.941021	0.941036	0.941046	0.941049	0.941055	0.941064	0.941102	0.941161	0.941253	0.941387	0.941565	0.941783	0.942037	0.942312	0.942597	0.942882	0.943161	0.943408	0.943624	0.9438	0.943938	0.944041	0.944127
0.9127	0.91338	0.913414	0.914082	0.915332	0.917136	0.919374	0.9219	0.924571	0.927231	0.929755	0.932041	0.934021	0.935671	0.936995	0.93802	0.938782	0.939333	0.939723	0.939999	0.940202	0.94036	0.940498	0.940616	0.940716	0.940795	0.940854	0.940891	0.940913	0.940935	0.940956	0.940975	0.941009	0.941066	0.941144	0.941262	0.94142	0.941618	0.941857	0.942122	0.942404	0.942693	0.942974	0.943245	0.943485	0.943696	0.943867	0.943998	0.9441	0.944187
0.911638	0.912399	0.912518	0.913266	0.914584	0.916443	0.918712	0.921256	0.923939	0.926602	0.92913	0.931416	0.9334	0.935064	0.936411	0.937472	0.938278	0.938883	0.939328	0.93966	0.939912	0.940112	0.940281	0.940423	0.940539	0.94063	0.940697	0.940741	0.940776	0.940815	0.940849	0.940894	0.940948	0.941023	0.941127	0.94127	0.941449	0.941667	0.941918	0.942191	0.942477	0.942764	0.943038	0.943304	0.943539	0.943745	0.94391	0.944039	0.944142	0.944229
0.91054	0.911395	0.911599	0.91242	0.913799	0.915697	0.917991	0.920553	0.923249	0.925922	0.928457	0.930752	0.932754	0.934444	0.935829	0.936937	0.937799	0.93846	0.938961	0.939342	0.939637	0.939868	0.94006	0.940219	0.940348	0.940448	0.940522	0.940579	0.940631	0.940684	0.940745	0.940809	0.940882	0.940984	0.941113	0.941276	0.941475	0.941707	0.941966	0.942245	0.942529	0.94281	0.943081	0.943341	0.943573	0.943772	0.943935	0.944064	0.944167	0.944254
0.909446	0.910389	0.910668	0.911552	0.912973	0.914901	0.917219	0.919802	0.922515	0.925203	0.927752	0.93007	0.932101	0.933832	0.935267	0.936434	0.937354	0.938071	0.938621	0.939045	0.939371	0.939626	0.939835	0.940006	0.940145	0.940253	0.94034	0.940415	0.940481	0.940561	0.94064	0.940724	0.940823	0.94095	0.9411	0.941283	0.941496	0.941738	0.942003	0.942281	0.942561	0.942839	0.943106	0.943363	0.943588	0.943784	0.943947	0.944077	0.944179	0.944261
0.90835	0.909379	0.90972	0.910648	0.912104	0.91406	0.916408	0.919017	0.921752	0.924461	0.927037	0.929389	0.931466	0.933251	0.934748	0.935974	0.936949	0.937715	0.938308	0.938765	0.939114	0.939385	0.939607	0.939789	0.939936	0.940057	0.940162	0.940252	0.940344	0.940443	0.940543	0.940653	0.940777	0.940925	0.941094	0.941292	0.941515	0.941763	0.942029	0.942303	0.942581	0.942856	0.94312	0.943371	0.943593	0.943789	0.943952	0.944081	0.944178	0.944249
0.907268	0.908354	0.908737	0.909704	0.911189	0.913184	0.915566	0.918205	0.920968	0.92371	0.926327	0.928729	0.930865	0.932715	0.934274	0.935556	0.936582	0.937391	0.938017	0.938495	0.938859	0.939143	0.939375	0.939566	0.939726	0.939866	0.939986	0.940103	0.940215	0.940334	0.940459	0.940595	0.940739	0.940905	0.941089	0.941298	0.941529	0.941778	0.942041	0.942314	0.94259	0.942863	0.943121	0.943369	0.943591	0.943787	0.943949	0.944073	0.944159	0.944218
0.906146	0.90728	0.907707	0.908705	0.91024	0.912278	0.914698	0.917372	0.920177	0.922967	0.92564	0.928106	0.930312	0.932228	0.933843	0.935177	0.936247	0.937089	0.937735	0.938227	0.938604	0.938898	0.939138	0.939342	0.939522	0.939677	0.939825	0.939961	0.940093	0.940238	0.940388	0.940543	0.940706	0.940888	0.941083	0.941299	0.941532	0.941779	0.942042	0.942314	0.942589	0.942856	0.943112	0.94336	0.943582	0.943776	0.943932	0.944045	0.944121	0.944168
0.904989	0.906176	0.906632	0.907691	0.909276	0.91136	0.913822	0.916546	0.919404	0.922256	0.925001	0.927544	0.929818	0.931792	0.93346	0.934839	0.935941	0.936803	0.937462	0.937966	0.938352	0.938654	0.938907	0.93913	0.939326	0.939509	0.939676	0.939832	0.939989	0.940159	0.940329	0.940502	0.94068	0.940873	0.941076	0.941295	0.941527	0.941775	0.942037	0.942308	0.942577	0.942843	0.943099	0.943347	0.943567	0.943756	0.943901	0.944003	0.944066	0.944106
0.903815	0.905025	0.905556	0.906672	0.90831	0.910443	0.912962	0.915747	0.918675	0.921607	0.924433	0.927048	0.929382	0.93141	0.933125	0.934536	0.935657	0.93653	0.937199	0.937712	0.938105	0.938419	0.938691	0.93893	0.939154	0.939356	0.939542	0.939724	0.939905	0.940094	0.940281	0.94047	0.940659	0.94086	0.941066	0.941285	0.941519	0.941767	0.942028	0.942294	0.942562	0.942828	0.943085	0.943332	0.943546	0.943723	0.943857	0.943946	0.944002	0.944034
0.902572	0.903891	0.904486	0.905663	0.907355	0.909551	0.912139	0.915001	0.918017	0.921038	0.923942	0.926619	0.929008	0.931083	0.932831	0.93426	0.93539	0.936272	0.936949	0.937467	0.937871	0.938202	0.93849	0.938757	0.938999	0.939221	0.939433	0.939638	0.939838	0.940044	0.940246	0.940446	0.940643	0.940847	0.941054	0.941276	0.941509	0.941758	0.942015	0.94228	0.942549	0.942815	0.943071	0.943312	0.943515	0.943681	0.943802	0.943883	0.943931	0.943959
0.90146	0.902818	0.903466	0.904695	0.906453	0.908722	0.911393	0.91435	0.917461	0.920564	0.923531	0.926264	0.928701	0.930809	0.932572	0.934009	0.935146	0.936034	0.936714	0.937241	0.937662	0.938008	0.938324	0.938609	0.938871	0.939118	0.939353	0.939576	0.939792	0.940012	0.940225	0.940433	0.940633	0.940838	0.941048	0.94127	0.941505	0.941749	0.942006	0.942272	0.942541	0.942807	0.943057	0.943286	0.943479	0.943631	0.943744	0.943817	0.943861	0.943884
0.900325	0.901749	0.902454	0.903757	0.905596	0.907957	0.910733	0.913794	0.916993	0.920162	0.923187	0.92597	0.92844	0.930563	0.932332	0.933773	0.934916	0.935805	0.936493	0.937035	0.937469	0.937843	0.938176	0.93848	0.938767	0.939037	0.93929	0.939528	0.939758	0.939989	0.94021	0.94042	0.940622	0.94083	0.941041	0.941265	0.941496	0.94174	0.941998	0.942265	0.942533	0.942794	0.943034	0.943252	0.943432	0.943576	0.94368	0.943748	0.943787	0.94381
0.899222	0.900705	0.901491	0.902882	0.904821	0.907297	0.910184	0.913338	0.916605	0.919834	0.922911	0.925726	0.92821	0.930336	0.932109	0.933554	0.934696	0.935591	0.936292	0.936847	0.937308	0.937697	0.938049	0.938378	0.938688	0.938975	0.939242	0.939494	0.939735	0.939973	0.940197	0.940409	0.940614	0.940823	0.941036	0.941256	0.941487	0.941733	0.941992	0.942259	0.942522	0.942773	0.943003	0.943208	0.943379	0.943515	0.943613	0.943676	0.943714	0.943743
0.898139	0.89972	0.900603	0.902102	0.904166	0.90676	0.909745	0.912966	0.916296	0.919578	0.922687	0.925514	0.927999	0.930127	0.931902	0.933345	0.93449	0.935397	0.936109	0.93669	0.937166	0.937573	0.937949	0.9383	0.938626	0.938928	0.939209	0.939471	0.939718	0.939959	0.940184	0.940399	0.940606	0.940817	0.941027	0.941248	0.941481	0.941728	0.941987	0.942249	0.942503	0.942744	0.942962	0.943159	0.943321	0.943451	0.943543	0.943605	0.943648	0.943685
0.897154	0.898837	0.899832	0.901464	0.903652	0.906346	0.909397	0.91268	0.916063	0.919377	0.922495	0.92532	0.927805	0.929934	0.931704	0.933149	0.934305	0.935221	0.935958	0.936552	0.937045	0.937475	0.937872	0.93824	0.93858	0.938894	0.939184	0.939453	0.939704	0.939946	0.940173	0.94039	0.940599	0.940807	0.941018	0.941241	0.941476	0.941723	0.941977	0.94223	0.942474	0.942704	0.942914	0.943103	0.94326	0.943383	0.943473	0.943539	0.94359	0.943637
0.896272	0.898077	0.899216	0.900977	0.903264	0.906019	0.909129	0.912465	0.915878	0.919199	0.922313	0.925135	0.927619	0.929741	0.931512	0.932966	0.934131	0.935071	0.935819	0.936429	0.936944	0.937395	0.937808	0.938188	0.93854	0.938864	0.939161	0.939432	0.939684	0.939928	0.940158	0.940377	0.940583	0.940792	0.941005	0.941229	0.941464	0.941708	0.941953	0.942197	0.942431	0.942653	0.942856	0.94304	0.943191	0.943311	0.943405	0.943478	0.94354	0.943596
0.895529	0.897496	0.898764	0.900618	0.902957	0.905767	0.908928	0.912292	0.915707	0.91902	0.922129	0.924949	0.927425	0.929546	0.931325	0.932788	0.933976	0.934926	0.93569	0.936322	0.936856	0.937321	0.937746	0.938138	0.9385	0.938829	0.939128	0.939401	0.939655	0.939902	0.940134	0.940349	0.940556	0.940768	0.940983	0.941208	0.941439	0.941675	0.941912	0.942146	0.942373	0.942589	0.942787	0.942965	0.943112	0.943236	0.943337	0.94342	0.94349	0.94355
0.895007	0.897092	0.898437	0.900323	0.90271	0.905568	0.908753	0.912114	0.915518	0.918824	0.921931	0.924742	0.927215	0.929345	0.931132	0.932619	0.933816	0.934781	0.935566	0.936216	0.936765	0.937241	0.937678	0.93808	0.938446	0.938778	0.939078	0.939353	0.93961	0.939859	0.940088	0.940304	0.940514	0.940728	0.940943	0.941165	0.94139	0.941618	0.941846	0.942073	0.942294	0.942506	0.942699	0.942874	0.943026	0.943156	0.943266	0.943358	0.943432	0.943493
0.894612	0.896758	0.898116	0.900046	0.902481	0.905362	0.90854	0.911887	0.915284	0.91859	0.921688	0.924496	0.926979	0.929118	0.93093	0.932427	0.93364	0.934625	0.935429	0.936093	0.936653	0.937141	0.937588	0.937995	0.938364	0.938697	0.939	0.939278	0.939538	0.939784	0.940014	0.940234	0.940446	0.940661	0.940874	0.94109	0.941308	0.941527	0.941749	0.941972	0.942191	0.942398	0.942589	0.942768	0.942926	0.943066	0.943184	0.943279	0.943354	0.943417
0.894228	0.896372	0.897777	0.899761	0.90222	0.905091	0.908253	0.911594	0.914994	0.918292	0.92139	0.924211	0.926705	0.928871	0.930695	0.932209	0.933443	0.934448	0.935266	0.93594	0.936513	0.937012	0.937465	0.937875	0.938246	0.938582	0.938889	0.93917	0.939428	0.939676	0.939909	0.940133	0.940347	0.94056	0.940767	0.940978	0.941188	0.941402	0.941621	0.941841	0.942056	0.942262	0.942459	0.942644	0.942811	0.942959	0.94308	0.943175	0.943252	0.943315
0.893737	0.895955	0.897426	0.899435	0.90188	0.904734	0.907891	0.911239	0.914634	0.917936	0.92105	0.923884	0.92641	0.928589	0.930431	0.931968	0.933222	0.934242	0.935071	0.935759	0.936343	0.936849	0.937306	0.937718	0.938094	0.938434	0.938744	0.939024	0.939284	0.939536	0.939774	0.939999	0.940212	0.940421	0.940623	0.940827	0.941034	0.941246	0.941463	0.94168	0.941894	0.942106	0.94231	0.942505	0.942681	0.942831	0.942952	0.943049	0.943125	0.943187
0.893294	0.895587	0.89707	0.899048	0.901468	0.904316	0.907483	0.910826	0.914227	0.917549	0.92068	0.92355	0.926089	0.928289	0.930156	0.931714	0.932983	0.934013	0.934856	0.935556	0.936147	0.936657	0.937117	0.937534	0.937914	0.938258	0.938567	0.93885	0.939115	0.939371	0.939611	0.939836	0.940045	0.940249	0.940446	0.940647	0.940852	0.941064	0.941279	0.941497	0.941717	0.941937	0.942151	0.942354	0.942532	0.942682	0.942804	0.942901	0.942976	0.943038
0.89291	0.895188	0.896615	0.898559	0.900975	0.903839	0.907004	0.910356	0.913783	0.917127	0.920299	0.923184	0.925747	0.927974	0.929864	0.931438	0.932717	0.933762	0.934617	0.935325	0.935921	0.936436	0.936901	0.937323	0.937707	0.93805	0.938362	0.93865	0.93892	0.939179	0.939419	0.93964	0.939845	0.940044	0.94024	0.940441	0.940647	0.940858	0.941074	0.941299	0.941528	0.941758	0.941981	0.942186	0.942364	0.942515	0.942636	0.94273	0.942806	0.942873
0.892405	0.894616	0.896013	0.897963	0.900406	0.903274	0.906456	0.909841	0.913296	0.916689	0.91988	0.922793	0.925386	0.927638	0.929545	0.931131	0.932426	0.933485	0.934349	0.935063	0.935665	0.936186	0.936657	0.937085	0.937468	0.937815	0.938133	0.938426	0.9387	0.938959	0.939196	0.939414	0.939616	0.939814	0.94001	0.940213	0.940419	0.940632	0.940857	0.94109	0.94133	0.941569	0.941795	0.942	0.942179	0.942328	0.942447	0.942542	0.942622	0.942693
0.891685	0.89389	0.895312	0.897306	0.899761	0.902654	0.905877	0.909298	0.912809	0.916226	0.919449	0.922395	0.925015	0.927286	0.929205	0.930809	0.932119	0.933187	0.934059	0.93478	0.935389	0.935918	0.936395	0.936822	0.93721	0.937563	0.937887	0.938184	0.938458	0.938715	0.93895	0.939165	0.939366	0.939566	0.939765	0.939969	0.940179	0.9404	0.940633	0.940878	0.941128	0.94137	0.941596	0.941802	0.94198	0.942127	0.942246	0.942344	0.942428	0.942507
0.890872	0.893126	0.894609	0.896614	0.8991	0.90204	0.905303	0.908787	0.912324	0.915775	0.919034	0.922008	0.924648	0.926931	0.928868	0.930487	0.931807	0.932883	0.933761	0.934491	0.935108	0.935643	0.93612	0.936552	0.936946	0.937305	0.937634	0.937931	0.938203	0.938459	0.93869	0.938905	0.939109	0.939312	0.939513	0.939721	0.93994	0.940171	0.940417	0.940671	0.940924	0.941166	0.941393	0.941598	0.941772	0.941919	0.942042	0.942144	0.942236	0.942327
0.890088	0.892418	0.893897	0.895931	0.89847	0.901453	0.904785	0.908293	0.911867	0.915356	0.918643	0.921636	0.924286	0.926588	0.928541	0.930168	0.931496	0.932579	0.933466	0.934204	0.934827	0.935363	0.935844	0.936282	0.936683	0.937046	0.937375	0.937671	0.937942	0.938194	0.938426	0.938644	0.938852	0.939057	0.939263	0.939481	0.93971	0.939954	0.940209	0.940467	0.94072	0.940963	0.941188	0.94139	0.941564	0.941714	0.94184	0.941949	0.942053	0.942159
0.889393	0.891681	0.893187	0.89528	0.897866	0.900926	0.904281	0.907828	0.911441	0.914959	0.918266	0.921269	0.923937	0.926255	0.928217	0.929852	0.931187	0.932279	0.933175	0.933919	0.934543	0.935083	0.935571	0.936015	0.93642	0.936783	0.937111	0.937406	0.937673	0.937926	0.938162	0.938384	0.938595	0.938806	0.939023	0.939251	0.939493	0.939747	0.940006	0.940264	0.940517	0.940758	0.94098	0.941181	0.941359	0.941512	0.941644	0.941765	0.941884	0.942008
0.888551	0.890904	0.892492	0.894642	0.897317	0.9004	0.903798	0.907386	0.911031	0.91457	0.917886	0.920909	0.923595	0.925921	0.927892	0.929535	0.93088	0.931981	0.932885	0.93363	0.934259	0.934805	0.9353	0.935748	0.936153	0.936515	0.936841	0.937133	0.937402	0.937659	0.937899	0.938125	0.938342	0.938563	0.938791	0.939033	0.939286	0.939544	0.939802	0.940061	0.940312	0.940551	0.940772	0.940977	0.941157	0.941316	0.94146	0.941595	0.941731	0.941874
0.887774	0.890222	0.891863	0.894111	0.896801	0.899925	0.903363	0.906982	0.910646	0.914192	0.917528	0.920567	0.923262	0.925597	0.927575	0.929229	0.930583	0.931692	0.932596	0.933346	0.933982	0.934535	0.935033	0.935482	0.935885	0.936246	0.936569	0.936862	0.937135	0.937397	0.937641	0.937873	0.938101	0.938334	0.938576	0.938828	0.939085	0.939343	0.939602	0.939859	0.940108	0.940346	0.940571	0.940778	0.940964	0.941134	0.941292	0.941445	0.941598	0.941758
0.887121	0.889607	0.891358	0.893603	0.896331	0.899494	0.902961	0.906596	0.910264	0.91383	0.917184	0.920232	0.922935	0.925279	0.927268	0.92893	0.930293	0.931403	0.932312	0.933069	0.933711	0.934268	0.934766	0.935213	0.935615	0.935973	0.936297	0.936595	0.936873	0.937138	0.937389	0.937632	0.937872	0.938119	0.938372	0.938629	0.938886	0.939145	0.939403	0.939657	0.939905	0.940146	0.940374	0.940587	0.940784	0.940968	0.941142	0.941312	0.941483	0.94166
0.886479	0.889115	0.890837	0.893121	0.895889	0.89908	0.902561	0.906197	0.909887	0.913472	0.916835	0.919892	0.922606	0.924961	0.926961	0.928633	0.929997	0.931113	0.932029	0.932792	0.933438	0.933996	0.934493	0.934938	0.935336	0.935696	0.936024	0.936328	0.93661	0.936882	0.937145	0.9374	0.937655	0.937913	0.93817	0.938428	0.938686	0.938943	0.939199	0.939452	0.939704	0.939948	0.940182	0.940405	0.940616	0.940816	0.941007	0.941194	0.941382	0.941578
0.886078	0.888593	0.890347	0.892669	0.895463	0.898665	0.902144	0.905803	0.909513	0.913108	0.916481	0.919551	0.922278	0.924646	0.926656	0.92833	0.9297	0.930823	0.931746	0.932514	0.93316	0.933717	0.934212	0.934655	0.935054	0.935418	0.935752	0.93606	0.93635	0.936634	0.936908	0.937179	0.937445	0.937708	0.937966	0.938225	0.938482	0.938737	0.938992	0.939249	0.939504	0.939754	0.939999	0.940236	0.940462	0.940679	0.940887	0.941091	0.941297	0.941507
0.885398	0.88801	0.889825	0.892183	0.894995	0.898198	0.901705	0.905388	0.909111	0.912721	0.916111	0.919198	0.92194	0.92432	0.926334	0.928016	0.929395	0.930525	0.931454	0.932222	0.932869	0.933424	0.933917	0.934361	0.934765	0.935134	0.935473	0.935789	0.936091	0.936388	0.936677	0.93696	0.937231	0.937495	0.937755	0.938014	0.938269	0.938524	0.938783	0.939044	0.939305	0.939566	0.939824	0.940077	0.94032	0.940553	0.940777	0.940998	0.941219	0.941443
0.88485	0.887508	0.889346	0.891709	0.894511	0.897742	0.901273	0.904969	0.908708	0.912335	0.915743	0.918846	0.921603	0.923988	0.926011	0.927701	0.929088	0.930224	0.931154	0.931923	0.932569	0.933123	0.933618	0.934066	0.934476	0.934849	0.935196	0.935525	0.935841	0.936153	0.936455	0.936742	0.937015	0.937281	0.937541	0.937797	0.938053	0.938312	0.938575	0.938842	0.939114	0.939388	0.939662	0.939932	0.940191	0.94044	0.940682	0.940917	0.941152	0.941389
0.884328	0.887001	0.888836	0.891183	0.894017	0.897274	0.90082	0.904534	0.908293	0.911941	0.915369	0.918489	0.921252	0.923648	0.925681	0.927381	0.928774	0.929912	0.930843	0.931612	0.932257	0.932813	0.933314	0.933768	0.934183	0.934564	0.934924	0.935266	0.935598	0.935923	0.93623	0.936519	0.936794	0.93706	0.937318	0.937575	0.937835	0.938098	0.938367	0.938646	0.938931	0.939222	0.939513	0.939798	0.940074	0.94034	0.940595	0.940844	0.941091	0.94134
0.883768	0.886437	0.888252	0.89064	0.893506	0.896781	0.900348	0.904086	0.90787	0.911541	0.914989	0.918119	0.920895	0.923302	0.925345	0.927052	0.928448	0.929588	0.93052	0.931289	0.931938	0.9325	0.933007	0.933467	0.933889	0.934284	0.934658	0.935017	0.935362	0.935692	0.936001	0.936292	0.936567	0.936831	0.937091	0.937352	0.937617	0.937887	0.938167	0.938459	0.93876	0.939068	0.939375	0.939677	0.939969	0.940248	0.940517	0.940778	0.941037	0.941298
0.883138	0.88579	0.88766	0.890087	0.892973	0.896273	0.899868	0.903635	0.907445	0.911139	0.914599	0.917743	0.920532	0.922951	0.925003	0.926714	0.928113	0.929255	0.930187	0.930961	0.931616	0.932187	0.932699	0.933167	0.933603	0.934012	0.934403	0.934775	0.935125	0.935457	0.935769	0.93606	0.936334	0.9366	0.936864	0.93713	0.937402	0.937683	0.937977	0.938285	0.938604	0.938927	0.939251	0.939569	0.939875	0.940168	0.940448	0.94072	0.94099	0.941264
0.882414	0.885158	0.887075	0.889521	0.892434	0.895763	0.89939	0.903185	0.907021	0.910728	0.914204	0.917363	0.920166	0.922595	0.924651	0.926366	0.927767	0.928911	0.929849	0.930631	0.931296	0.931873	0.932394	0.932877	0.933326	0.933753	0.934157	0.934535	0.934887	0.935222	0.935533	0.935823	0.936098	0.936369	0.936638	0.936912	0.937195	0.93749	0.937801	0.938126	0.938461	0.938802	0.939142	0.939473	0.939792	0.940096	0.940387	0.94067	0.940952	0.941239
0.881813	0.884584	0.886502	0.888967	0.891907	0.895267	0.898923	0.902744	0.906592	0.910316	0.913808	0.916983	0.919796	0.92223	0.924292	0.92601	0.927415	0.928565	0.929513	0.930306	0.930978	0.931566	0.932103	0.932599	0.933067	0.933507	0.933916	0.934295	0.93465	0.934984	0.935294	0.935585	0.935865	0.93614	0.936417	0.936703	0.937	0.937313	0.937641	0.937982	0.938334	0.938692	0.939046	0.93939	0.93972	0.940035	0.940336	0.94063	0.940925	0.941227
0.881203	0.883967	0.885906	0.888403	0.891376	0.894767	0.89845	0.902285	0.906152	0.909894	0.913404	0.916591	0.919411	0.921852	0.923919	0.925641	0.927054	0.928217	0.929178	0.92998	0.930664	0.931268	0.93182	0.932335	0.932816	0.933261	0.933672	0.934053	0.934407	0.934739	0.93505	0.935346	0.935631	0.935914	0.936203	0.936503	0.936818	0.937149	0.937493	0.937852	0.938221	0.938593	0.93896	0.939315	0.939656	0.93998	0.940292	0.940599	0.940908	0.941224
0.880519	0.883324	0.885301	0.887835	0.890842	0.894263	0.89796	0.901816	0.905702	0.909464	0.912988	0.916184	0.919013	0.921462	0.923534	0.925266	0.926693	0.927871	0.928842	0.929658	0.93036	0.93098	0.931551	0.93208	0.932566	0.933012	0.933424	0.933805	0.934157	0.93449	0.934806	0.935107	0.9354	0.935695	0.935999	0.936317	0.936651	0.936998	0.93736	0.937737	0.93812	0.938505	0.938883	0.939249	0.939598	0.939933	0.940257	0.940577	0.9409	0.941234
0.879851	0.882699	0.884713	0.887279	0.890314	0.893746	0.897464	0.90134	0.905248	0.909025	0.912559	0.915766	0.918605	0.921061	0.923146	0.924894	0.926338	0.927528	0.928516	0.929351	0.93007	0.930711	0.931296	0.931829	0.932316	0.932762	0.933173	0.933551	0.933904	0.934241	0.934562	0.934871	0.935177	0.935488	0.93581	0.936147	0.936498	0.936864	0.937244	0.937634	0.938031	0.938427	0.938815	0.93919	0.93955	0.939896	0.940232	0.940566	0.940906	0.941255
0.879204	0.882092	0.884135	0.886727	0.889767	0.893219	0.896958	0.900856	0.904781	0.90857	0.912118	0.915337	0.918186	0.920656	0.92276	0.924527	0.925987	0.927195	0.928204	0.929058	0.929798	0.930454	0.931043	0.931576	0.932063	0.932507	0.932914	0.933292	0.93365	0.933992	0.934321	0.934643	0.934965	0.935295	0.935637	0.935992	0.936361	0.936745	0.93714	0.937544	0.937952	0.938358	0.938756	0.939141	0.939511	0.939869	0.940218	0.940567	0.940923	0.941287
0.878571	0.881488	0.883553	0.886145	0.889203	0.892677	0.896441	0.900357	0.904295	0.9081	0.911663	0.914895	0.917761	0.920255	0.92238	0.924166	0.925645	0.926878	0.927906	0.928783	0.929539	0.930199	0.930787	0.931319	0.931803	0.932243	0.93265	0.933032	0.933394	0.933745	0.934087	0.934426	0.934768	0.935118	0.935478	0.935852	0.93624	0.936639	0.937047	0.937463	0.937881	0.938296	0.938705	0.9391	0.939482	0.939852	0.940216	0.94058	0.940949	0.941326
0.877932	0.880874	0.882929	0.885538	0.888621	0.892122	0.895904	0.899835	0.903792	0.907616	0.911194	0.914448	0.917341	0.91986	0.922007	0.923815	0.925321	0.926575	0.927628	0.92852	0.929281	0.929939	0.930526	0.931054	0.931532	0.931971	0.932383	0.93277	0.93314	0.933505	0.933864	0.934223	0.934586	0.934954	0.935334	0.935728	0.936131	0.936544	0.936964	0.93739	0.937817	0.938243	0.938661	0.939068	0.939462	0.939845	0.940224	0.940601	0.940983	0.941368
0.877278	0.880198	0.882275	0.884911	0.888024	0.891545	0.895344	0.899297	0.903276	0.907118	0.910721	0.914008	0.916932	0.919475	0.921648	0.923485	0.925013	0.926294	0.927363	0.928261	0.929018	0.929674	0.930257	0.930778	0.931254	0.931697	0.932113	0.932509	0.932894	0.933276	0.933656	0.934037	0.934418	0.934807	0.935208	0.935616	0.936035	0.936459	0.936889	0.937324	0.937762	0.938197	0.938627	0.939045	0.939453	0.93985	0.940241	0.940631	0.941021	0.941409
0.876522	0.879486	0.881598	0.884271	0.887406	0.890945	0.894769	0.898749	0.902749	0.90662	0.910262	0.913584	0.916537	0.919109	0.921314	0.923174	0.924732	0.926029	0.927103	0.927996	0.928751	0.929402	0.929976	0.930494	0.930975	0.931422	0.931846	0.932257	0.93266	0.933064	0.933466	0.933866	0.934269	0.934679	0.935094	0.935519	0.935949	0.936384	0.936823	0.937268	0.937715	0.938162	0.938603	0.939034	0.939456	0.939865	0.940268	0.940666	0.94106	0.941451
0.875795	0.878801	0.88095	0.88364	0.886787	0.890353	0.894205	0.898207	0.90224	0.906155	0.909838	0.913192	0.916177	0.918784	0.921013	0.922904	0.924477	0.925778	0.926847	0.927735	0.928482	0.929122	0.929693	0.930215	0.930698	0.931154	0.931593	0.932023	0.932449	0.932875	0.933298	0.93372	0.934144	0.934569	0.935001	0.935437	0.935878	0.936321	0.936771	0.937226	0.937684	0.938141	0.938596	0.93904	0.939473	0.939895	0.940305	0.940707	0.941105	0.9415
0.875098	0.878145	0.880301	0.882998	0.886174	0.889769	0.893645	0.897685	0.901767	0.905727	0.909445	0.912836	0.915858	0.91849	0.920751	0.922658	0.924234	0.925527	0.926589	0.927468	0.928204	0.928839	0.929412	0.929937	0.930428	0.930899	0.931358	0.931812	0.932261	0.932708	0.933153	0.933597	0.934037	0.934479	0.934922	0.935369	0.935818	0.936273	0.936731	0.937196	0.937665	0.938136	0.938603	0.939059	0.939504	0.939933	0.940349	0.940754	0.941155	0.941555
0.87443	0.877471	0.879628	0.882357	0.885565	0.889186	0.893104	0.8972	0.901333	0.905331	0.90909	0.912521	0.91557	0.918236	0.920513	0.922421	0.923988	0.925273	0.926324	0.92719	0.92792	0.928558	0.929133	0.929666	0.930174	0.930665	0.931147	0.931624	0.932095	0.932565	0.933032	0.933492	0.933949	0.934402	0.934857	0.935312	0.935772	0.936235	0.936704	0.93718	0.937662	0.938145	0.938624	0.939091	0.939544	0.939978	0.940397	0.940806	0.941212	0.94162
0.873699	0.876749	0.87895	0.881717	0.884954	0.888622	0.892605	0.896758	0.900933	0.904976	0.908778	0.912237	0.915322	0.918005	0.920282	0.922178	0.923735	0.925009	0.926045	0.926905	0.927638	0.928278	0.928862	0.929411	0.929939	0.930454	0.930961	0.93146	0.931954	0.932446	0.93293	0.933407	0.933875	0.934339	0.934802	0.935269	0.935737	0.936211	0.93669	0.937178	0.937673	0.938168	0.938658	0.939133	0.93959	0.940028	0.940451	0.940864	0.941277	0.941691
0.872934	0.876053	0.878298	0.881093	0.884382	0.888123	0.892169	0.896368	0.90059	0.904678	0.908508	0.912006	0.915106	0.917786	0.920048	0.921933	0.923476	0.924733	0.925763	0.926625	0.92736	0.928009	0.92861	0.929179	0.929731	0.930271	0.9308	0.931323	0.93184	0.932349	0.932849	0.933338	0.933817	0.93429	0.934764	0.935239	0.935718	0.936201	0.936693	0.937193	0.937699	0.938205	0.938703	0.939183	0.939644	0.940086	0.940512	0.940933	0.941351	0.941772
0.872266	0.87542	0.877681	0.880531	0.883899	0.887709	0.891802	0.896049	0.900318	0.904432	0.908301	0.911811	0.914906	0.917566	0.919814	0.921681	0.923206	0.924455	0.925487	0.926351	0.927095	0.927761	0.928383	0.928978	0.929555	0.930117	0.93067	0.931216	0.931751	0.932276	0.932788	0.933287	0.933775	0.934258	0.93474	0.935225	0.935714	0.93621	0.936714	0.937225	0.937741	0.938255	0.938759	0.939242	0.939707	0.940152	0.940585	0.941011	0.941436	0.941862
0.871624	0.87479	0.877115	0.880058	0.8835	0.887357	0.8915	0.895797	0.900089	0.904243	0.908121	0.911623	0.914694	0.917338	0.919566	0.921412	0.922928	0.924179	0.925214	0.926088	0.926849	0.927538	0.928185	0.928806	0.929405	0.929991	0.930569	0.931132	0.931683	0.93222	0.932742	0.933249	0.933748	0.934239	0.934731	0.935225	0.935727	0.936235	0.936749	0.937271	0.937795	0.938315	0.938821	0.939308	0.939776	0.940228	0.940665	0.941098	0.941528	0.941961
0.870963	0.874223	0.876662	0.879685	0.883171	0.887079	0.891271	0.895587	0.89992	0.904079	0.907945	0.911419	0.91447	0.917091	0.919297	0.921134	0.922653	0.923906	0.924951	0.925843	0.926628	0.927343	0.928017	0.92866	0.929284	0.929894	0.930488	0.931068	0.931631	0.932179	0.932709	0.933226	0.933732	0.934233	0.934734	0.935241	0.935755	0.936273	0.936798	0.937328	0.937857	0.93838	0.93889	0.93938	0.939854	0.94031	0.940754	0.941191	0.941628	0.942066
0.870455	0.873847	0.876359	0.879412	0.88294	0.886892	0.891095	0.89545	0.899781	0.903921	0.907752	0.911201	0.914226	0.916823	0.919018	0.920858	0.922379	0.923644	0.924708	0.925624	0.926437	0.927179	0.927876	0.928544	0.929192	0.92982	0.930431	0.931022	0.931595	0.932149	0.93269	0.933215	0.93373	0.93424	0.934754	0.935273	0.935796	0.936325	0.936858	0.937394	0.937926	0.938452	0.938965	0.939461	0.939939	0.940401	0.940849	0.941292	0.941734	0.942179
0.870182	0.873617	0.876132	0.879217	0.882783	0.886736	0.890976	0.895323	0.899628	0.903726	0.907528	0.910949	0.913949	0.916535	0.918734	0.920577	0.922111	0.923396	0.924486	0.925431	0.926272	0.927038	0.92776	0.928453	0.929118	0.929762	0.930384	0.930986	0.931566	0.932131	0.932678	0.933213	0.933737	0.934259	0.934785	0.935314	0.935848	0.936385	0.936923	0.937462	0.937997	0.938526	0.939045	0.939545	0.940029	0.940494	0.940948	0.941395	0.941844	0.942292
0.869957	0.873377	0.875926	0.879051	0.882612	0.886604	0.890833	0.89515	0.899409	0.903478	0.907252	0.910649	0.913641	0.916234	0.918439	0.920296	0.921851	0.923164	0.924283	0.925258	0.926123	0.926916	0.927663	0.928373	0.929055	0.92971	0.930342	0.930951	0.931541	0.932113	0.93267	0.933213	0.93375	0.934284	0.93482	0.935359	0.935901	0.936443	0.936985	0.937526	0.938065	0.9386	0.939123	0.939628	0.940116	0.940587	0.941045	0.941498	0.941949	0.942396
0.869665	0.873144	0.875742	0.878857	0.882461	0.886437	0.890633	0.8949	0.89913	0.903172	0.906926	0.910319	0.91332	0.915921	0.918142	0.920023	0.921606	0.922949	0.924099	0.925099	0.925992	0.92681	0.927575	0.928302	0.928995	0.92966	0.930299	0.930918	0.931516	0.932097	0.932663	0.933218	0.933767	0.934311	0.934857	0.935405	0.935952	0.936498	0.937042	0.937587	0.938132	0.938671	0.939199	0.939708	0.940201	0.940676	0.94114	0.941596	0.942047	0.942491
0.869453	0.872977	0.875541	0.878701	0.88228	0.886214	0.890354	0.894591	0.898794	0.902817	0.906569	0.909975	0.912988	0.915608	0.917854	0.919764	0.921379	0.922755	0.923931	0.92496	0.925879	0.926715	0.927498	0.928235	0.928938	0.92961	0.93026	0.930886	0.931493	0.932083	0.932661	0.933228	0.933787	0.934341	0.934896	0.935449	0.936	0.936548	0.937096	0.937647	0.938196	0.93874	0.939273	0.939787	0.940284	0.940765	0.941231	0.941687	0.942134	0.942576
0.869287	0.872744	0.875365	0.878489	0.882017	0.88589	0.889999	0.894213	0.8984	0.902427	0.906196	0.909618	0.912652	0.915299	0.917576	0.91952	0.921169	0.922573	0.923779	0.924835	0.925773	0.926628	0.927421	0.928169	0.928879	0.929561	0.930218	0.930853	0.931469	0.932071	0.932661	0.933238	0.933807	0.93437	0.93493	0.935487	0.936041	0.936593	0.937147	0.937702	0.938256	0.938805	0.939342	0.93986	0.940364	0.940847	0.941313	0.941765	0.942211	0.942652
0.868954	0.872523	0.875099	0.878167	0.88163	0.885477	0.889567	0.893771	0.897969	0.902016	0.905806	0.909253	0.912317	0.914997	0.91731	0.919289	0.920968	0.922403	0.923638	0.924714	0.925671	0.926538	0.927343	0.928097	0.928817	0.929506	0.930172	0.930817	0.931445	0.932059	0.932658	0.933246	0.933824	0.934393	0.934957	0.935517	0.936074	0.936633	0.93719	0.937751	0.93831	0.938863	0.939405	0.93993	0.940435	0.940917	0.941381	0.941832	0.942276	0.942714
0.868811	0.872249	0.874738	0.877727	0.881162	0.884992	0.889077	0.893296	0.897519	0.90159	0.905408	0.908888	0.911988	0.914708	0.917058	0.91907	0.920783	0.922248	0.923505	0.924601	0.925571	0.92645	0.927261	0.928026	0.928753	0.929451	0.930126	0.930783	0.931423	0.932047	0.932657	0.933253	0.933838	0.93441	0.934977	0.935541	0.936105	0.936667	0.937231	0.937796	0.938359	0.938917	0.939465	0.939992	0.940496	0.940976	0.941438	0.941888	0.942329	0.942766
0.868386	0.871768	0.874197	0.877175	0.880607	0.884445	0.888554	0.892803	0.897054	0.901157	0.905009	0.908527	0.911669	0.914429	0.916815	0.918862	0.920607	0.922096	0.923375	0.924486	0.925468	0.926354	0.927176	0.927948	0.928684	0.929391	0.930078	0.930747	0.931397	0.932032	0.932651	0.933254	0.933842	0.934417	0.934989	0.935559	0.936127	0.936696	0.937264	0.937833	0.938401	0.938965	0.939516	0.940042	0.940544	0.941023	0.941483	0.94193	0.942371	0.942806
0.867809	0.871145	0.873577	0.876561	0.880009	0.883876	0.888017	0.892298	0.896582	0.900722	0.904616	0.908181	0.911367	0.914166	0.91659	0.918673	0.920443	0.921956	0.92325	0.924374	0.925364	0.926262	0.927092	0.927872	0.928616	0.929336	0.930034	0.930713	0.931375	0.932018	0.932644	0.933251	0.933842	0.934422	0.935	0.935574	0.936149	0.936721	0.937294	0.937868	0.938442	0.939008	0.939558	0.940082	0.940583	0.94106	0.941517	0.941963	0.942402	0.942838
0.867108	0.870468	0.872913	0.875921	0.879401	0.883299	0.887472	0.891787	0.896112	0.900298	0.904244	0.907859	0.911089	0.91393	0.916394	0.918503	0.9203	0.921829	0.923137	0.92427	0.925273	0.926178	0.927016	0.927804	0.92856	0.929291	0.929999	0.930689	0.93136	0.93201	0.93264	0.93325	0.933845	0.934431	0.935013	0.935593	0.936171	0.936748	0.937325	0.937905	0.938481	0.939046	0.939594	0.940116	0.940615	0.941089	0.941545	0.941989	0.942428	0.942864
0.866387	0.869761	0.87223	0.875268	0.878778	0.882709	0.886921	0.891282	0.895661	0.899907	0.903911	0.907575	0.910853	0.913738	0.916232	0.918369	0.920183	0.921727	0.923044	0.924189	0.925198	0.926112	0.926957	0.927757	0.928524	0.929263	0.929983	0.930682	0.93136	0.932014	0.932646	0.933259	0.93386	0.934449	0.935037	0.93562	0.936201	0.936782	0.937364	0.937945	0.938519	0.939082	0.939627	0.940148	0.940643	0.941116	0.941569	0.942013	0.942452	0.942891
0.865629	0.869043	0.871538	0.874603	0.878144	0.882117	0.886381	0.890806	0.895256	0.899568	0.903628	0.907346	0.910673	0.91359	0.916112	0.918267	0.920096	0.921649	0.922978	0.924129	0.925147	0.926067	0.926924	0.927733	0.928508	0.929258	0.929987	0.930694	0.931374	0.93203	0.932665	0.933283	0.933887	0.93448	0.935069	0.935655	0.936239	0.936824	0.937407	0.937986	0.938557	0.939117	0.93966	0.940176	0.94067	0.941139	0.941593	0.942036	0.942477	0.942918
0.864878	0.868314	0.870832	0.87393	0.877517	0.881553	0.885895	0.890404	0.89493	0.899303	0.903422	0.907195	0.910555	0.913502	0.916042	0.918211	0.920046	0.921611	0.922945	0.924103	0.925126	0.926057	0.926922	0.927739	0.928524	0.929283	0.930018	0.930727	0.931409	0.932066	0.932705	0.933325	0.933931	0.934525	0.935116	0.935703	0.936291	0.936876	0.937456	0.93803	0.938598	0.939155	0.939693	0.940207	0.940696	0.941165	0.941617	0.942063	0.942505	0.942949
0.864096	0.867581	0.870134	0.873289	0.876959	0.881092	0.885533	0.890129	0.894717	0.899154	0.903332	0.907137	0.910526	0.913487	0.916038	0.918209	0.920054	0.921621	0.922959	0.92412	0.925152	0.926091	0.926962	0.927788	0.928581	0.929346	0.930082	0.93079	0.931472	0.932132	0.93277	0.933392	0.933997	0.934591	0.935181	0.935771	0.936357	0.936938	0.937512	0.938082	0.938647	0.939198	0.939732	0.940241	0.94073	0.941197	0.94165	0.942096	0.942541	0.942985
0.863368	0.866879	0.869503	0.872763	0.876547	0.880794	0.88533	0.889987	0.894642	0.899138	0.903343	0.907174	0.910573	0.913541	0.916089	0.918267	0.920109	0.921677	0.923015	0.924184	0.925222	0.926166	0.927045	0.927878	0.928676	0.92944	0.930174	0.93088	0.931563	0.93222	0.932859	0.933477	0.93408	0.934672	0.935264	0.935851	0.936432	0.937005	0.937574	0.93814	0.938697	0.939244	0.939773	0.94028	0.940767	0.941235	0.941688	0.942135	0.942581	0.943027
0.862633	0.866251	0.869009	0.872405	0.876318	0.880664	0.885258	0.889982	0.894695	0.899212	0.90344	0.907274	0.910676	0.913635	0.916186	0.918357	0.920198	0.921763	0.923108	0.924282	0.925323	0.926274	0.927159	0.927997	0.928792	0.929553	0.930283	0.930989	0.931668	0.932324	0.932957	0.933571	0.934171	0.934764	0.935352	0.935932	0.936505	0.937073	0.937637	0.938195	0.938748	0.939288	0.939816	0.94032	0.940807	0.941274	0.941728	0.942176	0.942622	0.943068
0.862086	0.865877	0.868786	0.872316	0.876321	0.880708	0.885361	0.890137	0.894859	0.89939	0.903611	0.90744	0.910825	0.913783	0.916322	0.918487	0.920321	0.921891	0.923239	0.924414	0.925461	0.926417	0.927305	0.928139	0.928929	0.929684	0.930413	0.931112	0.931788	0.932437	0.933065	0.933675	0.934275	0.934862	0.935442	0.936013	0.93658	0.937142	0.937697	0.93825	0.938795	0.939334	0.939857	0.940362	0.940848	0.941315	0.941769	0.942217	0.942663	0.943108
0.861877	0.865816	0.868848	0.872452	0.876471	0.880906	0.885602	0.890374	0.8951	0.899614	0.903821	0.907626	0.911006	0.913946	0.916475	0.91863	0.920468	0.92204	0.923388	0.924569	0.92562	0.926578	0.927461	0.928287	0.92907	0.929822	0.930543	0.931239	0.931906	0.932549	0.933171	0.93378	0.934374	0.934952	0.935523	0.936087	0.936648	0.9372	0.937749	0.938294	0.938837	0.939372	0.939896	0.940399	0.940885	0.941352	0.941806	0.942254	0.942699	0.943143
[truncated: 50 more columns]
