# Supplementary material for: Generalized Poincaré plots analysis of heart period dynamics in different physiological conditions: Trained vs. untrained men
Source: PLoS One. 2019 Jul 5;14(7):e0219281. doi: 10.1371/journal.pone.0219281 (PMC6611602; doi:10.1371/journal.pone.0219281)
Supplement: S2 Appendix — (ZIP) [file pone.0219281.s002.zip › Pearson matrices 100x100/Untrained subjects 3 conditions/Untr 7.xlsx]

## Sheet: Cont7REST
0.762829	0.692714	0.65268	0.636219	0.621924	0.612987	0.607973	0.599511	0.58833	0.57833	0.57034	0.563495	0.555432	0.545933	0.53403	0.521959	0.511454	0.502023	0.494188	0.486092	0.481158	0.478772	0.475702	0.469798	0.463656	0.458833	0.455926	0.4537	0.452272	0.451703	0.450668	0.447907	0.445171	0.444206	0.443485	0.442666	0.442268	0.441707	0.439603	0.437288	0.434859	0.432938	0.432067	0.431272	0.429471	0.426389	0.42358	0.421239	0.419419	0.417734
0.692823	0.646653	0.62775	0.619268	0.613134	0.610747	0.607181	0.599286	0.590014	0.58223	0.575948	0.56947	0.561248	0.550705	0.53868	0.527337	0.517308	0.508668	0.500703	0.49428	0.49091	0.488629	0.484259	0.478237	0.472825	0.469007	0.466697	0.465106	0.464426	0.463934	0.462287	0.45967	0.458018	0.457439	0.456881	0.456558	0.456388	0.455254	0.45315	0.450878	0.448812	0.447567	0.446928	0.44581	0.443475	0.440553	0.43803	0.436077	0.434486	0.43318
0.652397	0.627385	0.617569	0.615662	0.615324	0.614432	0.6105	0.603348	0.59568	0.58937	0.583423	0.576462	0.567124	0.555962	0.544206	0.533221	0.52378	0.515236	0.508376	0.503415	0.50056	0.497186	0.492186	0.486575	0.48198	0.478889	0.477103	0.476254	0.475769	0.474787	0.472936	0.471083	0.470014	0.469605	0.46939	0.469308	0.468701	0.467341	0.465233	0.463225	0.461749	0.460878	0.460023	0.458377	0.45594	0.453281	0.451111	0.449449	0.448202	0.447237
0.63554	0.618557	0.615298	0.618334	0.619367	0.61794	0.614052	0.607864	0.601443	0.595481	0.589073	0.580971	0.57081	0.559535	0.547974	0.537509	0.528253	0.520658	0.515038	0.510835	0.507326	0.503182	0.49824	0.493314	0.489456	0.487044	0.48597	0.485422	0.484586	0.483358	0.48199	0.480689	0.479912	0.479784	0.479778	0.479401	0.478566	0.4771	0.475195	0.473676	0.472606	0.471674	0.470388	0.468543	0.466236	0.463934	0.462077	0.460769	0.459855	0.45927
0.620585	0.611817	0.614247	0.618729	0.619356	0.617947	0.6147	0.609552	0.603551	0.597273	0.589845	0.580888	0.570458	0.559228	0.548133	0.537986	0.52964	0.523206	0.518378	0.513933	0.509864	0.505614	0.50121	0.496988	0.493901	0.492259	0.491574	0.490816	0.489798	0.48893	0.487999	0.48701	0.486567	0.486629	0.48641	0.485858	0.484902	0.483549	0.482075	0.480948	0.479911	0.478679	0.477199	0.475393	0.473363	0.4714	0.469909	0.468943	0.468405	0.467944
0.611595	0.609059	0.613054	0.617006	0.617653	0.616791	0.614367	0.609528	0.603291	0.596098	0.587816	0.578479	0.567953	0.55705	0.546288	0.537028	0.529757	0.524142	0.519221	0.514477	0.510345	0.506541	0.50273	0.499268	0.496984	0.495789	0.495005	0.494132	0.493447	0.492942	0.492258	0.491604	0.491398	0.491307	0.490948	0.490295	0.489406	0.488387	0.487277	0.486227	0.484993	0.483615	0.482147	0.480544	0.478804	0.477217	0.476082	0.4755	0.475117	0.474643
0.606362	0.605312	0.609	0.613036	0.614357	0.614354	0.612172	0.607103	0.60005	0.592052	0.583398	0.573881	0.56356	0.55293	0.54302	0.534801	0.52837	0.522799	0.517704	0.513042	0.509349	0.506071	0.502924	0.500266	0.498479	0.497283	0.496459	0.49592	0.495587	0.495306	0.494912	0.494514	0.494243	0.494043	0.493596	0.492999	0.492386	0.491678	0.490672	0.489484	0.488153	0.486811	0.48551	0.484141	0.482742	0.481528	0.480784	0.480388	0.480028	0.479668
0.597589	0.597043	0.601585	0.606669	0.609165	0.609541	0.607122	0.601283	0.593548	0.585251	0.576437	0.567074	0.557011	0.547201	0.538284	0.530943	0.524694	0.51909	0.514151	0.509982	0.506809	0.504113	0.501728	0.499609	0.497906	0.496747	0.496269	0.496087	0.49601	0.495999	0.495825	0.495404	0.495076	0.4948	0.494415	0.494078	0.493745	0.493124	0.492012	0.490757	0.489482	0.488305	0.48721	0.48614	0.485088	0.484275	0.483738	0.483397	0.483157	0.482956
0.585892	0.587375	0.593622	0.60011	0.603111	0.603252	0.600028	0.593515	0.585519	0.57709	0.568424	0.55928	0.549972	0.541089	0.53304	0.525984	0.519817	0.514436	0.51001	0.506392	0.50379	0.50181	0.499961	0.497975	0.496365	0.495584	0.495471	0.495551	0.495757	0.495943	0.495739	0.495288	0.494914	0.494704	0.494567	0.494493	0.494231	0.493509	0.492346	0.491152	0.490047	0.489073	0.488249	0.487488	0.486816	0.486229	0.485775	0.485566	0.485488	0.485255
0.575536	0.579242	0.587173	0.594015	0.59665	0.595904	0.591955	0.585096	0.576956	0.56869	0.560233	0.551766	0.543267	0.535196	0.527492	0.520607	0.514708	0.509846	0.505965	0.502949	0.501048	0.499599	0.497885	0.496006	0.494793	0.494405	0.494559	0.49491	0.495306	0.495441	0.495195	0.494709	0.494424	0.494457	0.494566	0.494544	0.494178	0.493394	0.492284	0.491255	0.490359	0.489649	0.489101	0.488685	0.48823	0.48775	0.487433	0.487393	0.487296	0.486853
0.567166	0.572897	0.581099	0.587386	0.589057	0.587555	0.583167	0.576129	0.568176	0.560132	0.552325	0.544568	0.536818	0.529098	0.521633	0.515069	0.509699	0.505397	0.502129	0.499836	0.498467	0.497159	0.495544	0.494073	0.493282	0.493203	0.493623	0.494153	0.494508	0.494596	0.494305	0.493918	0.493885	0.494149	0.494297	0.494177	0.493745	0.492999	0.49205	0.491229	0.490597	0.490152	0.489924	0.48971	0.489366	0.489035	0.488899	0.488856	0.488566	0.48783
0.560568	0.566311	0.573855	0.579043	0.580014	0.578066	0.573461	0.566645	0.55897	0.551606	0.544486	0.537426	0.530033	0.522576	0.51548	0.509468	0.504677	0.501018	0.498491	0.496756	0.495542	0.494323	0.493104	0.492074	0.491638	0.491858	0.492449	0.492942	0.493266	0.493306	0.493109	0.492979	0.493181	0.493473	0.49352	0.493336	0.492932	0.492334	0.491591	0.491031	0.490661	0.490526	0.490488	0.490379	0.49018	0.490038	0.489919	0.489702	0.489136	0.488158
0.552235	0.557654	0.56423	0.568808	0.569476	0.567384	0.563031	0.556549	0.54963	0.542991	0.536578	0.529879	0.522775	0.515712	0.509191	0.503797	0.499699	0.49681	0.494865	0.493317	0.492209	0.491381	0.4906	0.489949	0.489853	0.490282	0.490851	0.491323	0.491616	0.491745	0.491794	0.4919	0.492137	0.492328	0.492316	0.49216	0.491896	0.491495	0.491007	0.490707	0.490647	0.490702	0.490766	0.490796	0.490786	0.490677	0.49041	0.489941	0.489146	0.487972
0.542091	0.54676	0.553098	0.557476	0.558106	0.556361	0.552396	0.546733	0.540578	0.534663	0.528628	0.522226	0.515513	0.509018	0.503126	0.498467	0.495167	0.492885	0.491147	0.489721	0.489001	0.488601	0.48819	0.487896	0.488033	0.488459	0.489011	0.489457	0.489849	0.490217	0.490488	0.490623	0.490764	0.490894	0.490898	0.490875	0.4908	0.490644	0.490408	0.490411	0.490543	0.490702	0.490893	0.491104	0.491131	0.490887	0.490385	0.489706	0.48873	0.48746
0.530021	0.535293	0.541534	0.545936	0.547046	0.545766	0.542628	0.537712	0.532283	0.526762	0.521015	0.514967	0.508781	0.502891	0.497759	0.493922	0.491243	0.489175	0.487552	0.486517	0.486226	0.486176	0.486096	0.486032	0.486177	0.486606	0.48713	0.487681	0.488316	0.488894	0.489168	0.4892	0.489283	0.489413	0.489536	0.489697	0.489858	0.489938	0.489993	0.490183	0.490423	0.490702	0.491067	0.491312	0.491207	0.490737	0.490048	0.489206	0.488148	0.486848
0.519563	0.524356	0.530624	0.535576	0.537172	0.536689	0.534181	0.529944	0.524892	0.519632	0.514189	0.508606	0.502979	0.497835	0.49353	0.490316	0.487843	0.485883	0.484646	0.48405	0.484105	0.484352	0.484471	0.484415	0.484584	0.485002	0.48563	0.486419	0.48726	0.487822	0.487976	0.487951	0.488025	0.488259	0.488554	0.488944	0.489325	0.489684	0.489921	0.49022	0.490577	0.491027	0.491426	0.491541	0.491215	0.490573	0.489738	0.488824	0.487743	0.486438
0.508691	0.513857	0.520831	0.52626	0.528667	0.528759	0.526873	0.522964	0.518148	0.513179	0.508176	0.503126	0.498241	0.493912	0.490215	0.487208	0.484857	0.483294	0.482498	0.482262	0.482612	0.483039	0.483167	0.483149	0.483329	0.483859	0.484715	0.4857	0.486532	0.486971	0.487063	0.487029	0.487204	0.487595	0.488103	0.488707	0.48936	0.489896	0.490243	0.490667	0.491198	0.491687	0.491965	0.491872	0.491377	0.490595	0.489694	0.488753	0.487659	0.486249
0.498603	0.504936	0.512472	0.518705	0.521526	0.522116	0.520484	0.516748	0.512162	0.507583	0.503058	0.498723	0.494635	0.490899	0.487384	0.484478	0.482515	0.481398	0.480968	0.481033	0.481541	0.481943	0.48209	0.48209	0.482402	0.483171	0.484216	0.485175	0.485881	0.486244	0.486306	0.486362	0.486689	0.487281	0.487986	0.488848	0.489668	0.490309	0.490772	0.491367	0.49194	0.49231	0.492378	0.492122	0.491497	0.490663	0.489749	0.488806	0.487595	0.486148
0.491043	0.497793	0.506078	0.512528	0.51569	0.516435	0.514876	0.511278	0.50703	0.502879	0.499041	0.495477	0.491952	0.488364	0.484923	0.482397	0.480883	0.48014	0.480008	0.480231	0.480697	0.481094	0.481242	0.481382	0.481947	0.482912	0.483914	0.484737	0.485363	0.48568	0.485815	0.486013	0.486535	0.487306	0.488252	0.489273	0.490193	0.490939	0.491571	0.49221	0.492667	0.492828	0.492739	0.492358	0.491687	0.490851	0.489945	0.488881	0.487628	0.48611
0.484098	0.491879	0.500364	0.507124	0.51036	0.511115	0.509639	0.506353	0.502529	0.499069	0.495991	0.492955	0.489547	0.486024	0.482967	0.480898	0.479772	0.479341	0.479376	0.479574	0.480034	0.480412	0.480687	0.481082	0.481853	0.48279	0.483652	0.484394	0.484977	0.485358	0.48562	0.486001	0.486696	0.487696	0.488793	0.489911	0.490937	0.491849	0.492527	0.493057	0.493318	0.493326	0.493112	0.49268	0.492004	0.491176	0.49016	0.489058	0.487732	0.48613
0.478903	0.486765	0.495517	0.502201	0.505366	0.506159	0.504941	0.50207	0.498945	0.496239	0.493661	0.490702	0.487344	0.484201	0.481603	0.479937	0.479142	0.478897	0.478919	0.479123	0.479561	0.480044	0.480558	0.481162	0.481925	0.482736	0.483514	0.484213	0.484859	0.485355	0.485782	0.486329	0.487246	0.488388	0.489575	0.490801	0.491989	0.492946	0.493524	0.493872	0.493981	0.493863	0.493594	0.493149	0.492474	0.491551	0.490503	0.48933	0.487911	0.486255
0.473578	0.481894	0.490522	0.497085	0.50029	0.501326	0.500519	0.498375	0.496029	0.493822	0.4913	0.488373	0.485392	0.482711	0.480541	0.479233	0.478648	0.478403	0.478437	0.478633	0.479174	0.479884	0.480599	0.481204	0.481857	0.482594	0.483328	0.484084	0.484844	0.485496	0.486078	0.486836	0.48789	0.489115	0.490406	0.491792	0.493023	0.493881	0.494286	0.494484	0.494471	0.4943	0.494015	0.493566	0.492803	0.491853	0.490738	0.489464	0.487978	0.48636
0.468699	0.476863	0.485342	0.491877	0.495305	0.496736	0.496685	0.495354	0.493523	0.491346	0.48882	0.486254	0.483737	0.481499	0.479709	0.478623	0.478039	0.477813	0.477843	0.478158	0.478931	0.47983	0.48053	0.481029	0.481617	0.482311	0.483096	0.483962	0.48488	0.485675	0.486452	0.487338	0.488468	0.489786	0.491231	0.492659	0.493789	0.49447	0.494733	0.494816	0.494757	0.494577	0.494294	0.493749	0.492955	0.491933	0.490713	0.489356	0.48788	0.486241
0.463355	0.47142	0.479874	0.486679	0.490524	0.492774	0.493568	0.492765	0.49094	0.488728	0.486556	0.484455	0.482394	0.480544	0.478991	0.477911	0.477357	0.477135	0.477293	0.477854	0.478816	0.479679	0.48026	0.480698	0.48125	0.482003	0.482892	0.483911	0.48497	0.485952	0.486843	0.487797	0.489014	0.49048	0.491965	0.493292	0.494242	0.494783	0.494936	0.494978	0.494916	0.494745	0.494359	0.49378	0.492911	0.491774	0.490465	0.489095	0.4876	0.485925
0.457669	0.465897	0.47476	0.482049	0.486787	0.48989	0.491164	0.490318	0.488438	0.486575	0.484858	0.483209	0.481542	0.479938	0.478406	0.477367	0.476827	0.476731	0.477132	0.477888	0.478814	0.479539	0.480051	0.48046	0.481079	0.48194	0.482972	0.484127	0.485372	0.48646	0.487409	0.488446	0.489808	0.491312	0.4927	0.493854	0.494661	0.495088	0.495197	0.495232	0.495174	0.49491	0.494493	0.49384	0.492852	0.491619	0.490289	0.488903	0.48738	0.485759
0.452291	0.461088	0.470497	0.478723	0.484312	0.487823	0.488952	0.487998	0.486453	0.485033	0.48376	0.482502	0.481082	0.479491	0.478005	0.476987	0.476576	0.476724	0.477318	0.478043	0.478824	0.479465	0.479937	0.480414	0.481146	0.482153	0.483312	0.484644	0.485995	0.487133	0.488155	0.489332	0.490731	0.49214	0.493356	0.494365	0.495056	0.495437	0.495537	0.495575	0.495429	0.495134	0.494643	0.493868	0.492778	0.491504	0.490159	0.488751	0.487284	0.485782
0.447792	0.45715	0.467589	0.476693	0.482623	0.485842	0.486742	0.48609	0.484987	0.484014	0.48312	0.482087	0.480651	0.479096	0.477639	0.476766	0.476612	0.476958	0.477508	0.478087	0.478775	0.479351	0.479878	0.480473	0.48136	0.482494	0.483818	0.485246	0.486644	0.487842	0.488996	0.490206	0.491509	0.492738	0.493814	0.49471	0.495359	0.495736	0.495847	0.495787	0.495608	0.495234	0.494618	0.493729	0.49258	0.491295	0.489928	0.488578	0.487229	0.485803
0.444041	0.454654	0.466024	0.475395	0.480844	0.483692	0.48485	0.484639	0.48399	0.483389	0.482699	0.481622	0.480213	0.478683	0.477388	0.476789	0.476843	0.477138	0.477535	0.478022	0.478635	0.479249	0.479885	0.480638	0.481658	0.48296	0.484369	0.485837	0.48729	0.488613	0.489795	0.490908	0.492027	0.493121	0.494086	0.494941	0.495589	0.495983	0.495989	0.495894	0.495632	0.495129	0.494393	0.493434	0.492275	0.490971	0.489665	0.488432	0.487157	0.485765
0.442241	0.453751	0.465225	0.473828	0.478693	0.48175	0.483348	0.483603	0.483319	0.48289	0.482118	0.481057	0.479671	0.478316	0.477318	0.476943	0.476939	0.477079	0.477379	0.477787	0.478432	0.479144	0.479932	0.480816	0.482009	0.483399	0.484839	0.486349	0.487925	0.489273	0.490353	0.491274	0.492264	0.493251	0.494178	0.495041	0.495713	0.495988	0.495955	0.495773	0.495375	0.494744	0.493931	0.492961	0.491784	0.490544	0.489355	0.488193	0.48694	0.48562
0.441597	0.452979	0.463351	0.471213	0.476317	0.479868	0.481981	0.48262	0.482507	0.481983	0.481227	0.4802	0.479009	0.477971	0.477222	0.476798	0.476649	0.476697	0.476918	0.477368	0.478114	0.478969	0.479879	0.48094	0.48223	0.483657	0.485132	0.486763	0.488364	0.489607	0.49049	0.491288	0.492176	0.493125	0.494063	0.494955	0.495503	0.495737	0.495617	0.495298	0.494766	0.494051	0.493228	0.492239	0.491129	0.490009	0.488891	0.487744	0.486548	0.485282
0.440074	0.450083	0.459778	0.468081	0.473817	0.477986	0.480545	0.481389	0.481196	0.480705	0.479998	0.479182	0.478328	0.477558	0.476784	0.476237	0.476011	0.475992	0.476263	0.476827	0.477719	0.478687	0.47977	0.480933	0.482272	0.483743	0.485338	0.486995	0.488494	0.489542	0.490302	0.490999	0.491847	0.492805	0.493771	0.494543	0.49505	0.495198	0.494946	0.494496	0.493873	0.493151	0.492312	0.491391	0.490403	0.489357	0.488253	0.487153	0.48601	0.484817
0.43565	0.445494	0.456039	0.465159	0.471627	0.476315	0.479121	0.479892	0.479735	0.479296	0.4788	0.47833	0.477758	0.476977	0.476098	0.475486	0.475211	0.475251	0.475639	0.476357	0.477363	0.478492	0.479671	0.480887	0.482281	0.483879	0.485499	0.487055	0.488364	0.489286	0.48994	0.490592	0.491446	0.492427	0.493278	0.494011	0.494434	0.494449	0.494072	0.493531	0.492904	0.492171	0.491399	0.4906	0.489686	0.488653	0.487591	0.486543	0.485472	0.484389
0.430908	0.442007	0.453483	0.463354	0.47032	0.475199	0.477851	0.478611	0.478475	0.478238	0.478088	0.477898	0.477297	0.476398	0.475451	0.474788	0.474576	0.474735	0.475275	0.476109	0.477268	0.478473	0.479692	0.480959	0.482481	0.484103	0.485618	0.486977	0.488158	0.488972	0.489577	0.490236	0.491117	0.491973	0.492781	0.493427	0.493712	0.493593	0.493124	0.492579	0.491941	0.491275	0.490624	0.489896	0.488988	0.487985	0.486973	0.485992	0.485024	0.484019
0.428402	0.440399	0.452545	0.462723	0.469675	0.474223	0.476788	0.47752	0.477591	0.477712	0.477834	0.477567	0.476822	0.475834	0.474822	0.474224	0.474142	0.47446	0.475102	0.476085	0.477307	0.478531	0.479774	0.481166	0.482713	0.484221	0.485518	0.486753	0.487832	0.4886	0.489222	0.489922	0.490655	0.491459	0.492173	0.492672	0.492808	0.492582	0.492108	0.491546	0.490977	0.490429	0.489844	0.489111	0.488224	0.487268	0.486319	0.485436	0.484537	0.483538
0.427355	0.439934	0.452186	0.462142	0.468621	0.473043	0.475561	0.476515	0.47697	0.477373	0.477388	0.476967	0.476126	0.475064	0.47413	0.473683	0.473776	0.474196	0.474987	0.476035	0.47727	0.478497	0.479859	0.481277	0.482708	0.483992	0.485168	0.486305	0.487342	0.488133	0.488804	0.489342	0.490018	0.490727	0.491299	0.491643	0.491663	0.491432	0.490939	0.490448	0.489996	0.489514	0.488918	0.488199	0.487359	0.486463	0.485609	0.48479	0.483896	0.482894
0.426928	0.439445	0.451375	0.460773	0.467125	0.471513	0.474273	0.475641	0.4764	0.476696	0.476556	0.476042	0.475137	0.474165	0.473406	0.473154	0.473365	0.473944	0.474804	0.475872	0.47711	0.478449	0.479833	0.481138	0.482349	0.483515	0.484591	0.485684	0.486745	0.487583	0.488089	0.488573	0.48916	0.489738	0.490165	0.490394	0.490409	0.490161	0.48974	0.489368	0.488983	0.48849	0.487906	0.487234	0.486451	0.485646	0.484853	0.484039	0.483143	0.482175
0.425923	0.438148	0.449495	0.458783	0.465143	0.469818	0.473041	0.474746	0.475409	0.475556	0.47533	0.474771	0.473977	0.473194	0.472656	0.472546	0.472936	0.473594	0.474477	0.475558	0.47691	0.478268	0.47954	0.480629	0.481724	0.482792	0.483821	0.484935	0.486043	0.486718	0.487171	0.487574	0.488043	0.48849	0.488816	0.489041	0.489043	0.488868	0.488567	0.488264	0.487869	0.487384	0.486846	0.486231	0.485535	0.484786	0.483998	0.483183	0.482322	0.481408
0.42389	0.435457	0.446801	0.456181	0.462953	0.468198	0.471812	0.473405	0.473917	0.473983	0.473715	0.473288	0.472712	0.472174	0.4718	0.47189	0.472372	0.47306	0.473953	0.475157	0.476528	0.477767	0.478814	0.479794	0.480799	0.481828	0.482886	0.484055	0.48499	0.485609	0.485982	0.486278	0.486624	0.486985	0.487306	0.487515	0.48759	0.487536	0.487305	0.486987	0.486596	0.486158	0.485675	0.485145	0.484501	0.483757	0.48297	0.482191	0.481388	0.480542
0.420004	0.432014	0.443654	0.453675	0.461187	0.466877	0.470289	0.471691	0.472106	0.472105	0.47198	0.471806	0.471504	0.47113	0.470973	0.471161	0.471681	0.472364	0.473381	0.474606	0.475846	0.476833	0.477778	0.478682	0.479665	0.480746	0.48188	0.482846	0.483713	0.48424	0.484508	0.484683	0.484952	0.485306	0.485601	0.485882	0.486076	0.486087	0.485833	0.485519	0.485173	0.484786	0.484388	0.483906	0.483268	0.482526	0.481777	0.481063	0.480343	0.479526
0.416942	0.429188	0.441653	0.452489	0.460397	0.465673	0.468794	0.470032	0.47031	0.470437	0.47058	0.470696	0.470543	0.47038	0.47032	0.470547	0.47104	0.471843	0.472872	0.473951	0.474908	0.475796	0.476672	0.477563	0.47862	0.4798	0.480694	0.481575	0.482335	0.48275	0.482892	0.483002	0.483263	0.483576	0.483938	0.484334	0.484588	0.484562	0.48431	0.48404	0.483739	0.483435	0.483084	0.482606	0.481971	0.481267	0.480589	0.479972	0.479291	0.478364
0.414224	0.427638	0.441006	0.452142	0.459419	0.464313	0.46721	0.46826	0.46866	0.469069	0.469513	0.469776	0.469839	0.469769	0.469755	0.46995	0.470566	0.471379	0.472252	0.473033	0.473892	0.474706	0.475567	0.476541	0.47771	0.478634	0.479436	0.480206	0.480845	0.48113	0.481222	0.481321	0.481534	0.481911	0.482384	0.482838	0.483048	0.483019	0.482811	0.482584	0.482364	0.482105	0.481756	0.481281	0.480683	0.480054	0.479479	0.478908	0.478115	0.477113
0.413751	0.4279	0.441294	0.451421	0.458188	0.462793	0.465452	0.466615	0.467311	0.468033	0.46862	0.469107	0.469265	0.469239	0.469192	0.469516	0.470142	0.470791	0.471353	0.472036	0.47282	0.473612	0.474557	0.475652	0.476554	0.477384	0.478072	0.478723	0.479225	0.479463	0.47954	0.479585	0.47986	0.480345	0.480875	0.481282	0.481485	0.481498	0.481332	0.481185	0.481008	0.48075	0.480404	0.479966	0.479444	0.478924	0.478399	0.477715	0.476847	0.475832
0.414256	0.428172	0.44029	0.449846	0.456337	0.460745	0.463558	0.465043	0.46608	0.466973	0.467808	0.46841	0.468624	0.468581	0.468681	0.469024	0.469491	0.469834	0.470293	0.470899	0.471655	0.472521	0.47358	0.474418	0.475233	0.475954	0.476536	0.477063	0.477519	0.477741	0.477763	0.477868	0.478254	0.478799	0.47929	0.47969	0.479935	0.479992	0.479906	0.4798	0.479624	0.47937	0.479061	0.478697	0.478281	0.477811	0.47718	0.476427	0.475546	0.474559
0.413868	0.42631	0.437935	0.447304	0.453713	0.458371	0.461569	0.463444	0.464696	0.465876	0.466852	0.467531	0.467755	0.467874	0.468009	0.468203	0.468376	0.468614	0.468992	0.469572	0.470398	0.471371	0.47218	0.472938	0.473654	0.474276	0.474752	0.475249	0.475691	0.475862	0.475942	0.476159	0.476608	0.477125	0.477618	0.478061	0.478352	0.478486	0.478442	0.478339	0.478168	0.477953	0.477716	0.477453	0.477087	0.476521	0.475826	0.475059	0.474204	0.473323
0.410639	0.422907	0.434568	0.443998	0.4508	0.45595	0.459615	0.461745	0.463324	0.464668	0.465737	0.466444	0.466848	0.46701	0.467	0.466905	0.466976	0.467136	0.467491	0.468149	0.469087	0.469804	0.470534	0.471197	0.471815	0.472332	0.472796	0.47328	0.473673	0.473902	0.474095	0.474378	0.474807	0.475335	0.475873	0.476363	0.476731	0.476905	0.476865	0.476769	0.476638	0.476496	0.476361	0.47615	0.475691	0.475064	0.474357	0.473613	0.472862	0.47211
0.407018	0.419419	0.431084	0.440988	0.448411	0.454101	0.458	0.460447	0.46217	0.463596	0.464653	0.465543	0.465985	0.465978	0.465646	0.46546	0.465469	0.465621	0.46608	0.466881	0.467517	0.468134	0.468754	0.46931	0.469803	0.470296	0.470744	0.471166	0.471619	0.471955	0.47221	0.472469	0.472918	0.473493	0.474074	0.474642	0.475048	0.475226	0.475193	0.475137	0.475088	0.475062	0.474989	0.474673	0.474147	0.473505	0.472818	0.472186	0.471575	0.470899
0.403682	0.415985	0.428227	0.438833	0.44685	0.452747	0.456952	0.459509	0.461288	0.462665	0.463897	0.464812	0.46506	0.464698	0.464275	0.464032	0.46404	0.464309	0.464926	0.465397	0.465921	0.466418	0.46693	0.467352	0.467811	0.468289	0.468664	0.469142	0.469701	0.470097	0.470326	0.470617	0.471114	0.47173	0.472393	0.472997	0.473405	0.473589	0.473596	0.473624	0.473699	0.47374	0.473556	0.473168	0.472624	0.471999	0.471428	0.470939	0.470405	0.46968
0.400166	0.413309	0.426391	0.437618	0.445791	0.451983	0.456261	0.458837	0.460521	0.462062	0.463301	0.463993	0.46385	0.463391	0.462917	0.462681	0.462821	0.463262	0.463519	0.463869	0.464264	0.464655	0.465032	0.465419	0.465863	0.466264	0.46669	0.467271	0.467886	0.468252	0.468523	0.468863	0.469401	0.470102	0.470803	0.471408	0.471821	0.472043	0.472137	0.472295	0.472442	0.472366	0.472105	0.471698	0.471168	0.47066	0.470236	0.469826	0.469238	0.468439
0.39829	0.412337	0.425952	0.43709	0.445475	0.451657	0.455896	0.458281	0.460105	0.461626	0.462594	0.462836	0.462598	0.462096	0.461646	0.46157	0.461911	0.461942	0.462056	0.462258	0.462536	0.462787	0.463133	0.463503	0.463862	0.464314	0.464838	0.46547	0.466042	0.466453	0.466772	0.46715	0.467778	0.468522	0.469224	0.469832	0.470282	0.470596	0.470831	0.471069	0.471088	0.470929	0.470646	0.470249	0.469842	0.469492	0.469151	0.468679	0.468005	0.467153
0.398074	0.412442	0.425668	0.436933	0.445252	0.451364	0.455356	0.457874	0.459662	0.460878	0.461357	0.461502	0.461227	0.460758	0.460491	0.460641	0.460546	0.460426	0.460386	0.460465	0.460599	0.46084	0.461167	0.461447	0.461861	0.462413	0.462987	0.463576	0.464191	0.46465	0.465008	0.465485	0.466161	0.466906	0.467611	0.468256	0.4688	0.46926	0.469581	0.469688	0.469622	0.469438	0.469165	0.468894	0.468648	0.468383	0.467977	0.467413	0.46668	0.465829
0.398136	0.411868	0.425289	0.43648	0.444746	0.450621	0.454773	0.457254	0.458723	0.459439	0.459815	0.459926	0.459693	0.45942	0.459396	0.459111	0.458872	0.458603	0.458449	0.45839	0.458528	0.458747	0.458983	0.459323	0.459844	0.460453	0.460992	0.461632	0.462298	0.462799	0.463262	0.463795	0.464475	0.465224	0.465967	0.466706	0.467396	0.467943	0.468134	0.468159	0.46807	0.467895	0.467746	0.467636	0.467475	0.467145	0.466648	0.466023	0.465288	0.464373
0.396782	0.411042	0.424445	0.435603	0.443665	0.449755	0.453884	0.456038	0.456996	0.457609	0.457956	0.458125	0.458107	0.458097	0.457641	0.457222	0.45684	0.456465	0.456183	0.456134	0.456254	0.456379	0.456676	0.457131	0.457716	0.458294	0.458897	0.459592	0.460303	0.460914	0.461441	0.461982	0.462669	0.463458	0.464296	0.465182	0.465959	0.46638	0.466491	0.466494	0.466413	0.466364	0.466376	0.46635	0.466126	0.465704	0.465145	0.464516	0.463718	0.462722
0.396148	0.410143	0.423453	0.434297	0.442625	0.448697	0.452455	0.454037	0.454911	0.45552	0.455954	0.456383	0.456674	0.456185	0.45559	0.455018	0.45452	0.454007	0.453741	0.453681	0.453701	0.453885	0.454297	0.454818	0.455368	0.456012	0.456674	0.457416	0.45824	0.45892	0.459458	0.460009	0.460737	0.461627	0.462622	0.463604	0.464248	0.464584	0.464674	0.464686	0.464737	0.464857	0.464958	0.464865	0.464542	0.464052	0.463487	0.462795	0.461917	0.460788
0.394682	0.408697	0.421647	0.432867	0.44122	0.446896	0.45004	0.451566	0.452474	0.453209	0.453955	0.454746	0.454519	0.453888	0.453135	0.452442	0.451798	0.451306	0.451037	0.450881	0.450966	0.451266	0.451747	0.452234	0.452855	0.453564	0.454276	0.455139	0.456035	0.45673	0.45728	0.457876	0.458712	0.459767	0.460863	0.461707	0.462264	0.462579	0.462679	0.462829	0.463057	0.463271	0.463303	0.463106	0.462711	0.462213	0.461586	0.460816	0.459806	0.458589
0.393084	0.406519	0.420014	0.431271	0.43917	0.444161	0.447283	0.448882	0.449956	0.45106	0.452226	0.452441	0.452062	0.451263	0.450378	0.449525	0.448896	0.448409	0.448042	0.44796	0.448167	0.448538	0.448988	0.449553	0.450244	0.451004	0.451848	0.452789	0.453702	0.45441	0.455007	0.455717	0.456728	0.457891	0.45884	0.459593	0.460128	0.460453	0.460697	0.461033	0.46136	0.461501	0.461423	0.46115	0.460746	0.460186	0.459482	0.45858	0.457483	0.456211
0.390363	0.404741	0.41829	0.429004	0.436143	0.441146	0.444378	0.446183	0.447684	0.449264	0.449797	0.449852	0.449296	0.44836	0.447302	0.446458	0.445846	0.445264	0.444979	0.445028	0.44531	0.445655	0.446198	0.446839	0.447584	0.44848	0.449409	0.45037	0.451298	0.452054	0.452769	0.45366	0.454783	0.455792	0.456648	0.457378	0.457922	0.458395	0.458832	0.459269	0.45952	0.459548	0.459392	0.459108	0.458641	0.458006	0.457171	0.456183	0.455031	0.453745
0.389505	0.403492	0.41611	0.425768	0.43301	0.438212	0.441719	0.444048	0.446113	0.446903	0.447227	0.447062	0.446335	0.445187	0.444112	0.443296	0.44258	0.442088	0.441936	0.442062	0.442307	0.442763	0.443384	0.444076	0.444962	0.445946	0.446898	0.447875	0.448851	0.449735	0.450648	0.451661	0.452612	0.453517	0.454347	0.455087	0.45579	0.456469	0.457015	0.457367	0.457494	0.457434	0.457267	0.456917	0.456375	0.455606	0.454684	0.453637	0.45247	0.451178
0.387715	0.400574	0.412055	0.422008	0.429605	0.435201	0.439352	0.442344	0.443523	0.444094	0.444189	0.443844	0.442893	0.441733	0.440708	0.439799	0.43919	0.438844	0.438778	0.438869	0.439239	0.43978	0.440457	0.4413	0.442279	0.44329	0.444261	0.445289	0.4464	0.447489	0.448529	0.449364	0.450208	0.451089	0.451933	0.452837	0.453753	0.454545	0.455004	0.455228	0.455264	0.455193	0.454959	0.454536	0.453861	0.453006	0.452025	0.450964	0.449789	0.448537
0.383783	0.395567	0.407716	0.41824	0.426383	0.432771	0.437697	0.43966	0.440597	0.440922	0.440828	0.440239	0.439268	0.438173	0.437066	0.436282	0.435834	0.435583	0.435484	0.435707	0.436168	0.436769	0.437607	0.438549	0.439558	0.440592	0.441616	0.442784	0.44411	0.445331	0.446183	0.446907	0.447728	0.448627	0.449641	0.450765	0.451796	0.452497	0.452824	0.452955	0.452978	0.45284	0.452533	0.451975	0.451215	0.450301	0.449305	0.448235	0.447099	0.445845
0.377955	0.391248	0.404261	0.415439	0.424526	0.431796	0.435375	0.436999	0.437615	0.437704	0.437314	0.436671	0.43577	0.43458	0.43361	0.432994	0.432641	0.432343	0.432382	0.432698	0.433215	0.433988	0.43493	0.435902	0.436935	0.438021	0.439191	0.440586	0.442053	0.443068	0.443798	0.444497	0.445339	0.446417	0.44766	0.448903	0.449835	0.450391	0.450617	0.450734	0.450686	0.450473	0.450027	0.449382	0.448559	0.44763	0.446622	0.445587	0.444446	0.443198
0.376328	0.389999	0.40335	0.415441	0.425399	0.430608	0.433585	0.434697	0.434953	0.434622	0.434115	0.433527	0.432486	0.431425	0.430616	0.43008	0.429643	0.42948	0.429607	0.429964	0.430654	0.431533	0.432501	0.433492	0.434572	0.435813	0.437228	0.438776	0.440007	0.44088	0.441577	0.442298	0.443332	0.444654	0.446022	0.447149	0.447917	0.448357	0.448565	0.448603	0.448478	0.448116	0.447576	0.446862	0.446021	0.445074	0.444099	0.443053	0.441913	0.440639
0.375413	0.389384	0.403792	0.416814	0.424277	0.42881	0.431235	0.431974	0.431807	0.431368	0.430927	0.430211	0.429317	0.428433	0.427718	0.427104	0.426803	0.426734	0.426908	0.427444	0.428246	0.429153	0.430139	0.431179	0.432416	0.433902	0.435466	0.436778	0.437869	0.438709	0.439431	0.440345	0.441622	0.443069	0.444323	0.445287	0.445938	0.446358	0.446488	0.446449	0.446177	0.445723	0.445114	0.44438	0.443522	0.442606	0.441621	0.440578	0.439415	0.438133
0.37494	0.390271	0.405669	0.415588	0.422326	0.426293	0.428343	0.428678	0.428429	0.428074	0.427526	0.426979	0.426285	0.42551	0.424728	0.424252	0.424053	0.424042	0.424402	0.425054	0.425886	0.42681	0.427848	0.429045	0.430525	0.432158	0.433489	0.434664	0.435723	0.436591	0.437505	0.438659	0.440061	0.441397	0.442494	0.443343	0.443972	0.444315	0.444368	0.444186	0.443824	0.443303	0.442674	0.441923	0.441093	0.440171	0.439191	0.43813	0.436961	0.435764
0.376876	0.392996	0.404157	0.413314	0.419501	0.423112	0.424782	0.425076	0.424938	0.424506	0.424152	0.423834	0.423269	0.422446	0.421804	0.421439	0.42131	0.421493	0.421978	0.422663	0.423516	0.424494	0.425686	0.427123	0.42875	0.43016	0.431358	0.432504	0.433591	0.434648	0.4358	0.437078	0.438375	0.43956	0.440547	0.441374	0.441928	0.442195	0.442108	0.441838	0.441411	0.440869	0.440223	0.439501	0.438668	0.437754	0.436759	0.435695	0.434609	0.433463
0.379627	0.39013	0.400918	0.409762	0.415726	0.419077	0.420773	0.421218	0.421063	0.420863	0.42078	0.420624	0.420046	0.419371	0.418854	0.418582	0.418653	0.418968	0.419493	0.420205	0.421118	0.422244	0.423662	0.425239	0.426664	0.427954	0.42913	0.430309	0.431578	0.432863	0.434136	0.435322	0.436482	0.437569	0.438536	0.439292	0.439772	0.439907	0.439737	0.439405	0.438957	0.438401	0.437784	0.437064	0.436244	0.435323	0.434331	0.433347	0.432311	0.43123
0.374676	0.385715	0.396611	0.405434	0.411308	0.414742	0.416611	0.417102	0.417205	0.417315	0.417424	0.417297	0.416865	0.416324	0.415921	0.41585	0.416056	0.416414	0.416968	0.417748	0.418801	0.42013	0.421672	0.423072	0.424395	0.42567	0.426884	0.428236	0.42972	0.431121	0.432315	0.433383	0.434458	0.435529	0.43643	0.437115	0.43747	0.437526	0.4373	0.436947	0.436487	0.43596	0.435351	0.434649	0.43383	0.432918	0.432004	0.431069	0.430095	0.429118
0.371022	0.381801	0.392529	0.401079	0.406987	0.41066	0.412538	0.41332	0.41375	0.41405	0.414139	0.41416	0.41387	0.41343	0.41324	0.413308	0.41356	0.413949	0.414569	0.415513	0.41681	0.418287	0.419603	0.420873	0.422172	0.423484	0.424895	0.426491	0.428105	0.429404	0.430456	0.431424	0.432484	0.433479	0.434302	0.434848	0.435117	0.435107	0.43486	0.43449	0.434057	0.43353	0.432932	0.432222	0.431404	0.430573	0.429706	0.428833	0.427971	0.427143
0.366927	0.377604	0.388004	0.39665	0.402874	0.406555	0.40877	0.409906	0.410534	0.410789	0.411034	0.411203	0.411008	0.410792	0.410742	0.410857	0.411141	0.411597	0.412395	0.413609	0.415068	0.416286	0.417455	0.418697	0.420032	0.421555	0.423227	0.42496	0.426459	0.427602	0.428547	0.429502	0.430481	0.431394	0.432069	0.432523	0.432722	0.43269	0.432422	0.432079	0.431642	0.431123	0.430513	0.429799	0.429063	0.428279	0.427475	0.426717	0.426011	0.425375
0.362793	0.372982	0.383569	0.392619	0.398826	0.4029	0.405496	0.406827	0.407368	0.407786	0.408181	0.408434	0.40847	0.408395	0.408391	0.408538	0.408889	0.409538	0.410632	0.412024	0.413191	0.41424	0.415373	0.416651	0.418212	0.420014	0.42183	0.423433	0.424757	0.425782	0.426715	0.427583	0.428475	0.429227	0.429804	0.430182	0.430356	0.430301	0.430058	0.429706	0.429274	0.428738	0.428119	0.427488	0.426797	0.426075	0.42539	0.424797	0.424294	0.423889
0.357896	0.36859	0.379732	0.388692	0.395355	0.399839	0.402621	0.403813	0.404519	0.405088	0.405553	0.406041	0.406213	0.406179	0.406206	0.406419	0.406976	0.407945	0.409232	0.4103	0.411276	0.412282	0.413452	0.414969	0.416827	0.418779	0.420449	0.421861	0.423053	0.424064	0.424903	0.425678	0.426399	0.427047	0.427541	0.427893	0.428039	0.428006	0.42775	0.427399	0.426945	0.426395	0.425861	0.425274	0.424644	0.424043	0.423531	0.423149	0.422886	0.422701
0.354265	0.365582	0.376298	0.385716	0.392769	0.397386	0.399905	0.401253	0.402098	0.402703	0.403407	0.404018	0.404221	0.40421	0.404296	0.404733	0.405647	0.406829	0.407738	0.408585	0.409505	0.410548	0.411975	0.413813	0.415828	0.41761	0.419065	0.420327	0.421499	0.422405	0.423143	0.423732	0.424337	0.424894	0.425361	0.425679	0.425844	0.425789	0.425527	0.425147	0.424672	0.424209	0.423716	0.42319	0.422687	0.42227	0.42198	0.42185	0.421816	0.421838
0.352117	0.362368	0.373634	0.383439	0.39058	0.394817	0.397481	0.398965	0.399826	0.40068	0.401505	0.40214	0.402361	0.402404	0.402732	0.403559	0.404705	0.40547	0.406134	0.406916	0.407872	0.409187	0.410953	0.412954	0.414783	0.41633	0.417624	0.418865	0.419924	0.420724	0.421262	0.421728	0.422238	0.422766	0.423196	0.423532	0.42367	0.423605	0.42331	0.422904	0.422517	0.422094	0.421663	0.421267	0.420955	0.420769	0.42074	0.420846	0.421023	0.421287
0.34812	0.359554	0.371369	0.381273	0.387965	0.392352	0.395168	0.396669	0.397799	0.398781	0.39963	0.400283	0.400561	0.400861	0.401604	0.402678	0.403386	0.403895	0.404491	0.405309	0.406547	0.408212	0.410147	0.411954	0.413537	0.414916	0.41619	0.417314	0.418265	0.418859	0.419271	0.419639	0.420121	0.420612	0.421061	0.421368	0.421496	0.421396	0.421073	0.420756	0.420409	0.420048	0.419748	0.419547	0.419471	0.419551	0.419761	0.420081	0.420502	0.420987
0.346697	0.358271	0.3699	0.379048	0.38584	0.390349	0.393126	0.394901	0.396147	0.397134	0.397986	0.398684	0.399235	0.399986	0.400999	0.40158	0.401999	0.402425	0.403054	0.404171	0.40578	0.407619	0.409336	0.410873	0.412269	0.413623	0.414769	0.415777	0.41651	0.416969	0.417275	0.417616	0.418058	0.418567	0.41898	0.41927	0.419357	0.419223	0.41899	0.418712	0.418426	0.4182	0.418104	0.418147	0.418347	0.418673	0.419102	0.419672	0.420321	0.420885
0.345508	0.356758	0.367443	0.376771	0.383725	0.388198	0.391282	0.393187	0.394441	0.395435	0.396336	0.39733	0.398367	0.399408	0.3999	0.400177	0.40051	0.400971	0.401913	0.403419	0.405209	0.40682	0.408259	0.409601	0.410971	0.412194	0.41322	0.414003	0.414597	0.414948	0.415228	0.41553	0.415993	0.416463	0.416858	0.417106	0.417156	0.417113	0.416921	0.416703	0.416556	0.416538	0.416691	0.417016	0.417467	0.418016	0.418698	0.419499	0.420228	0.420847
0.343626	0.353698	0.36481	0.374406	0.381345	0.386188	0.389424	0.391348	0.392619	0.393673	0.394904	0.396434	0.397791	0.398268	0.398439	0.398627	0.398996	0.399791	0.401145	0.402842	0.404391	0.405712	0.40695	0.408267	0.409501	0.410602	0.411394	0.412033	0.412517	0.412843	0.413085	0.413411	0.413833	0.414284	0.414632	0.414841	0.414985	0.414982	0.414851	0.414777	0.414844	0.415083	0.415525	0.416108	0.416785	0.417593	0.418511	0.419394	0.42018	0.420934
0.339578	0.350779	0.362335	0.371923	0.379304	0.384312	0.387568	0.389509	0.390843	0.392261	0.394082	0.395962	0.396698	0.396825	0.396897	0.39712	0.397845	0.399077	0.400632	0.40207	0.40331	0.404422	0.405636	0.406811	0.407921	0.408778	0.409419	0.409943	0.410402	0.410688	0.410957	0.411238	0.411638	0.412037	0.412343	0.412648	0.41283	0.41289	0.412907	0.413054	0.413387	0.413923	0.414629	0.415442	0.416384	0.417433	0.418434	0.419374	0.4203	0.421182
0.338215	0.3494	0.360566	0.370567	0.378015	0.38296	0.386173	0.38813	0.389851	0.391922	0.394114	0.39525	0.395565	0.395562	0.395653	0.396256	0.397449	0.398888	0.400144	0.40123	0.402233	0.403317	0.404372	0.405411	0.406257	0.406952	0.407466	0.407962	0.408372	0.408684	0.408897	0.409148	0.409484	0.409831	0.410235	0.410577	0.410822	0.411033	0.411282	0.411707	0.412351	0.413161	0.414102	0.415188	0.41638	0.417511	0.418567	0.419653	0.420713	0.421598
0.336833	0.347476	0.359226	0.369306	0.376671	0.381563	0.38479	0.387172	0.389606	0.392075	0.393448	0.394128	0.394302	0.394316	0.394808	0.395905	0.397313	0.398435	0.399322	0.400161	0.401136	0.402054	0.402968	0.403736	0.404417	0.404982	0.405469	0.405916	0.406352	0.406605	0.406786	0.406971	0.407254	0.407702	0.408144	0.408549	0.408948	0.409397	0.409929	0.410672	0.411594	0.412643	0.413861	0.4152	0.416474	0.417662	0.418867	0.420092	0.421156	0.422087
0.334457	0.346175	0.358021	0.367982	0.375279	0.380182	0.383886	0.387056	0.389918	0.39147	0.392342	0.392866	0.393053	0.393494	0.39451	0.395831	0.396901	0.397632	0.398259	0.399069	0.399871	0.400641	0.401273	0.401872	0.402421	0.402958	0.403396	0.403871	0.404246	0.404466	0.404578	0.404707	0.405095	0.405583	0.406091	0.406653	0.407296	0.408035	0.408891	0.409917	0.411082	0.412412	0.413888	0.415311	0.416643	0.417985	0.419332	0.420561	0.421668	0.422633
0.334349	0.345663	0.357148	0.366919	0.374159	0.379592	0.384184	0.387805	0.389573	0.390536	0.391219	0.391742	0.392386	0.393387	0.394635	0.395577	0.396215	0.396661	0.397255	0.397879	0.398524	0.398992	0.399444	0.399903	0.400422	0.400907	0.401374	0.401781	0.402119	0.402262	0.402312	0.402552	0.402982	0.403538	0.404209	0.405023	0.405965	0.407039	0.408186	0.409461	0.410915	0.412509	0.414067	0.415547	0.417038	0.418529	0.419877	0.421147	0.422284	0.423347
0.333376	0.344371	0.35573	0.365499	0.373402	0.379871	0.38497	0.387363	0.388492	0.389262	0.389951	0.390966	0.392209	0.393458	0.394307	0.394797	0.395139	0.395554	0.39596	0.396427	0.396764	0.397048	0.397359	0.397793	0.398262	0.398779	0.399179	0.39955	0.399812	0.399894	0.40006	0.400346	0.400848	0.401572	0.402499	0.403619	0.404903	0.406272	0.407672	0.409239	0.410962	0.412639	0.414256	0.415899	0.417542	0.419035	0.420425	0.421723	0.422959	0.424008
0.331786	0.342753	0.354171	0.36477	0.373895	0.380921	0.384584	0.386255	0.387171	0.387948	0.38917	0.390827	0.39233	0.393148	0.393513	0.393689	0.393998	0.39422	0.394466	0.394617	0.394765	0.394906	0.395195	0.395579	0.396083	0.396532	0.396894	0.397187	0.397388	0.397591	0.397806	0.398169	0.398844	0.39983	0.401069	0.402536	0.404121	0.405748	0.407445	0.409285	0.411092	0.41283	0.414612	0.41641	0.418056	0.419588	0.421005	0.422402	0.423624	0.424627
0.3302	0.341261	0.353741	0.365772	0.375473	0.380748	0.383565	0.384986	0.385905	0.387256	0.389163	0.391087	0.392117	0.392413	0.39244	0.392577	0.392683	0.392739	0.392657	0.392614	0.392616	0.392736	0.392977	0.393398	0.393833	0.394244	0.394525	0.394754	0.395078	0.395331	0.395628	0.39617	0.397112	0.398415	0.400007	0.401781	0.403626	0.405555	0.407529	0.409455	0.411322	0.413228	0.415168	0.416968	0.418652	0.420209	0.421725	0.423107	0.424283	0.425281
0.328846	0.341403	0.355588	0.368133	0.375586	0.379841	0.382359	0.383773	0.385314	0.387402	0.389584	0.390983	0.391443	0.391373	0.391354	0.391279	0.391214	0.390929	0.390647	0.390455	0.390438	0.390511	0.390792	0.391143	0.391539	0.391868	0.392082	0.392439	0.392814	0.393152	0.393632	0.394446	0.395712	0.397375	0.399279	0.401317	0.403468	0.405678	0.407738	0.409724	0.411764	0.413831	0.415772	0.417607	0.419314	0.42097	0.42247	0.423806	0.424977	0.426084
0.330517	0.3449	0.359229	0.368607	0.374769	0.378659	0.381156	0.383261	0.385607	0.38798	0.389572	0.390343	0.390404	0.390283	0.390041	0.38979	0.389372	0.388882	0.388446	0.388238	0.388174	0.388293	0.388501	0.388813	0.389126	0.389387	0.389734	0.390144	0.390606	0.391133	0.391893	0.393038	0.394672	0.396653	0.398825	0.401175	0.403613	0.405908	0.408028	0.410191	0.412396	0.414463	0.416439	0.418295	0.420101	0.42174	0.423192	0.424524	0.425807	0.427009
0.335317	0.349024	0.3591	0.367094	0.372963	0.37691	0.380209	0.383213	0.385887	0.387658	0.388615	0.388991	0.389013	0.388681	0.388275	0.387682	0.387069	0.386437	0.385996	0.385752	0.385745	0.3858	0.385978	0.386215	0.386469	0.386868	0.387276	0.387779	0.388433	0.389243	0.390336	0.391853	0.393809	0.396061	0.398548	0.401187	0.403714	0.406074	0.408372	0.410702	0.412909	0.415012	0.417011	0.418968	0.42076	0.422356	0.423807	0.425253	0.426631	0.427869
0.337987	0.346677	0.355863	0.363919	0.370071	0.374992	0.379321	0.382739	0.38487	0.386062	0.386674	0.387044	0.38689	0.386423	0.385708	0.384948	0.384219	0.383599	0.383142	0.382972	0.382922	0.382963	0.383083	0.38328	0.38368	0.384149	0.384658	0.385356	0.386293	0.387433	0.388896	0.390734	0.392964	0.39553	0.398305	0.401039	0.403638	0.406179	0.408644	0.41098	0.413226	0.415358	0.41746	0.41941	0.421166	0.42277	0.424337	0.425877	0.427294	0.428551
0.332551	0.34163	0.351429	0.360064	0.367395	0.373499	0.378328	0.38124	0.382829	0.383713	0.384347	0.384566	0.384297	0.383542	0.382682	0.381824	0.381121	0.380501	0.380134	0.379937	0.379887	0.379881	0.379974	0.380323	0.380801	0.381376	0.382083	0.383063	0.384331	0.385839	0.387623	0.389738	0.392282	0.395136	0.39801	0.400821	0.403603	0.40631	0.408786	0.411163	0.413441	0.415679	0.417777	0.419697	0.421467	0.423188	0.424849	0.426431	0.427871	0.429158
0.328107	0.337982	0.348424	0.358507	0.367206	0.373753	0.377777	0.379913	0.381057	0.38192	0.382338	0.382402	0.381785	0.380849	0.379863	0.379022	0.378302	0.377766	0.377351	0.377139	0.37702	0.376967	0.377218	0.377643	0.378226	0.37901	0.380016	0.381346	0.383004	0.384848	0.386916	0.38936	0.392204	0.39515	0.398091	0.40109	0.404046	0.406757	0.409267	0.411667	0.41405	0.416274	0.418332	0.420258	0.422147	0.423962	0.425664	0.427267	0.428735	0.429976
0.325562	0.336017	0.348218	0.359817	0.368809	0.37415	0.377113	0.378649	0.379723	0.380303	0.380524	0.380181	0.379351	0.378262	0.377284	0.376413	0.375773	0.375172	0.374728	0.374433	0.374254	0.374365	0.374691	0.375223	0.376024	0.377121	0.378493	0.380231	0.382236	0.384371	0.386779	0.389531	0.392461	0.395467	0.398597	0.401775	0.404729	0.407469	0.409996	0.412498	0.41486	0.417037	0.419095	0.421141	0.423123	0.424979	0.4267	0.428329	0.429745	0.43085
0.324326	0.337147	0.350995	0.362622	0.3699	0.373871	0.376088	0.377521	0.378261	0.378614	0.378385	0.37781	0.376812	0.375731	0.37472	0.37393	0.373219	0.372587	0.372054	0.371693	0.371685	0.371875	0.372314	0.373073	0.3742	0.375675	0.377467	0.37956	0.381863	0.384346	0.387069	0.389905	0.39289	0.396086	0.399397	0.40257	0.40555	0.408303	0.410931	0.413409	0.41572	0.417894	0.420073	0.422213	0.424236	0.426112	0.427858	0.429432	0.430705	0.431672
0.32787	0.341942	0.355129	0.364271	0.369801	0.372878	0.374969	0.37603	0.376526	0.376398	0.375929	0.375182	0.374199	0.373089	0.372166	0.371309	0.37057	0.36985	0.369253	0.369074	0.369151	0.369461	0.370135	0.371231	0.372749	0.374657	0.376812	0.379209	0.381867	0.384671	0.387476	0.390364	0.393541	0.39692	0.400223	0.403421	0.406411	0.409265	0.411867	0.414293	0.416602	0.418899	0.421172	0.423352	0.425396	0.427299	0.428988	0.430415	0.431548	0.432562
0.333121	0.345721	0.355842	0.363182	0.3679	0.370953	0.372746	0.373621	0.373683	0.373362	0.372763	0.372066	0.371088	0.370097	0.369141	0.368285	0.367485	0.366725	0.366325	0.366245	0.366455	0.367011	0.368028	0.36952	0.371476	0.373754	0.376219	0.378976	0.381959	0.384851	0.387713	0.390793	0.394153	0.397527	0.400861	0.404073	0.407168	0.410002	0.412557	0.414986	0.417421	0.419812	0.422129	0.424335	0.42641	0.428259	0.429805	0.431097	0.432278	0.433383
0.334885	0.34428	0.353	0.359863	0.364771	0.367687	0.369404	0.369938	0.369883	0.369501	0.369003	0.368358	0.367538	0.36656	0.365646	0.364767	0.36396	0.363414	0.363134	0.363202	0.363667	0.364567	0.365983	0.367916	0.370248	0.372843	0.375671	0.378755	0.381837	0.384795	0.387849	0.39111	0.394472	0.397883	0.40124	0.404562	0.407644	0.41044	0.413006	0.415564	0.418094	0.420532	0.422879	0.42512	0.427147	0.42886	0.430279	0.431621	0.432894	0.43407
0.331016	0.339837	0.348523	0.355835	0.360754	0.363693	0.365139	0.365614	0.365552	0.365313	0.364906	0.364452	0.363678	0.362771	0.361862	0.360998	0.360421	0.360009	0.359891	0.360225	0.361042	0.362348	0.364212	0.366529	0.369187	0.372152	0.375313	0.378499	0.381652	0.384804	0.38804	0.391306	0.394708	0.398147	0.401616	0.404927	0.407976	0.410787	0.413483	0.416137	0.418716	0.421188	0.423573	0.425768	0.427659	0.429247	0.430717	0.432153	0.433499	0.434644
0.326182	0.335211	0.3446	0.351913	0.356867	0.359481	0.360862	0.361324	0.361425	0.361282	0.361081	0.360667	0.359962	0.359051	0.358151	0.357533	0.357095	0.356854	0.357018	0.357729	0.358976	0.360754	0.363018	0.365673	0.368715	0.372024	0.375281	0.378531	0.381883	0.385222	0.388455	0.391759	0.395181	0.39873	0.40218	0.405449	0.408506	0.411449	0.414242	0.416944	0.419555	0.422062	0.424393	0.426443	0.428199	0.429837	0.431403	0.432911	0.434219	0.435366
0.322004	0.332073	0.341259	0.348515	0.352987	0.355487	0.356817	0.35745	0.357636	0.357705	0.357519	0.357158	0.35643	0.35551	0.35487	0.354392	0.354128	0.354187	0.354754	0.355923	0.35767	0.359865	0.362475	0.365529	0.368929	0.372326	0.375633	0.379085	0.382629	0.385955	0.389221	0.392534	0.396064	0.399582	0.402975	0.406244	0.409433	0.412471	0.41531	0.418039	0.420681	0.423127	0.4253	0.4272	0.429006	0.43074	0.432378	0.43384	0.435142	0.436343
0.320325	0.329454	0.338395	0.34492	0.349216	0.351629	0.353142	0.353849	0.354256	0.354318	0.354173	0.353771	0.353018	0.352374	0.351875	0.351577	0.351631	0.352117	0.353168	0.354864	0.357044	0.359592	0.362616	0.366039	0.36952	0.372959	0.376468	0.380114	0.383637	0.386989	0.390256	0.393673	0.397162	0.400611	0.403994	0.407394	0.410678	0.41376	0.416622	0.419378	0.421952	0.424227	0.42624	0.428188	0.43009	0.431898	0.433481	0.43493	0.436281	0.437518
0.316997	0.326182	0.334358	0.340787	0.345061	0.347733	0.349361	0.350335	0.350751	0.350872	0.350695	0.350278	0.349822	0.349332	0.349024	0.349061	0.349565	0.350556	0.352155	0.354299	0.356842	0.359815	0.363217	0.366719	0.370241	0.373885	0.377589	0.38121	0.384756	0.388107	0.391477	0.394848	0.398262	0.401696	0.405211	0.408706	0.412033	0.415138	0.418025	0.420711	0.423109	0.425219	0.427279	0.429325	0.431301	0.43305	0.434619	0.436114	0.437498	0.438739
[truncated: 50 more columns]

## Sheet: Cont7RUN
0.986568	0.990298	0.990656	0.990553	0.990186	0.989505	0.988825	0.987983	0.986993	0.985726	0.984645	0.983696	0.982699	0.981347	0.980026	0.978864	0.977893	0.977171	0.976094	0.974984	0.973994	0.973085	0.972859	0.97185	0.970941	0.970045	0.96925	0.968635	0.96782	0.966902	0.966222	0.9655	0.964791	0.964426	0.963667	0.963059	0.962395	0.961984	0.961524	0.96105	0.960547	0.959981	0.959423	0.959078	0.958681	0.958282	0.95789	0.95765	0.957194	0.956721
0.989821	0.993039	0.993404	0.99326	0.992661	0.991928	0.991127	0.990175	0.989	0.987776	0.986721	0.985728	0.984531	0.983161	0.981884	0.98081	0.979961	0.979076	0.977988	0.97694	0.976013	0.975469	0.974862	0.973913	0.973024	0.972206	0.971537	0.970865	0.970025	0.969261	0.968589	0.967923	0.967417	0.966891	0.96624	0.965633	0.965135	0.964735	0.964305	0.963846	0.963342	0.962803	0.962385	0.962038	0.96167	0.961304	0.961024	0.960702	0.960265	0.959927
0.990083	0.99341	0.993772	0.993368	0.992645	0.991809	0.990912	0.989797	0.988605	0.987396	0.986323	0.985196	0.983932	0.982581	0.981386	0.980421	0.979517	0.978579	0.977531	0.976558	0.975899	0.975226	0.974554	0.97364	0.97282	0.972118	0.971458	0.970745	0.970012	0.969298	0.968682	0.968162	0.967623	0.967124	0.966505	0.96602	0.965577	0.965203	0.964788	0.964334	0.963844	0.963414	0.963029	0.962705	0.962368	0.96209	0.961785	0.961451	0.961107	0.960895
0.99016	0.993397	0.993445	0.992854	0.991989	0.991075	0.990023	0.988875	0.987659	0.986435	0.985275	0.984074	0.982795	0.981505	0.980403	0.979425	0.978493	0.97756	0.976577	0.975824	0.975106	0.97441	0.973715	0.972869	0.972151	0.971482	0.970802	0.970162	0.969471	0.968829	0.968328	0.967804	0.967304	0.966809	0.966301	0.965867	0.965469	0.965105	0.964697	0.964252	0.963848	0.963453	0.963107	0.962807	0.962544	0.962258	0.961952	0.961676	0.961442	0.961198
0.989777	0.992678	0.992551	0.991798	0.990868	0.989823	0.988735	0.987556	0.98631	0.985032	0.983811	0.982583	0.981342	0.980126	0.979034	0.97805	0.977125	0.976237	0.975442	0.974663	0.973943	0.97324	0.972578	0.971828	0.971152	0.970479	0.969867	0.969255	0.968633	0.968098	0.967604	0.967121	0.966634	0.966222	0.965769	0.96538	0.965003	0.964647	0.964246	0.963874	0.963499	0.963144	0.962829	0.962593	0.962329	0.962047	0.961791	0.961603	0.961356	0.961226
0.988568	0.991433	0.991182	0.990389	0.989357	0.98829	0.987173	0.985965	0.984677	0.983356	0.982111	0.980913	0.979732	0.978537	0.977457	0.97649	0.975613	0.974889	0.974084	0.97332	0.972604	0.971942	0.971354	0.970656	0.969988	0.969384	0.968802	0.968253	0.96773	0.967217	0.966765	0.9663	0.965895	0.965525	0.965121	0.964758	0.964398	0.964047	0.963711	0.963364	0.963028	0.962708	0.962457	0.962224	0.961967	0.96173	0.961555	0.961357	0.961214	0.961113
0.987159	0.989964	0.989714	0.98883	0.987785	0.986689	0.985542	0.984303	0.982978	0.981638	0.980423	0.979277	0.978117	0.976944	0.975892	0.974983	0.974262	0.973531	0.972749	0.972	0.971334	0.970751	0.970207	0.969529	0.968935	0.968366	0.967852	0.967393	0.966898	0.966436	0.966005	0.965621	0.96526	0.964935	0.964561	0.964219	0.963871	0.963581	0.963267	0.962957	0.962655	0.962399	0.962159	0.961936	0.961721	0.961561	0.961382	0.961277	0.961168	0.961105
0.985493	0.98844	0.988123	0.987236	0.986147	0.985021	0.983858	0.982588	0.981242	0.979931	0.978762	0.977639	0.976505	0.975366	0.97438	0.973623	0.972902	0.972195	0.971435	0.970744	0.97016	0.96963	0.969102	0.968503	0.967947	0.967452	0.967025	0.966597	0.966155	0.965719	0.965368	0.965029	0.964715	0.964416	0.964069	0.963741	0.963454	0.963183	0.962905	0.962628	0.962388	0.962147	0.961922	0.961738	0.961597	0.961438	0.961346	0.961275	0.961208	0.961185
0.984022	0.986906	0.986594	0.985629	0.984489	0.98336	0.982169	0.980877	0.979556	0.978283	0.97714	0.976045	0.974944	0.973875	0.973038	0.972289	0.971597	0.970912	0.970214	0.969609	0.969086	0.968579	0.968127	0.967569	0.967092	0.966683	0.96629	0.965914	0.965501	0.965147	0.96484	0.964548	0.964262	0.963987	0.963658	0.963391	0.963123	0.962885	0.962639	0.962422	0.962197	0.961975	0.96179	0.961676	0.961539	0.961462	0.961405	0.961375	0.96135	0.961361
0.98232	0.985321	0.984918	0.983888	0.982765	0.981619	0.980407	0.979142	0.977852	0.976609	0.9755	0.974439	0.973412	0.972487	0.971665	0.970951	0.970285	0.969663	0.969054	0.968518	0.968024	0.967597	0.967182	0.966709	0.966317	0.965946	0.965607	0.965259	0.964928	0.964619	0.964359	0.964096	0.963836	0.963576	0.963308	0.963059	0.962826	0.962619	0.96243	0.962229	0.962025	0.961841	0.961725	0.961617	0.961558	0.961517	0.961503	0.961512	0.961521	0.961561
0.980723	0.983597	0.98312	0.98213	0.980993	0.979825	0.978645	0.977408	0.976149	0.974945	0.973871	0.972888	0.972002	0.971098	0.970316	0.969631	0.969031	0.968499	0.967964	0.967463	0.967054	0.966667	0.966335	0.965946	0.965597	0.965281	0.964971	0.964704	0.964417	0.964157	0.963926	0.96369	0.963447	0.963245	0.962994	0.962779	0.962577	0.962426	0.962253	0.962073	0.961906	0.96179	0.961683	0.961649	0.961626	0.961629	0.961653	0.961695	0.961733	0.961789
0.9787	0.981611	0.981244	0.980257	0.9791	0.977972	0.976821	0.975623	0.974407	0.97324	0.972249	0.971408	0.970545	0.969684	0.968935	0.968321	0.967814	0.967359	0.966865	0.966453	0.966086	0.965786	0.965535	0.965193	0.964901	0.964616	0.964386	0.964161	0.963925	0.963694	0.963491	0.963272	0.963086	0.9629	0.962684	0.9625	0.962352	0.962216	0.962064	0.96192	0.961819	0.961715	0.96168	0.961682	0.961703	0.961743	0.9618	0.961869	0.961924	0.962002
0.976575	0.979767	0.979408	0.97838	0.977255	0.97615	0.975043	0.973892	0.972712	0.971633	0.970784	0.969965	0.969146	0.968319	0.967646	0.967129	0.966705	0.966293	0.965893	0.965525	0.965251	0.965032	0.964827	0.964544	0.964283	0.96408	0.963892	0.963716	0.963508	0.963308	0.963121	0.96296	0.962788	0.962634	0.96245	0.962319	0.962188	0.962073	0.961955	0.961875	0.961787	0.961753	0.961755	0.961801	0.961859	0.961931	0.962014	0.962099	0.962177	0.962261
0.974945	0.978062	0.977603	0.976585	0.975455	0.974394	0.973338	0.972222	0.971131	0.970191	0.969363	0.968588	0.967802	0.967054	0.96648	0.966052	0.965674	0.965359	0.965003	0.964734	0.964541	0.964371	0.964223	0.963973	0.963794	0.963632	0.963493	0.963344	0.963166	0.962983	0.962854	0.962704	0.962565	0.96244	0.962308	0.962194	0.962085	0.962002	0.961947	0.96188	0.96186	0.961863	0.961911	0.961993	0.962083	0.962179	0.962278	0.962385	0.96247	0.962595
0.973001	0.976078	0.975668	0.974643	0.97357	0.972575	0.971563	0.970548	0.969598	0.968681	0.967901	0.967162	0.966458	0.965812	0.965334	0.964956	0.964679	0.96441	0.964158	0.963971	0.963829	0.963719	0.963603	0.963436	0.963299	0.963186	0.963074	0.962955	0.962795	0.962669	0.962551	0.962433	0.962323	0.962249	0.962135	0.962043	0.961965	0.961944	0.961903	0.961902	0.961919	0.961969	0.962051	0.962165	0.962278	0.96239	0.962511	0.962625	0.96275	0.962892
0.9708	0.974042	0.973631	0.972679	0.971684	0.97074	0.969841	0.968974	0.968047	0.967179	0.966435	0.965783	0.965186	0.96464	0.964216	0.963945	0.963715	0.963555	0.963385	0.963253	0.963173	0.963095	0.963062	0.962936	0.962848	0.962763	0.962681	0.962579	0.962476	0.96236	0.962273	0.962185	0.962125	0.962067	0.961976	0.961915	0.961899	0.961891	0.961913	0.96195	0.962013	0.962098	0.962212	0.962348	0.962477	0.962611	0.962739	0.962891	0.963034	0.963184
0.968746	0.971974	0.97166	0.970793	0.969842	0.969022	0.968277	0.967429	0.966549	0.965714	0.96506	0.964517	0.964025	0.963536	0.963224	0.963001	0.962884	0.962805	0.962693	0.962624	0.962577	0.962583	0.962589	0.962513	0.962452	0.962396	0.962331	0.962285	0.96219	0.962106	0.962047	0.962008	0.961964	0.961929	0.961867	0.961867	0.961864	0.961918	0.961978	0.962061	0.962159	0.962275	0.962411	0.962561	0.962711	0.962853	0.963018	0.963188	0.963339	0.963523
0.966435	0.96991	0.969722	0.968899	0.968087	0.96743	0.966702	0.965902	0.965053	0.96431	0.96377	0.963338	0.962906	0.962533	0.96227	0.962166	0.962132	0.962112	0.962064	0.96203	0.962068	0.962113	0.962167	0.962117	0.962086	0.962046	0.962037	0.961997	0.961934	0.961877	0.961868	0.961844	0.961823	0.961815	0.961814	0.961828	0.961886	0.961977	0.962083	0.9622	0.962328	0.962465	0.962616	0.962787	0.962945	0.963122	0.963305	0.963482	0.963667	0.963872
0.96446	0.968076	0.967896	0.967213	0.966551	0.965895	0.965209	0.964434	0.963677	0.963049	0.962624	0.962253	0.96194	0.961615	0.961476	0.961453	0.96148	0.961525	0.961511	0.961562	0.961638	0.961731	0.961809	0.961789	0.961772	0.961788	0.961783	0.961773	0.961736	0.961728	0.961733	0.961731	0.961737	0.961788	0.961802	0.961875	0.96197	0.962107	0.962246	0.962392	0.962541	0.962692	0.962863	0.963041	0.963234	0.96343	0.963619	0.963829	0.964034	0.964246
0.962577	0.966197	0.966192	0.965658	0.964979	0.964363	0.963699	0.963023	0.962384	0.961877	0.961515	0.961268	0.961003	0.960808	0.960749	0.96079	0.960883	0.960961	0.961034	0.961122	0.961246	0.961362	0.961469	0.961463	0.961503	0.961521	0.961545	0.96156	0.961572	0.961578	0.961605	0.96163	0.961693	0.961759	0.961831	0.96194	0.962082	0.962251	0.962419	0.962585	0.962747	0.962918	0.963097	0.96331	0.96352	0.963722	0.963943	0.964174	0.964386	0.964622
0.960495	0.964439	0.964603	0.964027	0.963383	0.962787	0.962232	0.961682	0.961172	0.960729	0.960499	0.960299	0.96017	0.960055	0.960062	0.960171	0.960297	0.960464	0.960574	0.96071	0.960857	0.961002	0.961122	0.961172	0.961213	0.96126	0.961309	0.961372	0.961397	0.961426	0.961478	0.961561	0.961639	0.961762	0.961871	0.962027	0.9622	0.962397	0.962584	0.962763	0.962945	0.963125	0.963338	0.963568	0.963784	0.964017	0.964259	0.964497	0.964733	0.964975
0.958886	0.962949	0.962993	0.962428	0.961786	0.961305	0.960884	0.960471	0.960025	0.959718	0.959531	0.959475	0.959424	0.959376	0.959451	0.959593	0.959808	0.96001	0.960168	0.960326	0.960502	0.96066	0.960834	0.960884	0.960952	0.961024	0.96112	0.961196	0.961243	0.961297	0.961406	0.961504	0.961638	0.961797	0.961953	0.96214	0.962341	0.962556	0.962755	0.962953	0.963144	0.963357	0.963587	0.963822	0.96407	0.964324	0.964572	0.964833	0.965075	0.965333
0.957237	0.961161	0.961243	0.960685	0.960179	0.95985	0.959584	0.959242	0.958941	0.958678	0.958644	0.958667	0.958687	0.958709	0.958818	0.959052	0.959303	0.959554	0.959734	0.959922	0.96011	0.960323	0.960497	0.960574	0.960667	0.960786	0.960894	0.960993	0.961065	0.961176	0.9613	0.961453	0.961624	0.96183	0.962016	0.962231	0.962451	0.962677	0.962896	0.963103	0.963326	0.963556	0.963791	0.964058	0.964326	0.964587	0.964859	0.965125	0.965384	0.965654
0.955119	0.959218	0.959341	0.958954	0.95862	0.958471	0.958285	0.958101	0.957843	0.957743	0.957789	0.957887	0.957979	0.958034	0.958238	0.958507	0.958808	0.959081	0.959291	0.959491	0.959736	0.959947	0.960148	0.96025	0.960391	0.960522	0.960654	0.960776	0.960906	0.961032	0.961212	0.961401	0.96162	0.961856	0.96207	0.962303	0.962533	0.96278	0.963007	0.963245	0.963486	0.963722	0.963989	0.964276	0.964551	0.964835	0.965112	0.965395	0.965666	0.965948
0.953156	0.957288	0.95762	0.957417	0.957275	0.957201	0.957183	0.957034	0.956946	0.956919	0.957038	0.957207	0.957329	0.957479	0.957715	0.958032	0.958352	0.958654	0.958875	0.959131	0.959371	0.959609	0.959833	0.959982	0.960134	0.960288	0.960443	0.960622	0.960767	0.960947	0.961163	0.961401	0.961649	0.961912	0.962143	0.962387	0.962636	0.962891	0.963149	0.963405	0.963651	0.963918	0.964205	0.964499	0.964796	0.965086	0.965379	0.965674	0.965957	0.966257
0.951055	0.955543	0.956093	0.956099	0.956022	0.956125	0.95613	0.956162	0.95614	0.956184	0.956373	0.956567	0.956784	0.956961	0.957244	0.957577	0.957926	0.958237	0.958514	0.958763	0.959028	0.959288	0.959559	0.959719	0.959894	0.96007	0.960281	0.960475	0.960674	0.960891	0.961155	0.961421	0.961696	0.961975	0.962216	0.962479	0.962736	0.963021	0.963297	0.963558	0.963834	0.964122	0.964415	0.964731	0.965034	0.965339	0.965645	0.965951	0.966251	0.966549
0.949487	0.954171	0.954924	0.954949	0.955042	0.95514	0.955334	0.955418	0.95546	0.955566	0.955772	0.95606	0.956299	0.956519	0.956813	0.957172	0.957527	0.957893	0.958158	0.958431	0.958718	0.959024	0.959304	0.959486	0.959682	0.959914	0.96014	0.960386	0.960621	0.960886	0.961179	0.961471	0.96176	0.962049	0.962308	0.962579	0.962866	0.963168	0.963448	0.963739	0.964036	0.96433	0.964645	0.964966	0.965284	0.965601	0.965918	0.966241	0.96654	0.966857
0.94808	0.953032	0.953761	0.953966	0.954025	0.95433	0.954567	0.954715	0.954816	0.954935	0.955236	0.955542	0.955822	0.956051	0.956371	0.956735	0.957146	0.957498	0.957788	0.958082	0.958415	0.95873	0.959033	0.959235	0.959487	0.959735	0.960012	0.960296	0.960579	0.960873	0.961191	0.961498	0.961797	0.962103	0.962371	0.962671	0.962976	0.963281	0.963591	0.963903	0.964206	0.964522	0.964843	0.965179	0.965509	0.965837	0.966171	0.966492	0.96681	0.967137
0.947001	0.95183	0.952768	0.952897	0.953186	0.953523	0.953825	0.954032	0.954139	0.954354	0.954669	0.955017	0.955304	0.955559	0.955882	0.956304	0.9567	0.957078	0.957388	0.957729	0.958072	0.958411	0.958733	0.958993	0.959261	0.959561	0.959876	0.960209	0.960521	0.96084	0.961173	0.961489	0.961806	0.962121	0.962418	0.962736	0.963044	0.96338	0.963711	0.964029	0.964355	0.964676	0.965012	0.965361	0.965702	0.966047	0.96638	0.96672	0.967048	0.967378
0.945477	0.950707	0.951547	0.951959	0.952271	0.952682	0.953048	0.953262	0.953471	0.953698	0.954058	0.954414	0.954729	0.954987	0.955371	0.955779	0.956201	0.956601	0.95696	0.957313	0.95768	0.95804	0.958422	0.958699	0.95902	0.959358	0.959724	0.960086	0.960424	0.960759	0.961102	0.961437	0.961763	0.962107	0.962423	0.962744	0.963084	0.963441	0.963778	0.964119	0.964451	0.964788	0.965137	0.965497	0.965856	0.9662	0.966552	0.966902	0.967234	0.967572
0.944565	0.949476	0.95066	0.951047	0.951423	0.951892	0.952254	0.952573	0.952786	0.953055	0.953418	0.953801	0.954118	0.954438	0.954804	0.955238	0.955683	0.956133	0.956504	0.956882	0.957271	0.957691	0.95809	0.958421	0.958781	0.959171	0.959566	0.959955	0.960308	0.960653	0.961014	0.961359	0.961714	0.962077	0.962397	0.96275	0.963111	0.963475	0.963835	0.964181	0.964529	0.964879	0.96524	0.965617	0.965975	0.966339	0.966701	0.967056	0.967396	0.967746
0.942842	0.948427	0.949584	0.950056	0.950499	0.950968	0.95145	0.951775	0.952034	0.952306	0.952701	0.953089	0.953472	0.953774	0.954169	0.954629	0.955127	0.955591	0.95599	0.956391	0.956843	0.957282	0.957737	0.958107	0.958521	0.958941	0.959364	0.959769	0.960133	0.960498	0.960869	0.961244	0.961619	0.961987	0.962338	0.962713	0.963082	0.963469	0.963836	0.964198	0.96456	0.964922	0.965301	0.965678	0.966056	0.96643	0.966797	0.967161	0.967513	0.967867
0.942361	0.947536	0.94871	0.949205	0.949609	0.950193	0.950665	0.951028	0.951281	0.95158	0.951974	0.952428	0.952789	0.953118	0.953538	0.954051	0.954563	0.955055	0.955477	0.955942	0.956413	0.956908	0.957404	0.957829	0.958273	0.958721	0.95916	0.959575	0.959959	0.960333	0.960736	0.96113	0.961509	0.961909	0.962283	0.962665	0.963057	0.963451	0.963834	0.964211	0.964584	0.964965	0.965344	0.965741	0.966129	0.966508	0.966884	0.967259	0.967616	0.967983
0.940879	0.946306	0.947582	0.948064	0.94862	0.949209	0.949736	0.950104	0.950393	0.950699	0.951168	0.951604	0.951998	0.952357	0.952835	0.953366	0.953911	0.95443	0.954918	0.955406	0.955936	0.956475	0.957028	0.957486	0.95796	0.958425	0.958875	0.959312	0.959708	0.960115	0.960537	0.960937	0.96135	0.961772	0.962156	0.962562	0.962962	0.963372	0.96377	0.96416	0.964553	0.964934	0.965334	0.965742	0.966136	0.966525	0.966913	0.967293	0.967663	0.968031
0.939723	0.94521	0.946421	0.947065	0.947601	0.948243	0.948768	0.949172	0.949464	0.949847	0.950294	0.950765	0.951189	0.951607	0.952104	0.95267	0.953242	0.95383	0.954343	0.95489	0.955466	0.956064	0.956651	0.957139	0.95763	0.958107	0.95858	0.959029	0.959457	0.959884	0.960313	0.960747	0.961183	0.961615	0.962022	0.962437	0.962854	0.96328	0.963691	0.9641	0.964494	0.964896	0.965307	0.965722	0.966125	0.966527	0.96692	0.967315	0.967685	0.968067
0.938485	0.943893	0.945326	0.945936	0.946531	0.94717	0.947739	0.948149	0.948525	0.948883	0.949369	0.949874	0.950362	0.950801	0.951335	0.95193	0.952575	0.95319	0.953765	0.95436	0.954997	0.95563	0.956248	0.956755	0.957259	0.95776	0.958245	0.958727	0.959177	0.959612	0.960075	0.960533	0.960979	0.961436	0.961852	0.962285	0.962718	0.963158	0.963588	0.963999	0.964414	0.964829	0.965246	0.965671	0.966088	0.966494	0.966902	0.967298	0.967683	0.968066
0.93691	0.942712	0.944089	0.944766	0.945354	0.946046	0.946624	0.947128	0.947476	0.947876	0.948399	0.948972	0.949484	0.949963	0.950528	0.951199	0.951874	0.952553	0.953178	0.953838	0.954511	0.955178	0.955815	0.956336	0.956864	0.957379	0.957899	0.958404	0.958861	0.959331	0.959819	0.960288	0.96076	0.961226	0.96166	0.96211	0.962557	0.963017	0.96345	0.963883	0.96431	0.964732	0.96516	0.965598	0.966021	0.966443	0.966852	0.967262	0.967649	0.968043
0.935947	0.941492	0.942916	0.943554	0.944189	0.944884	0.945563	0.946031	0.946422	0.946858	0.947452	0.94805	0.948604	0.949114	0.949758	0.950461	0.951201	0.951933	0.952625	0.953321	0.954029	0.954715	0.955367	0.955912	0.956456	0.957005	0.957548	0.958061	0.958554	0.95905	0.959549	0.960044	0.960525	0.96101	0.961462	0.961926	0.962393	0.962856	0.963311	0.963756	0.964191	0.964624	0.965066	0.96551	0.965948	0.966372	0.966796	0.967208	0.967606	0.967997
0.934299	0.940066	0.941488	0.942208	0.94286	0.943679	0.944328	0.94485	0.945284	0.9458	0.946424	0.947071	0.947661	0.948254	0.948933	0.949706	0.950502	0.951306	0.952037	0.95277	0.953499	0.954201	0.95488	0.955442	0.956021	0.956596	0.957148	0.957697	0.958218	0.958726	0.959252	0.959757	0.960258	0.960761	0.961228	0.961713	0.962184	0.962669	0.963138	0.963592	0.964038	0.964485	0.964934	0.965394	0.965835	0.966273	0.9667	0.967124	0.967519	0.967931
0.932911	0.938604	0.940114	0.940834	0.94162	0.942394	0.9431	0.943668	0.944185	0.94473	0.945406	0.946089	0.946766	0.947396	0.948146	0.948977	0.949848	0.950692	0.95146	0.952215	0.95296	0.95369	0.954386	0.954984	0.955589	0.956173	0.956763	0.95734	0.957873	0.958408	0.958945	0.95947	0.95999	0.960509	0.960997	0.961486	0.96198	0.962479	0.962956	0.963421	0.963882	0.964337	0.964802	0.965265	0.96572	0.966163	0.966601	0.967022	0.967438	0.967853
0.931194	0.937094	0.938617	0.939502	0.94023	0.941072	0.941832	0.942492	0.943041	0.943642	0.944357	0.945133	0.945851	0.946553	0.947365	0.948274	0.949188	0.950071	0.950861	0.951633	0.952407	0.953156	0.95389	0.954514	0.955129	0.955751	0.95637	0.956961	0.957522	0.958068	0.958626	0.959171	0.959707	0.960247	0.96074	0.961252	0.96176	0.962269	0.962758	0.963238	0.963707	0.964179	0.964647	0.965125	0.965585	0.966038	0.966474	0.966917	0.967337	0.967757
0.92972	0.935573	0.937289	0.93807	0.938866	0.939762	0.940621	0.941314	0.941921	0.94256	0.943371	0.94419	0.944981	0.945747	0.94664	0.947593	0.948546	0.949451	0.950259	0.95106	0.951853	0.95264	0.953401	0.954036	0.95469	0.955342	0.955975	0.956593	0.957166	0.957734	0.958312	0.958872	0.95943	0.959975	0.960492	0.961019	0.961537	0.962057	0.962562	0.963051	0.963537	0.964011	0.964495	0.964977	0.965449	0.965901	0.966358	0.966804	0.967231	0.967653
0.927976	0.934173	0.935743	0.936606	0.937464	0.938473	0.93937	0.940128	0.940775	0.941514	0.942372	0.943269	0.944128	0.944979	0.945917	0.94691	0.947886	0.94881	0.949648	0.950469	0.951302	0.952117	0.95289	0.953564	0.954249	0.954916	0.955577	0.956209	0.956803	0.957391	0.957985	0.958569	0.959132	0.959702	0.960233	0.96077	0.961301	0.961837	0.96235	0.962857	0.963346	0.963837	0.964325	0.96482	0.96529	0.965764	0.966225	0.966678	0.967107	0.967544
0.926752	0.932579	0.934241	0.935162	0.936139	0.937185	0.938152	0.938949	0.939701	0.940488	0.941425	0.942392	0.943341	0.944236	0.945214	0.94623	0.947223	0.948178	0.949037	0.949898	0.95076	0.951587	0.9524	0.953107	0.953806	0.954502	0.955176	0.955829	0.956445	0.95705	0.957668	0.958257	0.958845	0.959429	0.959972	0.960521	0.961068	0.961613	0.962144	0.962655	0.96316	0.963656	0.964157	0.96465	0.965143	0.96562	0.966089	0.966545	0.966988	0.967422
0.924668	0.930815	0.932603	0.933685	0.934714	0.935849	0.936865	0.937781	0.938588	0.939459	0.940473	0.941537	0.942534	0.943471	0.944473	0.945507	0.946535	0.947512	0.948413	0.949305	0.950179	0.951049	0.951896	0.952619	0.953349	0.954058	0.954756	0.955431	0.956064	0.956693	0.957318	0.957933	0.958536	0.959132	0.959688	0.960255	0.960811	0.961374	0.96191	0.962437	0.962949	0.963457	0.963957	0.964473	0.96497	0.965456	0.965927	0.966398	0.966839	0.967284
0.923067	0.929277	0.931218	0.932316	0.933423	0.934591	0.935729	0.936697	0.937583	0.93853	0.939643	0.940751	0.941787	0.942744	0.94376	0.944828	0.945877	0.946896	0.947827	0.94873	0.949648	0.950551	0.951414	0.952166	0.95291	0.953642	0.954362	0.955055	0.955712	0.956347	0.956997	0.957628	0.958243	0.958852	0.959425	0.960001	0.960576	0.961144	0.961696	0.962229	0.962754	0.963262	0.963785	0.964305	0.96481	0.965299	0.965786	0.966254	0.966706	0.967158
0.921409	0.927854	0.929796	0.930978	0.932109	0.933412	0.934605	0.935656	0.936621	0.937672	0.938829	0.939977	0.94103	0.942	0.943049	0.944139	0.945231	0.946282	0.947224	0.948171	0.949124	0.950044	0.950937	0.951704	0.95247	0.953226	0.953963	0.954681	0.955345	0.956006	0.956672	0.957314	0.957943	0.95857	0.959153	0.959748	0.960328	0.960913	0.961472	0.962018	0.962542	0.963073	0.963601	0.96413	0.964638	0.965143	0.965627	0.966106	0.966566	0.967018
0.920036	0.926406	0.928436	0.929625	0.930901	0.93226	0.933537	0.93467	0.935745	0.936837	0.938032	0.939196	0.940261	0.941263	0.942335	0.943467	0.944592	0.945653	0.946641	0.947624	0.948593	0.949545	0.950454	0.951243	0.952034	0.952808	0.95357	0.954295	0.954985	0.955663	0.956342	0.956998	0.957645	0.958282	0.958884	0.959486	0.960082	0.960674	0.961246	0.961792	0.96234	0.962876	0.963413	0.963946	0.96447	0.964972	0.965468	0.965955	0.966415	0.966863
0.918347	0.92492	0.926965	0.928328	0.929669	0.93112	0.93249	0.933745	0.93486	0.93599	0.9372	0.938375	0.939475	0.9405	0.941616	0.942783	0.943919	0.945029	0.946054	0.947055	0.948057	0.949024	0.949958	0.950773	0.951582	0.952382	0.953152	0.953905	0.954612	0.955303	0.955996	0.956672	0.95733	0.957987	0.958596	0.959214	0.959818	0.960423	0.960996	0.961566	0.96212	0.962665	0.963206	0.963756	0.964278	0.964792	0.965296	0.965784	0.96624	0.966691
0.9169	0.92342	0.925672	0.92709	0.928515	0.930061	0.931562	0.932852	0.934001	0.935139	0.936357	0.937566	0.938689	0.939757	0.940908	0.942086	0.943271	0.944419	0.945463	0.946497	0.947516	0.948508	0.949468	0.950302	0.951138	0.951946	0.952745	0.953515	0.954236	0.954942	0.955654	0.956341	0.95702	0.957684	0.958309	0.958936	0.959554	0.960161	0.960758	0.961334	0.961897	0.962447	0.963005	0.963552	0.964087	0.964609	0.965114	0.965599	0.966058	0.966524
0.915167	0.922052	0.924371	0.925875	0.927403	0.929096	0.93063	0.931953	0.933105	0.934248	0.935501	0.936735	0.937902	0.939006	0.940167	0.941396	0.942623	0.943791	0.944869	0.94592	0.946965	0.947985	0.948965	0.949827	0.950672	0.951509	0.952326	0.953111	0.953848	0.954573	0.955298	0.956006	0.956692	0.957374	0.958008	0.958649	0.959269	0.9599	0.960504	0.96109	0.961659	0.962226	0.962782	0.963342	0.963885	0.964409	0.964912	0.965399	0.965873	0.966349
0.914	0.920836	0.923199	0.924795	0.926473	0.928181	0.929738	0.931053	0.932201	0.933375	0.934651	0.935929	0.937132	0.938244	0.939457	0.940728	0.941974	0.943178	0.944273	0.94535	0.946424	0.947465	0.948474	0.949344	0.950219	0.951075	0.951907	0.952707	0.953464	0.954203	0.95495	0.955665	0.956369	0.95706	0.957709	0.958352	0.958997	0.959635	0.960249	0.960842	0.961427	0.961993	0.962562	0.963132	0.963677	0.964198	0.964703	0.965206	0.96569	0.966143
0.912578	0.919521	0.922017	0.923794	0.92548	0.927212	0.928759	0.93007	0.931253	0.932452	0.933775	0.935093	0.936306	0.937472	0.93873	0.940023	0.941307	0.94253	0.943652	0.944761	0.945856	0.946928	0.947947	0.948849	0.949744	0.950616	0.951465	0.952287	0.953058	0.953819	0.954574	0.955309	0.956022	0.956729	0.957381	0.958049	0.958702	0.959352	0.959972	0.960582	0.961167	0.961747	0.962325	0.962897	0.963439	0.963964	0.964486	0.964999	0.965461	0.965933
0.911166	0.918304	0.921021	0.922776	0.924471	0.926181	0.92772	0.929068	0.930278	0.931523	0.932889	0.934216	0.935487	0.9367	0.93798	0.939313	0.940617	0.94187	0.943025	0.944156	0.945284	0.946367	0.94742	0.948342	0.949254	0.950144	0.951016	0.951852	0.952647	0.953417	0.954192	0.954937	0.955667	0.956377	0.957055	0.957732	0.958396	0.959053	0.959691	0.960301	0.9609	0.96149	0.962071	0.962641	0.963187	0.963729	0.96426	0.964752	0.965234	0.965709
0.909972	0.917385	0.920005	0.921739	0.92339	0.925084	0.926662	0.928038	0.929295	0.930585	0.931959	0.933348	0.934669	0.935905	0.937226	0.93858	0.939916	0.941203	0.942383	0.943547	0.944687	0.945805	0.946879	0.94782	0.948751	0.949665	0.950552	0.951413	0.952218	0.953009	0.953794	0.954556	0.955291	0.956027	0.956714	0.957404	0.958076	0.958751	0.95939	0.960014	0.960624	0.961216	0.961796	0.96237	0.962934	0.963485	0.963996	0.964508	0.964993	0.965481
0.909165	0.916314	0.918889	0.920559	0.922189	0.923929	0.925543	0.926973	0.928279	0.929579	0.93102	0.932464	0.933811	0.935089	0.936434	0.937822	0.939195	0.940509	0.941724	0.942903	0.94408	0.945221	0.946316	0.947277	0.948232	0.949163	0.950076	0.950949	0.951774	0.952577	0.953381	0.954148	0.95491	0.955656	0.956357	0.957054	0.957745	0.958422	0.959076	0.959711	0.960324	0.960916	0.961501	0.962092	0.962666	0.963198	0.963729	0.964244	0.964743	0.965232
0.907686	0.914923	0.917477	0.919154	0.920857	0.922655	0.92434	0.925832	0.927156	0.928531	0.930034	0.93151	0.932906	0.934212	0.935594	0.937024	0.938427	0.93978	0.941012	0.94223	0.943433	0.944597	0.945715	0.946703	0.947677	0.948635	0.949562	0.950457	0.951296	0.952118	0.952928	0.953724	0.954496	0.955258	0.955967	0.956685	0.957378	0.95807	0.958736	0.959376	0.959989	0.960586	0.961189	0.961792	0.962346	0.962899	0.963434	0.963963	0.964463	0.964963
0.9062	0.9134	0.915966	0.917732	0.919501	0.921378	0.923134	0.924646	0.926049	0.92749	0.929029	0.930556	0.931981	0.933326	0.934752	0.936214	0.937658	0.93903	0.940303	0.941548	0.942776	0.943964	0.94511	0.946118	0.947121	0.948093	0.949043	0.949952	0.950811	0.951641	0.95248	0.953288	0.954075	0.954847	0.955577	0.956297	0.957007	0.957711	0.958382	0.959022	0.959641	0.960256	0.960871	0.961455	0.962031	0.962588	0.963137	0.963668	0.964179	0.964691
0.904456	0.911737	0.914436	0.916285	0.918142	0.9201	0.921877	0.923478	0.924953	0.92643	0.928022	0.929582	0.931048	0.932439	0.933899	0.935403	0.936867	0.938283	0.939584	0.940856	0.942108	0.943327	0.944495	0.945532	0.94655	0.947546	0.948512	0.949443	0.950309	0.951169	0.952021	0.952844	0.953643	0.954435	0.955169	0.955906	0.956628	0.957339	0.95801	0.958656	0.959294	0.959922	0.960518	0.961124	0.961704	0.962276	0.962828	0.96337	0.963893	0.964412
0.902684	0.91017	0.912962	0.914896	0.916835	0.918807	0.92068	0.922356	0.923866	0.925396	0.92702	0.928622	0.930136	0.93156	0.933062	0.934587	0.936097	0.937542	0.938871	0.940168	0.941451	0.942692	0.943891	0.944944	0.945987	0.946999	0.947986	0.948926	0.949823	0.950696	0.951565	0.952399	0.953219	0.954016	0.954766	0.955517	0.956245	0.956957	0.957635	0.9583	0.958951	0.95956	0.960178	0.960789	0.961385	0.961959	0.962523	0.963078	0.963608	0.964137
0.901145	0.90871	0.911572	0.913583	0.915517	0.91759	0.919541	0.921251	0.922812	0.924371	0.926036	0.927688	0.929234	0.930701	0.932223	0.933795	0.935335	0.936809	0.938163	0.939492	0.940798	0.942071	0.943287	0.944365	0.945424	0.946459	0.947455	0.948426	0.949338	0.950227	0.951108	0.951965	0.952789	0.953603	0.954367	0.955124	0.955854	0.956572	0.95727	0.957948	0.95858	0.959213	0.959836	0.960462	0.961061	0.961648	0.962224	0.962787	0.963328	0.963863
0.899594	0.907253	0.910207	0.912195	0.91424	0.9164	0.918386	0.920149	0.92174	0.923341	0.925058	0.926744	0.928335	0.929822	0.931394	0.932996	0.934566	0.936067	0.937455	0.938808	0.940148	0.941439	0.942681	0.943777	0.94486	0.945904	0.946933	0.947918	0.948848	0.94975	0.950654	0.951515	0.952358	0.953186	0.953957	0.954716	0.955453	0.956191	0.956903	0.957563	0.958218	0.958856	0.959496	0.960125	0.960737	0.961336	0.961921	0.962495	0.963042	0.963591
0.898035	0.905833	0.908742	0.910858	0.912997	0.915192	0.917235	0.919029	0.920662	0.922318	0.92407	0.925803	0.927417	0.928954	0.930555	0.932191	0.933789	0.935325	0.936739	0.938128	0.939487	0.940805	0.942066	0.943186	0.944279	0.945357	0.946401	0.947406	0.948349	0.949275	0.950183	0.951064	0.951921	0.952757	0.953531	0.954297	0.955055	0.955807	0.956501	0.957185	0.957847	0.958501	0.959145	0.959787	0.960412	0.961021	0.961617	0.962197	0.962758	0.963314
0.896579	0.904275	0.907348	0.90957	0.911738	0.913992	0.916067	0.917905	0.919595	0.921285	0.923087	0.924843	0.926509	0.928077	0.929714	0.931378	0.933014	0.934578	0.936028	0.937436	0.938823	0.940162	0.941449	0.94258	0.943708	0.944803	0.945867	0.946887	0.947853	0.948785	0.949713	0.950609	0.951475	0.952313	0.953095	0.953882	0.954655	0.95539	0.956108	0.956799	0.957477	0.958136	0.958793	0.95945	0.960084	0.960704	0.961307	0.961902	0.962471	0.963043
0.894755	0.902771	0.905988	0.908237	0.910468	0.912756	0.914879	0.916782	0.918507	0.920248	0.922075	0.923887	0.925586	0.927191	0.928857	0.930561	0.932227	0.933829	0.935301	0.936738	0.938148	0.939514	0.940814	0.94198	0.943126	0.944242	0.945322	0.946366	0.947339	0.948292	0.949236	0.950141	0.95101	0.951857	0.95266	0.953463	0.954218	0.954979	0.955704	0.956412	0.957096	0.957769	0.95844	0.959106	0.959753	0.96038	0.960998	0.961601	0.962187	0.962761
0.893414	0.901518	0.904701	0.906985	0.909231	0.911559	0.913748	0.915681	0.917456	0.919218	0.921101	0.922946	0.924683	0.926315	0.928021	0.929755	0.931461	0.933086	0.934586	0.936047	0.937484	0.938863	0.9402	0.941385	0.942553	0.943685	0.94479	0.945841	0.946836	0.947805	0.948759	0.949667	0.950544	0.951414	0.952233	0.953019	0.9538	0.954568	0.955311	0.956025	0.956723	0.95741	0.958092	0.958771	0.959425	0.960068	0.960694	0.961314	0.961902	0.962487
0.892077	0.900125	0.903353	0.905654	0.907944	0.91035	0.912574	0.914562	0.91636	0.918183	0.9201	0.921986	0.923754	0.925428	0.927167	0.928943	0.930673	0.932329	0.933854	0.935344	0.936796	0.938213	0.939571	0.94078	0.941965	0.943123	0.944237	0.94531	0.946322	0.947301	0.948259	0.949176	0.950077	0.950964	0.951766	0.952578	0.953367	0.954154	0.954903	0.955632	0.956345	0.957043	0.957738	0.958425	0.959096	0.959747	0.960391	0.961013	0.961612	0.962207
0.890463	0.898637	0.901902	0.90426	0.906642	0.90909	0.911377	0.913394	0.915258	0.917116	0.91908	0.920999	0.922812	0.924521	0.926304	0.928107	0.92987	0.931554	0.93311	0.934616	0.936108	0.937548	0.938931	0.940158	0.941371	0.942539	0.943675	0.944767	0.94579	0.946774	0.947742	0.948684	0.949602	0.950472	0.951302	0.952123	0.952931	0.953724	0.95449	0.955234	0.955959	0.956671	0.957374	0.958078	0.958757	0.959427	0.960073	0.960708	0.961316	0.961918
0.88891	0.897123	0.90045	0.902912	0.90533	0.907844	0.910161	0.912249	0.914148	0.916054	0.918052	0.920019	0.921869	0.923624	0.925435	0.927271	0.929063	0.93078	0.932353	0.9339	0.935416	0.936883	0.938286	0.939542	0.940764	0.941956	0.943112	0.944216	0.945244	0.946239	0.947232	0.948192	0.949094	0.949992	0.950831	0.951672	0.952488	0.953298	0.954079	0.954836	0.955574	0.956295	0.957016	0.957729	0.958427	0.9591	0.959759	0.960403	0.961019	0.961623
0.88726	0.895582	0.899044	0.901537	0.904025	0.906569	0.908964	0.911089	0.913039	0.914979	0.917027	0.919034	0.920932	0.922716	0.92456	0.926428	0.928254	0.929989	0.931606	0.933178	0.934723	0.936212	0.937644	0.93891	0.940158	0.94137	0.942539	0.943649	0.944688	0.945708	0.94672	0.947665	0.948596	0.949505	0.950364	0.951213	0.952046	0.952872	0.953666	0.954437	0.955185	0.955924	0.956655	0.957387	0.958089	0.958774	0.959444	0.960096	0.960715	0.96133
0.885639	0.894158	0.897632	0.900191	0.902704	0.905332	0.907764	0.909944	0.911926	0.913917	0.916006	0.918064	0.919993	0.921808	0.923685	0.925589	0.927435	0.929215	0.930858	0.932461	0.934028	0.935547	0.936992	0.938284	0.939553	0.940779	0.941953	0.943075	0.944141	0.945181	0.946177	0.947152	0.948094	0.949023	0.949891	0.950758	0.951608	0.952448	0.953257	0.954038	0.954805	0.955554	0.956304	0.95704	0.957755	0.958451	0.959129	0.959784	0.960415	0.961032
0.884245	0.892712	0.896251	0.898824	0.901424	0.904086	0.906577	0.908789	0.910824	0.912857	0.914999	0.917089	0.91905	0.9209	0.922814	0.924738	0.92663	0.928439	0.930113	0.93174	0.933339	0.93487	0.936343	0.937657	0.93894	0.940172	0.94136	0.942509	0.943595	0.94462	0.945647	0.946633	0.947596	0.948536	0.949422	0.950306	0.951171	0.952026	0.952846	0.953646	0.954424	0.955193	0.955947	0.956697	0.957423	0.958128	0.958809	0.959476	0.960109	0.960727
0.882573	0.891197	0.89477	0.89745	0.900086	0.90282	0.905348	0.90762	0.909702	0.91179	0.913968	0.916092	0.918091	0.919979	0.921915	0.923887	0.925811	0.927654	0.929355	0.931014	0.932626	0.934188	0.935684	0.937013	0.938304	0.93955	0.940766	0.941936	0.943008	0.944064	0.945104	0.946112	0.947086	0.948045	0.948949	0.949849	0.950729	0.951596	0.952436	0.953248	0.954046	0.95482	0.955588	0.956349	0.957084	0.957793	0.958487	0.959156	0.95979	0.960413
0.88103	0.88967	0.893367	0.896071	0.898783	0.90155	0.904141	0.906462	0.908601	0.910725	0.912936	0.915101	0.917139	0.919049	0.921034	0.923039	0.925	0.92687	0.928604	0.930278	0.931921	0.933507	0.93502	0.936357	0.937662	0.938938	0.940176	0.941332	0.942436	0.943506	0.944568	0.945588	0.946582	0.947559	0.94848	0.949396	0.950288	0.951176	0.952027	0.952861	0.953664	0.954452	0.955233	0.956003	0.956742	0.957464	0.95816	0.958831	0.95947	0.960099
0.879349	0.888201	0.891917	0.894708	0.897449	0.900285	0.902932	0.905314	0.90749	0.909647	0.9119	0.914106	0.916169	0.918129	0.920149	0.922193	0.924183	0.926088	0.927838	0.929543	0.931212	0.932816	0.934338	0.935691	0.937026	0.938324	0.939549	0.940739	0.941857	0.94295	0.944025	0.945065	0.946079	0.947073	0.948011	0.94894	0.949854	0.950754	0.951627	0.952466	0.953284	0.954084	0.954875	0.95565	0.956403	0.957127	0.957825	0.958501	0.959146	0.959774
0.877914	0.886721	0.890534	0.893337	0.896147	0.89904	0.901751	0.904172	0.906377	0.908577	0.910873	0.913104	0.915218	0.917214	0.919274	0.921349	0.923375	0.925297	0.92708	0.928811	0.9305	0.932113	0.933651	0.935034	0.936393	0.937678	0.938938	0.940143	0.941285	0.942392	0.943488	0.944549	0.945581	0.946593	0.947544	0.948494	0.949421	0.950344	0.951223	0.952077	0.952908	0.953719	0.954515	0.955304	0.956059	0.956786	0.957489	0.958172	0.958816	0.959448
0.876212	0.885229	0.889061	0.891947	0.894823	0.89779	0.900545	0.902996	0.905249	0.907494	0.909817	0.912103	0.914257	0.916295	0.918388	0.9205	0.922544	0.924502	0.926312	0.928064	0.929763	0.931394	0.932965	0.934373	0.935719	0.937041	0.938316	0.939546	0.940704	0.941832	0.942951	0.94403	0.94508	0.946106	0.94708	0.948045	0.948995	0.949924	0.950819	0.951686	0.952528	0.953345	0.954154	0.954947	0.955704	0.956437	0.957147	0.957829	0.958478	0.959115
0.874775	0.883735	0.887652	0.890601	0.893547	0.896556	0.899338	0.90184	0.904136	0.906407	0.908786	0.911113	0.913312	0.915384	0.917514	0.919644	0.921725	0.923711	0.925543	0.927306	0.929023	0.930687	0.932285	0.93368	0.935064	0.936402	0.937704	0.93895	0.94013	0.941281	0.942419	0.943517	0.944582	0.945632	0.946621	0.947609	0.948566	0.949512	0.950421	0.9513	0.952147	0.952978	0.953791	0.954586	0.95535	0.956089	0.956799	0.957486	0.958141	0.958782
0.873054	0.882206	0.886215	0.889246	0.89224	0.895277	0.898117	0.900667	0.902992	0.90532	0.907744	0.910121	0.912356	0.914466	0.916615	0.918785	0.920896	0.922906	0.924749	0.926531	0.928283	0.929976	0.931561	0.932996	0.934398	0.935763	0.937082	0.938353	0.939556	0.940727	0.941885	0.943	0.944089	0.945154	0.946167	0.947163	0.948138	0.949097	0.950019	0.950903	0.951766	0.952601	0.953417	0.954218	0.95499	0.955729	0.956444	0.957137	0.957796	0.958439
0.871544	0.880778	0.884861	0.887927	0.89093	0.894027	0.896916	0.899494	0.901876	0.90425	0.906726	0.909141	0.911414	0.913542	0.915731	0.917932	0.920068	0.92209	0.923952	0.925771	0.927551	0.929232	0.930859	0.932313	0.933742	0.935126	0.936471	0.937765	0.93899	0.940182	0.941356	0.942496	0.943602	0.944693	0.945713	0.946727	0.947716	0.948688	0.949616	0.950516	0.951382	0.952221	0.953044	0.953853	0.954624	0.955369	0.95609	0.956788	0.957449	0.958102
0.87003	0.87937	0.883488	0.886548	0.889618	0.892768	0.895687	0.898326	0.900758	0.903187	0.905703	0.908157	0.91045	0.91262	0.91484	0.917068	0.919217	0.921259	0.923159	0.925008	0.926777	0.928502	0.930149	0.931631	0.933081	0.934492	0.935861	0.937178	0.938425	0.939634	0.940835	0.941992	0.943124	0.944223	0.945262	0.946291	0.947293	0.948272	0.949216	0.95012	0.950991	0.951836	0.952667	0.953476	0.954254	0.955005	0.955731	0.956431	0.957102	0.957767
0.86855	0.877934	0.882028	0.885168	0.888293	0.891476	0.894462	0.897158	0.899648	0.90212	0.904676	0.907152	0.909488	0.91169	0.913939	0.91618	0.91835	0.920433	0.922365	0.924202	0.926017	0.927764	0.929441	0.930945	0.932423	0.93386	0.935253	0.936593	0.937858	0.939095	0.940314	0.941498	0.942638	0.943757	0.944811	0.945854	0.946863	0.947859	0.948808	0.949716	0.950594	0.951447	0.952279	0.953095	0.953879	0.954635	0.955364	0.956075	0.956759	0.957427
0.866997	0.87635	0.880563	0.883765	0.886927	0.890184	0.893235	0.895996	0.898533	0.901044	0.903623	0.906146	0.908516	0.910748	0.91301	0.915274	0.917486	0.919603	0.921525	0.92341	0.925248	0.927026	0.928728	0.930261	0.931766	0.933228	0.934645	0.936005	0.937298	0.938554	0.939801	0.940995	0.942156	0.94329	0.944359	0.94541	0.946436	0.947437	0.94839	0.949307	0.950193	0.951047	0.951885	0.952708	0.953498	0.954258	0.954997	0.955721	0.956408	0.957083
0.865194	0.874791	0.879084	0.882327	0.885568	0.888899	0.892024	0.894836	0.897412	0.899946	0.902575	0.905133	0.907536	0.909781	0.912067	0.914374	0.916622	0.918729	0.9207	0.922611	0.924482	0.926286	0.928019	0.92958	0.931112	0.932599	0.934037	0.935427	0.93674	0.938025	0.939282	0.940497	0.941674	0.942824	0.943901	0.94497	0.946002	0.947008	0.947968	0.948894	0.949782	0.950643	0.951488	0.952318	0.953111	0.953882	0.954635	0.955362	0.956056	0.956744
0.863731	0.873346	0.877653	0.880963	0.884276	0.887682	0.890858	0.893705	0.8963	0.898882	0.901545	0.904136	0.906551	0.908817	0.911147	0.913491	0.915729	0.917887	0.919885	0.921828	0.923728	0.925563	0.927327	0.928916	0.930473	0.931982	0.933451	0.934861	0.936205	0.9375	0.938779	0.94001	0.941204	0.942362	0.943458	0.944532	0.945569	0.946583	0.947553	0.94848	0.949375	0.950244	0.951095	0.951929	0.952733	0.953518	0.954275	0.95501	0.955717	0.956418
0.862133	0.871804	0.8762	0.879598	0.882997	0.886461	0.889672	0.89254	0.895186	0.897803	0.900501	0.903105	0.905543	0.907854	0.910222	0.912556	0.914849	0.917036	0.919068	0.921042	0.922975	0.924843	0.926636	0.928252	0.929832	0.931373	0.932864	0.934306	0.93566	0.936978	0.938274	0.939523	0.940725	0.941903	0.943004	0.944084	0.945129	0.946153	0.947126	0.94806	0.948962	0.949838	0.950694	0.951539	0.952358	0.953147	0.953912	0.954661	0.955382	0.956095
0.860482	0.870286	0.874795	0.878288	0.881744	0.885238	0.888468	0.891389	0.89407	0.896722	0.899433	0.902061	0.904545	0.906896	0.909253	0.911644	0.913968	0.916192	0.918256	0.920265	0.922231	0.92413	0.925952	0.927592	0.929206	0.93077	0.932294	0.933747	0.935125	0.936461	0.937775	0.939032	0.940255	0.941438	0.942546	0.943634	0.94469	0.945716	0.946696	0.947639	0.948548	0.949429	0.950297	0.951157	0.951981	0.952778	0.953557	0.954319	0.955053	0.955784
0.858908	0.86887	0.87348	0.877023	0.880493	0.884001	0.887287	0.890243	0.892959	0.89562	0.898354	0.90103	0.903556	0.905895	0.908311	0.910735	0.913096	0.915355	0.917455	0.919499	0.921498	0.923428	0.925275	0.92695	0.928588	0.930186	0.931722	0.9332	0.934596	0.93595	0.937274	0.938552	0.939781	0.940971	0.942087	0.943186	0.944244	0.945279	0.946267	0.947217	0.948132	0.949024	0.949908	0.950773	0.951605	0.952417	0.953211	0.953986	0.954739	0.955477
0.857497	0.867569	0.872212	0.875742	0.879217	0.882782	0.886102	0.889095	0.891818	0.894501	0.897284	0.900004	0.902518	0.904918	0.907368	0.909831	0.91223	0.914527	0.916664	0.918742	0.920773	0.92273	0.924614	0.926314	0.927988	0.929598	0.931159	0.932656	0.934072	0.935436	0.936781	0.938066	0.939301	0.9405	0.941628	0.94273	0.943796	0.944839	0.945836	0.946792	0.947719	0.948627	0.949517	0.95039	0.951238	0.952064	0.952872	0.953666	0.954426	0.955173
0.856153	0.866254	0.870861	0.874391	0.877929	0.881531	0.884895	0.887895	0.890641	0.893376	0.896206	0.898914	0.901494	0.90393	0.906421	0.908925	0.911364	0.913701	0.915875	0.917986	0.920046	0.922041	0.923953	0.92569	0.927376	0.929014	0.930595	0.932112	0.933538	0.934924	0.936277	0.937568	0.938814	0.940025	0.941155	0.942266	0.943342	0.944394	0.945396	0.946365	0.947309	0.948223	0.949121	0.950011	0.950874	0.951715	0.952542	0.953344	0.954112	0.954881
0.854718	0.864775	0.869399	0.873009	0.876589	0.880245	0.88362	0.886647	0.889449	0.892235	0.895055	0.897834	0.900454	0.902933	0.905468	0.908015	0.910496	0.912874	0.915082	0.917224	0.919325	0.92135	0.923301	0.925052	0.926766	0.928424	0.930027	0.931556	0.933005	0.934399	0.935759	0.937061	0.938319	0.939534	0.940673	0.941794	0.942879	0.943937	0.944953	0.945939	0.946889	0.947813	0.948728	0.949634	0.950511	0.951372	0.952208	0.953019	0.953809	0.954585
0.853022	0.863172	0.867918	0.87158	0.875223	0.878893	0.8823	0.88539	0.888247	0.891023	0.89392	0.896744	0.899409	0.901935	0.904517	0.907108	0.909633	0.912047	0.914289	0.916474	0.918605	0.920671	0.922638	0.924418	0.926154	0.927835	0.92945	0.931003	0.932461	0.933863	0.935233	0.936549	0.937811	0.939036	0.940186	0.941316	0.942408	0.94348	0.944514	0.945507	0.946467	0.947408	0.948339	0.94926	0.950159	0.951028	0.951873	0.952707	0.953505	0.954293
0.85135	0.861672	0.86646	0.870185	0.873831	0.877531	0.881005	0.884153	0.886997	0.889853	0.892798	0.895668	0.898385	0.900959	0.903585	0.906223	0.908786	0.911235	0.913521	0.915739	0.917913	0.919995	0.921992	0.923794	0.925555	0.927248	0.928888	0.93045	0.931915	0.933328	0.934713	0.936033	0.937305	0.93854	0.9397	0.940838	0.941944	0.943035	0.944076	0.945079	0.946057	0.947015	0.947962	0.948905	0.949812	0.950692	0.951559	0.952401	0.953211	0.954013
0.849855	0.860189	0.865043	0.868752	0.872421	0.876191	0.879727	0.882861	0.88579	0.888696	0.891687	0.894615	0.897382	0.900001	0.902676	0.905353	0.907953	0.910449	0.91277	0.915031	0.917222	0.919335	0.921356	0.923183	0.924956	0.926675	0.928324	0.929894	0.931371	0.932799	0.934188	0.935517	0.936801	0.938047	0.939214	0.940366	0.941492	0.942591	0.943643	0.944664	0.945659	0.946634	0.947603	0.948554	0.949472	0.950375	0.951251	0.952106	0.95293	0.953739
0.848218	0.858687	0.86352	0.867255	0.871003	0.874845	0.878367	0.881596	0.88458	0.887534	0.890589	0.89357	0.896385	0.899056	0.901772	0.904488	0.907138	0.909671	0.912037	0.914316	0.91654	0.918677	0.920725	0.922565	0.924364	0.926093	0.927751	0.929333	0.930825	0.932257	0.933657	0.934998	0.936293	0.937547	0.938729	0.939902	0.941035	0.942146	0.943216	0.944256	0.945268	0.946265	0.947244	0.948206	0.949148	0.950059	0.950949	0.951818	0.95265	0.953462
0.846698	0.857099	0.861957	0.865779	0.869604	0.873429	0.877057	0.880347	0.883379	0.886402	0.889512	0.892545	0.895416	0.898128	0.900885	0.903653	0.906341	0.908922	0.911305	0.913618	0.915867	0.918033	0.920094	0.921961	0.92377	0.925508	0.927178	0.928776	0.930273	0.931715	0.933127	0.934481	0.935784	0.937053	0.938257	0.939437	0.940583	0.941713	0.942802	0.943859	0.944895	0.945902	0.946892	0.947878	0.948829	0.949754	0.950658	0.951536	0.952371	0.95319
0.84489	0.855395	0.86038	0.864297	0.868105	0.872052	0.87575	0.879093	0.882202	0.885283	0.888448	0.89154	0.894455	0.89721	0.900021	0.902829	0.905567	0.908167	0.910586	0.912924	0.915202	0.917383	0.919472	0.92135	0.923169	0.924919	0.926606	0.928208	0.929716	0.931171	0.932596	0.933958	0.935277	0.936568	0.937781	0.938974	0.94014	0.941289	0.942397	0.943478	0.944524	0.945542	0.946557	0.947553	0.948518	0.949458	0.95037	0.951251	0.952094	0.952927
0.843113	0.853796	0.858886	0.862764	0.866704	0.870726	0.874476	0.877903	0.881071	0.884206	0.887434	0.89057	0.893529	0.896339	0.899191	0.90205	0.904807	0.907443	0.909887	0.912255	0.914547	0.916756	0.918857	0.920743	0.922574	0.924342	0.926033	0.927647	0.929168	0.930636	0.932069	0.933448	0.934789	0.93609	0.937316	0.938529	0.939715	0.940883	0.942016	0.943107	0.944165	0.945209	0.946234	0.947244	0.948224	0.949173	0.950089	0.950977	0.951833	0.952674
0.841516	0.85231	0.85732	0.861346	0.865363	0.869432	0.873277	0.876763	0.879984	0.883184	0.886454	0.889637	0.892652	0.895503	0.898406	0.901283	0.904077	0.906737	0.909213	0.911594	0.913916	0.916136	0.918245	0.920144	0.921992	0.923764	0.925466	0.927094	0.928627	0.930105	0.931555	0.932956	0.934307	0.935622	0.936868	0.938103	0.939308	0.940501	0.941645	0.942748	0.943832	0.944887	0.945926	0.946952	0.947941	0.948893	0.949816	0.950718	0.951582	0.95244
0.839978	0.850646	0.855853	0.859966	0.864025	0.868202	0.872109	0.875651	0.878941	0.882183	0.885501	0.888742	0.8918	0.894703	0.897623	0.900538	0.903357	0.90605	0.908538	0.91095	0.913281	0.915511	0.917632	0.919549	0.921402	0.923185	0.924901	0.926542	0.928085	0.92958	0.931054	0.932466	0.933831	0.935167	0.936435	0.937689	0.938921	0.940125	0.941281	0.942412	0.943506	0.944575	0.94563	0.946665	0.947658	0.948618	0.949555	0.950465	0.951347	0.952214
[truncated: 50 more columns]

## Sheet: Cont7RELAX
0.947072	0.937318	0.921736	0.907949	0.893622	0.876667	0.857934	0.839585	0.822187	0.80469	0.786761	0.768935	0.751714	0.734774	0.718243	0.701845	0.685598	0.669758	0.65446	0.639398	0.624108	0.608652	0.593009	0.577472	0.562656	0.54783	0.533452	0.519754	0.506414	0.493921	0.481922	0.47058	0.459645	0.449145	0.43983	0.431109	0.423112	0.415266	0.408395	0.401541	0.394829	0.388592	0.383196	0.37808	0.373017	0.368754	0.364569	0.360142	0.355439	0.351091
0.937553	0.926031	0.911691	0.898051	0.882117	0.863605	0.844438	0.826139	0.80833	0.790311	0.772113	0.754231	0.736899	0.719956	0.703316	0.686833	0.670635	0.654954	0.639671	0.624389	0.608924	0.59328	0.577625	0.562361	0.547461	0.532774	0.51865	0.505058	0.492053	0.479749	0.468031	0.456867	0.446123	0.43619	0.427165	0.418803	0.410896	0.40356	0.39673	0.389969	0.383505	0.377698	0.372455	0.367376	0.362736	0.358544	0.354249	0.349694	0.345187	0.340887
0.922328	0.911996	0.89833	0.8833	0.865641	0.846449	0.827369	0.808936	0.790752	0.772479	0.754266	0.736451	0.719186	0.702252	0.68559	0.669182	0.653173	0.637595	0.622215	0.606777	0.59116	0.575481	0.56002	0.544835	0.530033	0.515594	0.501663	0.488357	0.475626	0.463602	0.452132	0.441175	0.430903	0.421377	0.412713	0.404561	0.397052	0.389935	0.383188	0.376642	0.370575	0.365044	0.359901	0.355158	0.350735	0.346514	0.342126	0.337699	0.33332	0.32906
0.908878	0.898775	0.883624	0.866732	0.84812	0.828848	0.809723	0.791029	0.772626	0.754296	0.736154	0.718459	0.701225	0.6843	0.667704	0.651447	0.635548	0.619929	0.604416	0.5888	0.573111	0.557552	0.54217	0.527096	0.512483	0.498239	0.484577	0.471522	0.459077	0.447302	0.436054	0.425505	0.415622	0.406491	0.398071	0.390296	0.383013	0.376047	0.369477	0.363276	0.357508	0.352154	0.347315	0.342796	0.338447	0.334169	0.32987	0.325554	0.321257	0.317075
0.89552	0.883266	0.866292	0.848471	0.829714	0.810437	0.791156	0.772354	0.753915	0.735657	0.717661	0.700052	0.682852	0.666017	0.649552	0.6334	0.617501	0.601792	0.586118	0.570405	0.55479	0.539294	0.52402	0.509132	0.494695	0.480705	0.467292	0.454511	0.442336	0.430795	0.419931	0.409754	0.400265	0.391429	0.383377	0.37585	0.368736	0.361974	0.355713	0.349806	0.344255	0.339218	0.334611	0.330205	0.325869	0.321675	0.317471	0.313236	0.309039	0.305018
0.878612	0.864974	0.847564	0.829793	0.811102	0.791669	0.772382	0.753634	0.735285	0.717173	0.699264	0.68171	0.664608	0.647866	0.631466	0.615293	0.59931	0.583436	0.56763	0.551929	0.536337	0.520915	0.5058	0.491075	0.476857	0.463091	0.44993	0.437399	0.425466	0.414282	0.403774	0.393976	0.384788	0.376326	0.368529	0.361189	0.354285	0.347836	0.34186	0.336187	0.330965	0.326187	0.321729	0.317378	0.313157	0.309055	0.304928	0.300797	0.296769	0.292857
0.86022	0.846494	0.829323	0.811609	0.792646	0.773193	0.753995	0.735346	0.717122	0.699066	0.681208	0.663762	0.646735	0.630047	0.613625	0.597382	0.581264	0.565272	0.549464	0.533772	0.518241	0.502963	0.488004	0.473487	0.459475	0.445953	0.433044	0.42076	0.409181	0.398344	0.388208	0.378714	0.369901	0.36172	0.35413	0.347013	0.340412	0.33425	0.328501	0.323148	0.318195	0.313591	0.309205	0.304976	0.300859	0.296828	0.292794	0.288821	0.284909	0.281081
0.842726	0.829182	0.81198	0.793803	0.774708	0.755309	0.736198	0.717657	0.699459	0.681431	0.663673	0.646301	0.629326	0.612627	0.596151	0.579801	0.563595	0.547613	0.531817	0.516182	0.500783	0.485654	0.470892	0.456576	0.442796	0.429528	0.416877	0.404942	0.393709	0.383236	0.373411	0.364288	0.35577	0.347825	0.340467	0.33365	0.327328	0.321396	0.315948	0.310859	0.306091	0.301578	0.297315	0.293191	0.289152	0.285204	0.28131	0.277444	0.273618	0.269879
0.826215	0.812411	0.794581	0.776185	0.757088	0.737754	0.718755	0.70024	0.682068	0.664131	0.646459	0.629158	0.612196	0.595472	0.578924	0.562524	0.546358	0.530409	0.514677	0.499172	0.48392	0.468982	0.454418	0.440332	0.42681	0.413811	0.401508	0.389917	0.379047	0.368891	0.359438	0.350622	0.342358	0.334663	0.327604	0.321062	0.314965	0.309328	0.304133	0.299226	0.294562	0.290179	0.286021	0.281978	0.278023	0.2742	0.270401	0.266615	0.262874	0.259158
0.809682	0.795035	0.777013	0.758604	0.739562	0.72035	0.701403	0.682936	0.664862	0.647025	0.629447	0.612199	0.59524	0.578484	0.561921	0.545592	0.529484	0.513613	0.498013	0.482655	0.467588	0.452847	0.438511	0.42469	0.411438	0.398786	0.386828	0.375595	0.365052	0.35527	0.346134	0.337583	0.32958	0.322189	0.315403	0.309087	0.303278	0.297893	0.292873	0.288076	0.283549	0.27928	0.275206	0.271247	0.267413	0.263674	0.259947	0.25624	0.252525	0.248848
0.792227	0.777467	0.759493	0.741148	0.722227	0.703083	0.684216	0.665865	0.647911	0.630187	0.612695	0.595487	0.578528	0.561791	0.545327	0.529075	0.513061	0.497327	0.481873	0.466695	0.451822	0.437305	0.423236	0.40969	0.396777	0.384464	0.372859	0.361957	0.351789	0.342333	0.333473	0.325185	0.317486	0.310373	0.303814	0.297782	0.29222	0.287009	0.282099	0.27744	0.273035	0.268859	0.264869	0.261025	0.257272	0.253599	0.249944	0.246261	0.242585	0.238993
0.775214	0.760468	0.742516	0.724235	0.705316	0.686223	0.66747	0.649231	0.631374	0.613729	0.596282	0.57909	0.562156	0.545523	0.529138	0.51298	0.497098	0.481505	0.466218	0.451224	0.436561	0.4223	0.408498	0.395279	0.382692	0.370723	0.359445	0.348915	0.339078	0.329902	0.321309	0.313325	0.305907	0.29903	0.292757	0.286974	0.281589	0.276496	0.271726	0.267195	0.262892	0.258807	0.254933	0.251171	0.247486	0.243882	0.240251	0.236606	0.233013	0.229424
0.758775	0.743903	0.725974	0.707632	0.688728	0.669742	0.651115	0.632985	0.615224	0.597636	0.580228	0.56309	0.546275	0.529731	0.513443	0.497415	0.481672	0.466239	0.451129	0.436336	0.421922	0.407922	0.394436	0.381533	0.369274	0.35763	0.34672	0.336524	0.326975	0.318067	0.309775	0.30207	0.294891	0.288302	0.282278	0.276672	0.271408	0.266458	0.261816	0.257392	0.253186	0.249218	0.245423	0.241728	0.238112	0.234528	0.230932	0.227366	0.223778	0.22021
0.742528	0.727634	0.709633	0.691292	0.672481	0.653654	0.635172	0.617178	0.599499	0.581981	0.564659	0.54767	0.530956	0.514514	0.498352	0.482461	0.466871	0.451611	0.436695	0.422149	0.407988	0.394292	0.381109	0.368519	0.35658	0.345297	0.334725	0.32482	0.315542	0.30693	0.298911	0.29144	0.284547	0.278208	0.272358	0.266874	0.261751	0.256932	0.252398	0.248072	0.243983	0.240095	0.236365	0.232734	0.229137	0.225585	0.222061	0.218499	0.214931	0.21133
0.726637	0.711571	0.693568	0.675298	0.656662	0.638004	0.619696	0.601806	0.584227	0.566816	0.549664	0.532786	0.516173	0.499851	0.483819	0.468071	0.452647	0.437573	0.422897	0.408595	0.394724	0.381316	0.36843	0.356152	0.344564	0.33362	0.323342	0.313707	0.304722	0.296378	0.288593	0.281404	0.274761	0.268599	0.262874	0.257533	0.252543	0.247836	0.2434	0.239192	0.235183	0.231361	0.227695	0.224084	0.220518	0.217033	0.213512	0.209968	0.206369	0.20271
0.710851	0.695765	0.677824	0.659762	0.641311	0.622858	0.604677	0.586917	0.569469	0.552244	0.535205	0.518427	0.501922	0.485721	0.469818	0.454227	0.43898	0.424141	0.409699	0.395672	0.382072	0.368944	0.35636	0.344424	0.33317	0.32252	0.31251	0.303164	0.294445	0.286334	0.278828	0.271889	0.265423	0.259394	0.253814	0.24861	0.243734	0.239129	0.234809	0.230682	0.226743	0.222987	0.21934	0.21576	0.21226	0.208776	0.205271	0.201697	0.198044	0.194316
0.695395	0.680299	0.662599	0.644717	0.626472	0.608144	0.590113	0.572499	0.555244	0.538124	0.521175	0.504493	0.488095	0.472009	0.456252	0.440826	0.425806	0.41119	0.397007	0.383237	0.369901	0.357062	0.344808	0.333201	0.322238	0.311856	0.302133	0.293053	0.28457	0.276739	0.269484	0.262725	0.2564	0.250524	0.245088	0.240003	0.235233	0.230748	0.226511	0.222458	0.218588	0.214857	0.211243	0.207729	0.204232	0.200763	0.197228	0.193603	0.189885	0.186076
0.68026	0.665415	0.647896	0.630213	0.612066	0.593891	0.576018	0.558605	0.541446	0.524397	0.507526	0.490938	0.474639	0.458687	0.443082	0.427874	0.413066	0.398696	0.384755	0.371232	0.358173	0.345653	0.333721	0.322403	0.311704	0.301605	0.292148	0.283307	0.275108	0.267531	0.260462	0.25385	0.247686	0.241962	0.236652	0.231679	0.227031	0.222635	0.218475	0.214495	0.210657	0.206963	0.203416	0.199906	0.196426	0.192928	0.189343	0.185654	0.18186	0.177927
0.666126	0.651301	0.633947	0.616289	0.598266	0.580242	0.562574	0.545235	0.52812	0.511118	0.494318	0.477806	0.461625	0.44581	0.430413	0.415406	0.400829	0.386685	0.372974	0.359716	0.346961	0.334755	0.323107	0.312048	0.301626	0.29179	0.282574	0.274016	0.266073	0.258684	0.251767	0.245321	0.239314	0.233724	0.22853	0.223684	0.219128	0.214812	0.210727	0.206783	0.202985	0.199359	0.19582	0.192327	0.18882	0.185272	0.181624	0.177861	0.173948	0.169895
0.652193	0.637528	0.620149	0.602601	0.584715	0.566898	0.549294	0.531985	0.514898	0.497953	0.481217	0.464812	0.44876	0.433146	0.417942	0.403157	0.388797	0.374873	0.361418	0.348455	0.336008	0.324082	0.312695	0.301914	0.291759	0.282174	0.273249	0.264957	0.257216	0.249993	0.243252	0.236972	0.231109	0.225647	0.220589	0.215844	0.211376	0.207144	0.203101	0.199204	0.195481	0.191868	0.188349	0.184833	0.181281	0.177673	0.173954	0.170075	0.166045	0.161886
0.63871	0.623854	0.606575	0.589148	0.57146	0.553683	0.536092	0.518795	0.501754	0.484858	0.468219	0.451932	0.436075	0.420647	0.405659	0.391083	0.376936	0.363261	0.350093	0.337432	0.325261	0.313596	0.302489	0.291983	0.282087	0.272803	0.264154	0.256079	0.248519	0.241484	0.234921	0.228793	0.223069	0.217754	0.212809	0.208161	0.203785	0.199604	0.195615	0.191797	0.188093	0.184506	0.180968	0.177411	0.173803	0.170127	0.166293	0.1623	0.158166	0.153937
0.624926	0.610238	0.593102	0.575882	0.558205	0.540424	0.52284	0.505585	0.488585	0.471779	0.455252	0.439155	0.423481	0.408266	0.393483	0.379117	0.365215	0.351822	0.33895	0.326563	0.314656	0.303275	0.292453	0.28222	0.272634	0.263639	0.255225	0.247349	0.239995	0.233148	0.226747	0.220769	0.215205	0.210017	0.20518	0.200634	0.196319	0.192199	0.188295	0.184502	0.180829	0.177229	0.173654	0.170046	0.166375	0.162586	0.158638	0.15454	0.150333	0.145996
0.611578	0.59696	0.580009	0.562728	0.544995	0.527196	0.509645	0.492421	0.475499	0.458793	0.44245	0.426533	0.411068	0.396053	0.381476	0.367351	0.353726	0.340624	0.328024	0.315902	0.304281	0.293192	0.282655	0.272742	0.263455	0.254712	0.246514	0.238858	0.231704	0.225029	0.218787	0.212979	0.207554	0.202486	0.19776	0.193284	0.189037	0.185008	0.181133	0.177376	0.173696	0.170063	0.166441	0.162774	0.158993	0.155089	0.151034	0.146859	0.142546	0.138096
0.59837	0.58393	0.566843	0.549463	0.531694	0.513928	0.49641	0.479261	0.462431	0.445903	0.429738	0.41403	0.398766	0.38396	0.369622	0.355771	0.342432	0.329603	0.317272	0.305442	0.294125	0.283336	0.27313	0.26353	0.254515	0.246007	0.238045	0.230602	0.22363	0.217126	0.211066	0.205412	0.200118	0.195173	0.190526	0.186126	0.181975	0.177981	0.174147	0.170387	0.16668	0.163006	0.159328	0.155552	0.151656	0.147642	0.143507	0.139224	0.1348	0.130248
0.585484	0.570733	0.553506	0.536082	0.518347	0.500621	0.483179	0.466118	0.449459	0.433108	0.417156	0.40165	0.386601	0.372033	0.357967	0.3444	0.331335	0.318781	0.306751	0.295238	0.284235	0.27379	0.263911	0.254605	0.245842	0.237588	0.229851	0.2226	0.215811	0.209501	0.203609	0.198095	0.192935	0.188081	0.183518	0.17922	0.175108	0.17116	0.167327	0.163544	0.1598	0.156076	0.152289	0.148398	0.144391	0.14029	0.136045	0.131651	0.127125	0.122488
0.572045	0.557193	0.539983	0.52262	0.504943	0.487297	0.469944	0.453052	0.436574	0.420442	0.404698	0.389414	0.374606	0.360311	0.346526	0.333234	0.320454	0.308214	0.296516	0.285333	0.274687	0.264582	0.25502	0.245986	0.237492	0.229476	0.221941	0.214884	0.208303	0.202175	0.196434	0.191065	0.186005	0.181243	0.176787	0.172533	0.168472	0.164529	0.160675	0.15686	0.153071	0.149239	0.145336	0.14133	0.13723	0.133018	0.128661	0.124166	0.119554	0.114847
0.558531	0.543714	0.526576	0.509267	0.491655	0.474092	0.456906	0.440197	0.423939	0.408016	0.392498	0.377455	0.362919	0.348902	0.335394	0.322395	0.309936	0.298039	0.286684	0.275867	0.265572	0.2558	0.246526	0.237775	0.229526	0.221719	0.214389	0.207549	0.201162	0.195193	0.189604	0.184343	0.179382	0.17473	0.170322	0.166122	0.162068	0.158107	0.154223	0.150366	0.14647	0.142521	0.138499	0.134397	0.130183	0.125858	0.121398	0.116816	0.112133	0.107365
0.545276	0.530472	0.513367	0.496088	0.478538	0.461133	0.444134	0.427651	0.411598	0.395903	0.380625	0.365851	0.351591	0.337852	0.324642	0.311971	0.299868	0.288327	0.277346	0.266888	0.256939	0.247467	0.238486	0.229989	0.221955	0.214359	0.207255	0.200619	0.1944	0.188589	0.183114	0.177956	0.173108	0.168508	0.164156	0.159965	0.155895	0.151906	0.147982	0.144018	0.140004	0.135934	0.131811	0.127592	0.123267	0.118836	0.114287	0.109631	0.104886	0.100043
0.532226	0.517398	0.500295	0.483056	0.465663	0.448453	0.431689	0.415413	0.39959	0.384135	0.369125	0.354626	0.340646	0.327211	0.314336	0.302032	0.290296	0.279136	0.268521	0.258421	0.248781	0.239611	0.230891	0.222613	0.214796	0.207434	0.200542	0.19408	0.188024	0.182333	0.176965	0.171921	0.167128	0.162586	0.158246	0.15404	0.149944	0.145917	0.141884	0.1378	0.133664	0.129489	0.125248	0.120916	0.116484	0.111962	0.107337	0.102618	0.0977982	0.0928837
0.519318	0.504414	0.487338	0.47026	0.45307	0.436108	0.419557	0.403516	0.387932	0.372745	0.35801	0.343794	0.330126	0.317035	0.30454	0.292615	0.28127	0.270485	0.26024	0.250455	0.241126	0.23222	0.223723	0.215668	0.20809	0.20095	0.194237	0.187944	0.182013	0.176431	0.17118	0.166192	0.161459	0.156931	0.152577	0.148347	0.144213	0.140076	0.135921	0.131713	0.127468	0.123173	0.118818	0.114378	0.109853	0.105253	0.100563	0.0957693	0.0908769	0.085925
0.506449	0.491542	0.474658	0.457791	0.440858	0.424113	0.407804	0.392003	0.376684	0.361769	0.347321	0.333424	0.320109	0.30741	0.295305	0.28378	0.272818	0.262414	0.252493	0.243024	0.233961	0.22528	0.21701	0.209199	0.201849	0.194893	0.188353	0.182188	0.176369	0.170904	0.165709	0.160782	0.156064	0.151525	0.147147	0.142881	0.138636	0.134375	0.130091	0.125771	0.121404	0.116995	0.11253	0.107995	0.103389	0.098723	0.0939578	0.0890898	0.0841591	0.0791428
0.493715	0.479012	0.462351	0.44575	0.42903	0.412533	0.396464	0.380925	0.365872	0.351245	0.337124	0.323592	0.310684	0.298391	0.286697	0.275564	0.264998	0.254926	0.245327	0.236125	0.227285	0.218834	0.210812	0.203236	0.196073	0.189292	0.182884	0.176833	0.17113	0.165721	0.160587	0.155676	0.150947	0.146385	0.141972	0.137592	0.133219	0.128826	0.124424	0.119979	0.115497	0.110976	0.106415	0.101796	0.0971234	0.092381	0.0875394	0.0826321	0.0776326	0.0725944
0.481504	0.466963	0.450563	0.434151	0.417679	0.401414	0.385598	0.370317	0.35555	0.341258	0.327514	0.314406	0.30192	0.290048	0.278755	0.268033	0.257808	0.248063	0.238729	0.229747	0.221137	0.212936	0.205156	0.197769	0.190781	0.184135	0.177841	0.171904	0.166256	0.160907	0.155788	0.150864	0.146113	0.141517	0.136988	0.132475	0.127964	0.123448	0.118918	0.114355	0.109759	0.105141	0.100492	0.0958055	0.0910562	0.0862351	0.0813528	0.0763718	0.0713502	0.0662659
0.469718	0.455437	0.439205	0.423045	0.406785	0.39076	0.375191	0.360196	0.345777	0.331878	0.318582	0.305918	0.293866	0.282406	0.271542	0.261171	0.25128	0.241799	0.23268	0.223925	0.215567	0.207611	0.200021	0.192811	0.185959	0.179426	0.173242	0.167358	0.161768	0.156432	0.151299	0.146352	0.141566	0.136851	0.132185	0.127529	0.122887	0.118238	0.113586	0.108908	0.104212	0.099504	0.0947861	0.0900224	0.085193	0.0803299	0.0753684	0.0703651	0.0652935	0.0601792
0.458569	0.444346	0.428373	0.412388	0.396349	0.380556	0.365276	0.350646	0.336636	0.323208	0.310377	0.29816	0.286531	0.275517	0.265011	0.254978	0.245348	0.236076	0.227181	0.218677	0.210566	0.202799	0.195385	0.188311	0.181569	0.175142	0.169008	0.163178	0.157599	0.152248	0.14709	0.142108	0.1372	0.132344	0.127529	0.122735	0.117956	0.113183	0.108414	0.103633	0.0988449	0.094066	0.0892707	0.084425	0.0795527	0.0746053	0.0696206	0.0645633	0.059459	0.0543517
0.447648	0.433728	0.417901	0.402123	0.386305	0.370811	0.355921	0.341723	0.328211	0.315272	0.302902	0.291118	0.279951	0.269302	0.259137	0.249362	0.239935	0.230884	0.222237	0.213981	0.206057	0.198464	0.191184	0.184217	0.177575	0.171193	0.165112	0.159291	0.153696	0.148318	0.143124	0.138016	0.132963	0.127953	0.122994	0.11806	0.113155	0.108261	0.103387	0.098511	0.0936518	0.0887953	0.0839162	0.0790266	0.0740658	0.0690942	0.0640516	0.0589585	0.053858	0.0487508
0.437478	0.423526	0.407868	0.392283	0.376767	0.361687	0.347254	0.333584	0.320585	0.308118	0.29619	0.284884	0.274085	0.263779	0.253865	0.244283	0.23507	0.226265	0.217865	0.209791	0.202036	0.194572	0.187395	0.180521	0.173919	0.167585	0.161508	0.155668	0.150046	0.14463	0.139305	0.134047	0.128835	0.123677	0.118573	0.11351	0.108482	0.103481	0.0985093	0.0935609	0.0886237	0.0836819	0.0787576	0.0737754	0.0687898	0.0637563	0.0586745	0.0535819	0.0484788	0.0433968
0.427364	0.413599	0.398154	0.382894	0.367825	0.353235	0.339368	0.326241	0.313726	0.301709	0.290273	0.279341	0.268885	0.258822	0.249091	0.239717	0.230746	0.222186	0.213963	0.206052	0.198421	0.191055	0.183962	0.177121	0.170561	0.164229	0.158132	0.152262	0.1466	0.14105	0.135572	0.130149	0.124784	0.119478	0.114243	0.109055	0.103918	0.0988177	0.093772	0.0887449	0.0837213	0.0787334	0.0737131	0.0687049	0.0636544	0.0585788	0.0534943	0.0483963	0.0433166	0.0382685
0.417688	0.404083	0.388986	0.374215	0.359675	0.345697	0.332405	0.319773	0.307713	0.296204	0.285142	0.27455	0.264322	0.254425	0.244891	0.235752	0.227024	0.218632	0.210564	0.202769	0.195226	0.187933	0.180866	0.174059	0.167495	0.161138	0.155008	0.149097	0.143295	0.137585	0.131936	0.126352	0.120835	0.115395	0.110033	0.104733	0.0994928	0.0943177	0.0891921	0.0840769	0.0790064	0.0739187	0.0688715	0.063795	0.0586996	0.0536179	0.0485247	0.0434481	0.0384005	0.0333825
0.408374	0.395158	0.380625	0.366429	0.35255	0.339179	0.32639	0.314212	0.302674	0.291532	0.280801	0.270418	0.260333	0.250617	0.241308	0.232406	0.223836	0.215588	0.207627	0.199908	0.192426	0.185147	0.178105	0.171287	0.164692	0.158298	0.152122	0.146065	0.140098	0.134209	0.12839	0.122649	0.116995	0.111425	0.105947	0.100542	0.0952255	0.0899696	0.0847537	0.0795907	0.0744167	0.0693018	0.0641828	0.0590584	0.053954	0.0488604	0.0437864	0.0387399	0.0337202	0.0287343
0.399894	0.387315	0.373393	0.359902	0.346643	0.333756	0.321404	0.309755	0.298567	0.287735	0.27718	0.266907	0.25698	0.247474	0.238392	0.229632	0.221193	0.213039	0.205139	0.197465	0.189983	0.182717	0.175653	0.168796	0.162157	0.155712	0.149384	0.143152	0.136998	0.13093	0.124946	0.119064	0.113275	0.107586	0.102	0.0965161	0.0911179	0.0857698	0.080505	0.0752341	0.0700328	0.0648427	0.0596726	0.0545362	0.049417	0.0443405	0.0392946	0.0342734	0.0292834	0.0243515
0.392782	0.380755	0.367561	0.35467	0.341845	0.329357	0.317532	0.306205	0.295298	0.284601	0.274116	0.263975	0.254239	0.244948	0.235991	0.227347	0.218987	0.21088	0.203007	0.195318	0.187835	0.180537	0.173426	0.16652	0.159824	0.153219	0.146708	0.140282	0.133939	0.1277	0.121572	0.115551	0.10964	0.10384	0.0981737	0.0926073	0.087115	0.0817174	0.0763409	0.0710423	0.0657632	0.0605199	0.0553353	0.0501816	0.0450781	0.0400277	0.0350047	0.0300109	0.0250733	0.0202337
0.386784	0.375535	0.362917	0.350389	0.337915	0.325953	0.314421	0.303345	0.292532	0.281865	0.271488	0.261522	0.251991	0.24281	0.233955	0.225377	0.217049	0.208955	0.201055	0.193354	0.18583	0.178478	0.171312	0.164345	0.157484	0.150692	0.143981	0.137359	0.130843	0.124457	0.118188	0.112043	0.106019	0.100139	0.0943897	0.0887285	0.0831862	0.0776752	0.0722706	0.0668927	0.0615593	0.0563004	0.051097	0.0459579	0.0408796	0.0358503	0.0308529	0.02591	0.0210641	0.0162996
0.382307	0.371491	0.359109	0.346863	0.334912	0.323204	0.31189	0.300865	0.290042	0.279458	0.269242	0.259472	0.250038	0.240945	0.232144	0.223587	0.215259	0.207125	0.199203	0.191453	0.18387	0.176458	0.169229	0.162094	0.155041	0.148045	0.141134	0.134338	0.127673	0.121146	0.114752	0.108494	0.10239	0.096427	0.0905831	0.0848723	0.0792159	0.0736771	0.0681924	0.0627598	0.0574105	0.0521324	0.0469429	0.0418282	0.0367704	0.0317654	0.0268177	0.0219656	0.0171942	0.0125039
0.378579	0.36787	0.355741	0.344059	0.332335	0.320824	0.309526	0.29846	0.287706	0.277277	0.267255	0.257574	0.24822	0.239174	0.230386	0.221819	0.213444	0.205282	0.197307	0.189493	0.181848	0.174372	0.166973	0.159646	0.152388	0.145192	0.138106	0.131163	0.124358	0.117707	0.111201	0.104863	0.0986786	0.0926226	0.0867304	0.0809066	0.0752233	0.0696052	0.0640663	0.0586186	0.0532508	0.0479871	0.042822	0.0377278	0.0326943	0.0277384	0.0228806	0.0181024	0.0134046	0.00879331
0.37493	0.364514	0.35306	0.341582	0.330035	0.318502	0.307134	0.296127	0.285525	0.275292	0.265354	0.255748	0.246435	0.237395	0.228589	0.219969	0.211562	0.203343	0.195302	0.187425	0.179715	0.172068	0.164479	0.156947	0.149488	0.142118	0.134888	0.127806	0.12088	0.114118	0.107535	0.101119	0.0948428	0.0887408	0.0827376	0.0768883	0.0711272	0.0654564	0.0599036	0.0544386	0.0490864	0.043848	0.0387038	0.0336342	0.0286499	0.0237834	0.018999	0.0142938	0.00967438	0.00512082
0.371728	0.362161	0.350811	0.339448	0.327805	0.316149	0.304822	0.293963	0.283561	0.273404	0.263532	0.253961	0.244645	0.235579	0.226712	0.218054	0.209585	0.201299	0.193192	0.185248	0.177366	0.169527	0.161733	0.153998	0.146365	0.138854	0.131487	0.124286	0.11725	0.110413	0.103754	0.0972488	0.0909293	0.0847186	0.078692	0.0727669	0.0669547	0.0612717	0.0557028	0.0502546	0.044929	0.0397125	0.0345936	0.0295736	0.0246789	0.0198855	0.0151738	0.0105467	0.00598489	0.00146425
0.370097	0.360222	0.348857	0.337283	0.325445	0.313813	0.302635	0.291983	0.281649	0.271552	0.261708	0.252127	0.242777	0.233643	0.224732	0.216009	0.207471	0.199118	0.190944	0.182826	0.17475	0.166706	0.158708	0.150802	0.143029	0.135384	0.127901	0.120592	0.113484	0.106573	0.0998276	0.0932819	0.0868566	0.0806254	0.0745256	0.0685515	0.0627293	0.0570322	0.0514814	0.0460612	0.0407591	0.0355692	0.0305006	0.0255705	0.0207492	0.0160284	0.0113946	0.00682504	0.00229665	-0.00215806
0.367672	0.357908	0.346332	0.334572	0.322795	0.311352	0.300416	0.289847	0.279581	0.269518	0.25967	0.250054	0.240638	0.231464	0.222493	0.213705	0.205105	0.196688	0.188343	0.180035	0.171758	0.163515	0.155351	0.147311	0.13941	0.131652	0.124066	0.116689	0.109512	0.102519	0.0957366	0.0890901	0.0826476	0.0763479	0.0702029	0.0642225	0.0583892	0.0527127	0.0471917	0.0417973	0.036524	0.0313861	0.0264073	0.0215506	0.016802	0.0121589	0.00758259	0.00304652	-0.00141627	-0.00580886
0.365294	0.355166	0.34337	0.331705	0.320157	0.308991	0.298146	0.287649	0.27742	0.267349	0.257462	0.247779	0.238321	0.229087	0.220052	0.211205	0.202543	0.193957	0.185422	0.176915	0.16844	0.160033	0.15174	0.143575	0.135565	0.127708	0.120057	0.112615	0.10536	0.0983347	0.0914553	0.084795	0.078288	0.0719473	0.0657994	0.059811	0.0540006	0.0483563	0.042863	0.0374996	0.03228	0.0272328	0.022328	0.0175445	0.012874	0.00828854	0.00374584	-0.000724716	-0.00512512	-0.00943169
0.362077	0.351794	0.340204	0.328847	0.317631	0.30657	0.295805	0.285347	0.275109	0.264996	0.255038	0.245313	0.235797	0.226501	0.21741	0.208503	0.199673	0.190899	0.182166	0.173461	0.164826	0.156293	0.147879	0.13961	0.131504	0.123586	0.115874	0.10836	0.101076	0.0939586	0.0870693	0.0803487	0.0738048	0.0674652	0.0613129	0.0553504	0.0495747	0.0439606	0.0385004	0.0331926	0.0280652	0.023093	0.0182622	0.0135573	0.00894506	0.00439346	-8.38406e-05	-0.00449194	-0.00880634	-0.0130489
0.358459	0.348532	0.337331	0.326352	0.315225	0.304231	0.293493	0.283012	0.272713	0.262517	0.25251	0.242722	0.233141	0.223787	0.214635	0.205556	0.196536	0.18756	0.178627	0.169761	0.161002	0.152351	0.143835	0.135471	0.127307	0.119333	0.111552	0.104013	0.0966411	0.0895179	0.0825718	0.0758178	0.0692786	0.0629382	0.0568147	0.0508896	0.0451465	0.0395678	0.0341649	0.028951	0.0239002	0.0190034	0.0142522	0.00960636	0.00502877	0.000542799	-0.0038718	-0.00819364	-0.0124433	-0.0166376
0.355469	0.345928	0.335103	0.324135	0.313024	0.302019	0.291225	0.28065	0.270244	0.259983	0.249903	0.240044	0.230399	0.22098	0.211649	0.202374	0.193147	0.183964	0.174868	0.165878	0.157	0.148248	0.139638	0.131219	0.123002	0.114963	0.107162	0.0995373	0.0921643	0.0849875	0.0780113	0.0712653	0.0647286	0.0584205	0.0523374	0.0464474	0.0407416	0.0352224	0.0299153	0.0247798	0.0198059	0.01499	0.0102986	0.00568817	0.00117699	-0.00324596	-0.00757398	-0.0118306	-0.0160314	-0.0201743
0.353132	0.343952	0.333008	0.321989	0.310826	0.299731	0.288813	0.278112	0.267629	0.257288	0.247133	0.237209	0.2275	0.217898	0.208366	0.198881	0.189444	0.180099	0.17088	0.161774	0.152797	0.143954	0.135292	0.126824	0.118547	0.110492	0.10261	0.0949892	0.0875672	0.0803647	0.0734008	0.0666612	0.0601608	0.0538969	0.0478521	0.0420023	0.0363586	0.0309374	0.0257103	0.0206533	0.0157619	0.0110071	0.00635186	0.00180853	-0.00263892	-0.0069751	-0.0112377	-0.0154452	-0.0195942	-0.0236875
0.351367	0.341818	0.330766	0.319666	0.30839	0.297152	0.286099	0.275319	0.264758	0.254346	0.244132	0.234149	0.224255	0.214453	0.204712	0.195018	0.185423	0.17596	0.166629	0.157427	0.148363	0.139472	0.130768	0.122246	0.113958	0.105827	0.0979554	0.0902915	0.0828499	0.0756648	0.0687123	0.0620134	0.0555617	0.0493404	0.0433394	0.0375548	0.0320115	0.0266724	0.0215256	0.0165528	0.0117241	0.00700679	0.00241926	-0.00205973	-0.00642001	-0.0106907	-0.014904	-0.0190595	-0.0231589	-0.0272043
0.348727	0.339179	0.328097	0.316905	0.305495	0.294134	0.283018	0.272176	0.261561	0.251102	0.24084	0.230679	0.220591	0.210585	0.200641	0.190795	0.181089	0.171521	0.162101	0.152817	0.143711	0.134784	0.126033	0.117507	0.10915	0.101036	0.0931284	0.0854517	0.0780339	0.0708663	0.0639598	0.0573143	0.05091	0.0447373	0.0388052	0.0331236	0.0276644	0.0224078	0.0173471	0.0124387	0.00764898	0.0030003	-0.00152236	-0.00591402	-0.0102085	-0.0144298	-0.0185912	-0.0226969	-0.0267481	-0.0307669
0.345971	0.336367	0.325165	0.313815	0.302274	0.290856	0.279687	0.268802	0.258149	0.247648	0.23721	0.226857	0.216565	0.206358	0.196265	0.186314	0.176508	0.166855	0.157358	0.148037	0.1389	0.129931	0.121182	0.112593	0.104259	0.0961159	0.0882016	0.0805546	0.0731602	0.0660437	0.0591953	0.0526017	0.0462502	0.0401503	0.0343241	0.0287291	0.0233545	0.0181861	0.0131914	0.00832329	0.00360331	-0.000979518	-0.00541446	-0.00974003	-0.0139846	-0.018154	-0.0222655	-0.0263229	-0.0303474	-0.0343465
0.342999	0.333232	0.321849	0.310365	0.29878	0.287324	0.276126	0.265216	0.254531	0.243856	0.233226	0.222673	0.21218	0.201829	0.191636	0.18159	0.171706	0.16198	0.15245	0.143104	0.133931	0.12497	0.116164	0.107605	0.0992469	0.0911044	0.0832259	0.0756083	0.0682707	0.0612173	0.0544256	0.047889	0.0416143	0.0356236	0.0298866	0.0243786	0.0190944	0.0139939	0.00904036	0.00424303	-0.000410066	-0.0049045	-0.00927318	-0.0135484	-0.0177409	-0.0218604	-0.0259235	-0.0299538	-0.0339583	-0.0379136
0.339623	0.329648	0.318147	0.306644	0.29504	0.283575	0.272369	0.261439	0.250581	0.239716	0.228888	0.218136	0.207503	0.197058	0.186777	0.176658	0.166705	0.156951	0.147402	0.138025	0.128866	0.119853	0.111084	0.102508	0.0941565	0.086056	0.0782131	0.0706582	0.0633894	0.0563976	0.0496675	0.0432116	0.0370494	0.0311509	0.0255035	0.0200882	0.0148738	0.00981581	0.00493393	0.000204388	-0.00435955	-0.00878715	-0.0131052	-0.0173283	-0.0214707	-0.0255416	-0.0295773	-0.0335876	-0.0375484	-0.0414387
0.335777	0.32571	0.314231	0.302733	0.291138	0.27968	0.268466	0.25736	0.246312	0.235246	0.224218	0.21333	0.202609	0.19208	0.18173	0.171547	0.161571	0.151805	0.142229	0.132872	0.123667	0.114697	0.105917	0.0973545	0.089051	0.0809923	0.0732182	0.0657377	0.058536	0.0516104	0.0449651	0.0386253	0.0325586	0.0267527	0.0212005	0.0158571	0.0106866	0.00570161	0.000888379	-0.0037511	-0.00824735	-0.0126236	-0.0168893	-0.021062	-0.0251556	-0.0291991	-0.0332147	-0.0371815	-0.0410779	-0.0449211
0.331716	0.3217	0.310238	0.298755	0.287171	0.275708	0.264308	0.253003	0.241747	0.230475	0.219312	0.20834	0.197539	0.186945	0.176534	0.166334	0.156351	0.146564	0.137014	0.127613	0.118457	0.109483	0.100722	0.0922129	0.0839568	0.075973	0.0682791	0.0608708	0.0537401	0.0469034	0.0403781	0.0341372	0.0281661	0.0224581	0.0169801	0.0116822	0.00658605	0.00167104	-0.00305122	-0.00762219	-0.0120662	-0.0163895	-0.0206045	-0.0247283	-0.0287945	-0.0328181	-0.0367906	-0.0406934	-0.0445431	-0.0483262
0.327731	0.317696	0.306241	0.294763	0.283168	0.271493	0.25988	0.248357	0.236884	0.225476	0.214234	0.203187	0.192325	0.181673	0.17125	0.161048	0.15105	0.141294	0.131705	0.12236	0.113203	0.104254	0.0955523	0.0870966	0.0789211	0.0710235	0.0634072	0.0560747	0.0490373	0.0423247	0.0359018	0.0297596	0.0238892	0.0182579	0.0128271	0.00760527	0.00258036	-0.00224241	-0.00689561	-0.0114137	-0.0158041	-0.0200762	-0.024242	-0.0283384	-0.0323848	-0.0363656	-0.0402745	-0.044131	-0.0479213	-0.0516671
0.323693	0.313658	0.302209	0.290713	0.278871	0.266965	0.255123	0.243375	0.23177	0.220291	0.208979	0.197876	0.186962	0.176304	0.165886	0.155676	0.145717	0.135926	0.126399	0.117059	0.107934	0.0990489	0.090407	0.0820387	0.0739552	0.066141	0.0586058	0.0513714	0.0444627	0.0378564	0.0315355	0.0254969	0.0197058	0.0141241	0.00877129	0.00362222	-0.00130919	-0.00606188	-0.0106616	-0.0151255	-0.0194642	-0.0236868	-0.0278249	-0.0319015	-0.0359052	-0.0398228	-0.0436856	-0.0474832	-0.0512367	-0.0549471
0.31965	0.309603	0.298125	0.286325	0.274222	0.262074	0.250002	0.238128	0.226462	0.214921	0.203562	0.192413	0.1815	0.170857	0.160438	0.150274	0.140286	0.130566	0.121049	0.111746	0.102692	0.0938736	0.0853262	0.0770567	0.0690624	0.0613349	0.0539028	0.046802	0.0400041	0.0335035	0.0272894	0.0213327	0.0155938	0.0100926	0.00481427	-0.000239649	-0.00509997	-0.00979824	-0.0143433	-0.0187548	-0.0230435	-0.0272381	-0.0313564	-0.0353903	-0.0393311	-0.0432029	-0.0470072	-0.0507683	-0.054487	-0.0581954
0.315582	0.30548	0.293607	0.281514	0.269155	0.256774	0.244589	0.232672	0.220957	0.20938	0.197983	0.186846	0.175959	0.165323	0.154961	0.144774	0.134866	0.125163	0.11569	0.106465	0.0974838	0.0887669	0.0803256	0.072152	0.0642499	0.0566309	0.0493377	0.0423525	0.0356645	0.029274	0.0231448	0.0172426	0.0115866	0.00616223	0.000980965	-0.00400051	-0.00880547	-0.0134482	-0.0179402	-0.0223011	-0.0265614	-0.0307359	-0.0348115	-0.0387825	-0.0426777	-0.0464913	-0.0502595	-0.0539863	-0.0577035	-0.0613817
0.311408	0.30074	0.288559	0.276213	0.263628	0.251157	0.238955	0.227009	0.215273	0.20367	0.192299	0.181201	0.170332	0.159764	0.149386	0.13929	0.129406	0.119756	0.110368	0.101222	0.0923503	0.0837466	0.0754081	0.067333	0.0595444	0.0520698	0.0448972	0.038026	0.0314516	0.0251488	0.0190768	0.0132598	0.00768286	0.00235769	-0.0027497	-0.00767476	-0.0124235	-0.0170123	-0.021453	-0.0257851	-0.030025	-0.0341566	-0.0381692	-0.0420948	-0.0459321	-0.0497099	-0.0534442	-0.0571697	-0.0608574	-0.0645175
0.306187	0.295319	0.282941	0.270403	0.257766	0.245317	0.233116	0.221171	0.209423	0.197861	0.186544	0.175479	0.16469	0.154114	0.143838	0.133775	0.123953	0.114396	0.105095	0.0960659	0.0873139	0.0788196	0.070586	0.0626301	0.0549909	0.0476419	0.0405873	0.033833	0.0273494	0.0211065	0.0151219	0.00938594	0.00391009	-0.00133948	-0.00638939	-0.0112575	-0.0159517	-0.0204885	-0.0248999	-0.0292113	-0.0334082	-0.0374768	-0.0414439	-0.0453118	-0.0491136	-0.0528578	-0.0565909	-0.0602871	-0.0639571	-0.0675679
0.300639	0.289553	0.276979	0.264415	0.25183	0.239402	0.227218	0.215272	0.203578	0.192084	0.180809	0.169835	0.159042	0.14858	0.138341	0.128346	0.118623	0.109158	0.0999801	0.0910765	0.0824389	0.0740539	0.0659439	0.0581427	0.0506335	0.0434063	0.0364714	0.0298103	0.0233895	0.0172363	0.0113348	0.0057019	0.000303382	-0.00488753	-0.0098797	-0.0146929	-0.0193349	-0.0238427	-0.0282339	-0.0325026	-0.0366368	-0.0406604	-0.0445703	-0.0484036	-0.052173	-0.0559177	-0.059623	-0.0633034	-0.0669262	-0.0704988
0.29474	0.283435	0.270885	0.258414	0.245871	0.233478	0.221302	0.209423	0.197813	0.18637	0.175199	0.164222	0.153552	0.143131	0.132965	0.123074	0.113448	0.104112	0.0950652	0.0862798	0.077755	0.0694973	0.0615473	0.0538807	0.0464965	0.0393913	0.0325519	0.0259561	0.0196275	0.0135593	0.00776288	0.00220882	-0.00313016	-0.00826239	-0.0131995	-0.0179606	-0.0225743	-0.0270626	-0.0314114	-0.0356178	-0.0397077	-0.043675	-0.0475514	-0.0513538	-0.055126	-0.0588449	-0.0625368	-0.0661721	-0.0697593	-0.0733013
0.288492	0.277298	0.264902	0.252487	0.239985	0.227602	0.215507	0.203727	0.192174	0.180843	0.169665	0.158823	0.148195	0.137849	0.12779	0.118	0.108509	0.099308	0.090382	0.0817113	0.0733165	0.0652232	0.057412	0.0498733	0.0426126	0.0356043	0.0288323	0.0223308	0.0160892	0.0101281	0.00441186	-0.00108232	-0.00636207	-0.0114394	-0.0163252	-0.0210591	-0.0256544	-0.0301009	-0.034388	-0.0385511	-0.0425859	-0.0465211	-0.0503684	-0.0541764	-0.0579256	-0.061634	-0.0652833	-0.0688859	-0.0724457	-0.075931
0.28259	0.271549	0.259171	0.24677	0.234253	0.221953	0.209966	0.198241	0.186806	0.175455	0.164421	0.153615	0.143061	0.132823	0.122866	0.113213	0.10386	0.0947815	0.0859706	0.0774309	0.0692043	0.0612527	0.0535713	0.0461569	0.0389933	0.0320541	0.0253781	0.0189649	0.0128322	0.00695259	0.00129618	-0.00413878	-0.00936431	-0.0143916	-0.0192523	-0.0239696	-0.028524	-0.0329097	-0.037155	-0.0412644	-0.0452691	-0.0491775	-0.053034	-0.0568224	-0.060565	-0.064234	-0.0678539	-0.0714329	-0.0749404	-0.0783571
0.277104	0.265978	0.253577	0.24113	0.228702	0.21652	0.204592	0.192993	0.181527	0.170329	0.159328	0.148599	0.138155	0.12802	0.118204	0.108693	0.0994645	0.0905027	0.0818241	0.0734557	0.0653733	0.057553	0.0499962	0.0426793	0.0355856	0.0287437	0.0221571	0.0158543	0.00980423	0.00398418	-0.00161325	-0.00699484	-0.0121716	-0.0171754	-0.022021	-0.0266983	-0.0311928	-0.0355381	-0.0397307	-0.0438116	-0.0477913	-0.0517116	-0.0555506	-0.0593348	-0.0630405	-0.0666825	-0.0702815	-0.0738108	-0.0772531	-0.0806105
0.271537	0.260386	0.247932	0.235599	0.223313	0.211199	0.199413	0.187777	0.176478	0.165314	0.154394	0.143779	0.133442	0.123454	0.113785	0.104402	0.0952926	0.0864655	0.0779617	0.0697397	0.06179	0.0540948	0.046636	0.0393905	0.0323949	0.0256437	0.0191687	0.0129494	0.00695899	0.00119761	-0.00434728	-0.00968108	-0.0148358	-0.0198258	-0.0246323	-0.0292505	-0.0337055	-0.0379989	-0.0421642	-0.0462216	-0.0502148	-0.0541191	-0.0579556	-0.0617045	-0.0653849	-0.0690077	-0.0725586	-0.0760247	-0.07941	-0.0827205
0.266013	0.254757	0.242458	0.230295	0.218077	0.206121	0.194284	0.182832	0.171564	0.160483	0.149681	0.139177	0.128991	0.119155	0.109616	0.100354	0.0913807	0.0827315	0.0743761	0.0662876	0.0584627	0.050865	0.0434785	0.0363318	0.0294273	0.0227885	0.0163978	0.0102378	0.00430556	-0.00140454	-0.00690312	-0.0122167	-0.0173591	-0.0223112	-0.0270596	-0.0316395	-0.0360437	-0.0403113	-0.0444544	-0.0485271	-0.0525062	-0.0564098	-0.0602122	-0.0639376	-0.0676008	-0.0711773	-0.0746668	-0.0780779	-0.0814187	-0.0846887
0.260371	0.249362	0.237275	0.225173	0.213125	0.201093	0.189459	0.178032	0.16685	0.15589	0.145201	0.134854	0.124823	0.115119	0.105702	0.0965766	0.0877846	0.0792854	0.0710636	0.063099	0.0553705	0.0478449	0.0405573	0.033502	0.0267101	0.0201563	0.0138241	0.00772148	0.00183902	-0.00382668	-0.00930714	-0.0146103	-0.0197162	-0.0246117	-0.0293233	-0.0338535	-0.0382332	-0.0424801	-0.0466404	-0.0507005	-0.0546807	-0.0585519	-0.0623324	-0.0660422	-0.0696612	-0.0731778	-0.076614	-0.0799825	-0.0832856	-0.0865234
0.255326	0.244484	0.232387	0.220443	0.208261	0.196446	0.184822	0.173477	0.162414	0.151566	0.141037	0.130848	0.120949	0.111365	0.102085	0.0931431	0.0845018	0.0761354	0.0680356	0.060165	0.0525072	0.0450796	0.0378831	0.0309404	0.024233	0.0177364	0.0114604	0.00540533	-0.000435346	-0.00608578	-0.0115583	-0.0168268	-0.0218778	-0.0267382	-0.0314017	-0.0359092	-0.04027	-0.0445363	-0.0486857	-0.0527491	-0.0566987	-0.0605499	-0.0643165	-0.067984	-0.0715453	-0.0750104	-0.078406	-0.081739	-0.0850127	-0.0882049
0.250685	0.239717	0.227794	0.215655	0.203716	0.191902	0.180365	0.169145	0.158197	0.147516	0.137151	0.127097	0.117319	0.107873	0.0987784	0.089988	0.0814794	0.0732337	0.0652259	0.0574243	0.0498633	0.0425259	0.0354419	0.0285838	0.0219322	0.0154906	0.00926	0.0032444	-0.00258341	-0.00822791	-0.0136674	-0.0188823	-0.0238997	-0.0287134	-0.0333556	-0.0378452	-0.0422265	-0.0464827	-0.0506359	-0.0546694	-0.0585999	-0.0624381	-0.0661628	-0.0697734	-0.0732844	-0.0767099	-0.0800709	-0.0833757	-0.0866056	-0.0897518
0.245865	0.23518	0.222996	0.211156	0.199214	0.187498	0.176099	0.165004	0.154235	0.143725	0.133499	0.123569	0.113932	0.104674	0.0957328	0.0870751	0.078686	0.0705307	0.0625905	0.0548843	0.0474127	0.0401873	0.0331878	0.0263846	0.0197863	0.0133881	0.0071947	0.0011897	-0.00463401	-0.0102471	-0.0156344	-0.0208168	-0.0257886	-0.0305821	-0.0352073	-0.0397179	-0.0440893	-0.0483494	-0.0524728	-0.0564874	-0.0604053	-0.0642017	-0.0678694	-0.0714299	-0.074902	-0.0782932	-0.0816264	-0.0848882	-0.0880735	-0.091148
0.241674	0.230437	0.218634	0.20676	0.194917	0.183346	0.172078	0.161171	0.150579	0.14021	0.130109	0.120321	0.110874	0.10177	0.0929597	0.0844191	0.0761177	0.0680277	0.0601811	0.0525623	0.0452017	0.0380598	0.0311135	0.0243618	0.0178041	0.0114399	0.00525395	-0.00074953	-0.0065439	-0.0121068	-0.0174632	-0.0226016	-0.0275547	-0.0323327	-0.0369804	-0.0414821	-0.0458582	-0.0500892	-0.0541942	-0.0581969	-0.0620739	-0.0658141	-0.0694323	-0.0729549	-0.076394	-0.0797583	-0.0830494	-0.0862679	-0.0893835	-0.0923762
0.236537	0.226028	0.214207	0.202466	0.190795	0.179374	0.168314	0.157597	0.147154	0.136914	0.126957	0.117364	0.108072	0.0990997	0.0904053	0.0819504	0.073713	0.0657153	0.0579547	0.050446	0.0431681	0.0360776	0.0291813	0.0224678	0.0159414	0.00958188	0.00339536	-0.00258055	-0.0083265	-0.0138599	-0.0191733	-0.024294	-0.0292325	-0.0340337	-0.0386727	-0.043179	-0.0475257	-0.0517382	-0.055831	-0.0597925	-0.0636132	-0.0673041	-0.070884	-0.0743737	-0.0777862	-0.0811085	-0.0843567	-0.0875064	-0.0905417	-0.0934434
0.23304	0.222036	0.210255	0.198643	0.187094	0.175875	0.165	0.154423	0.144098	0.133994	0.124232	0.114791	0.105625	0.096762	0.0881462	0.0797498	0.0716006	0.0636852	0.0560321	0.0486031	0.0413724	0.0343283	0.0274655	0.0207776	0.01425	0.00788528	0.00172301	-0.00420808	-0.00992772	-0.015421	-0.0207197	-0.0258289	-0.0307945	-0.0355903	-0.0402372	-0.0447164	-0.0490468	-0.0532496	-0.0573029	-0.0612101	-0.0649837	-0.0686388	-0.0721879	-0.0756536	-0.0790269	-0.0823086	-0.0854897	-0.088561	-0.0915077	-0.0943101
0.228672	0.217919	0.206361	0.194917	0.183607	0.172598	0.161877	0.151426	0.141243	0.131341	0.121734	0.11242	0.103363	0.0945758	0.0860169	0.0777076	0.06964	0.0618315	0.0542571	0.0468731	0.0396869	0.0326737	0.0258336	0.0191417	0.0126068	0.00626457	0.000145284	-0.00576066	-0.0114414	-0.0169208	-0.0222086	-0.0273447	-0.0323046	-0.0371078	-0.041727	-0.0461892	-0.0505087	-0.0546708	-0.0586681	-0.0625274	-0.0662646	-0.0698882	-0.0734122	-0.076838	-0.0801707	-0.0833855	-0.0864886	-0.0894719	-0.0923205	-0.0950471
0.224862	0.214294	0.202873	0.191669	0.180563	0.169696	0.15909	0.148774	0.138793	0.129043	0.119558	0.110344	0.101355	0.0926192	0.0841429	0.0759113	0.0679484	0.0602159	0.052682	0.0453382	0.0381778	0.0311817	0.0243312	0.0176274	0.0111115	0.00480844	-0.00128878	-0.00715879	-0.0128285	-0.0182998	-0.0236178	-0.0287506	-0.0337207	-0.0384983	-0.0431022	-0.0475551	-0.0518349	-0.0559419	-0.059892	-0.0637162	-0.0674236	-0.0710238	-0.0745091	-0.0778957	-0.0811632	-0.0843009	-0.0873172	-0.0902038	-0.0929782	-0.0956243
0.221455	0.210983	0.199822	0.188821	0.177844	0.16708	0.156603	0.146493	0.136663	0.127028	0.117636	0.108484	0.0995397	0.0908823	0.0824802	0.0743514	0.0664624	0.0587662	0.0512687	0.0439458	0.0367971	0.029785	0.0229182	0.0162302	0.00975009	0.00346623	-0.00259777	-0.00845928	-0.0141235	-0.0196278	-0.0249444	-0.0300891	-0.0350349	-0.0397986	-0.0443944	-0.0488079	-0.0530327	-0.0570929	-0.0610081	-0.0648031	-0.0684881	-0.0720505	-0.0754972	-0.0788192	-0.0820108	-0.0850624	-0.0879827	-0.090796	-0.0934913	-0.0960808
0.218266	0.20812	0.197164	0.186272	0.175381	0.16474	0.154475	0.144514	0.134795	0.125246	0.115907	0.106794	0.0979241	0.0893376	0.0810367	0.0729797	0.065123	0.0574595	0.0499779	0.0426615	0.0354909	0.0284579	0.021604	0.014948	0.00848436	0.00223095	-0.00382696	-0.00968545	-0.0153855	-0.0208903	-0.0262204	-0.0313417	-0.0362747	-0.0410314	-0.0455882	-0.0499465	-0.0541243	-0.0581498	-0.0620356	-0.0658086	-0.0694564	-0.0729807	-0.076363	-0.0796096	-0.0827159	-0.085672	-0.0885196	-0.0912545	-0.093894	-0.0964259
0.215753	0.205733	0.194827	0.183984	0.1732	0.162776	0.152659	0.1428	0.133155	0.123648	0.114341	0.105299	0.0964959	0.0880087	0.0797771	0.0717476	0.0639196	0.0562666	0.0487856	0.0414411	0.0342448	0.0272213	0.0203954	0.0137529	0.0073169	0.00106691	-0.00499071	-0.0108881	-0.0165911	-0.0221112	-0.0274189	-0.0325282	-0.037455	-0.0421735	-0.0466753	-0.0509865	-0.0551293	-0.0591255	-0.0629889	-0.0667248	-0.0703351	-0.0737954	-0.0771023	-0.0802639	-0.0832753	-0.0861592	-0.0889289	-0.0916084	-0.0941909	-0.0966542
0.213484	0.203468	0.192596	0.181862	0.171315	0.161043	0.151024	0.141234	0.131624	0.122145	0.112906	0.103929	0.0952256	0.0868068	0.0785994	0.0705955	0.0627738	0.055117	0.0476032	0.0402294	0.0330401	0.026042	0.0192277	0.0126107	0.00617659	-7.48381e-05	-0.00617288	-0.012074	-0.0177928	-0.0232905	-0.0285859	-0.0336883	-0.0385761	-0.0432389	-0.0476925	-0.0519674	-0.0560794	-0.0600518	-0.0638764	-0.0675739	-0.0711198	-0.0745045	-0.0777258	-0.0807924	-0.0837318	-0.0865377	-0.0892519	-0.0918744	-0.0943883	-0.0967759
0.211217	0.20124	0.190498	0.180038	0.16965	0.159475	0.149518	0.139755	0.130169	0.120757	0.111584	0.102707	0.094071	0.085673	0.0774883	0.0694867	0.0616565	0.0539619	0.0464151	0.0390461	0.0318799	0.0248917	0.0181008	0.0114842	0.00504715	-0.00124634	-0.00734899	-0.0132665	-0.0189631	-0.0244481	-0.0297358	-0.0347978	-0.0396288	-0.0442426	-0.0486587	-0.0529013	-0.0569877	-0.0609198	-0.0647043	-0.0683366	-0.0718064	-0.0751051	-0.0782306	-0.081225	-0.0840864	-0.0868367	-0.0894936	-0.0920474	-0.0944857	-0.0967899
0.209021	0.199205	0.188795	0.178495	0.168191	0.158062	0.148118	0.138372	0.128851	0.119501	0.110428	0.101619	0.0929987	0.0846195	0.0764314	0.0684153	0.0605409	0.0528087	0.045264	0.0379154	0.0307567	0.0237899	0.0169971	0.0103751	0.00389344	-0.00240657	-0.00852696	-0.0144232	-0.0201077	-0.0255851	-0.0308319	-0.035836	-0.0406173	-0.0451932	-0.0495762	-0.053792	-0.0578365	-0.0617275	-0.0654455	-0.069001	-0.0723845	-0.0755871	-0.07864	-0.0815561	-0.0843618	-0.0870545	-0.0896426	-0.0921209	-0.0944759	-0.0967005
0.207135	0.197732	0.18745	0.177196	0.166905	0.156764	0.146824	0.137137	0.127674	0.118425	0.109417	0.100617	0.0920103	0.0836208	0.075411	0.067343	0.0594254	0.051692	0.0441645	0.036821	0.0296811	0.0227099	0.0159089	0.00923896	0.0027488	-0.003571	-0.00967138	-0.0155564	-0.021234	-0.0266703	-0.0318584	-0.036812	-0.0415548	-0.0460973	-0.0504528	-0.0546254	-0.0586275	-0.062451	-0.066091	-0.0695593	-0.0728462	-0.0759759	-0.0789499	-0.0818103	-0.0845582	-0.087182	-0.0896944	-0.0920893	-0.0943648	-0.0964973
0.206059	0.19663	0.186309	0.176015	0.165678	0.155525	0.14564	0.136008	0.126647	0.117461	0.108458	0.0996669	0.0910428	0.0826247	0.0743559	0.0662398	0.0583183	0.0505995	0.0430752	0.035749	0.028603	0.0216216	0.0147703	0.0080903	0.00157955	-0.00472103	-0.0108104	-0.0166882	-0.0223244	-0.0277009	-0.0328371	-0.0377506	-0.0424587	-0.0469726	-0.051283	-0.0554115	-0.0593444	-0.0630885	-0.0666395	-0.0700103	-0.0732237	-0.0762739	-0.0791916	-0.0819935	-0.0846721	-0.0872198	-0.0896486	-0.0919637	-0.0941472	-0.0961794
0.204859	0.195383	0.18502	0.17468	0.164338	0.154252	0.144434	0.134916	0.125627	0.116446	0.107451	0.0986416	0.0899873	0.0815079	0.0731899	0.0650701	0.0571634	0.0494489	0.0419428	0.0346117	0.0274566	0.0204267	0.0135668	0.00686834	0.000378955	-0.00590853	-0.0119879	-0.0178216	-0.0233954	-0.0287168	-0.0338094	-0.0386843	-0.0433601	-0.0478258	-0.0520891	-0.0561456	-0.0599965	-0.0636496	-0.0671008	-0.0703966	-0.0735293	-0.0765219	-0.0793796	-0.0821111	-0.0847127	-0.0871761	-0.0895244	-0.0917469	-0.0938298	-0.0957348
0.203505	0.193982	0.183575	0.173242	0.162985	0.15298	0.143291	0.133853	0.124568	0.115395	0.106379	0.0975362	0.0888175	0.0802872	0.0719655	0.0638607	0.0559592	0.0482637	0.0407536	0.0334145	0.0262122	0.0191755	0.0122991	0.00562331	-0.000850783	-0.00712603	-0.013159	-0.0189277	-0.024444	-0.0297188	-0.0347694	-0.0396081	-0.0442324	-0.0486484	-0.0528373	-0.0568096	-0.0605671	-0.0641184	-0.0674929	-0.0707064	-0.0737803	-0.0767114	-0.0794976	-0.0821509	-0.0846678	-0.0870501	-0.089305	-0.0914264	-0.0933827	-0.0951697
0.202003	0.192436	0.182056	0.171832	0.16167	0.151811	0.14221	0.132774	0.123495	0.114296	0.105241	0.0963283	0.0875557	0.0790212	0.0707142	0.0626149	0.0547326	0.0470336	0.039516	0.0321307	0.0249228	0.0178712	0.0110182	0.00435885	-0.00210093	-0.0083283	-0.0142945	-0.0200038	-0.0254714	-0.0307015	-0.0357128	-0.0404965	-0.0450685	-0.0494084	-0.0535112	-0.0573878	-0.0610413	-0.0645144	-0.0678047	-0.0709582	-0.0739693	-0.0768279	-0.0795347	-0.0821028	-0.0845378	-0.086826	-0.0889792	-0.0909739	-0.0928127	-0.0944979
0.200372	0.190868	0.18063	0.170515	0.160515	0.150747	0.14114	0.131705	0.122391	0.113145	0.104012	0.0950403	0.086262	0.077741	0.0694393	0.0613591	0.053473	0.0457663	0.0382025	0.0308129	0.0235912	0.016564	0.00972805	0.00308401	-0.00332642	-0.00948625	-0.0153916	-0.0210506	-0.0264719	-0.0316601	-0.0366135	-0.0413422	-0.0458363	-0.0500887	-0.054094	-0.0578646	-0.0614383	-0.0648256	-0.0680546	-0.0711439	-0.0740813	-0.0768596	-0.0794805	-0.081966	-0.0843063	-0.0864922	-0.0885184	-0.0903959	-0.0921333	-0.0937061
0.198838	0.189507	0.179377	0.169434	0.159518	0.149725	0.140107	0.130622	0.121247	0.11191	0.102712	0.0937317	0.0849653	0.0764486	0.0681653	0.0600804	0.0521857	0.044432	0.0368642	0.0294618	0.0222651	0.0152556	0.00843555	0.001841	-0.00450085	-0.0105993	-0.0164532	-0.0220646	-0.0274425	-0.0325707	-0.037467	-0.0421157	-0.0465208	-0.0506743	-0.0545721	-0.0582612	-0.0617473	-0.0650721	-0.0682355	-0.0712501	-0.0741062	-0.0767978	-0.0793353	-0.0817254	-0.083963	-0.0860215	-0.0879305	-0.0897066	-0.091332	-0.0927996
0.197605	0.188345	0.178393	0.168518	0.158545	0.148723	0.139036	0.129474	0.119995	0.110586	0.101376	0.0924057	0.0836435	0.0751452	0.066857	0.0587634	0.0508217	0.0430653	0.0354864	0.0281109	0.0209335	0.0139416	0.0071717	0.000646217	-0.00563272	-0.0116786	-0.0174835	-0.0230497	-0.0283659	-0.0334347	-0.038249	-0.0428067	-0.0471112	-0.0511559	-0.0549707	-0.0585705	-0.0619926	-0.0652501	-0.0683374	-0.0712694	-0.0740382	-0.0766456	-0.0790868	-0.0813733	-0.0834835	-0.0854247	-0.0872322	-0.0888962	-0.0904169	-0.0917947
0.196457	0.187419	0.177517	0.167546	0.157525	0.147617	0.13784	0.128163	0.118606	0.109187	0.0999876	0.0910236	0.0822822	0.0737809	0.0654859	0.0573479	0.0494066	0.0416429	0.0340943	0.0267417	0.019585	0.0126462	0.00594685	-0.00051421	-0.00673817	-0.0127333	-0.0184903	-0.0239923	-0.029247	-0.0342319	-0.0389529	-0.0434077	-0.0476017	-0.051562	-0.0552855	-0.0588196	-0.0621724	-0.0653523	-0.0683553	-0.0711991	-0.0738826	-0.0763927	-0.0787291	-0.0808877	-0.0828808	-0.0847204	-0.0864154	-0.0879747	-0.089406	-0.0907183
0.195686	0.186615	0.176542	0.166497	0.156367	0.146354	0.136451	0.126694	0.117129	0.107722	0.0985332	0.089593	0.0808518	0.0723466	0.0640104	0.0558769	0.0479326	0.0402031	0.0326811	0.0253536	0.0182533	0.0113878	0.00475456	-0.00164983	-0.00782052	-0.0137657	-0.0194564	-0.0248948	-0.030064	-0.0349537	-0.0395698	-0.0439117	-0.0480195	-0.0518869	-0.055543	-0.0590056	-0.062279	-0.0653729	-0.0682865	-0.0710439	-0.0736289	-0.0760332	-0.0782409	-0.0802823	-0.0821736	-0.0839002	-0.0854901	-0.0869601	-0.088326	-0.0895737
0.194772	0.185473	0.175334	0.165177	0.154945	0.144808	0.134832	0.125077	0.115534	0.106147	0.0969903	0.0880571	0.079319	0.0707799	0.0624557	0.054327	0.0464227	0.0387258	0.0312351	0.0239701	0.0169477	0.010152	0.00357827	-0.00277027	-0.0088872	-0.0147635	-0.020388	-0.025739	-0.0308116	-0.0355941	-0.0400951	-0.0443486	-0.0483613	-0.0521593	-0.0557413	-0.0591226	-0.0623078	-0.0653111	-0.0681367	-0.0707941	-0.0732721	-0.0755471	-0.0776371	-0.0795765	-0.0813544	-0.0829753	-0.0844757	-0.08588	-0.0871821	-0.0883802
[truncated: 50 more columns]
