# Supplementary material for: Generalized Poincaré plots analysis of heart period dynamics in different physiological conditions: Trained vs. untrained men
Source: PLoS One. 2019 Jul 5;14(7):e0219281. doi: 10.1371/journal.pone.0219281 (PMC6611602; doi:10.1371/journal.pone.0219281)
Supplement: S2 Appendix — (ZIP) [file pone.0219281.s002.zip › Pearson matrices 100x100/Untrained subjects 3 conditions/Untr 8.xlsx]

## Sheet: Cont8REST
0.897621	0.839982	0.79267	0.757791	0.728947	0.698962	0.670302	0.649046	0.637782	0.632584	0.628203	0.621763	0.61395	0.606075	0.59779	0.587846	0.575779	0.562661	0.550443	0.539575	0.529789	0.519832	0.509197	0.497711	0.485201	0.472142	0.45859	0.445694	0.434396	0.424703	0.415812	0.407948	0.401663	0.396773	0.392326	0.387674	0.382146	0.376423	0.370573	0.364251	0.357268	0.350367	0.343997	0.338713	0.333953	0.329611	0.325922	0.322903	0.320494	0.318429
0.840103	0.78779	0.749006	0.719731	0.69199	0.663609	0.639851	0.625446	0.619394	0.61662	0.612884	0.607007	0.600197	0.592988	0.584546	0.573897	0.561471	0.548916	0.537516	0.527342	0.517682	0.507554	0.496538	0.484431	0.471414	0.457976	0.44453	0.432293	0.421649	0.412326	0.403951	0.396928	0.391452	0.386919	0.382427	0.377442	0.371871	0.36613	0.360049	0.353382	0.346404	0.339744	0.333912	0.328912	0.324393	0.320421	0.317111	0.314482	0.31232	0.310299
0.79229	0.748495	0.716029	0.688403	0.661487	0.63689	0.619543	0.610862	0.607864	0.606028	0.602613	0.597402	0.591191	0.583896	0.574681	0.563348	0.551047	0.539122	0.528346	0.518388	0.508556	0.497993	0.486259	0.473403	0.45993	0.446329	0.433297	0.421692	0.41153	0.40263	0.394973	0.388745	0.383746	0.379267	0.374551	0.369367	0.363736	0.357784	0.351352	0.344537	0.337696	0.331458	0.325977	0.321208	0.316997	0.31337	0.310456	0.308083	0.305983	0.30374
0.756696	0.718846	0.688055	0.661069	0.637084	0.618277	0.60676	0.601681	0.600046	0.598518	0.595481	0.590673	0.584383	0.576337	0.566257	0.554694	0.542742	0.531343	0.520814	0.510757	0.500496	0.489175	0.476539	0.463097	0.44939	0.435972	0.423529	0.412429	0.402734	0.394475	0.387567	0.38189	0.377057	0.372427	0.367519	0.362194	0.356348	0.350066	0.343422	0.336633	0.330118	0.324218	0.319012	0.314526	0.310625	0.307386	0.304762	0.302468	0.30023	0.297681
0.727792	0.691041	0.661055	0.63699	0.618447	0.605428	0.597887	0.594667	0.593568	0.592335	0.589517	0.584572	0.577579	0.56863	0.558101	0.546628	0.535034	0.523882	0.513326	0.502932	0.491939	0.47965	0.466331	0.452613	0.439004	0.426079	0.414138	0.403544	0.394491	0.386956	0.380628	0.375209	0.370333	0.36555	0.360491	0.354916	0.348761	0.342256	0.33558	0.32903	0.322827	0.317218	0.31232	0.308126	0.304601	0.301681	0.299185	0.296816	0.294343	0.291599
0.697562	0.662322	0.636094	0.617846	0.605136	0.59629	0.590972	0.588609	0.587896	0.586789	0.583731	0.578078	0.57018	0.560671	0.550026	0.538704	0.527276	0.516133	0.505327	0.494295	0.482334	0.46929	0.455648	0.441977	0.428757	0.416282	0.404853	0.394919	0.386591	0.379649	0.373648	0.368285	0.36333	0.358415	0.353114	0.347221	0.340838	0.334273	0.327769	0.321483	0.315567	0.310277	0.305689	0.301863	0.29867	0.295926	0.293409	0.290866	0.288221	0.285389
0.668171	0.637852	0.618198	0.605908	0.597275	0.590669	0.58634	0.58446	0.583828	0.582361	0.578491	0.571864	0.563302	0.553507	0.542793	0.531466	0.519985	0.508625	0.497253	0.485306	0.472533	0.459089	0.445427	0.432026	0.419184	0.40717	0.39639	0.387179	0.379458	0.372889	0.367007	0.361636	0.356589	0.351442	0.345822	0.33967	0.333199	0.326752	0.320459	0.314423	0.308818	0.30384	0.299623	0.296136	0.293145	0.290422	0.287776	0.285085	0.282345	0.279515
0.646098	0.622969	0.609245	0.600637	0.593875	0.588084	0.584192	0.582346	0.581253	0.578855	0.573874	0.566453	0.557454	0.547401	0.536488	0.524971	0.513236	0.501347	0.489113	0.476346	0.463103	0.449558	0.436047	0.422943	0.410503	0.399094	0.389027	0.380431	0.373097	0.366688	0.360846	0.35543	0.350185	0.344724	0.33883	0.332551	0.326152	0.319872	0.313789	0.308033	0.302731	0.298121	0.294249	0.290986	0.288046	0.285233	0.282466	0.279681	0.276924	0.274194
0.634658	0.616931	0.606247	0.598916	0.592591	0.587064	0.583135	0.580788	0.578716	0.575118	0.569219	0.561241	0.55185	0.541453	0.530215	0.518379	0.506128	0.493438	0.480413	0.467158	0.453757	0.44027	0.426991	0.414247	0.40237	0.391653	0.38221	0.374033	0.366901	0.360573	0.354731	0.349168	0.34364	0.337908	0.331868	0.325614	0.319351	0.313253	0.307425	0.301955	0.297017	0.292759	0.289132	0.28595	0.282954	0.280052	0.277207	0.274398	0.27172	0.269196
0.629558	0.614196	0.604316	0.597134	0.59094	0.58535	0.580974	0.57773	0.574498	0.569962	0.563439	0.555002	0.545196	0.534401	0.522799	0.510463	0.497484	0.484072	0.470595	0.457182	0.443793	0.430499	0.417563	0.405362	0.394166	0.384083	0.375112	0.367193	0.360202	0.353925	0.347991	0.342198	0.33643	0.330555	0.324526	0.318386	0.312289	0.306432	0.300884	0.295773	0.291195	0.287207	0.283695	0.280496	0.277446	0.274493	0.271634	0.268897	0.266409	0.264188
0.625124	0.610323	0.600569	0.593538	0.587342	0.581422	0.576304	0.572051	0.567979	0.562845	0.555842	0.546977	0.536751	0.52558	0.513498	0.500516	0.486892	0.473087	0.459486	0.446089	0.43288	0.419921	0.40752	0.395993	0.385441	0.375875	0.367225	0.35951	0.35263	0.346312	0.340204	0.334221	0.328336	0.32247	0.316543	0.310557	0.304698	0.29912	0.293927	0.289177	0.284887	0.281047	0.277557	0.27434	0.271267	0.268319	0.265539	0.262984	0.26078	0.258847
0.618637	0.604229	0.594845	0.587933	0.581525	0.575004	0.56905	0.564127	0.559564	0.553995	0.546559	0.537268	0.526666	0.515031	0.502361	0.488798	0.474826	0.460937	0.447377	0.434165	0.421283	0.408847	0.397107	0.38623	0.37621	0.367009	0.358617	0.35107	0.34421	0.337766	0.331513	0.32545	0.319588	0.313819	0.308035	0.302277	0.2967	0.291472	0.286636	0.28218	0.278061	0.274276	0.2708	0.267589	0.264542	0.261685	0.259085	0.256802	0.254874	0.253154
0.610628	0.596899	0.587793	0.580721	0.573766	0.566513	0.56005	0.554791	0.549899	0.543925	0.536044	0.526363	0.515302	0.503109	0.489888	0.475993	0.461952	0.448133	0.434771	0.421884	0.409504	0.397706	0.386609	0.376257	0.366622	0.357712	0.349533	0.342056	0.335123	0.32857	0.322267	0.316248	0.310488	0.304856	0.299287	0.293809	0.288574	0.283693	0.279146	0.274871	0.270828	0.267083	0.263638	0.260473	0.257527	0.254853	0.252517	0.2505	0.248783	0.247209
0.602237	0.588925	0.579635	0.571983	0.564317	0.556662	0.550023	0.544596	0.539381	0.532969	0.524664	0.514512	0.502903	0.490165	0.476601	0.462629	0.448679	0.435074	0.422041	0.409642	0.397875	0.386705	0.376114	0.366149	0.356824	0.348154	0.34008	0.332577	0.325578	0.318999	0.312756	0.306852	0.301233	0.295807	0.290504	0.285354	0.280454	0.275856	0.271489	0.267299	0.263311	0.259616	0.256238	0.253186	0.250426	0.248011	0.245935	0.24413	0.24256	0.241093
0.593356	0.579824	0.569945	0.561609	0.553634	0.545951	0.53932	0.53371	0.528119	0.521276	0.512473	0.501762	0.489609	0.476517	0.462862	0.448999	0.435276	0.422012	0.409468	0.397673	0.386519	0.375831	0.365624	0.35598	0.346914	0.338373	0.330311	0.322782	0.31579	0.309286	0.303172	0.29742	0.292007	0.28684	0.281848	0.277018	0.272389	0.267969	0.263691	0.259565	0.255644	0.252035	0.248782	0.245923	0.24342	0.241264	0.2394	0.237749	0.236289	0.234835
0.583103	0.569048	0.558589	0.550104	0.542247	0.53473	0.528075	0.522208	0.516224	0.508862	0.499472	0.488204	0.475688	0.462494	0.448958	0.435329	0.421957	0.409194	0.397259	0.386072	0.375381	0.365067	0.355186	0.345814	0.336899	0.328396	0.320338	0.312848	0.305958	0.299596	0.293648	0.288109	0.282953	0.278086	0.273401	0.268823	0.264369	0.260042	0.255832	0.251782	0.247959	0.244488	0.241437	0.238839	0.236595	0.234654	0.232948	0.231414	0.229979	0.228489
0.571072	0.55666	0.546334	0.538187	0.530652	0.523238	0.516445	0.510259	0.503761	0.495767	0.485782	0.474121	0.461485	0.448411	0.435108	0.421829	0.408965	0.396818	0.385493	0.374764	0.364436	0.354444	0.344838	0.335632	0.326776	0.318297	0.3103	0.302935	0.296206	0.290022	0.284296	0.279018	0.274156	0.269583	0.265139	0.260724	0.256359	0.252098	0.247964	0.244019	0.240343	0.237081	0.234292	0.231955	0.229929	0.228148	0.226561	0.225067	0.22361	0.222097
0.557906	0.544035	0.534318	0.526653	0.519274	0.511774	0.504717	0.498036	0.490858	0.482205	0.471773	0.459957	0.447434	0.434583	0.421616	0.408841	0.396594	0.385062	0.374197	0.363823	0.353806	0.344082	0.334648	0.325515	0.316698	0.308292	0.300432	0.293244	0.286711	0.280757	0.275296	0.270308	0.265734	0.261391	0.257099	0.252763	0.248457	0.244269	0.240238	0.236442	0.232977	0.22998	0.227455	0.225338	0.223474	0.221813	0.220273	0.218774	0.217302	0.215812
0.545502	0.532429	0.523291	0.515772	0.508258	0.500482	0.492934	0.485528	0.477625	0.468463	0.457826	0.4461	0.433784	0.421251	0.408775	0.396614	0.384982	0.373915	0.3634	0.353329	0.343567	0.334013	0.32466	0.315575	0.306838	0.298573	0.290902	0.283925	0.277631	0.271949	0.266778	0.262077	0.257726	0.253525	0.249302	0.245012	0.240772	0.236683	0.232797	0.22921	0.22601	0.223278	0.220977	0.219023	0.217281	0.21567	0.214134	0.212632	0.211187	0.209794
0.534355	0.521904	0.512853	0.505132	0.49728	0.488994	0.480692	0.472524	0.464074	0.454671	0.444099	0.432564	0.420553	0.408501	0.396636	0.385091	0.373934	0.363222	0.353008	0.343185	0.333588	0.324117	0.314822	0.305824	0.297235	0.289164	0.281717	0.274993	0.268978	0.263588	0.258704	0.254229	0.250016	0.245875	0.24169	0.237453	0.233305	0.229355	0.225672	0.222347	0.219413	0.216911	0.214777	0.212946	0.211257	0.209658	0.208126	0.206657	0.20531	0.204074
0.524024	0.51154	0.502254	0.494173	0.485788	0.476736	0.467674	0.458979	0.450299	0.440948	0.430557	0.419324	0.407797	0.396362	0.385117	0.374065	0.363272	0.352867	0.342904	0.333246	0.323734	0.314327	0.305126	0.296286	0.287901	0.280065	0.272885	0.266452	0.260735	0.255635	0.25098	0.246646	0.242493	0.238383	0.234244	0.230088	0.226072	0.222321	0.218894	0.215835	0.213135	0.210806	0.208801	0.207025	0.205353	0.203763	0.202268	0.200901	0.199712	0.198686
0.513214	0.500582	0.491023	0.482428	0.473275	0.463494	0.453974	0.445119	0.436512	0.427347	0.417259	0.406521	0.395628	0.384822	0.374088	0.363411	0.352933	0.342788	0.332997	0.323425	0.31398	0.304674	0.295644	0.287018	0.278875	0.271316	0.264444	0.258322	0.252904	0.248035	0.243527	0.239258	0.235135	0.231067	0.227003	0.222968	0.219144	0.215645	0.212481	0.209657	0.207136	0.204943	0.203001	0.201245	0.199586	0.198037	0.196646	0.195438	0.194456	0.193668
0.501811	0.489044	0.47903	0.46965	0.459782	0.449609	0.440026	0.431304	0.422912	0.414059	0.404472	0.394379	0.384124	0.373843	0.363491	0.353133	0.34292	0.33295	0.323247	0.313744	0.304401	0.295273	0.286462	0.278086	0.270227	0.262989	0.256439	0.250626	0.24545	0.240729	0.23629	0.232055	0.227972	0.223973	0.220022	0.216167	0.212587	0.209346	0.206417	0.203774	0.201393	0.199269	0.197354	0.195615	0.194001	0.192558	0.191327	0.190329	0.189584	0.189071
0.49002	0.476864	0.466053	0.455956	0.445752	0.435617	0.426256	0.417813	0.409763	0.401415	0.392475	0.383025	0.373305	0.363405	0.353366	0.34327	0.33323	0.32335	0.313715	0.30431	0.295145	0.286237	0.277681	0.269592	0.262058	0.255148	0.248914	0.243351	0.238332	0.233681	0.229278	0.225084	0.221067	0.217172	0.213394	0.209769	0.20644	0.203432	0.200684	0.198182	0.195876	0.193784	0.191892	0.1902	0.188695	0.187414	0.186394	0.185637	0.185168	0.18495
0.477586	0.463646	0.45216	0.441811	0.431751	0.421947	0.412955	0.404913	0.397389	0.38969	0.381389	0.372469	0.363124	0.353525	0.343737	0.333801	0.323844	0.314028	0.304487	0.295257	0.286309	0.277656	0.269386	0.261618	0.254414	0.247824	0.241841	0.236442	0.231498	0.226882	0.222519	0.218393	0.214476	0.210745	0.207186	0.203801	0.200702	0.197872	0.195266	0.192841	0.190573	0.188509	0.186668	0.185088	0.183747	0.182679	0.181902	0.181424	0.181251	0.181293
0.463982	0.449565	0.438029	0.427981	0.418355	0.409005	0.400486	0.393014	0.386149	0.379076	0.371285	0.362719	0.353654	0.344286	0.334634	0.324762	0.314855	0.305126	0.295753	0.286733	0.278032	0.269658	0.261701	0.254261	0.247377	0.241034	0.235217	0.229897	0.224993	0.220416	0.21612	0.212093	0.208333	0.204812	0.201485	0.198322	0.195399	0.19271	0.190182	0.187798	0.185562	0.183553	0.181827	0.18041	0.179281	0.178454	0.177954	0.177771	0.177855	0.1781
0.449914	0.435731	0.424684	0.415153	0.406027	0.397193	0.389283	0.382485	0.376233	0.369627	0.362146	0.353822	0.344956	0.335689	0.326068	0.316219	0.30638	0.296806	0.287633	0.278849	0.270416	0.262341	0.254702	0.247579	0.240942	0.234761	0.229023	0.223744	0.218881	0.214364	0.210164	0.206291	0.202733	0.199432	0.196319	0.193328	0.190542	0.187932	0.185449	0.183097	0.180919	0.179026	0.177464	0.176258	0.175369	0.174818	0.174613	0.174688	0.174975	0.175378
0.436684	0.423155	0.412699	0.403676	0.395061	0.386844	0.379617	0.373422	0.367585	0.361228	0.353932	0.345758	0.336945	0.327668	0.318032	0.30822	0.298514	0.289126	0.280178	0.27165	0.2635	0.255729	0.248402	0.241526	0.235045	0.228936	0.223233	0.217994	0.213194	0.208766	0.204713	0.201036	0.197691	0.194596	0.191646	0.188786	0.18608	0.183515	0.181066	0.178771	0.176711	0.174986	0.173638	0.172672	0.17206	0.171805	0.171858	0.172141	0.172586	0.1731
0.42494	0.412124	0.40217	0.39362	0.385589	0.378048	0.371417	0.365592	0.359938	0.353698	0.346489	0.338311	0.329445	0.32011	0.310474	0.300763	0.291224	0.282053	0.273353	0.265095	0.257232	0.249765	0.242687	0.235964	0.229547	0.223461	0.217792	0.212616	0.207904	0.203616	0.199752	0.196282	0.193137	0.190198	0.18737	0.184589	0.181933	0.179403	0.177011	0.174837	0.17295	0.171444	0.170342	0.169657	0.169346	0.169353	0.169615	0.170062	0.170621	0.171223
0.414883	0.402499	0.392963	0.384958	0.377586	0.370629	0.364329	0.358632	0.353031	0.346813	0.339538	0.33126	0.322293	0.312921	0.303352	0.293787	0.284458	0.275529	0.267091	0.259108	0.251542	0.244326	0.237399	0.230732	0.224333	0.218273	0.212662	0.207575	0.203004	0.198896	0.195236	0.191964	0.188969	0.186144	0.18339	0.180666	0.178047	0.175574	0.173305	0.171307	0.169644	0.16839	0.167575	0.167194	0.167147	0.167365	0.167794	0.16836	0.169011	0.169689
0.405773	0.393847	0.384905	0.377581	0.370789	0.364131	0.357914	0.352226	0.346595	0.340258	0.332833	0.324413	0.315375	0.306042	0.2966	0.287236	0.278144	0.269476	0.261308	0.253618	0.246305	0.239239	0.232367	0.225717	0.219342	0.213336	0.207811	0.202866	0.198478	0.194571	0.191108	0.187986	0.185102	0.182349	0.17965	0.176967	0.174406	0.172057	0.169965	0.168193	0.166784	0.165819	0.16531	0.165192	0.165356	0.165741	0.166291	0.166952	0.167679	0.168413
0.397572	0.386365	0.378159	0.3714	0.36485	0.358216	0.351962	0.346199	0.340402	0.333864	0.326251	0.317724	0.308699	0.299474	0.290221	0.281088	0.272258	0.263858	0.255982	0.248545	0.24138	0.234366	0.227511	0.220889	0.214568	0.208643	0.203259	0.198499	0.194315	0.190605	0.187291	0.184278	0.181466	0.178769	0.176109	0.173485	0.171048	0.168877	0.167013	0.165498	0.164381	0.163725	0.163481	0.163573	0.163904	0.16441	0.165057	0.165796	0.16658	0.167382
0.390739	0.380312	0.372624	0.366004	0.359384	0.352648	0.346274	0.340303	0.334263	0.327492	0.319733	0.311192	0.302258	0.293213	0.284186	0.275319	0.266755	0.258649	0.251026	0.243734	0.236617	0.22962	0.222797	0.216234	0.209996	0.204208	0.199007	0.194454	0.190471	0.186911	0.183707	0.180765	0.178009	0.175351	0.172749	0.17025	0.167994	0.166055	0.164452	0.163231	0.162429	0.16204	0.162008	0.162267	0.16272	0.163325	0.164052	0.164851	0.165705	0.166601
0.385293	0.375302	0.367633	0.360817	0.354017	0.347114	0.3405	0.334266	0.327965	0.321017	0.313219	0.304756	0.296001	0.287183	0.27843	0.26983	0.261563	0.253713	0.246236	0.238987	0.231885	0.224925	0.218172	0.211698	0.2056	0.199992	0.194998	0.190652	0.186822	0.183372	0.180241	0.177357	0.174643	0.172043	0.169567	0.167255	0.165237	0.163566	0.162265	0.161366	0.160836	0.160664	0.160803	0.161186	0.16174	0.16243	0.16322	0.164093	0.165045	0.166069
0.380492	0.37043	0.362451	0.355394	0.348396	0.341237	0.334361	0.327867	0.32138	0.314385	0.306661	0.298385	0.289865	0.281333	0.272853	0.264556	0.25655	0.248849	0.241416	0.234182	0.227123	0.220244	0.213592	0.207266	0.201352	0.195954	0.191174	0.186986	0.183269	0.179898	0.176831	0.173992	0.171338	0.168867	0.166581	0.164513	0.162773	0.161411	0.16044	0.159818	0.159509	0.159512	0.159779	0.160265	0.160908	0.161665	0.162533	0.16351	0.164596	0.165765
0.37545	0.364992	0.356769	0.34952	0.342264	0.33486	0.327747	0.321084	0.314566	0.307653	0.300125	0.292097	0.28388	0.275632	0.267461	0.259427	0.251576	0.243922	0.236506	0.22932	0.222353	0.215588	0.209097	0.202966	0.197268	0.192088	0.187474	0.183406	0.179771	0.176473	0.173455	0.17068	0.168158	0.165881	0.163842	0.16206	0.160637	0.15961	0.15892	0.158523	0.158394	0.158527	0.158901	0.159478	0.160192	0.16103	0.162007	0.163123	0.164357	0.165677
0.369542	0.358962	0.350615	0.343128	0.335639	0.328021	0.320773	0.314117	0.307702	0.300999	0.293729	0.286018	0.278097	0.270165	0.262258	0.254378	0.246575	0.238942	0.231578	0.224491	0.217647	0.211054	0.204771	0.198866	0.193394	0.188387	0.183898	0.179919	0.17636	0.173118	0.170168	0.167528	0.165201	0.163172	0.161422	0.159964	0.158879	0.158137	0.157676	0.15746	0.157463	0.157705	0.158172	0.158822	0.159619	0.160566	0.161684	0.162954	0.164341	0.165795
0.363325	0.352676	0.344086	0.336366	0.328668	0.320936	0.313737	0.307217	0.301034	0.294596	0.28765	0.280238	0.272638	0.264965	0.257205	0.249367	0.241579	0.233999	0.226737	0.219778	0.213115	0.206739	0.200692	0.19502	0.189724	0.184845	0.180454	0.176557	0.173057	0.169886	0.167076	0.164635	0.16256	0.160825	0.159401	0.158287	0.157493	0.156984	0.156707	0.156626	0.156741	0.15708	0.157623	0.158359	0.159267	0.160357	0.161631	0.16306	0.164583	0.166159
0.356927	0.346	0.337197	0.329281	0.321485	0.313843	0.306824	0.300577	0.294676	0.288566	0.281918	0.274828	0.267482	0.259946	0.252214	0.244378	0.236638	0.229162	0.222031	0.215255	0.208817	0.202687	0.196879	0.191385	0.18622	0.181445	0.177147	0.173313	0.169888	0.166863	0.164257	0.162073	0.160299	0.158895	0.157821	0.157007	0.156451	0.15613	0.155992	0.156025	0.156241	0.15666	0.157293	0.158142	0.159196	0.160445	0.161882	0.163453	0.165102	0.166781
0.349939	0.33892	0.329973	0.321994	0.314335	0.306928	0.30024	0.294307	0.288742	0.282924	0.276596	0.269755	0.262534	0.25501	0.247261	0.23946	0.231821	0.224476	0.217532	0.210985	0.204798	0.198913	0.193285	0.187922	0.182863	0.178192	0.173964	0.170211	0.166937	0.164122	0.161781	0.159904	0.158468	0.15742	0.156649	0.156081	0.155719	0.15554	0.155521	0.155659	0.155958	0.15647	0.157221	0.158218	0.159433	0.160848	0.162429	0.164132	0.165887	0.167651
0.342862	0.331699	0.322717	0.314925	0.307542	0.300521	0.294181	0.288595	0.283312	0.277808	0.271716	0.26498	0.257745	0.250179	0.242445	0.234732	0.227218	0.220059	0.213343	0.207049	0.201112	0.195406	0.189908	0.184646	0.179692	0.175099	0.170957	0.16736	0.164303	0.161762	0.159735	0.158203	0.157129	0.156388	0.155865	0.155497	0.155283	0.155227	0.155314	0.155538	0.155935	0.156569	0.15747	0.15863	0.160012	0.161573	0.163287	0.165102	0.166944	0.168785
0.335562	0.324482	0.315795	0.30834	0.301387	0.294743	0.288765	0.283462	0.278491	0.273211	0.267197	0.26042	0.253115	0.24554	0.237873	0.23027	0.222936	0.216006	0.209545	0.203502	0.197742	0.192164	0.18676	0.181598	0.176722	0.172217	0.168236	0.16486	0.162079	0.159858	0.158179	0.157012	0.156246	0.155755	0.155432	0.155216	0.155126	0.155177	0.15535	0.155672	0.156191	0.156976	0.15804	0.159363	0.160889	0.162582	0.164408	0.166311	0.168227	0.170138
0.328506	0.317852	0.309563	0.302576	0.296008	0.289729	0.284026	0.279032	0.274274	0.269038	0.262941	0.256058	0.248713	0.24118	0.233602	0.226165	0.219053	0.212375	0.206165	0.200296	0.194659	0.189165	0.183851	0.178763	0.173975	0.169634	0.165881	0.162786	0.160329	0.158463	0.157154	0.156297	0.155782	0.155491	0.15532	0.155233	0.155251	0.155387	0.15566	0.156105	0.156777	0.157725	0.158953	0.160417	0.162074	0.163877	0.165791	0.167765	0.169748	0.171716
0.322293	0.312071	0.304298	0.297684	0.291464	0.285428	0.280024	0.275235	0.270487	0.265118	0.258866	0.251907	0.244577	0.237108	0.229677	0.222447	0.215582	0.209154	0.203115	0.197363	0.1918	0.186385	0.181139	0.176137	0.171516	0.167411	0.163947	0.161185	0.159091	0.157603	0.156609	0.156005	0.155692	0.155555	0.155514	0.155536	0.155643	0.15588	0.156279	0.156879	0.157717	0.158831	0.160201	0.161794	0.16356	0.165453	0.167439	0.169476	0.171516	0.173516
0.316917	0.307316	0.299893	0.293593	0.287561	0.281809	0.276602	0.27179	0.266859	0.261288	0.254923	0.247953	0.240664	0.233323	0.226082	0.219091	0.212476	0.206217	0.200289	0.194604	0.189113	0.183759	0.178596	0.173766	0.169386	0.165581	0.162464	0.160074	0.158367	0.157202	0.156467	0.156067	0.155911	0.155906	0.155975	0.156088	0.156297	0.156664	0.157224	0.157994	0.159002	0.160259	0.161758	0.163458	0.165315	0.167282	0.169334	0.171425	0.173496	0.1755
0.312776	0.303397	0.296233	0.290046	0.284274	0.278699	0.273436	0.268397	0.263224	0.257508	0.251107	0.244157	0.236981	0.229817	0.222807	0.216063	0.209616	0.203465	0.197601	0.191985	0.186548	0.181276	0.176287	0.171702	0.16763	0.164185	0.161453	0.15946	0.15808	0.157181	0.156654	0.156412	0.15639	0.156496	0.156656	0.156874	0.157217	0.15775	0.158485	0.159426	0.160578	0.161964	0.163571	0.165361	0.167296	0.169331	0.171437	0.173557	0.175631	0.177635
0.308992	0.299934	0.292864	0.286947	0.28134	0.27568	0.270158	0.264857	0.259525	0.253759	0.247363	0.240518	0.233512	0.226575	0.219812	0.213237	0.206899	0.200814	0.195017	0.189452	0.184095	0.178997	0.174255	0.169981	0.166275	0.163224	0.160897	0.159236	0.158124	0.157436	0.157068	0.15696	0.157049	0.157245	0.157508	0.157862	0.158374	0.159084	0.159992	0.161078	0.162358	0.163849	0.165546	0.167419	0.169423	0.171513	0.173647	0.175768	0.17784	0.179786
0.305777	0.296728	0.289942	0.284175	0.27843	0.272462	0.266654	0.26119	0.255807	0.25004	0.24374	0.237062	0.230282	0.223592	0.216997	0.210531	0.204261	0.198245	0.192499	0.187014	0.181833	0.176985	0.172559	0.168655	0.165351	0.162715	0.16073	0.159342	0.158443	0.15792	0.157688	0.157692	0.15787	0.15817	0.15857	0.159099	0.159794	0.160681	0.161736	0.16295	0.164336	0.165917	0.167699	0.169645	0.171705	0.173824	0.175957	0.178075	0.180088	0.181944
0.302506	0.293847	0.287216	0.281259	0.275149	0.268869	0.262904	0.257408	0.252036	0.246371	0.24024	0.233791	0.227262	0.220744	0.214258	0.207866	0.20167	0.195708	0.190043	0.184739	0.179813	0.175286	0.171234	0.167738	0.164859	0.162577	0.160874	0.159704	0.158971	0.158589	0.158471	0.158566	0.158849	0.159287	0.159866	0.160587	0.161466	0.162502	0.163689	0.165008	0.166485	0.168154	0.170012	0.172017	0.174108	0.176225	0.178356	0.180414	0.182334	0.184068
0.29984	0.291241	0.284295	0.277871	0.271397	0.264963	0.258999	0.253541	0.24829	0.242802	0.236905	0.230717	0.224362	0.217951	0.211544	0.205237	0.1991	0.193223	0.187749	0.18271	0.178116	0.173973	0.170339	0.167282	0.164767	0.162781	0.161306	0.160308	0.159719	0.159456	0.159433	0.159637	0.160064	0.160687	0.161465	0.162382	0.163419	0.164592	0.165889	0.167302	0.16887	0.170618	0.172538	0.174576	0.176666	0.178781	0.180849	0.182813	0.184607	0.186196
0.297063	0.288019	0.280541	0.273754	0.267161	0.260784	0.254911	0.249621	0.244581	0.239349	0.233727	0.22772	0.221474	0.215148	0.208839	0.202599	0.196554	0.190877	0.18568	0.180985	0.176783	0.173068	0.169883	0.167196	0.164984	0.163236	0.161943	0.161094	0.160628	0.160464	0.160553	0.160904	0.161521	0.16235	0.163328	0.164413	0.165593	0.16688	0.168273	0.169778	0.171428	0.173242	0.175196	0.177234	0.179321	0.181372	0.183343	0.185179	0.186826	0.188319
0.293248	0.283702	0.275941	0.269128	0.26267	0.256451	0.250812	0.245787	0.241038	0.2361	0.230665	0.224769	0.218615	0.212396	0.206161	0.200017	0.19418	0.18879	0.183949	0.179656	0.17589	0.17263	0.169819	0.167437	0.165468	0.163909	0.162772	0.162049	0.161683	0.161633	0.161873	0.162417	0.163243	0.164277	0.165425	0.166662	0.167962	0.169346	0.17083	0.172418	0.174134	0.175983	0.177937	0.179972	0.181994	0.183945	0.185786	0.187472	0.189022	0.190435
0.288367	0.278678	0.271029	0.26446	0.258222	0.252294	0.246971	0.242277	0.237843	0.23309	0.227759	0.221949	0.215906	0.209762	0.203623	0.197694	0.192154	0.187133	0.182706	0.178859	0.175558	0.172675	0.170167	0.168028	0.16625	0.164854	0.163846	0.163226	0.162977	0.163082	0.163521	0.164277	0.165312	0.16652	0.167822	0.16919	0.170588	0.172061	0.173625	0.17528	0.177032	0.178881	0.180831	0.182797	0.184714	0.186531	0.188219	0.189807	0.191275	0.192571
0.283129	0.273714	0.266431	0.260132	0.254212	0.248624	0.243659	0.239297	0.235037	0.230365	0.225101	0.219395	0.213421	0.207368	0.201446	0.195825	0.190666	0.186074	0.182107	0.178739	0.175817	0.173233	0.170965	0.169014	0.1674	0.166137	0.165234	0.164733	0.164643	0.164955	0.165611	0.166581	0.167794	0.169159	0.170593	0.172062	0.173545	0.175097	0.176727	0.178417	0.180166	0.182011	0.183888	0.185743	0.187519	0.189176	0.190762	0.192267	0.193617	0.194768
0.278391	0.269433	0.26242	0.256442	0.250853	0.245628	0.241004	0.236796	0.232583	0.227945	0.222769	0.217118	0.211224	0.205389	0.199783	0.194556	0.189844	0.185728	0.182253	0.179267	0.176641	0.174293	0.172204	0.170413	0.168932	0.167775	0.166995	0.166656	0.166775	0.167315	0.168191	0.169339	0.170712	0.172213	0.173749	0.175294	0.176852	0.178467	0.180129	0.181815	0.183558	0.185324	0.187083	0.188789	0.190398	0.19195	0.193452	0.194837	0.196037	0.197041
0.274495	0.265731	0.259041	0.253395	0.248169	0.243288	0.238797	0.234605	0.23039	0.225816	0.220675	0.215091	0.209413	0.203901	0.198701	0.193938	0.189716	0.186105	0.183016	0.180325	0.177928	0.17575	0.173813	0.172152	0.170776	0.169742	0.169127	0.169002	0.169351	0.170116	0.171173	0.172482	0.173992	0.175594	0.177204	0.178816	0.180432	0.182076	0.18373	0.185407	0.187068	0.18871	0.190314	0.191846	0.193347	0.194813	0.196191	0.197422	0.19847	0.199331
0.270867	0.262521	0.256211	0.250956	0.24608	0.24131	0.236808	0.232582	0.228403	0.223843	0.218756	0.213386	0.208037	0.202942	0.198223	0.193967	0.190262	0.187043	0.184249	0.181783	0.179548	0.177512	0.175701	0.174142	0.172886	0.17202	0.171626	0.171732	0.172306	0.173257	0.174474	0.175919	0.177529	0.179201	0.180874	0.182537	0.184177	0.18581	0.187453	0.189044	0.190576	0.192058	0.193484	0.194905	0.196317	0.197657	0.198879	0.199955	0.200857	0.201582
0.267922	0.259957	0.254056	0.249152	0.244342	0.239518	0.234943	0.230723	0.226535	0.222015	0.217143	0.212112	0.207195	0.202603	0.198412	0.194691	0.191387	0.188464	0.185893	0.183583	0.181482	0.179567	0.177853	0.176413	0.175326	0.174688	0.174534	0.174868	0.175625	0.176741	0.178096	0.179639	0.181316	0.183047	0.184769	0.18645	0.188074	0.189693	0.191245	0.192702	0.194068	0.195365	0.196677	0.198007	0.199291	0.200471	0.201534	0.20246	0.203223	0.203844
0.26553	0.258014	0.252481	0.247585	0.242662	0.237727	0.233139	0.228893	0.224736	0.220439	0.215922	0.211346	0.206961	0.202922	0.199291	0.195984	0.192983	0.190283	0.187864	0.185684	0.183699	0.181878	0.180281	0.179009	0.178154	0.177767	0.177849	0.178369	0.179289	0.180547	0.182001	0.18361	0.185344	0.18712	0.188856	0.190515	0.192122	0.193646	0.195058	0.196341	0.197516	0.198695	0.199914	0.201112	0.202231	0.203249	0.204158	0.204941	0.205596	0.206163
0.263814	0.256673	0.251039	0.245948	0.240872	0.235916	0.231292	0.227077	0.223162	0.219244	0.215213	0.211202	0.207404	0.203955	0.200756	0.197763	0.194987	0.192436	0.190143	0.188077	0.186182	0.184477	0.183047	0.182006	0.181407	0.181268	0.181544	0.182227	0.183288	0.184646	0.186163	0.187829	0.189605	0.191392	0.193102	0.19474	0.196247	0.197623	0.198855	0.199938	0.200991	0.202075	0.203157	0.204186	0.205138	0.205996	0.206757	0.207429	0.208027	0.208519
0.262654	0.255204	0.24929	0.244014	0.23893	0.233946	0.229368	0.22543	0.221929	0.218532	0.215105	0.211717	0.208541	0.205543	0.202669	0.199907	0.19728	0.194853	0.192671	0.19069	0.18891	0.187369	0.186168	0.185382	0.185034	0.185097	0.185543	0.186367	0.187526	0.188942	0.190514	0.192221	0.194005	0.195762	0.197448	0.198981	0.200336	0.201525	0.202549	0.203506	0.204461	0.205406	0.206316	0.207173	0.207961	0.208666	0.209312	0.209926	0.210448	0.210841
0.26073	0.25305	0.247005	0.241776	0.236703	0.231802	0.227556	0.224083	0.221148	0.218396	0.21563	0.212898	0.210193	0.207533	0.204896	0.202286	0.199781	0.197462	0.195362	0.193494	0.191874	0.190558	0.189606	0.189069	0.188923	0.189163	0.189756	0.190678	0.191895	0.19336	0.194969	0.196682	0.198432	0.200162	0.201739	0.203117	0.204281	0.205257	0.206152	0.207009	0.207822	0.208591	0.209326	0.210015	0.210646	0.211234	0.21182	0.212359	0.212781	0.213064
0.258226	0.250513	0.244605	0.239418	0.234462	0.229957	0.226237	0.223383	0.221135	0.219082	0.217008	0.214761	0.212402	0.209978	0.207492	0.205001	0.202597	0.200352	0.19836	0.19665	0.195251	0.194177	0.193467	0.193125	0.193154	0.193549	0.194238	0.195215	0.19648	0.197977	0.199588	0.201261	0.202981	0.204595	0.206009	0.20719	0.208132	0.208975	0.209768	0.210479	0.21111	0.211698	0.21226	0.212787	0.213296	0.213821	0.214329	0.214765	0.215073	0.215242
0.25563	0.248187	0.242319	0.237259	0.232761	0.228845	0.2258	0.223675	0.22216	0.22083	0.219247	0.217342	0.215209	0.212926	0.210551	0.208149	0.205806	0.20366	0.201821	0.200329	0.199166	0.198325	0.197796	0.19762	0.197799	0.198288	0.199022	0.200041	0.201336	0.202827	0.204391	0.206029	0.207623	0.209065	0.210271	0.211221	0.212024	0.21276	0.213402	0.213924	0.214368	0.214776	0.215167	0.215565	0.216008	0.216449	0.216851	0.217169	0.217358	0.217429
0.253637	0.24611	0.240342	0.235806	0.231959	0.228774	0.226499	0.225134	0.224364	0.223519	0.222264	0.220566	0.218555	0.216367	0.214062	0.211705	0.209448	0.207447	0.205822	0.204561	0.203621	0.202946	0.202567	0.202527	0.202795	0.203314	0.204079	0.205122	0.206405	0.20784	0.209362	0.210865	0.212277	0.2135	0.214464	0.215268	0.215961	0.216541	0.216986	0.217314	0.21757	0.2178	0.218058	0.218384	0.218738	0.219068	0.219346	0.219542	0.219631	0.219577
0.25145	0.244114	0.239021	0.235232	0.232187	0.22982	0.228332	0.227729	0.22743	0.22689	0.225819	0.22422	0.222284	0.220147	0.217869	0.215583	0.213462	0.21167	0.210271	0.209226	0.208437	0.207893	0.207632	0.207672	0.207962	0.2085	0.209278	0.210301	0.211522	0.212908	0.214288	0.215599	0.216784	0.217757	0.218569	0.219263	0.219795	0.220173	0.220418	0.220553	0.220628	0.22072	0.220903	0.221136	0.221375	0.221579	0.221732	0.221828	0.22179	0.221638
0.249587	0.243155	0.238902	0.235966	0.23377	0.232201	0.231476	0.231305	0.231264	0.230868	0.229861	0.228307	0.226394	0.224259	0.222032	0.219871	0.217955	0.216383	0.215191	0.214283	0.213608	0.213162	0.212967	0.213026	0.213326	0.213862	0.214608	0.215559	0.216723	0.217958	0.219136	0.22021	0.221135	0.221951	0.222648	0.223176	0.2235	0.223672	0.22372	0.223668	0.2236	0.223614	0.2237	0.223814	0.223923	0.223999	0.224051	0.224017	0.22388	0.223608
0.249425	0.243796	0.240376	0.238271	0.236854	0.236025	0.235661	0.235672	0.235713	0.235327	0.234326	0.23276	0.230819	0.228711	0.226597	0.224638	0.222938	0.221565	0.220497	0.219688	0.219089	0.218695	0.218518	0.218581	0.218869	0.219359	0.220018	0.220903	0.221904	0.222927	0.223857	0.224661	0.225422	0.226117	0.226643	0.226956	0.227068	0.227036	0.226892	0.226693	0.226544	0.226457	0.226419	0.2264	0.226379	0.226351	0.226271	0.226136	0.225876	0.225517
0.250622	0.245822	0.243219	0.241864	0.241165	0.240621	0.240355	0.240378	0.24037	0.239951	0.23891	0.237289	0.235356	0.233353	0.231443	0.229703	0.228199	0.226941	0.225961	0.225215	0.224657	0.22428	0.224106	0.224152	0.224385	0.224776	0.22536	0.226073	0.226852	0.227621	0.228274	0.228908	0.229546	0.230066	0.230373	0.23047	0.230376	0.230151	0.229858	0.229577	0.229326	0.229114	0.228942	0.228791	0.228665	0.228505	0.228323	0.228065	0.227718	0.227325
0.25312	0.249114	0.247212	0.246538	0.24603	0.245492	0.245159	0.245066	0.244983	0.244497	0.24338	0.241754	0.239921	0.238126	0.236445	0.234909	0.233518	0.232341	0.231414	0.2307	0.230159	0.229787	0.229596	0.229581	0.229707	0.230015	0.230421	0.230906	0.231424	0.231913	0.232393	0.232901	0.23336	0.23366	0.233749	0.23364	0.233354	0.232981	0.232607	0.232224	0.231848	0.231504	0.231202	0.230945	0.230688	0.230427	0.230124	0.229779	0.229398	0.228977
0.256769	0.253375	0.252097	0.251485	0.250884	0.2502	0.249685	0.249472	0.2493	0.248725	0.247597	0.246072	0.244459	0.242907	0.241443	0.240028	0.238719	0.237592	0.236691	0.235992	0.235458	0.235071	0.234818	0.234692	0.23473	0.234856	0.235033	0.235255	0.235492	0.235806	0.236158	0.236487	0.236725	0.236807	0.236693	0.236397	0.235966	0.235515	0.235044	0.234538	0.234033	0.233561	0.233155	0.23277	0.232414	0.232034	0.231647	0.23127	0.230863	0.230433
0.261085	0.258272	0.256878	0.256061	0.255253	0.254341	0.253673	0.253356	0.253089	0.252506	0.251491	0.250204	0.248854	0.247538	0.246212	0.244893	0.243639	0.242536	0.241648	0.240958	0.240411	0.239965	0.239602	0.239387	0.239242	0.239142	0.239059	0.239001	0.239064	0.239251	0.239425	0.239535	0.23956	0.239443	0.239146	0.238712	0.23821	0.237666	0.237079	0.236451	0.235822	0.235249	0.234718	0.234237	0.233767	0.233307	0.23289	0.232491	0.23208	0.231646
0.265928	0.262671	0.26095	0.259876	0.258817	0.257743	0.256971	0.256562	0.256299	0.255849	0.255097	0.254098	0.253009	0.251854	0.250643	0.249396	0.248168	0.247078	0.246201	0.245501	0.2449	0.244347	0.243896	0.243499	0.24313	0.242777	0.242421	0.242192	0.242127	0.24214	0.242099	0.242	0.241833	0.241542	0.241114	0.240616	0.240029	0.239379	0.238675	0.237929	0.237203	0.23651	0.235888	0.235299	0.234754	0.234268	0.233833	0.233435	0.233026	0.232632
0.269359	0.265842	0.263904	0.262608	0.261427	0.260279	0.259437	0.259059	0.258956	0.258798	0.258368	0.25766	0.256761	0.255746	0.254632	0.253421	0.252207	0.25113	0.250247	0.249498	0.248798	0.248161	0.247531	0.246914	0.246301	0.245684	0.245162	0.244809	0.244574	0.244378	0.244136	0.243853	0.243521	0.243108	0.242623	0.242053	0.24137	0.240613	0.239799	0.238961	0.238122	0.237342	0.236619	0.235962	0.235393	0.234895	0.234467	0.23408	0.233717	0.233391
0.271871	0.268148	0.265995	0.264601	0.263375	0.262178	0.261392	0.261198	0.261412	0.261603	0.261495	0.261	0.260263	0.259366	0.258296	0.257091	0.255888	0.254806	0.253876	0.25303	0.252248	0.25143	0.250579	0.249719	0.248845	0.248066	0.247423	0.246902	0.246463	0.24607	0.245649	0.245208	0.24476	0.244297	0.243746	0.24309	0.242307	0.241445	0.240544	0.239597	0.238676	0.237802	0.237014	0.236337	0.235761	0.235274	0.234863	0.234527	0.234235	0.233969
0.273622	0.269693	0.26747	0.26606	0.264807	0.263694	0.263118	0.263263	0.263846	0.26438	0.264507	0.264192	0.26359	0.262743	0.261669	0.260465	0.259254	0.258124	0.257097	0.256168	0.255203	0.254163	0.253064	0.251944	0.250909	0.250013	0.249205	0.248483	0.24785	0.247285	0.246712	0.246161	0.245667	0.245144	0.244513	0.243764	0.242882	0.241936	0.24093	0.239905	0.238894	0.23796	0.237156	0.236475	0.235915	0.235451	0.235094	0.234831	0.234602	0.234419
0.274699	0.270753	0.268536	0.267112	0.265972	0.265102	0.264891	0.265417	0.266354	0.267133	0.267454	0.267286	0.266738	0.265875	0.26479	0.263571	0.262307	0.261076	0.259965	0.258851	0.257658	0.256365	0.255006	0.253726	0.252575	0.251516	0.250509	0.249596	0.248795	0.248083	0.247406	0.246813	0.246265	0.245668	0.24495	0.244107	0.243145	0.242098	0.241017	0.239906	0.238839	0.237892	0.237088	0.236428	0.235895	0.235488	0.235208	0.235011	0.234867	0.234779
0.275498	0.271547	0.269308	0.268022	0.267161	0.266689	0.266873	0.267754	0.268931	0.269905	0.270379	0.270264	0.269687	0.2688	0.267688	0.266407	0.265036	0.263718	0.262416	0.26107	0.25962	0.258063	0.256543	0.255145	0.253832	0.252575	0.25138	0.250303	0.24936	0.248549	0.247835	0.247192	0.246575	0.245895	0.245086	0.244168	0.243109	0.241989	0.240827	0.239663	0.238587	0.237643	0.236866	0.236236	0.235763	0.235434	0.235222	0.235113	0.235067	0.235078
0.276004	0.272023	0.269964	0.269005	0.268591	0.268536	0.269074	0.270178	0.271537	0.27266	0.273186	0.273031	0.272417	0.271492	0.270308	0.268911	0.267449	0.265937	0.2644	0.262793	0.261076	0.259358	0.257718	0.256158	0.254649	0.253207	0.251854	0.250641	0.249604	0.248763	0.248004	0.247298	0.246603	0.245837	0.244956	0.243944	0.242815	0.241618	0.240406	0.239236	0.238167	0.237255	0.236513	0.235945	0.235552	0.235293	0.235172	0.235164	0.235219	0.235342
0.276177	0.272463	0.270801	0.270335	0.270365	0.270666	0.271401	0.272661	0.274145	0.275311	0.275788	0.275586	0.274921	0.273913	0.272604	0.271111	0.269451	0.2677	0.265901	0.264027	0.262149	0.260308	0.258505	0.256752	0.255061	0.253467	0.251985	0.250685	0.249622	0.248744	0.247928	0.24715	0.246374	0.245538	0.244567	0.243487	0.242284	0.241041	0.239825	0.238667	0.237634	0.236762	0.236086	0.2356	0.235279	0.235113	0.235095	0.235191	0.23536	0.235618
0.276598	0.27334	0.272203	0.272174	0.272544	0.273004	0.273851	0.275193	0.276701	0.277812	0.278227	0.27796	0.277198	0.276053	0.27464	0.272945	0.271043	0.269027	0.266959	0.264922	0.262917	0.260911	0.258916	0.256984	0.255146	0.25343	0.251868	0.250546	0.24945	0.248524	0.247642	0.246786	0.245944	0.24502	0.243983	0.242832	0.241585	0.24034	0.239139	0.238021	0.237034	0.236231	0.235637	0.235226	0.235	0.234941	0.235029	0.235241	0.235546	0.235946
0.277628	0.274914	0.274166	0.274422	0.274899	0.275423	0.2763	0.277636	0.279084	0.280126	0.280464	0.280086	0.279175	0.277918	0.276299	0.274362	0.272195	0.269911	0.267679	0.265512	0.26334	0.261145	0.258976	0.2569	0.254947	0.253159	0.251583	0.250235	0.249096	0.248109	0.247156	0.246235	0.245308	0.244321	0.243216	0.242023	0.240777	0.23955	0.238394	0.237328	0.236413	0.235694	0.235177	0.234862	0.234746	0.234796	0.235003	0.235352	0.235801	0.236358
0.279412	0.276983	0.276429	0.276707	0.277202	0.277712	0.278551	0.279825	0.281206	0.282166	0.282384	0.28185	0.280822	0.279359	0.277502	0.275306	0.272876	0.270429	0.268065	0.265732	0.263374	0.26101	0.258703	0.256521	0.254503	0.252711	0.251119	0.249736	0.248544	0.247493	0.246478	0.245477	0.244489	0.243438	0.242294	0.241103	0.239879	0.238702	0.237605	0.236615	0.235786	0.235146	0.234728	0.234526	0.234523	0.234694	0.235039	0.235534	0.236143	0.236847
0.281381	0.279075	0.27846	0.278711	0.279171	0.279625	0.280407	0.281624	0.282931	0.283774	0.283836	0.283187	0.28196	0.280272	0.278171	0.275725	0.273136	0.270559	0.268032	0.265519	0.263003	0.26051	0.258106	0.255869	0.253855	0.252059	0.250446	0.249021	0.247772	0.246664	0.245574	0.244517	0.24347	0.242384	0.241244	0.24008	0.238912	0.237803	0.236786	0.235883	0.235135	0.234598	0.234296	0.234211	0.234333	0.234644	0.235139	0.235796	0.236555	0.237408
0.283219	0.280769	0.280093	0.280282	0.28068	0.281084	0.281822	0.28298	0.284181	0.284877	0.28483	0.283993	0.282557	0.280642	0.278308	0.275709	0.272993	0.270258	0.26756	0.2649	0.262265	0.259686	0.257239	0.255011	0.253004	0.251202	0.24956	0.248086	0.246785	0.245608	0.244466	0.243357	0.24228	0.2412	0.240091	0.238989	0.237897	0.236874	0.235946	0.235127	0.234485	0.234068	0.233889	0.233933	0.234196	0.23466	0.235319	0.23613	0.23704	0.23805
0.284493	0.282006	0.281253	0.281376	0.281733	0.282105	0.282799	0.283867	0.284934	0.285528	0.285306	0.284276	0.282632	0.280502	0.278022	0.2753	0.272432	0.269535	0.266701	0.263933	0.261224	0.258613	0.256179	0.253965	0.251963	0.250145	0.248464	0.246943	0.24558	0.244355	0.243168	0.242034	0.240966	0.239921	0.238881	0.237864	0.236864	0.235931	0.235091	0.23438	0.233863	0.233573	0.233526	0.233713	0.234132	0.234764	0.235581	0.236545	0.237611	0.23878
0.285471	0.282879	0.282031	0.282123	0.282451	0.282785	0.283399	0.28434	0.285309	0.285733	0.285328	0.284103	0.282257	0.279984	0.277385	0.274514	0.271491	0.268466	0.265534	0.262704	0.259972	0.257378	0.254962	0.25276	0.250751	0.248903	0.247182	0.245605	0.244198	0.242933	0.241725	0.240603	0.239573	0.238603	0.237655	0.236736	0.235829	0.234987	0.234258	0.233676	0.23329	0.233135	0.233234	0.233581	0.234171	0.234963	0.235934	0.237055	0.238283	0.239613
0.286067	0.283337	0.282464	0.282545	0.282842	0.283101	0.283597	0.284446	0.28525	0.2855	0.284911	0.283495	0.28151	0.279121	0.276377	0.273358	0.270215	0.267104	0.264122	0.26128	0.258569	0.255996	0.253597	0.251397	0.249365	0.247484	0.245712	0.244096	0.242657	0.241376	0.240182	0.239103	0.238154	0.237283	0.236436	0.235614	0.234801	0.234072	0.233475	0.233028	0.232781	0.232775	0.233036	0.233557	0.234311	0.23526	0.236389	0.237673	0.239064	0.240539
0.28615	0.283401	0.282551	0.282629	0.282862	0.283014	0.283427	0.284119	0.284758	0.284835	0.28407	0.282519	0.28042	0.27789	0.275004	0.271875	0.268658	0.265511	0.262529	0.259715	0.257029	0.254479	0.25209	0.249874	0.247814	0.245888	0.244082	0.242441	0.24099	0.239727	0.238582	0.237589	0.236746	0.23598	0.235232	0.234507	0.233811	0.233217	0.23276	0.232455	0.232359	0.232518	0.232956	0.233644	0.234557	0.235665	0.236959	0.238408	0.239948	0.241545
0.285853	0.283165	0.282348	0.282381	0.282517	0.282597	0.282862	0.283399	0.283876	0.28379	0.282892	0.281226	0.278989	0.276323	0.273334	0.270144	0.266906	0.263771	0.260825	0.258043	0.255386	0.252854	0.250456	0.248214	0.246115	0.244159	0.242333	0.240686	0.239256	0.238046	0.236993	0.236113	0.23538	0.234715	0.234065	0.23346	0.232902	0.232451	0.232138	0.231985	0.232058	0.232397	0.233007	0.233856	0.234929	0.236204	0.237666	0.239267	0.240931	0.242632
0.285368	0.282729	0.281879	0.281825	0.281895	0.281836	0.281958	0.282343	0.282669	0.282449	0.281431	0.279627	0.277258	0.274496	0.271458	0.268262	0.265049	0.261959	0.259053	0.256307	0.253675	0.251139	0.248715	0.246439	0.244313	0.242341	0.240514	0.238891	0.237519	0.236407	0.235474	0.234708	0.234076	0.233511	0.232983	0.232519	0.232106	0.231802	0.231643	0.231662	0.231918	0.232432	0.233204	0.234214	0.235456	0.236902	0.23852	0.240247	0.242016	0.24381
0.284719	0.282047	0.281122	0.281014	0.280958	0.280775	0.280761	0.281011	0.2812	0.280848	0.279688	0.277756	0.275297	0.272498	0.269469	0.266311	0.263152	0.26011	0.25725	0.254537	0.251905	0.249343	0.246888	0.244588	0.242452	0.240482	0.238681	0.23712	0.235853	0.234869	0.234054	0.233389	0.23286	0.232418	0.232032	0.231715	0.231451	0.231302	0.231317	0.231522	0.231956	0.232634	0.233568	0.23475	0.236166	0.23777	0.239517	0.241349	0.24321	0.245089
0.283811	0.281088	0.280131	0.279913	0.279759	0.27946	0.27933	0.279438	0.27948	0.27898	0.277693	0.275676	0.273191	0.270416	0.267438	0.264343	0.261244	0.258257	0.255438	0.252729	0.250072	0.247479	0.245003	0.242699	0.240568	0.238626	0.236892	0.235442	0.234308	0.233447	0.232735	0.232174	0.231769	0.231472	0.231236	0.231068	0.230959	0.230986	0.231189	0.231576	0.232175	0.233016	0.234124	0.235483	0.23706	0.238796	0.240649	0.242572	0.244519	0.246478
0.28268	0.279952	0.278905	0.27861	0.278358	0.277959	0.27768	0.277625	0.277509	0.276882	0.275514	0.27348	0.271033	0.268318	0.265414	0.262392	0.259357	0.256419	0.253608	0.250872	0.248186	0.245574	0.243098	0.240802	0.238702	0.23683	0.235212	0.233903	0.232894	0.232138	0.231531	0.231097	0.230838	0.230693	0.230607	0.230595	0.230665	0.230882	0.231269	0.231821	0.232585	0.233602	0.234889	0.236412	0.238123	0.239966	0.24191	0.243918	0.245944	0.247977
0.281455	0.27864	0.277537	0.277152	0.276809	0.276248	0.275787	0.275567	0.275325	0.274619	0.273239	0.271253	0.268877	0.266246	0.263426	0.26048	0.257501	0.254574	0.251736	0.248972	0.246267	0.24366	0.241195	0.238931	0.236904	0.235154	0.233684	0.232503	0.231601	0.230952	0.230474	0.230188	0.230084	0.230089	0.230161	0.230328	0.230589	0.230993	0.231547	0.232264	0.233205	0.234404	0.235857	0.237516	0.239335	0.241269	0.243297	0.245385	0.247486	0.2496
0.280107	0.277286	0.276098	0.275624	0.275079	0.274302	0.273665	0.273322	0.273007	0.272294	0.270973	0.269067	0.266782	0.264245	0.261514	0.25863	0.255665	0.252711	0.249844	0.247061	0.244363	0.24177	0.239338	0.23715	0.235249	0.233654	0.232318	0.231244	0.230452	0.229933	0.229606	0.229476	0.229524	0.229687	0.22994	0.230301	0.23075	0.23132	0.23204	0.232937	0.234061	0.235428	0.23702	0.238787	0.240697	0.242717	0.244825	0.246987	0.249169	0.251375
0.27876	0.275835	0.274545	0.273825	0.27304	0.272082	0.271328	0.270921	0.270605	0.269958	0.268725	0.266918	0.264739	0.262301	0.259638	0.256771	0.253779	0.250796	0.247911	0.245138	0.242456	0.239897	0.237544	0.235487	0.233745	0.232291	0.231067	0.230106	0.229446	0.229081	0.228912	0.228937	0.229144	0.22949	0.229937	0.230487	0.231105	0.231842	0.232741	0.233823	0.235117	0.236624	0.238324	0.240184	0.24218	0.24428	0.246462	0.248706	0.25098	0.253291
0.277204	0.274179	0.272605	0.271637	0.270677	0.269614	0.268814	0.268417	0.268175	0.267624	0.266501	0.264811	0.26274	0.260376	0.257732	0.25484	0.251821	0.248822	0.245948	0.243193	0.240549	0.238073	0.235855	0.23396	0.232364	0.231027	0.22992	0.229096	0.228593	0.228389	0.228378	0.228564	0.228956	0.229498	0.230136	0.230856	0.231642	0.23256	0.233645	0.234897	0.236331	0.237947	0.239741	0.241688	0.243765	0.245938	0.248201	0.250535	0.252915	0.255337
0.275423	0.272068	0.270272	0.269143	0.268088	0.266994	0.266219	0.265907	0.265771	0.265339	0.264341	0.262766	0.260772	0.258429	0.255763	0.252844	0.249809	0.246823	0.243969	0.241256	0.238698	0.236361	0.234308	0.232559	0.231086	0.229871	0.228906	0.228243	0.227904	0.22786	0.228013	0.228386	0.228977	0.229711	0.23052	0.23141	0.232378	0.233482	0.234737	0.236128	0.237672	0.239383	0.241264	0.243292	0.245442	0.247695	0.250047	0.252486	0.254976	0.257507
0.273123	0.269646	0.267698	0.266473	0.265395	0.26434	0.26366	0.263467	0.263458	0.263153	0.262273	0.260776	0.258803	0.256438	0.253743	0.250809	0.247785	0.244821	0.242013	0.23939	0.236975	0.234802	0.232897	0.231275	0.229927	0.22886	0.228059	0.227563	0.227388	0.227511	0.227854	0.228429	0.229211	0.230118	0.2311	0.232171	0.233325	0.234599	0.235992	0.237493	0.239132	0.240931	0.242894	0.244994	0.247221	0.249563	0.252019	0.254567	0.257166	0.259798
[truncated: 50 more columns]

## Sheet: Cont8RUN
0.823566	0.896935	0.909774	0.919262	0.922167	0.925283	0.927587	0.928522	0.928816	0.927699	0.92928	0.929218	0.928812	0.928321	0.928544	0.928477	0.928368	0.92809	0.927989	0.927406	0.927194	0.926758	0.926999	0.926582	0.926624	0.925774	0.925754	0.925341	0.925581	0.925062	0.924807	0.924111	0.924441	0.923697	0.923903	0.923387	0.923968	0.923489	0.922877	0.923771	0.923055	0.922818	0.922771	0.922862	0.922035	0.922046	0.921774	0.921775	0.921356	0.92106
0.896381	0.952378	0.963821	0.969473	0.971762	0.974142	0.975363	0.97556	0.974673	0.974558	0.975128	0.974607	0.973882	0.97359	0.973502	0.973221	0.972918	0.972628	0.972161	0.971654	0.971241	0.971053	0.970915	0.970669	0.970141	0.969601	0.969285	0.969001	0.968734	0.968275	0.967746	0.967515	0.967115	0.966612	0.966277	0.966026	0.965977	0.965386	0.96547	0.965286	0.964643	0.964522	0.964579	0.964165	0.963706	0.963597	0.963486	0.963298	0.962948	0.962776
0.908838	0.963626	0.973393	0.978786	0.981171	0.982993	0.983732	0.983156	0.982967	0.982724	0.982869	0.982196	0.981691	0.98135	0.981176	0.980828	0.980544	0.980068	0.979637	0.979085	0.978852	0.978546	0.978458	0.977919	0.977533	0.976976	0.976767	0.976357	0.976076	0.97549	0.975228	0.97469	0.974448	0.973875	0.973783	0.97343	0.973162	0.973009	0.972661	0.972459	0.971968	0.971942	0.971646	0.971376	0.970971	0.970922	0.970715	0.970501	0.970251	0.970226
0.917997	0.969082	0.978634	0.983837	0.985828	0.987147	0.9871	0.987013	0.986718	0.986272	0.986134	0.985613	0.985054	0.984703	0.984457	0.984126	0.983684	0.983234	0.982747	0.982371	0.982053	0.981816	0.981459	0.981029	0.980576	0.980132	0.979805	0.979412	0.978994	0.978605	0.978117	0.977728	0.977345	0.976947	0.976731	0.976291	0.976335	0.975931	0.975604	0.975448	0.975104	0.974826	0.974618	0.974349	0.974051	0.973915	0.973693	0.973525	0.973403	0.973176
0.920284	0.971185	0.980899	0.985714	0.987387	0.987987	0.988379	0.988216	0.987762	0.98719	0.987112	0.986559	0.986047	0.98568	0.985443	0.985007	0.984587	0.984098	0.983749	0.983333	0.983077	0.982656	0.982364	0.981886	0.981528	0.981036	0.980712	0.980225	0.979958	0.979421	0.979047	0.978573	0.97833	0.977897	0.977586	0.9774	0.97717	0.97679	0.976522	0.976436	0.975963	0.975756	0.975542	0.975338	0.975015	0.974856	0.974674	0.974599	0.974334	0.974221
0.923066	0.973459	0.982651	0.986979	0.987943	0.988929	0.989192	0.988852	0.988272	0.987808	0.987622	0.987103	0.986596	0.986252	0.985908	0.985489	0.985029	0.984657	0.984265	0.983918	0.983507	0.983148	0.98279	0.982397	0.981981	0.981511	0.981096	0.980733	0.980306	0.979863	0.979414	0.979069	0.978773	0.978291	0.978191	0.977836	0.97761	0.977283	0.977091	0.976849	0.976458	0.976247	0.976083	0.975845	0.975529	0.975396	0.975296	0.975092	0.97493	0.974791
0.925013	0.974554	0.983287	0.98684	0.988253	0.989113	0.989201	0.988744	0.98828	0.98777	0.98759	0.987086	0.986619	0.986193	0.985862	0.985407	0.985049	0.984643	0.98431	0.983835	0.983479	0.983077	0.982787	0.982348	0.981945	0.981409	0.981098	0.980619	0.980274	0.979779	0.97944	0.979062	0.978707	0.978412	0.978146	0.977804	0.977616	0.977363	0.97705	0.976858	0.976483	0.976317	0.97612	0.975879	0.975606	0.975539	0.975332	0.975213	0.975035	0.975021
0.925821	0.974627	0.982622	0.986696	0.988049	0.988737	0.988697	0.988368	0.987869	0.987397	0.98723	0.986764	0.986232	0.985833	0.985462	0.985114	0.984722	0.984373	0.983925	0.983508	0.983114	0.982772	0.98243	0.982005	0.981534	0.981098	0.980672	0.980264	0.979854	0.979453	0.979084	0.978663	0.978472	0.978064	0.977804	0.977504	0.977371	0.97702	0.976761	0.976566	0.976245	0.976051	0.975848	0.975639	0.975432	0.975268	0.975137	0.974999	0.974935	0.974762
0.925675	0.97353	0.982326	0.986323	0.987522	0.98808	0.988161	0.987801	0.987348	0.986909	0.986765	0.986239	0.985741	0.985316	0.985042	0.984667	0.984327	0.983876	0.98348	0.983035	0.982697	0.982315	0.981982	0.981498	0.981118	0.980596	0.980232	0.979779	0.979459	0.979039	0.978631	0.978362	0.978056	0.977663	0.977437	0.977196	0.97696	0.97666	0.976405	0.976247	0.975914	0.975716	0.975539	0.975387	0.975112	0.975014	0.97487	0.974832	0.974634	0.974557
0.924258	0.97331	0.982028	0.985823	0.986889	0.987565	0.987591	0.987273	0.986856	0.986455	0.98623	0.985737	0.98522	0.984892	0.984588	0.984267	0.98383	0.983428	0.983006	0.982618	0.982244	0.981872	0.981477	0.98108	0.980614	0.98015	0.979741	0.979365	0.979021	0.978567	0.978297	0.977932	0.977635	0.977277	0.977103	0.97678	0.976585	0.976292	0.976075	0.975895	0.975569	0.975396	0.975271	0.975052	0.974844	0.974733	0.97468	0.974519	0.97441	0.97432
0.925473	0.973792	0.982088	0.985617	0.986758	0.987318	0.987352	0.987035	0.986641	0.986159	0.985941	0.985421	0.98499	0.984631	0.984368	0.983947	0.983552	0.983124	0.98275	0.982328	0.981961	0.981533	0.981213	0.980737	0.980322	0.979826	0.979485	0.97909	0.978709	0.97838	0.978021	0.977667	0.977397	0.977095	0.976837	0.976556	0.97636	0.976103	0.975871	0.975688	0.975392	0.975268	0.975079	0.974919	0.974708	0.974679	0.974516	0.974434	0.974317	0.974262
0.925177	0.973153	0.981307	0.985017	0.9861	0.986703	0.986769	0.986492	0.986034	0.985587	0.985341	0.984917	0.984463	0.984154	0.983798	0.983425	0.98301	0.98263	0.982227	0.981817	0.981398	0.981044	0.980646	0.980222	0.979774	0.979343	0.978985	0.978559	0.978298	0.977894	0.977546	0.977222	0.977001	0.976632	0.976412	0.976135	0.975972	0.975703	0.975472	0.975311	0.975063	0.97488	0.974747	0.974583	0.974449	0.974318	0.974229	0.97414	0.974057	0.97398
0.924359	0.972276	0.980698	0.984335	0.985482	0.986102	0.986209	0.985863	0.985441	0.984978	0.984816	0.98437	0.983965	0.983569	0.983258	0.982865	0.982494	0.982088	0.981698	0.981243	0.980893	0.980473	0.980121	0.979669	0.979284	0.978842	0.978452	0.978136	0.977799	0.977407	0.977087	0.976812	0.976524	0.976194	0.975976	0.975733	0.975555	0.97529	0.975083	0.974964	0.974673	0.974544	0.974408	0.974313	0.974097	0.974034	0.97394	0.973882	0.973781	0.973722
0.923372	0.971779	0.980082	0.983776	0.984956	0.985604	0.985623	0.985311	0.984867	0.984497	0.984298	0.9839	0.983411	0.983059	0.982727	0.982379	0.981982	0.981587	0.981149	0.980763	0.98035	0.979971	0.979589	0.979196	0.978798	0.978329	0.978043	0.97766	0.977333	0.976967	0.976694	0.976357	0.976103	0.975779	0.975592	0.975338	0.97516	0.97492	0.974754	0.974587	0.974347	0.974216	0.974146	0.973972	0.97382	0.973752	0.973688	0.973613	0.973531	0.973508
0.92335	0.971325	0.979663	0.983388	0.984571	0.985104	0.985146	0.984799	0.984447	0.984039	0.983875	0.983387	0.98294	0.982567	0.982274	0.981897	0.981509	0.981064	0.98069	0.980241	0.979867	0.979461	0.979134	0.978728	0.978302	0.977931	0.97758	0.977206	0.976902	0.976582	0.97625	0.975949	0.975698	0.975405	0.975206	0.974955	0.974798	0.974597	0.974388	0.974267	0.97403	0.973962	0.973815	0.973701	0.97355	0.973509	0.97343	0.973372	0.973325	0.973328
0.922385	0.970696	0.979118	0.982875	0.98395	0.984517	0.98453	0.984284	0.9839	0.983539	0.983285	0.982842	0.982382	0.982052	0.981733	0.981367	0.980932	0.980552	0.980122	0.979713	0.979315	0.978961	0.978622	0.978189	0.977858	0.977431	0.977088	0.976736	0.976477	0.976102	0.975803	0.975507	0.975284	0.974984	0.974787	0.974558	0.97444	0.974201	0.974039	0.973918	0.97374	0.973599	0.973509	0.973395	0.973272	0.973216	0.973155	0.973129	0.97311	0.97309
0.921842	0.970389	0.978753	0.982345	0.983451	0.983964	0.984075	0.983784	0.983445	0.982988	0.98277	0.982312	0.981888	0.981531	0.98122	0.980807	0.980432	0.979996	0.979603	0.979171	0.978822	0.978456	0.978088	0.977749	0.977361	0.976942	0.976619	0.97631	0.975996	0.975654	0.975359	0.975091	0.974859	0.974564	0.974388	0.974195	0.974037	0.973843	0.973682	0.973618	0.97338	0.973294	0.973204	0.973117	0.972984	0.972944	0.972914	0.972915	0.972875	0.972873
0.922108	0.970084	0.978217	0.981838	0.982871	0.983489	0.983539	0.983297	0.982856	0.982441	0.982205	0.981782	0.981334	0.980987	0.980626	0.980275	0.979846	0.979446	0.979031	0.978649	0.978289	0.977896	0.977618	0.977223	0.976843	0.976444	0.976164	0.975803	0.97552	0.975183	0.974916	0.974641	0.974413	0.97414	0.973999	0.973772	0.973657	0.973467	0.97336	0.973232	0.973045	0.97296	0.972895	0.972797	0.972682	0.972673	0.972668	0.972649	0.972627	0.972681
0.92155	0.969347	0.977586	0.981177	0.982342	0.982911	0.983008	0.982669	0.982279	0.981857	0.981654	0.981213	0.980778	0.98039	0.980093	0.9797	0.9793	0.978886	0.978519	0.978128	0.977741	0.977433	0.977101	0.976715	0.976352	0.975997	0.975663	0.975332	0.975052	0.974741	0.974468	0.974199	0.973991	0.973753	0.973578	0.973395	0.973284	0.973144	0.97298	0.972901	0.97272	0.972661	0.972585	0.972505	0.972419	0.972435	0.972412	0.972412	0.972442	0.972468
0.920498	0.96861	0.976826	0.980596	0.981708	0.982332	0.982323	0.982041	0.981646	0.981265	0.981041	0.980614	0.980139	0.979817	0.979477	0.979117	0.978706	0.978337	0.977962	0.977545	0.977241	0.976882	0.976558	0.976189	0.975869	0.975465	0.97516	0.974832	0.974577	0.974261	0.973995	0.973747	0.973572	0.973307	0.973174	0.972997	0.972937	0.972745	0.972629	0.972552	0.972397	0.972327	0.972269	0.972217	0.972157	0.972156	0.972151	0.9722	0.972206	0.972248
0.919965	0.967982	0.976392	0.980069	0.981228	0.981723	0.981766	0.981474	0.981118	0.980714	0.980499	0.98003	0.979617	0.979257	0.978944	0.978572	0.978203	0.977825	0.977421	0.977086	0.976732	0.97638	0.97607	0.975744	0.975373	0.974996	0.974692	0.974388	0.974127	0.973818	0.973571	0.973356	0.973153	0.972929	0.972803	0.972672	0.972557	0.97241	0.972298	0.972246	0.972084	0.972032	0.972	0.971972	0.971899	0.971915	0.971958	0.971983	0.972004	0.972021
0.919056	0.967516	0.975829	0.979558	0.98058	0.981135	0.981173	0.980923	0.980546	0.980156	0.979897	0.979493	0.979052	0.978716	0.978396	0.978068	0.977688	0.977282	0.976956	0.976572	0.976224	0.975885	0.975617	0.975239	0.974894	0.974518	0.974237	0.973927	0.973673	0.973384	0.973169	0.972929	0.972766	0.972552	0.97247	0.972293	0.972223	0.972081	0.971994	0.971932	0.971788	0.971762	0.971755	0.971713	0.971658	0.971719	0.971739	0.97178	0.971777	0.971829
0.918787	0.966983	0.975364	0.97891	0.980002	0.980549	0.980623	0.980349	0.979985	0.97955	0.979352	0.978919	0.978499	0.978156	0.977879	0.977541	0.977132	0.976801	0.976428	0.976051	0.975714	0.975416	0.975096	0.974744	0.9744	0.974046	0.973759	0.973456	0.973222	0.972963	0.972724	0.972523	0.97237	0.972196	0.972068	0.971932	0.971866	0.971749	0.971654	0.971609	0.971491	0.971489	0.971468	0.971444	0.971434	0.971472	0.971508	0.971525	0.971558	0.971585
0.917749	0.96631	0.974535	0.978205	0.979314	0.979911	0.97997	0.979718	0.979316	0.978952	0.978736	0.978322	0.977903	0.977604	0.977317	0.97695	0.976615	0.976239	0.975872	0.975506	0.975211	0.974862	0.974566	0.974215	0.973892	0.973534	0.973255	0.972971	0.972768	0.972487	0.972288	0.972099	0.971986	0.971773	0.971686	0.971556	0.971515	0.971391	0.971313	0.971292	0.971199	0.971184	0.971181	0.971199	0.971169	0.971223	0.971236	0.971289	0.971298	0.971367
0.9172	0.96546	0.973852	0.97754	0.978704	0.979278	0.979355	0.979058	0.97873	0.978349	0.978145	0.977732	0.977351	0.977043	0.976725	0.976434	0.976053	0.975683	0.975326	0.975002	0.974656	0.97433	0.974034	0.973704	0.973376	0.973026	0.972766	0.972511	0.972286	0.972044	0.971856	0.971706	0.971552	0.971377	0.971296	0.97119	0.971142	0.971035	0.970981	0.970984	0.97088	0.970884	0.970921	0.97092	0.970907	0.970939	0.970987	0.971017	0.971067	0.971116
0.915843	0.964643	0.973118	0.976887	0.978038	0.978636	0.978673	0.978458	0.978125	0.97775	0.977553	0.977178	0.976787	0.976446	0.976201	0.975863	0.975487	0.975124	0.974809	0.974433	0.974109	0.973782	0.973506	0.973172	0.972852	0.972521	0.972289	0.972015	0.971829	0.9716	0.97145	0.971262	0.971145	0.970978	0.970921	0.970809	0.970778	0.970694	0.970665	0.970657	0.970571	0.970613	0.970633	0.970647	0.970614	0.970681	0.970707	0.970777	0.970808	0.970895
0.915172	0.964072	0.972601	0.976325	0.977488	0.978026	0.978139	0.977914	0.977579	0.97721	0.977041	0.976652	0.976223	0.975953	0.975659	0.975326	0.974954	0.974631	0.974262	0.973908	0.973581	0.973272	0.972991	0.972664	0.972363	0.972059	0.971807	0.971571	0.971397	0.971202	0.971016	0.970864	0.970755	0.970611	0.970547	0.970452	0.970444	0.970384	0.970344	0.970353	0.970305	0.970329	0.970363	0.970359	0.97036	0.970405	0.970471	0.970522	0.97059	0.970635
0.914265	0.963439	0.971952	0.97571	0.976818	0.977444	0.977561	0.97733	0.977006	0.976668	0.976483	0.976055	0.975694	0.975376	0.975086	0.974757	0.974427	0.97405	0.973702	0.973345	0.973037	0.972724	0.97245	0.972142	0.971868	0.971546	0.971332	0.971109	0.97097	0.970743	0.970591	0.970448	0.970361	0.970212	0.970165	0.970092	0.970108	0.970038	0.970017	0.970062	0.969998	0.970038	0.970054	0.970083	0.970064	0.970148	0.970196	0.970283	0.970312	0.970399
0.913407	0.962718	0.971297	0.975	0.976217	0.976858	0.976959	0.976743	0.976451	0.976095	0.975867	0.975508	0.9751	0.974786	0.9745	0.974215	0.973829	0.973472	0.973122	0.972784	0.972471	0.972165	0.97191	0.971629	0.971337	0.971052	0.970851	0.97066	0.970488	0.970294	0.970151	0.970031	0.969939	0.969807	0.969782	0.969733	0.969738	0.969687	0.969701	0.96973	0.969682	0.969704	0.969753	0.969763	0.969783	0.96985	0.969933	0.969982	0.970052	0.970158
0.912341	0.961959	0.970502	0.974354	0.975606	0.97622	0.976345	0.976161	0.975851	0.97545	0.975288	0.974882	0.974477	0.974166	0.973926	0.973584	0.973219	0.97286	0.972529	0.972187	0.971881	0.971595	0.971367	0.971069	0.970814	0.970543	0.970374	0.970153	0.970014	0.96983	0.96971	0.969585	0.96951	0.969399	0.969398	0.96934	0.969364	0.969347	0.969346	0.969391	0.969327	0.969382	0.969413	0.96946	0.969465	0.969567	0.969613	0.969703	0.969792	0.969906
0.911396	0.961102	0.969855	0.973774	0.974979	0.975623	0.975773	0.975567	0.975205	0.974873	0.974662	0.974257	0.973851	0.973588	0.973288	0.972968	0.972599	0.972259	0.971923	0.971589	0.971303	0.971042	0.970797	0.970535	0.970296	0.970053	0.969855	0.969666	0.969537	0.969374	0.96925	0.969141	0.969088	0.969	0.968991	0.968951	0.96901	0.968979	0.968994	0.969023	0.968991	0.969028	0.969096	0.969129	0.969168	0.969234	0.969321	0.969429	0.969527	0.969633
0.910054	0.960378	0.969282	0.973119	0.97437	0.975033	0.975157	0.974893	0.974603	0.97422	0.974009	0.973603	0.973245	0.97292	0.972644	0.972321	0.971972	0.971626	0.971298	0.970985	0.970724	0.970447	0.970239	0.969993	0.969781	0.969513	0.969346	0.969166	0.96906	0.968893	0.968786	0.968699	0.968669	0.968574	0.968583	0.968576	0.968621	0.968606	0.968606	0.968667	0.96862	0.968694	0.968747	0.968814	0.96882	0.968925	0.969031	0.969149	0.969239	0.969354
0.909324	0.959843	0.968654	0.972538	0.973808	0.974437	0.974495	0.97431	0.973964	0.973578	0.973363	0.973005	0.972584	0.972285	0.972006	0.971705	0.971347	0.971008	0.970701	0.970411	0.970133	0.969892	0.969697	0.969479	0.969241	0.969002	0.968844	0.968685	0.968575	0.968424	0.968338	0.968274	0.968236	0.968159	0.968202	0.968183	0.968244	0.968215	0.968246	0.968291	0.96828	0.96834	0.968427	0.968461	0.968507	0.968631	0.968746	0.968856	0.968955	0.969076
0.908387	0.959023	0.967972	0.971892	0.973136	0.973696	0.973842	0.973603	0.973258	0.972872	0.972709	0.972287	0.971895	0.971595	0.971339	0.971032	0.970681	0.970365	0.970081	0.969776	0.969533	0.969306	0.969139	0.968896	0.968689	0.968461	0.968323	0.968161	0.968067	0.967938	0.967875	0.967804	0.967785	0.96774	0.967771	0.967768	0.967815	0.967818	0.967834	0.967915	0.967892	0.967986	0.968042	0.968114	0.968179	0.968312	0.968421	0.96854	0.968646	0.968786
0.907594	0.958222	0.967253	0.971163	0.972344	0.973025	0.973111	0.972871	0.972535	0.972202	0.971978	0.971591	0.971199	0.970927	0.97066	0.970358	0.970032	0.969735	0.969434	0.969163	0.968931	0.968731	0.968538	0.968326	0.968128	0.967919	0.967779	0.967632	0.967561	0.967453	0.967384	0.967331	0.967346	0.967291	0.967338	0.967323	0.967401	0.967391	0.967442	0.967512	0.967522	0.967586	0.967679	0.96777	0.967844	0.967971	0.968089	0.968215	0.96834	0.968497
0.906527	0.957491	0.966518	0.970352	0.971666	0.972284	0.972369	0.972134	0.971857	0.971456	0.971265	0.970877	0.970512	0.97023	0.969969	0.969692	0.969386	0.969073	0.968807	0.968548	0.968341	0.968118	0.967956	0.967755	0.967575	0.967364	0.96724	0.967114	0.967065	0.966952	0.9669	0.966881	0.966885	0.966847	0.966882	0.966897	0.966962	0.966986	0.967027	0.96713	0.967112	0.967214	0.967326	0.967427	0.967496	0.967633	0.967758	0.967903	0.968045	0.968182
0.905438	0.956617	0.965597	0.969635	0.970878	0.971494	0.971593	0.971422	0.971078	0.970719	0.970529	0.970173	0.969792	0.969515	0.969282	0.969025	0.968701	0.968422	0.968165	0.967933	0.967703	0.96751	0.967359	0.967175	0.966996	0.966798	0.966697	0.966591	0.966537	0.966441	0.966424	0.966395	0.966416	0.966367	0.966432	0.966437	0.966535	0.966551	0.966625	0.966699	0.966718	0.966839	0.96696	0.967057	0.967137	0.967281	0.967424	0.967587	0.96771	0.967888
0.904209	0.95555	0.964845	0.968808	0.970054	0.97069	0.97086	0.970618	0.970322	0.969966	0.969807	0.969435	0.969058	0.96881	0.968596	0.968321	0.968031	0.96776	0.967529	0.967275	0.967075	0.966892	0.966759	0.966575	0.966409	0.966234	0.966152	0.966043	0.966007	0.965944	0.965918	0.965906	0.965917	0.965897	0.965952	0.96599	0.96608	0.966128	0.966175	0.966286	0.966324	0.966454	0.966573	0.96668	0.966767	0.966929	0.96709	0.967235	0.967398	0.967565
0.90279	0.95482	0.964004	0.967969	0.969244	0.969956	0.970048	0.969861	0.969568	0.969247	0.969067	0.968695	0.968348	0.968118	0.967885	0.967644	0.967361	0.967115	0.966862	0.966638	0.966448	0.966283	0.966149	0.965979	0.965836	0.96568	0.965595	0.965503	0.965501	0.965429	0.965421	0.965399	0.965439	0.96541	0.965498	0.965528	0.965651	0.965674	0.965757	0.965887	0.965935	0.966063	0.966191	0.966306	0.966411	0.966591	0.966736	0.96692	0.967073	0.967255
0.902334	0.954073	0.963224	0.967212	0.968565	0.969181	0.969329	0.96914	0.968882	0.968533	0.968348	0.968007	0.967671	0.967419	0.96722	0.966986	0.966724	0.966456	0.966232	0.966018	0.965844	0.965678	0.965558	0.965411	0.965286	0.965127	0.965058	0.964998	0.964987	0.964933	0.964914	0.964922	0.964953	0.964956	0.965037	0.965098	0.965196	0.965254	0.965356	0.965496	0.965542	0.96568	0.965816	0.965949	0.966073	0.966236	0.96642	0.966594	0.966762	0.966967
0.900909	0.953001	0.962261	0.966398	0.967659	0.968351	0.968507	0.968365	0.968084	0.967737	0.967588	0.967262	0.966909	0.966695	0.966507	0.966297	0.966017	0.965778	0.965566	0.96537	0.965197	0.965045	0.964947	0.96482	0.964693	0.964551	0.964514	0.964446	0.964453	0.96439	0.964401	0.9644	0.964464	0.964461	0.964573	0.964612	0.964746	0.964824	0.964936	0.965074	0.965131	0.965277	0.965432	0.965583	0.965691	0.965894	0.966068	0.966258	0.96645	0.966676
0.899594	0.952047	0.961487	0.965513	0.966866	0.967561	0.967764	0.967588	0.967305	0.966995	0.966854	0.966508	0.96619	0.965985	0.965819	0.96559	0.965337	0.96511	0.964914	0.964719	0.964559	0.964429	0.964351	0.964222	0.964112	0.964001	0.963956	0.963906	0.963904	0.96387	0.963873	0.963904	0.963962	0.96399	0.964079	0.964153	0.964307	0.964395	0.964506	0.964655	0.96472	0.964885	0.965059	0.965195	0.965342	0.965536	0.965726	0.965939	0.966152	0.966366
0.898598	0.951303	0.9606	0.964748	0.966101	0.966846	0.966999	0.966814	0.96657	0.966264	0.9661	0.965788	0.965475	0.965291	0.965106	0.964906	0.964664	0.964452	0.964257	0.964074	0.963937	0.963826	0.963746	0.963633	0.963554	0.963436	0.963409	0.96335	0.963378	0.963336	0.963371	0.963397	0.963486	0.963492	0.963617	0.963711	0.963875	0.963963	0.964085	0.964242	0.964326	0.96451	0.964669	0.964843	0.964982	0.965192	0.965405	0.96564	0.965841	0.966075
0.89767	0.950325	0.959807	0.96396	0.965375	0.966062	0.966207	0.966065	0.965826	0.965497	0.965367	0.965064	0.964767	0.964566	0.964409	0.964221	0.963994	0.963782	0.9636	0.96344	0.963321	0.963208	0.963145	0.963063	0.962977	0.962876	0.96284	0.962811	0.962831	0.962821	0.962851	0.962908	0.962975	0.963016	0.963162	0.963265	0.963429	0.963528	0.963659	0.963835	0.963938	0.964108	0.964305	0.964472	0.964627	0.96486	0.965095	0.965318	0.96554	0.965778
0.896241	0.949422	0.958938	0.963187	0.964527	0.965203	0.965403	0.965265	0.965004	0.964713	0.964591	0.964305	0.963995	0.963823	0.963681	0.96351	0.963285	0.963086	0.962927	0.962786	0.962666	0.96257	0.96254	0.962451	0.962383	0.962275	0.962269	0.962233	0.962285	0.962271	0.962332	0.962369	0.962472	0.962533	0.962689	0.962793	0.962969	0.963077	0.963227	0.963423	0.963513	0.963721	0.96391	0.964094	0.964273	0.964527	0.964751	0.964995	0.965222	0.96548
0.89554	0.948694	0.95829	0.962413	0.963729	0.964456	0.964651	0.964485	0.964261	0.963978	0.963864	0.963564	0.963276	0.963119	0.962992	0.962822	0.962608	0.96243	0.96229	0.962147	0.962044	0.961978	0.96194	0.961868	0.961793	0.961713	0.9617	0.961696	0.961744	0.961759	0.9618	0.961872	0.961995	0.962067	0.962223	0.96234	0.962524	0.962652	0.962821	0.963004	0.963131	0.963332	0.963539	0.963745	0.963946	0.96419	0.964435	0.964683	0.96493	0.965198
0.89443	0.94791	0.957387	0.96152	0.962911	0.963641	0.963817	0.963698	0.963492	0.963216	0.963095	0.962815	0.962544	0.962404	0.962277	0.962121	0.961927	0.961769	0.961626	0.961502	0.961426	0.961353	0.961334	0.961254	0.961209	0.961123	0.961141	0.961133	0.961211	0.961208	0.961285	0.961377	0.961511	0.961584	0.961753	0.961878	0.962084	0.962231	0.962388	0.962608	0.962729	0.962948	0.963177	0.963406	0.963597	0.963862	0.964112	0.964381	0.964637	0.964899
0.893616	0.946948	0.956464	0.960696	0.962093	0.962806	0.963032	0.96294	0.962734	0.96245	0.962343	0.962082	0.961825	0.961684	0.961572	0.961436	0.961262	0.961101	0.960977	0.960878	0.960795	0.960739	0.960712	0.960664	0.960611	0.960556	0.96057	0.96059	0.960649	0.960682	0.96078	0.960883	0.961019	0.961104	0.961283	0.961429	0.961655	0.961789	0.961983	0.962198	0.962337	0.962578	0.96283	0.96305	0.963262	0.963532	0.963803	0.964082	0.964332	0.96462
0.892145	0.945882	0.955559	0.959823	0.961218	0.961994	0.962263	0.962161	0.961952	0.961678	0.961592	0.961347	0.961087	0.960962	0.960868	0.960754	0.960576	0.960435	0.960334	0.960228	0.960162	0.960098	0.960104	0.960047	0.960027	0.959967	0.96001	0.960012	0.960109	0.960162	0.960271	0.960377	0.960525	0.96062	0.96082	0.960987	0.9612	0.961371	0.96156	0.961794	0.961954	0.962218	0.962462	0.962702	0.96292	0.963212	0.963492	0.963766	0.964042	0.964314
0.89081	0.945005	0.954697	0.958958	0.960422	0.961241	0.961491	0.961386	0.961184	0.96093	0.960857	0.960607	0.960361	0.960253	0.960181	0.960063	0.959904	0.959785	0.959676	0.959587	0.959514	0.959482	0.959479	0.959455	0.959431	0.959398	0.959424	0.959462	0.95958	0.959644	0.959756	0.959875	0.960033	0.960149	0.96037	0.960525	0.960776	0.960942	0.96115	0.961406	0.961589	0.961845	0.96211	0.962356	0.962595	0.962897	0.963172	0.963472	0.963733	0.964042
0.889918	0.944104	0.953795	0.958145	0.959658	0.960447	0.960698	0.960599	0.960419	0.960177	0.9601	0.959863	0.959632	0.959546	0.959471	0.959374	0.959236	0.959109	0.959017	0.958922	0.95888	0.958841	0.95887	0.958843	0.958846	0.958798	0.95886	0.958919	0.959048	0.959116	0.959241	0.959369	0.959549	0.959686	0.959896	0.960087	0.960333	0.960519	0.960749	0.961028	0.961204	0.961482	0.961752	0.962021	0.96227	0.962567	0.962869	0.963153	0.963451	0.963764
0.888518	0.943044	0.952907	0.957364	0.958827	0.95963	0.959877	0.959807	0.959642	0.959393	0.959329	0.959107	0.958897	0.958808	0.958755	0.958678	0.958533	0.958424	0.958325	0.958263	0.958213	0.958207	0.958233	0.958234	0.958222	0.95821	0.958293	0.958364	0.958497	0.958578	0.958713	0.958864	0.959065	0.959191	0.959438	0.959626	0.959892	0.9601	0.960354	0.960625	0.960823	0.961107	0.9614	0.961678	0.961924	0.962247	0.962535	0.962857	0.963159	0.963493
0.887099	0.942104	0.952122	0.956512	0.957997	0.95879	0.95907	0.959013	0.958842	0.958606	0.958556	0.958355	0.958142	0.958074	0.958042	0.957958	0.957831	0.957715	0.957649	0.95758	0.957563	0.957555	0.95761	0.957595	0.95762	0.957629	0.957723	0.957799	0.957946	0.958037	0.958194	0.958367	0.958558	0.958721	0.958964	0.959172	0.959461	0.959693	0.959939	0.960234	0.960438	0.960744	0.961048	0.961323	0.961595	0.961904	0.962229	0.962555	0.962879	0.963225
0.885884	0.94131	0.951233	0.955669	0.957144	0.957973	0.958265	0.958201	0.958042	0.95782	0.957789	0.957585	0.957392	0.957346	0.957307	0.957243	0.957109	0.957025	0.956954	0.956917	0.956898	0.956918	0.956959	0.956981	0.957027	0.957047	0.957147	0.957235	0.957393	0.957506	0.957686	0.957849	0.958077	0.958237	0.9585	0.958731	0.959045	0.959269	0.959539	0.95984	0.960066	0.960384	0.960684	0.960986	0.961245	0.961592	0.961921	0.962269	0.962605	0.962946
0.884614	0.940239	0.950287	0.954736	0.956265	0.95711	0.957401	0.957353	0.957213	0.957012	0.95698	0.956796	0.956624	0.956574	0.956556	0.956487	0.956386	0.956298	0.956259	0.956222	0.956232	0.956239	0.956316	0.95636	0.956418	0.956444	0.956558	0.956657	0.956837	0.956974	0.957144	0.957344	0.95757	0.95775	0.958037	0.958292	0.958599	0.958847	0.959124	0.959447	0.959685	0.960001	0.960328	0.960617	0.960914	0.961266	0.961617	0.961978	0.96231	0.962663
0.883264	0.939149	0.949294	0.953801	0.955344	0.956203	0.956506	0.956488	0.956366	0.956167	0.956154	0.956001	0.955825	0.955797	0.955777	0.95574	0.955638	0.95558	0.955544	0.955536	0.955535	0.955576	0.955677	0.955732	0.955797	0.955837	0.955961	0.956081	0.956286	0.956413	0.956622	0.95682	0.957065	0.957269	0.957581	0.95783	0.958162	0.958416	0.958716	0.959052	0.959288	0.959631	0.959946	0.960273	0.960575	0.96095	0.961314	0.961672	0.962016	0.962368
0.881956	0.938149	0.948381	0.952906	0.954457	0.955326	0.955653	0.955653	0.955531	0.955351	0.955361	0.955202	0.955047	0.955016	0.955028	0.95499	0.954917	0.954861	0.954854	0.954835	0.954868	0.954932	0.955044	0.955107	0.955186	0.955236	0.955382	0.955527	0.955722	0.955887	0.956094	0.956312	0.956581	0.95681	0.957117	0.957389	0.957728	0.958005	0.958318	0.958653	0.958916	0.959247	0.9596	0.959932	0.960257	0.960644	0.961007	0.961377	0.96172	0.962088
0.880799	0.937129	0.947393	0.951958	0.953524	0.954427	0.954773	0.954778	0.954676	0.954525	0.954531	0.954396	0.954238	0.954239	0.954253	0.954244	0.954176	0.954149	0.954132	0.954147	0.954203	0.954278	0.954399	0.954476	0.954566	0.954637	0.954808	0.954943	0.955178	0.955342	0.955568	0.955811	0.956106	0.95633	0.95666	0.95694	0.957302	0.957594	0.957905	0.958268	0.95852	0.958889	0.959248	0.959604	0.959942	0.960327	0.960702	0.961072	0.961431	0.961818
0.879474	0.936112	0.946425	0.951025	0.95262	0.953546	0.953893	0.953922	0.953842	0.953685	0.953714	0.953575	0.953449	0.953451	0.953495	0.953492	0.953451	0.953415	0.953432	0.953471	0.953538	0.953622	0.953758	0.953846	0.953958	0.954054	0.954216	0.95439	0.954624	0.954807	0.955059	0.955327	0.955617	0.955865	0.956204	0.956507	0.956883	0.957174	0.957513	0.957864	0.958154	0.95853	0.958913	0.959281	0.959618	0.960017	0.960391	0.960777	0.961156	0.961552
0.877939	0.935002	0.945386	0.950054	0.95168	0.952618	0.952992	0.953051	0.952968	0.952837	0.952865	0.952757	0.952635	0.952666	0.952719	0.952745	0.952696	0.952694	0.952735	0.952785	0.952862	0.952961	0.953108	0.953218	0.953356	0.953443	0.953645	0.953818	0.954072	0.954281	0.954558	0.954822	0.955137	0.955392	0.955755	0.956073	0.956449	0.956767	0.957095	0.957486	0.957783	0.958182	0.958578	0.958947	0.959296	0.959695	0.960086	0.960491	0.96088	0.961282
0.876712	0.933895	0.944402	0.949096	0.950742	0.951702	0.952115	0.952171	0.952115	0.951982	0.952038	0.951937	0.951839	0.951881	0.951963	0.951982	0.951964	0.951986	0.952038	0.952098	0.95219	0.952301	0.952468	0.952605	0.952734	0.952861	0.953062	0.953255	0.953535	0.95377	0.954042	0.954332	0.954654	0.954933	0.955312	0.95563	0.956034	0.956343	0.95671	0.957108	0.957428	0.957841	0.958238	0.958619	0.958969	0.959385	0.959796	0.960213	0.960606	0.961017
0.875164	0.932809	0.943385	0.948119	0.949801	0.950795	0.951207	0.951294	0.951237	0.951135	0.951198	0.951122	0.951035	0.951106	0.951183	0.951234	0.951242	0.951273	0.951336	0.951412	0.951515	0.951647	0.951842	0.951971	0.95214	0.952267	0.952488	0.952706	0.953013	0.953243	0.953542	0.953839	0.954186	0.954481	0.954859	0.955206	0.9556	0.955947	0.956322	0.956744	0.957079	0.957492	0.957902	0.958284	0.958652	0.959088	0.95951	0.959931	0.960334	0.960761
0.87405	0.931735	0.942388	0.947157	0.948898	0.949889	0.950332	0.950418	0.950387	0.950296	0.950377	0.950315	0.950255	0.950322	0.950428	0.950505	0.950521	0.950564	0.950642	0.95073	0.950852	0.951012	0.951199	0.951369	0.951538	0.951683	0.951931	0.952175	0.952479	0.952735	0.953041	0.953363	0.953726	0.954021	0.954429	0.954766	0.9552	0.955555	0.955954	0.956391	0.956727	0.957154	0.957565	0.957965	0.958353	0.9588	0.959227	0.959658	0.960077	0.960501
0.872519	0.930619	0.94137	0.946201	0.947947	0.948977	0.949423	0.94954	0.949521	0.94945	0.949546	0.949512	0.949448	0.949547	0.94968	0.949767	0.949795	0.949854	0.949943	0.950051	0.950203	0.950355	0.950583	0.950753	0.950942	0.951113	0.951388	0.951629	0.951959	0.952222	0.952553	0.952892	0.953256	0.95358	0.953979	0.954355	0.954798	0.955178	0.955591	0.95603	0.956378	0.956807	0.957237	0.957657	0.958056	0.958509	0.958946	0.959393	0.95981	0.960238
0.871237	0.929518	0.940422	0.945257	0.947044	0.948076	0.948542	0.948678	0.948671	0.94862	0.948742	0.948704	0.948666	0.94879	0.948933	0.949033	0.949076	0.949145	0.949253	0.949392	0.949535	0.949728	0.949958	0.950146	0.950362	0.95056	0.950831	0.951099	0.951436	0.951725	0.952074	0.952413	0.952807	0.953122	0.953561	0.953946	0.954414	0.954809	0.955225	0.955676	0.956028	0.956475	0.956925	0.957358	0.957762	0.958224	0.958678	0.959123	0.959545	0.959984
0.869717	0.928501	0.939429	0.944323	0.946118	0.94717	0.947659	0.947808	0.947824	0.947798	0.947918	0.947906	0.947894	0.948027	0.948184	0.9483	0.948354	0.948441	0.948581	0.94871	0.948895	0.94909	0.949339	0.949555	0.949799	0.949993	0.950291	0.950566	0.950929	0.951235	0.951585	0.951954	0.95234	0.952695	0.953143	0.953553	0.954037	0.954434	0.954864	0.955318	0.955688	0.956157	0.956619	0.957057	0.957471	0.957951	0.958403	0.958853	0.959285	0.959726
0.869115	0.92762	0.938552	0.943439	0.94522	0.946308	0.946789	0.946969	0.947008	0.94698	0.947117	0.94713	0.947123	0.94727	0.947442	0.947569	0.947639	0.947759	0.947889	0.948062	0.948248	0.948461	0.948738	0.948982	0.949222	0.949443	0.949748	0.950048	0.950431	0.950738	0.951118	0.951479	0.951905	0.952269	0.952743	0.953169	0.953656	0.954067	0.9545	0.954974	0.955365	0.955846	0.956314	0.956761	0.957194	0.957672	0.958129	0.95859	0.959025	0.959461
0.867745	0.92657	0.937554	0.942483	0.9443	0.945398	0.945909	0.946115	0.946156	0.946153	0.946317	0.946336	0.946345	0.946509	0.946693	0.946841	0.946943	0.947054	0.947226	0.947401	0.947608	0.947847	0.948154	0.948394	0.948662	0.94889	0.949222	0.94954	0.949925	0.950261	0.950635	0.951036	0.951471	0.951861	0.952351	0.95278	0.953282	0.953697	0.954149	0.954644	0.955047	0.955535	0.956013	0.956478	0.95691	0.957393	0.957861	0.958325	0.958756	0.959229
0.866485	0.925535	0.936573	0.941556	0.943382	0.944515	0.945049	0.945258	0.945323	0.945347	0.945515	0.945552	0.945576	0.945752	0.945956	0.946138	0.946231	0.946384	0.946558	0.946754	0.946987	0.947255	0.947559	0.947828	0.948103	0.948357	0.948708	0.949028	0.949443	0.949773	0.950187	0.950598	0.95106	0.951465	0.951959	0.952402	0.952908	0.953342	0.953815	0.954324	0.954733	0.955231	0.955728	0.956192	0.956629	0.957124	0.957595	0.958054	0.958523	0.958976
0.865197	0.924446	0.935593	0.940593	0.942467	0.943624	0.944167	0.944401	0.944495	0.944523	0.944711	0.944763	0.944798	0.944995	0.945236	0.945409	0.945543	0.945698	0.945894	0.946117	0.946379	0.946645	0.946978	0.947255	0.947557	0.94783	0.948183	0.948533	0.948942	0.949312	0.949736	0.950174	0.950652	0.951062	0.95157	0.952018	0.952543	0.952999	0.953486	0.954001	0.954421	0.954938	0.955434	0.955904	0.956352	0.95685	0.957318	0.957815	0.958263	0.958733
0.863753	0.923412	0.934598	0.939662	0.941563	0.942734	0.943302	0.943567	0.943664	0.943712	0.943915	0.943978	0.944033	0.944268	0.944499	0.944714	0.944851	0.945029	0.94525	0.945503	0.945763	0.946059	0.9464	0.946704	0.947024	0.9473	0.947683	0.948028	0.948478	0.948858	0.949309	0.949763	0.950245	0.95067	0.951183	0.951651	0.952199	0.952667	0.953162	0.953687	0.954126	0.954642	0.955144	0.955626	0.956078	0.956572	0.957078	0.957555	0.958021	0.958493
0.862914	0.92233	0.933673	0.93876	0.940675	0.94185	0.94245	0.942716	0.942835	0.942898	0.94311	0.943191	0.943284	0.943509	0.943785	0.944004	0.944161	0.944366	0.944618	0.944869	0.945159	0.945461	0.945831	0.946154	0.946478	0.946784	0.947162	0.947547	0.948008	0.948415	0.948883	0.949343	0.94984	0.95027	0.950804	0.951294	0.951856	0.952332	0.952837	0.953383	0.953821	0.954343	0.954857	0.955344	0.955792	0.956325	0.95681	0.957306	0.957774	0.958264
0.861356	0.921264	0.932676	0.937812	0.939757	0.940971	0.941573	0.941867	0.942003	0.942075	0.94231	0.942429	0.942512	0.94278	0.943062	0.943304	0.943486	0.943723	0.943973	0.944254	0.944552	0.944883	0.945272	0.9456	0.945954	0.946255	0.946674	0.94707	0.947559	0.947983	0.948456	0.948931	0.949434	0.949884	0.950441	0.950945	0.951515	0.952002	0.952526	0.953072	0.953517	0.954052	0.95457	0.955053	0.95554	0.956053	0.956556	0.957055	0.957541	0.958028
0.860562	0.92037	0.931798	0.936902	0.938886	0.940093	0.940724	0.941033	0.941177	0.941265	0.941542	0.941648	0.941775	0.942048	0.94235	0.942621	0.942835	0.943069	0.94335	0.943638	0.943964	0.944316	0.944708	0.945068	0.945417	0.945759	0.946189	0.946613	0.94712	0.94755	0.948038	0.948519	0.949043	0.949516	0.950087	0.950599	0.95118	0.951688	0.952212	0.952765	0.953222	0.953762	0.954277	0.954799	0.955266	0.955798	0.956305	0.95682	0.957305	0.957808
0.859217	0.91933	0.930801	0.935975	0.937961	0.939209	0.93986	0.940179	0.940347	0.940478	0.940742	0.940892	0.941023	0.941321	0.94165	0.941955	0.942166	0.942432	0.94272	0.943038	0.943384	0.94374	0.944165	0.94452	0.944911	0.945263	0.945722	0.946163	0.946676	0.947121	0.947616	0.948118	0.948666	0.949153	0.949733	0.950256	0.950857	0.951366	0.951897	0.952464	0.952925	0.953462	0.954017	0.954519	0.955004	0.95554	0.956065	0.956579	0.957079	0.957584
0.858016	0.918294	0.929866	0.935044	0.937078	0.938344	0.939003	0.93935	0.939561	0.939676	0.939981	0.940135	0.940292	0.940615	0.940979	0.941282	0.941524	0.941796	0.942115	0.942452	0.942803	0.943191	0.943611	0.944009	0.94441	0.944791	0.945268	0.945714	0.946244	0.946696	0.947212	0.947738	0.9483	0.948796	0.949387	0.949931	0.950533	0.951049	0.951593	0.952165	0.952624	0.9532	0.953735	0.954256	0.954746	0.955299	0.955823	0.956353	0.956855	0.957362
0.856528	0.91726	0.928862	0.934121	0.93618	0.937457	0.938151	0.938544	0.938739	0.938893	0.939204	0.939386	0.939565	0.939924	0.940287	0.940623	0.940872	0.941175	0.941513	0.941856	0.942238	0.942623	0.943087	0.943494	0.943926	0.944324	0.944807	0.94527	0.945807	0.94628	0.94682	0.947361	0.947932	0.948439	0.949052	0.949597	0.950207	0.950736	0.951286	0.951855	0.952353	0.952911	0.953464	0.95399	0.954497	0.95505	0.955589	0.956122	0.956625	0.957134
0.855222	0.916158	0.927894	0.933193	0.935266	0.936571	0.937322	0.937697	0.93794	0.938099	0.938435	0.938642	0.938857	0.939214	0.939611	0.939955	0.940234	0.940559	0.940902	0.941278	0.941657	0.942085	0.94256	0.942998	0.943448	0.943853	0.944352	0.944823	0.945383	0.94588	0.946435	0.946984	0.947567	0.948096	0.94871	0.949263	0.949888	0.950423	0.95097	0.95158	0.952059	0.952636	0.953195	0.953739	0.954245	0.954815	0.955356	0.955891	0.956396	0.956905
0.853721	0.915087	0.926902	0.932232	0.934344	0.935717	0.93645	0.936876	0.937125	0.93731	0.93767	0.937916	0.938127	0.938521	0.938925	0.939301	0.939603	0.939933	0.940309	0.940682	0.941105	0.941544	0.942051	0.942507	0.942965	0.943386	0.943894	0.944388	0.944972	0.945484	0.946048	0.946609	0.947215	0.947746	0.948368	0.948935	0.949567	0.950099	0.950687	0.951277	0.951776	0.952359	0.952936	0.95348	0.954003	0.954575	0.955119	0.955656	0.956162	0.956675
0.852478	0.914085	0.925939	0.931316	0.933503	0.934851	0.935635	0.936067	0.93634	0.936548	0.936946	0.937187	0.937434	0.937832	0.938269	0.938669	0.938976	0.939339	0.939712	0.940129	0.940563	0.941034	0.941559	0.942025	0.942498	0.942928	0.943459	0.943976	0.944576	0.945097	0.945673	0.946258	0.946865	0.947404	0.948041	0.948615	0.949244	0.949817	0.950385	0.950997	0.951501	0.952103	0.95268	0.95324	0.953766	0.954341	0.954887	0.955425	0.955936	0.956465
0.851084	0.912973	0.924928	0.93042	0.932586	0.933993	0.934787	0.935247	0.935547	0.935795	0.93619	0.936468	0.936718	0.937151	0.937614	0.938019	0.938359	0.938721	0.939139	0.939567	0.940034	0.940523	0.941059	0.94154	0.942023	0.942476	0.943032	0.943565	0.944174	0.944706	0.945307	0.945893	0.94651	0.947063	0.947708	0.94828	0.94895	0.949504	0.950094	0.950711	0.951234	0.951836	0.952431	0.952994	0.953523	0.9541	0.954647	0.955191	0.955718	0.956247
0.849628	0.911862	0.923995	0.929475	0.931711	0.93313	0.933955	0.934442	0.934783	0.935027	0.93546	0.935742	0.936026	0.936485	0.936954	0.937394	0.937732	0.938139	0.938568	0.93903	0.939515	0.940015	0.940567	0.941058	0.941565	0.942043	0.942614	0.943157	0.943777	0.944335	0.944937	0.945532	0.946165	0.946726	0.947368	0.947981	0.948633	0.949208	0.949804	0.950441	0.950964	0.951584	0.952182	0.952748	0.95328	0.953858	0.954412	0.954971	0.955498	0.956027
0.848092	0.910893	0.923022	0.928593	0.930843	0.932293	0.933143	0.933674	0.93401	0.934292	0.934726	0.935042	0.935352	0.935817	0.936321	0.93676	0.937144	0.937561	0.938024	0.938505	0.939001	0.939517	0.94008	0.940595	0.941127	0.94162	0.942201	0.942754	0.943402	0.94396	0.944572	0.945183	0.945824	0.946383	0.947067	0.947661	0.948335	0.948917	0.949533	0.95017	0.950711	0.951334	0.951935	0.952505	0.953038	0.953622	0.954192	0.954752	0.955279	0.95581
0.847104	0.90989	0.922179	0.927742	0.929992	0.931483	0.932375	0.932895	0.933271	0.933549	0.934017	0.934363	0.934676	0.935179	0.935681	0.936166	0.936561	0.937011	0.937494	0.937988	0.938498	0.939026	0.939614	0.940154	0.940702	0.941204	0.941794	0.942376	0.943024	0.943593	0.944221	0.944841	0.945478	0.946078	0.946743	0.94736	0.948042	0.948643	0.94926	0.949916	0.95046	0.951087	0.951691	0.952262	0.952803	0.953404	0.953974	0.954533	0.955063	0.955594
0.845546	0.908879	0.921208	0.926806	0.92911	0.930657	0.931543	0.932112	0.932486	0.932802	0.933302	0.933654	0.934003	0.934506	0.935056	0.935555	0.935985	0.936455	0.936952	0.93746	0.937983	0.938537	0.939151	0.939708	0.940266	0.940777	0.941397	0.941979	0.942638	0.943223	0.94386	0.944477	0.945157	0.945739	0.946428	0.947053	0.947754	0.948357	0.948993	0.949652	0.950201	0.950831	0.951437	0.952016	0.952573	0.953175	0.953745	0.954308	0.954837	0.955365
0.844669	0.907943	0.920273	0.925941	0.928302	0.929837	0.930773	0.931334	0.931745	0.932094	0.932598	0.932987	0.933335	0.933885	0.934449	0.934983	0.935432	0.935917	0.936428	0.936949	0.937499	0.938077	0.938708	0.939274	0.939841	0.940382	0.941002	0.941595	0.942271	0.942866	0.9435	0.94416	0.94482	0.945426	0.946123	0.946768	0.947471	0.948093	0.948732	0.949396	0.949948	0.950579	0.951194	0.95179	0.952348	0.95295	0.953523	0.954085	0.954612	0.955128
0.843273	0.906925	0.919323	0.925088	0.927446	0.929039	0.929969	0.930574	0.931015	0.93137	0.93191	0.932299	0.932695	0.933257	0.933859	0.934413	0.934877	0.935377	0.935901	0.936449	0.937024	0.937619	0.938261	0.938836	0.939433	0.939975	0.940606	0.941216	0.941902	0.942494	0.943171	0.943812	0.944497	0.945111	0.945828	0.946475	0.947198	0.947824	0.948467	0.949135	0.949689	0.95033	0.950961	0.951558	0.952116	0.952721	0.953294	0.953855	0.954369	0.954886
0.841793	0.905884	0.918428	0.924202	0.926631	0.928215	0.929192	0.929832	0.930279	0.93067	0.931211	0.931649	0.932056	0.932658	0.93328	0.93385	0.934328	0.934842	0.935393	0.935967	0.936559	0.937165	0.937815	0.938422	0.939019	0.939572	0.940221	0.940842	0.941525	0.942159	0.942817	0.943483	0.944177	0.944811	0.945531	0.946197	0.946924	0.947555	0.948202	0.948872	0.949436	0.950094	0.950727	0.951323	0.951885	0.95249	0.953061	0.953609	0.954124	0.954642
0.840974	0.905023	0.917526	0.923383	0.925788	0.92742	0.928447	0.929087	0.929577	0.929965	0.930553	0.931006	0.931448	0.932072	0.932714	0.933296	0.933789	0.934331	0.934907	0.935498	0.936098	0.936711	0.937397	0.938003	0.938612	0.939183	0.939843	0.940459	0.941186	0.941801	0.942486	0.943161	0.943875	0.944512	0.945252	0.945923	0.946655	0.947289	0.947939	0.94862	0.949201	0.94986	0.950492	0.951094	0.951655	0.952257	0.952816	0.953365	0.953882	0.9544
0.83972	0.904012	0.916663	0.922513	0.924982	0.926656	0.92769	0.928371	0.928861	0.929297	0.929897	0.930389	0.930851	0.931493	0.932148	0.932746	0.933268	0.933835	0.934428	0.935029	0.935637	0.936284	0.93697	0.937588	0.938215	0.938797	0.939453	0.940113	0.940821	0.941461	0.942156	0.942852	0.943569	0.944225	0.94497	0.945646	0.946383	0.94702	0.947681	0.948379	0.948961	0.94962	0.950257	0.950858	0.951417	0.952007	0.952567	0.953118	0.953635	0.95415
0.838235	0.903021	0.915693	0.921643	0.924176	0.925862	0.926942	0.927625	0.928167	0.928617	0.929258	0.929771	0.930253	0.930908	0.931581	0.93221	0.932756	0.933341	0.933943	0.934551	0.935195	0.935842	0.936541	0.937177	0.937817	0.938394	0.939095	0.939735	0.940471	0.941121	0.941837	0.942536	0.943274	0.943935	0.944685	0.945366	0.946105	0.946754	0.947433	0.948133	0.948715	0.949379	0.950016	0.950614	0.951161	0.951753	0.952315	0.952866	0.95338	0.953894
0.837052	0.901987	0.914801	0.920845	0.923383	0.925119	0.926199	0.926935	0.927491	0.92798	0.928641	0.929177	0.929668	0.930341	0.931046	0.931699	0.932263	0.932856	0.933463	0.93411	0.934752	0.935412	0.93613	0.93678	0.937413	0.938035	0.938716	0.939383	0.94013	0.940801	0.94152	0.94224	0.942983	0.943649	0.944405	0.945088	0.94584	0.946507	0.947187	0.947887	0.948474	0.949138	0.949772	0.950359	0.950907	0.951501	0.952064	0.952611	0.953125	0.953639
0.835482	0.900932	0.913925	0.919994	0.9226	0.92434	0.925478	0.926231	0.92683	0.927341	0.928028	0.928571	0.929082	0.929789	0.930518	0.93119	0.931762	0.932359	0.933007	0.933651	0.934308	0.934987	0.935719	0.936363	0.937042	0.937643	0.938352	0.939031	0.939799	0.940474	0.941214	0.94194	0.942688	0.94336	0.944119	0.944815	0.945586	0.946254	0.946934	0.94764	0.948226	0.948887	0.94951	0.950098	0.950649	0.951244	0.951803	0.95235	0.952864	0.953362
0.834183	0.900126	0.913106	0.919253	0.921849	0.923643	0.924797	0.92559	0.926209	0.926745	0.927435	0.927998	0.928541	0.929271	0.930019	0.930697	0.93127	0.93191	0.932554	0.933212	0.933888	0.934581	0.935306	0.935995	0.936653	0.937283	0.938004	0.938704	0.939475	0.940172	0.940917	0.941648	0.942402	0.943077	0.94385	0.944564	0.945336	0.946005	0.946691	0.947396	0.947979	0.948628	0.949253	0.949844	0.950395	0.950986	0.951544	0.952092	0.952589	0.953088
0.833475	0.899259	0.912356	0.918482	0.921134	0.92295	0.924143	0.924958	0.925608	0.926142	0.926854	0.927451	0.928014	0.928762	0.929515	0.930194	0.930812	0.931447	0.932105	0.932783	0.933474	0.934159	0.934931	0.935597	0.936285	0.936927	0.937669	0.938373	0.939167	0.939869	0.94062	0.941356	0.942114	0.942803	0.943595	0.944311	0.945083	0.945758	0.946443	0.947145	0.947716	0.948367	0.948995	0.949586	0.950133	0.950724	0.951283	0.951813	0.952312	0.952817
0.832074	0.898336	0.911484	0.917708	0.920384	0.922256	0.923473	0.924322	0.924973	0.925531	0.926278	0.926898	0.927478	0.928234	0.928988	0.929714	0.930328	0.930978	0.931656	0.93235	0.933033	0.933765	0.934515	0.935212	0.935913	0.936576	0.937323	0.938049	0.938849	0.939556	0.940313	0.941054	0.941826	0.942534	0.943328	0.944045	0.944823	0.945497	0.946179	0.94687	0.947443	0.948098	0.948726	0.949313	0.949861	0.950452	0.950994	0.951526	0.952031	0.952536
0.831127	0.897423	0.910689	0.916958	0.919689	0.921586	0.922844	0.923687	0.924365	0.924959	0.925726	0.926363	0.926947	0.927701	0.928506	0.929226	0.929856	0.930525	0.93122	0.931904	0.932635	0.933344	0.934127	0.934837	0.935559	0.936227	0.936996	0.937728	0.938534	0.939248	0.940008	0.940765	0.941556	0.942266	0.94306	0.943783	0.944562	0.945232	0.945903	0.946595	0.947173	0.947827	0.948452	0.94904	0.949588	0.950162	0.950706	0.951244	0.951748	0.952256
0.829771	0.89653	0.909871	0.916233	0.918991	0.920936	0.922189	0.923061	0.923777	0.924391	0.925175	0.925817	0.926398	0.927204	0.928004	0.92874	0.92939	0.930077	0.930762	0.931495	0.932203	0.932944	0.933741	0.934473	0.9352	0.93589	0.936666	0.937403	0.938216	0.938933	0.939711	0.940486	0.94128	0.941991	0.942792	0.943514	0.944289	0.944948	0.945621	0.946319	0.946896	0.947547	0.948172	0.94876	0.949291	0.949867	0.950418	0.950956	0.951462	0.951955
0.828561	0.895686	0.90912	0.915527	0.918349	0.920274	0.921561	0.922476	0.923207	0.923838	0.924623	0.925259	0.925896	0.926693	0.927511	0.928268	0.928936	0.929611	0.930346	0.931054	0.931796	0.932552	0.933371	0.934108	0.934858	0.935554	0.936336	0.937081	0.937897	0.938632	0.939429	0.940206	0.941001	0.941718	0.942519	0.943237	0.944001	0.944663	0.945341	0.946038	0.946611	0.947263	0.947889	0.948459	0.948992	0.949575	0.950125	0.950666	0.951157	0.951658
0.827659	0.894861	0.908377	0.914881	0.917665	0.919634	0.920969	0.921896	0.922644	0.923272	0.924047	0.924745	0.92537	0.926186	0.927026	0.927803	0.928457	0.929183	0.929891	0.930635	0.931392	0.93217	0.932995	0.933756	0.934513	0.935214	0.936004	0.936752	0.937588	0.938342	0.939141	0.939919	0.940721	0.941437	0.942233	0.942941	0.943708	0.944375	0.945052	0.945746	0.946319	0.946972	0.94758	0.948153	0.948692	0.949275	0.949827	0.950353	0.950853	0.951343
[truncated: 50 more columns]

## Sheet: Cont8RELAX
0.967875	0.971861	0.966404	0.959804	0.952025	0.944389	0.937037	0.930216	0.924075	0.91845	0.913377	0.909034	0.904847	0.901173	0.897477	0.893988	0.890503	0.887243	0.88393	0.88064	0.877587	0.874564	0.871555	0.86876	0.86591	0.863086	0.860113	0.85724	0.854388	0.851397	0.848403	0.845336	0.842187	0.838937	0.835558	0.83215	0.828752	0.82527	0.821859	0.818459	0.815064	0.811783	0.808583	0.805345	0.802253	0.79919	0.796333	0.793605	0.79093	0.788563
0.971649	0.971871	0.965278	0.957523	0.949342	0.941549	0.934273	0.927711	0.921815	0.916517	0.911891	0.907723	0.903904	0.900326	0.896807	0.893397	0.890075	0.886841	0.883582	0.880437	0.877431	0.874442	0.871554	0.868749	0.865928	0.863031	0.860117	0.857263	0.854339	0.85135	0.848319	0.845183	0.841974	0.838644	0.835241	0.831821	0.828361	0.824893	0.821477	0.818072	0.81473	0.811483	0.808266	0.805105	0.80204	0.799063	0.796268	0.793571	0.791047	0.788848
0.965911	0.965039	0.957593	0.94947	0.941271	0.933648	0.926722	0.920515	0.915016	0.910198	0.90589	0.90209	0.898485	0.895067	0.891692	0.888438	0.885207	0.882038	0.878913	0.875868	0.872918	0.870038	0.867212	0.86444	0.861593	0.85873	0.855861	0.852971	0.850037	0.847029	0.84394	0.840764	0.837491	0.83412	0.8307	0.827237	0.823771	0.820309	0.816891	0.813521	0.810222	0.806979	0.80381	0.800695	0.797693	0.794783	0.792039	0.789461	0.787097	0.785178
0.958876	0.956867	0.949053	0.940865	0.932859	0.925596	0.919063	0.913281	0.908271	0.903817	0.899904	0.896339	0.89293	0.889659	0.886441	0.883283	0.880138	0.877081	0.874054	0.871087	0.868234	0.865419	0.862643	0.859848	0.857028	0.854196	0.851312	0.848411	0.845452	0.842396	0.839263	0.836022	0.832701	0.829305	0.825848	0.822378	0.818914	0.815459	0.812074	0.808748	0.80547	0.802279	0.799157	0.796111	0.793171	0.790331	0.787697	0.785258	0.783138	0.781489
0.950452	0.948081	0.940236	0.932245	0.924619	0.917776	0.91169	0.906417	0.901803	0.897765	0.894126	0.890767	0.887525	0.884402	0.881289	0.878219	0.875181	0.872215	0.869268	0.866396	0.863606	0.860845	0.858064	0.85529	0.852495	0.849648	0.846757	0.843831	0.840819	0.837718	0.834519	0.831225	0.827873	0.82444	0.820974	0.817507	0.81405	0.810628	0.807286	0.803988	0.800767	0.797634	0.794578	0.791598	0.788726	0.785995	0.783483	0.78126	0.779382	0.777992
0.942023	0.939492	0.93183	0.924188	0.916984	0.910588	0.905018	0.90016	0.895972	0.89223	0.888819	0.885632	0.882544	0.879519	0.876495	0.873523	0.870574	0.867682	0.864822	0.862017	0.859279	0.856519	0.85376	0.851002	0.848191	0.845332	0.842419	0.839438	0.836377	0.83321	0.829952	0.826623	0.823232	0.819783	0.816319	0.81286	0.809432	0.806054	0.802743	0.799504	0.796346	0.793275	0.790284	0.787373	0.784602	0.781981	0.779662	0.777651	0.776013	0.774848
0.933695	0.931304	0.923981	0.916737	0.909975	0.904096	0.898951	0.894529	0.89065	0.887149	0.883923	0.880886	0.877899	0.874958	0.872025	0.869134	0.866256	0.863442	0.860646	0.857894	0.855161	0.852422	0.849678	0.8469	0.844074	0.841189	0.838222	0.835189	0.832059	0.82883	0.825534	0.822164	0.818753	0.815301	0.811843	0.808411	0.805023	0.80168	0.798427	0.795253	0.792158	0.789148	0.786223	0.78341	0.780737	0.778285	0.776152	0.774357	0.772941	0.771882
0.925834	0.923695	0.916741	0.909893	0.903635	0.898173	0.893463	0.889353	0.885722	0.882412	0.87934	0.8764	0.873495	0.870631	0.867772	0.864947	0.862138	0.85938	0.856637	0.853895	0.85118	0.848454	0.845692	0.842892	0.840036	0.837092	0.834073	0.830967	0.82777	0.824501	0.821161	0.817767	0.814352	0.810905	0.807474	0.804081	0.80073	0.797448	0.794263	0.791153	0.788122	0.785179	0.782349	0.779629	0.77711	0.774821	0.772882	0.771297	0.770003	0.769053
0.918462	0.916639	0.910048	0.903681	0.897826	0.892794	0.888395	0.884537	0.881098	0.877945	0.874971	0.872109	0.869274	0.866475	0.863677	0.860912	0.858157	0.855446	0.852715	0.849994	0.847289	0.844544	0.841759	0.838925	0.836007	0.833007	0.829915	0.826738	0.823496	0.820183	0.816816	0.813415	0.810003	0.806578	0.803185	0.799829	0.796539	0.793327	0.790207	0.787162	0.784198	0.781347	0.778603	0.776027	0.77365	0.771532	0.76979	0.768332	0.767161	0.766256
0.911585	0.910029	0.903908	0.897916	0.892477	0.887745	0.883596	0.87993	0.876649	0.873594	0.870698	0.867897	0.865124	0.862379	0.859634	0.856916	0.854208	0.85151	0.848799	0.846089	0.843366	0.840597	0.837776	0.834874	0.831896	0.828818	0.825653	0.822431	0.819144	0.815802	0.812426	0.809028	0.805639	0.802252	0.798899	0.795606	0.792388	0.789245	0.786194	0.783218	0.780348	0.777576	0.77497	0.772522	0.770299	0.768363	0.766748	0.765418	0.764314	0.763406
0.905074	0.903983	0.898198	0.8926	0.887443	0.882949	0.878987	0.875478	0.872296	0.869318	0.866481	0.863734	0.861013	0.858311	0.85561	0.852936	0.850243	0.847565	0.844865	0.842141	0.839393	0.836587	0.833698	0.830732	0.827674	0.824519	0.821307	0.818039	0.81472	0.811369	0.807995	0.804617	0.801264	0.797917	0.794627	0.791409	0.788262	0.78519	0.78221	0.779328	0.776535	0.773892	0.771402	0.769091	0.767037	0.765228	0.763742	0.76249	0.761407	0.760496
0.899113	0.898298	0.892871	0.887515	0.882582	0.878262	0.874457	0.871047	0.86794	0.865018	0.862236	0.859537	0.856855	0.854188	0.851531	0.848875	0.846203	0.843536	0.840825	0.838077	0.83529	0.832413	0.829457	0.826405	0.823265	0.820064	0.81681	0.813511	0.810185	0.806839	0.803487	0.800147	0.796839	0.79356	0.790352	0.787208	0.784139	0.781144	0.778262	0.775459	0.772795	0.770255	0.76789	0.765739	0.763806	0.762127	0.760727	0.759514	0.758453	0.757537
0.893313	0.892886	0.887672	0.882527	0.877757	0.873597	0.869892	0.86656	0.863508	0.860644	0.857913	0.855249	0.852597	0.849976	0.847341	0.844708	0.84205	0.839375	0.836642	0.833857	0.830998	0.828053	0.82501	0.821871	0.818686	0.815444	0.812159	0.808856	0.805537	0.802214	0.798902	0.795611	0.792374	0.789181	0.78605	0.782989	0.78	0.77711	0.774307	0.771633	0.769065	0.766638	0.764422	0.762388	0.760582	0.758996	0.75765	0.756475	0.755428	0.75453
0.887869	0.887605	0.882581	0.877577	0.872965	0.868902	0.865274	0.861998	0.859008	0.856198	0.853501	0.850864	0.848261	0.845666	0.843058	0.84044	0.837781	0.835084	0.832315	0.829461	0.826532	0.823497	0.820365	0.81718	0.813957	0.810684	0.807399	0.804104	0.80081	0.79753	0.79427	0.791053	0.787907	0.784795	0.781752	0.778775	0.775896	0.773087	0.770415	0.767831	0.765367	0.763079	0.760975	0.759064	0.757354	0.755835	0.754541	0.753393	0.752379	0.751511
0.882327	0.882329	0.877436	0.872604	0.868092	0.864107	0.860536	0.857331	0.854402	0.851629	0.848957	0.846372	0.843802	0.841238	0.838648	0.836035	0.833358	0.830626	0.827789	0.824865	0.821844	0.818719	0.815544	0.812323	0.80907	0.8058	0.80253	0.799262	0.796015	0.792792	0.789611	0.786489	0.783429	0.780411	0.777457	0.774596	0.771801	0.769129	0.766543	0.764056	0.761724	0.759541	0.757557	0.755743	0.754108	0.752656	0.751401	0.750296	0.749326	0.748447
0.876984	0.87707	0.872356	0.867612	0.863171	0.859236	0.855743	0.852604	0.849712	0.846959	0.844345	0.841799	0.839263	0.836721	0.834142	0.831513	0.828803	0.826004	0.823096	0.820081	0.816967	0.8138	0.810593	0.807342	0.804097	0.800846	0.797607	0.794389	0.791204	0.788065	0.784985	0.781954	0.778993	0.776069	0.773237	0.770464	0.767811	0.765223	0.762728	0.760368	0.758137	0.756069	0.754182	0.752448	0.750889	0.749488	0.748285	0.747234	0.746264	0.745408
0.871479	0.87184	0.867212	0.862534	0.858141	0.854294	0.850874	0.847777	0.844905	0.842218	0.83965	0.837145	0.834634	0.832112	0.829521	0.82686	0.824088	0.821218	0.81822	0.815111	0.811958	0.808763	0.805528	0.802287	0.799064	0.795845	0.79266	0.789508	0.78641	0.783377	0.780392	0.777467	0.774603	0.771807	0.769065	0.766438	0.763867	0.761368	0.758994	0.756732	0.754611	0.75264	0.750835	0.749184	0.747684	0.746344	0.745205	0.744164	0.743226	0.742395
0.866268	0.866652	0.862049	0.857399	0.853098	0.849327	0.845948	0.842865	0.840065	0.837432	0.834909	0.832432	0.829949	0.827417	0.824797	0.822075	0.819232	0.81627	0.813176	0.810034	0.806856	0.803635	0.800416	0.7972	0.794013	0.790851	0.787738	0.784679	0.781692	0.778759	0.775885	0.773062	0.770333	0.76763	0.76504	0.762493	0.760009	0.757629	0.755349	0.753193	0.751167	0.74928	0.747564	0.745978	0.744545	0.74328	0.742158	0.741155	0.740247	0.739427
0.860847	0.861291	0.856725	0.852188	0.847979	0.844255	0.84089	0.837892	0.835157	0.832577	0.830089	0.827649	0.825162	0.822605	0.819929	0.817137	0.814204	0.811147	0.808024	0.804862	0.80166	0.798459	0.795269	0.792091	0.788963	0.785878	0.782861	0.779918	0.777035	0.774219	0.771451	0.768769	0.766135	0.76359	0.761079	0.758615	0.756248	0.753959	0.751782	0.749719	0.74778	0.745987	0.744339	0.742825	0.741474	0.740235	0.739158	0.738189	0.737301	0.736506
0.855308	0.855821	0.851397	0.846962	0.842802	0.839086	0.835818	0.832894	0.83022	0.827679	0.825237	0.822797	0.820286	0.817679	0.814935	0.812054	0.809027	0.805945	0.802806	0.799625	0.796447	0.79328	0.790131	0.787015	0.783968	0.780984	0.778088	0.775253	0.772492	0.769787	0.767167	0.764583	0.762111	0.759646	0.757215	0.754867	0.752588	0.7504	0.748314	0.746339	0.744497	0.742776	0.741203	0.739776	0.738456	0.73727	0.736232	0.735289	0.73443	0.73363
0.849679	0.850422	0.846106	0.841712	0.837543	0.833936	0.83075	0.827893	0.825261	0.822775	0.820335	0.817874	0.815315	0.81264	0.809808	0.806832	0.803786	0.800693	0.79754	0.794391	0.791252	0.78813	0.785047	0.782016	0.779076	0.776217	0.773434	0.770729	0.768084	0.765532	0.763015	0.760602	0.758208	0.755823	0.753506	0.751243	0.749062	0.746964	0.744966	0.743091	0.741322	0.73968	0.738198	0.736807	0.735545	0.734403	0.733396	0.732485	0.731626	0.7308
0.844335	0.84515	0.840835	0.83639	0.83234	0.828821	0.825706	0.822892	0.820322	0.817839	0.815377	0.81287	0.810243	0.807481	0.804553	0.801563	0.798515	0.795412	0.792299	0.789196	0.786107	0.783056	0.780065	0.777145	0.774336	0.771596	0.768949	0.766364	0.763881	0.761436	0.759097	0.756764	0.754448	0.752176	0.749943	0.747775	0.745683	0.743673	0.741776	0.739975	0.738287	0.736739	0.735297	0.733967	0.732751	0.731648	0.730675	0.729768	0.728886	0.728055
0.83895	0.839769	0.835376	0.83108	0.827132	0.823694	0.820627	0.817886	0.815322	0.812819	0.810315	0.807742	0.805028	0.802174	0.79924	0.796255	0.793204	0.790149	0.787089	0.784043	0.78103	0.778075	0.7752	0.772416	0.76973	0.767132	0.764611	0.762194	0.759822	0.757563	0.755306	0.753051	0.750846	0.748656	0.746516	0.744435	0.74243	0.740523	0.738702	0.736982	0.735392	0.733887	0.732508	0.731227	0.730055	0.728989	0.728025	0.727097	0.726214	0.725357
0.833401	0.834134	0.82995	0.825778	0.821923	0.818538	0.815557	0.812824	0.810242	0.807699	0.805128	0.802472	0.799667	0.796817	0.793898	0.790915	0.787923	0.78493	0.781933	0.77897	0.77606	0.773228	0.770495	0.767838	0.765301	0.762833	0.760488	0.758187	0.756009	0.753833	0.751654	0.749511	0.747387	0.745288	0.743233	0.741239	0.739338	0.737506	0.735767	0.734147	0.732602	0.731164	0.729834	0.728601	0.727469	0.726416	0.725434	0.724508	0.723601	0.722719
0.827527	0.82863	0.824599	0.820528	0.816724	0.813435	0.810459	0.807704	0.805082	0.80247	0.799816	0.79707	0.794278	0.791454	0.788547	0.785634	0.782714	0.779792	0.776886	0.774034	0.771252	0.768569	0.765969	0.763468	0.761066	0.758781	0.756556	0.754458	0.752364	0.750267	0.748201	0.746139	0.744102	0.742087	0.740118	0.738228	0.736403	0.734654	0.733016	0.731441	0.729964	0.728576	0.727298	0.726105	0.72499	0.723923	0.722945	0.721996	0.721066	0.720139
0.822329	0.823474	0.819478	0.815409	0.811694	0.808385	0.805368	0.80256	0.799856	0.797152	0.794401	0.791681	0.788927	0.786127	0.783305	0.780478	0.777641	0.774818	0.772033	0.769319	0.766695	0.76415	0.761714	0.759353	0.757143	0.754983	0.752972	0.750959	0.748945	0.746962	0.744975	0.742998	0.741042	0.739111	0.737247	0.735432	0.733687	0.73204	0.730447	0.728941	0.727512	0.726178	0.72494	0.723765	0.722637	0.721577	0.720577	0.719606	0.71863	0.717692
0.817061	0.818264	0.814266	0.810306	0.806564	0.803209	0.80014	0.797246	0.794451	0.791653	0.788941	0.786274	0.783556	0.780859	0.778137	0.775405	0.772677	0.769984	0.767346	0.764799	0.76232	0.759946	0.757654	0.755494	0.753413	0.751476	0.749552	0.747621	0.745722	0.743816	0.741913	0.740016	0.738142	0.736317	0.734526	0.732792	0.73115	0.729547	0.728023	0.726565	0.725193	0.723899	0.722681	0.721494	0.720376	0.719297	0.718275	0.717258	0.716271	0.715338
0.811764	0.812959	0.809105	0.805103	0.801306	0.797895	0.794735	0.791749	0.78886	0.786118	0.783477	0.780862	0.778266	0.775687	0.773075	0.770462	0.767877	0.765341	0.76288	0.760484	0.758183	0.755959	0.753876	0.751848	0.75	0.748154	0.74631	0.744496	0.742674	0.740851	0.739026	0.73721	0.735442	0.733689	0.731978	0.730346	0.728747	0.727214	0.725737	0.724337	0.723004	0.721733	0.720503	0.719328	0.718191	0.717093	0.716026	0.714997	0.714015	0.713107
0.806308	0.807754	0.803828	0.799754	0.795893	0.792385	0.789132	0.786054	0.783241	0.78059	0.778018	0.775549	0.773091	0.77064	0.768161	0.765703	0.763288	0.76094	0.758637	0.756429	0.754282	0.752276	0.750329	0.748546	0.746789	0.745025	0.7433	0.741562	0.739821	0.738074	0.736329	0.734618	0.73292	0.731245	0.729636	0.728047	0.726517	0.725028	0.72361	0.722249	0.720939	0.719656	0.718439	0.717246	0.716091	0.714948	0.713869	0.712843	0.711885	0.710993
0.801252	0.802464	0.798418	0.79426	0.790286	0.78668	0.783333	0.780355	0.77766	0.775098	0.772698	0.770391	0.76808	0.765779	0.763471	0.761196	0.758983	0.756801	0.754695	0.752646	0.750726	0.748859	0.747169	0.745477	0.743803	0.742159	0.740507	0.738849	0.737182	0.735512	0.73387	0.732228	0.730606	0.729032	0.727464	0.725942	0.724455	0.723024	0.721643	0.720304	0.718982	0.717712	0.716477	0.715266	0.714064	0.71291	0.711831	0.710828	0.709884	0.708981
0.795626	0.796796	0.792703	0.788445	0.784385	0.780698	0.777488	0.77466	0.772079	0.769721	0.767511	0.765376	0.763232	0.761121	0.759013	0.756954	0.754916	0.75294	0.750999	0.749186	0.747409	0.745809	0.74421	0.742602	0.741049	0.739478	0.737905	0.736318	0.734726	0.733159	0.731584	0.730015	0.728494	0.726959	0.725457	0.723975	0.722546	0.721151	0.719791	0.718439	0.717131	0.715843	0.71459	0.713332	0.712119	0.710963	0.709907	0.708916	0.707958	0.707056
0.7898	0.790945	0.786745	0.782402	0.778265	0.77476	0.77174	0.769053	0.766714	0.764576	0.762562	0.760615	0.758681	0.756787	0.754912	0.753036	0.751213	0.749407	0.747711	0.746043	0.744544	0.743033	0.741516	0.740031	0.738548	0.737052	0.735546	0.734031	0.732541	0.731036	0.729531	0.728062	0.726576	0.725104	0.723639	0.722214	0.720817	0.719442	0.718066	0.716728	0.715399	0.714093	0.712789	0.711519	0.710302	0.709168	0.70812	0.707112	0.70615	0.705255
0.783818	0.784843	0.780561	0.776146	0.772252	0.768988	0.766142	0.76374	0.761655	0.759739	0.757931	0.756215	0.754514	0.752873	0.751188	0.749536	0.747888	0.746335	0.744784	0.743403	0.741989	0.740556	0.73916	0.737742	0.736329	0.734896	0.733458	0.732042	0.730609	0.72917	0.727763	0.726323	0.724897	0.723457	0.722047	0.72065	0.71927	0.717875	0.716512	0.71515	0.713801	0.712442	0.711124	0.709846	0.708649	0.70752	0.706452	0.705434	0.704477	0.703579
0.777499	0.778491	0.774157	0.77008	0.766493	0.76344	0.760931	0.758818	0.756981	0.75529	0.753732	0.752268	0.750836	0.749391	0.747938	0.746462	0.745076	0.743665	0.74241	0.741108	0.739764	0.73845	0.737114	0.73576	0.734405	0.733034	0.731691	0.730325	0.728953	0.727609	0.726224	0.724841	0.723441	0.722053	0.720666	0.719284	0.717879	0.716493	0.715103	0.713718	0.712313	0.710937	0.709607	0.708347	0.707152	0.705997	0.704915	0.703898	0.702934	0.702031
0.771032	0.771985	0.768147	0.76446	0.761114	0.758451	0.756264	0.754418	0.752817	0.751391	0.750098	0.748917	0.747683	0.746475	0.745196	0.743987	0.742735	0.741629	0.74044	0.739198	0.737967	0.736703	0.735423	0.734118	0.732816	0.731535	0.730235	0.728923	0.727641	0.726312	0.724978	0.723614	0.722262	0.720891	0.719513	0.7181	0.716701	0.715284	0.713866	0.71242	0.710994	0.709602	0.708287	0.707023	0.705797	0.704622	0.703536	0.70251	0.701537	0.700607
0.764418	0.766196	0.762841	0.759394	0.756483	0.754163	0.75225	0.750638	0.749309	0.748153	0.747151	0.746163	0.745166	0.744125	0.743116	0.74203	0.741087	0.740031	0.738887	0.737747	0.736554	0.735334	0.734092	0.732831	0.731612	0.730364	0.72911	0.727882	0.726606	0.725321	0.723998	0.722676	0.721334	0.719967	0.718552	0.717139	0.715703	0.714253	0.712769	0.711297	0.709849	0.708469	0.707146	0.705845	0.704592	0.70341	0.70231	0.701272	0.70027	0.699353
0.759614	0.761691	0.758409	0.75539	0.752798	0.750721	0.749011	0.747659	0.74659	0.745724	0.744897	0.744139	0.743292	0.742518	0.741613	0.740839	0.739922	0.73889	0.737835	0.736715	0.735552	0.734356	0.733145	0.731957	0.730759	0.729546	0.728369	0.727136	0.725896	0.724612	0.723325	0.722004	0.720659	0.719247	0.717826	0.71637	0.714895	0.713372	0.711856	0.710357	0.708917	0.707523	0.706156	0.704822	0.703557	0.702357	0.701241	0.700169	0.699179	0.698223
0.755386	0.757405	0.754645	0.751964	0.74961	0.74773	0.746288	0.745199	0.744429	0.743731	0.743134	0.742519	0.741942	0.741261	0.740672	0.739906	0.738998	0.738045	0.736999	0.735898	0.73475	0.733577	0.732432	0.731259	0.73009	0.728949	0.72776	0.726557	0.725312	0.72406	0.722769	0.721441	0.720046	0.718624	0.717156	0.715659	0.714106	0.712549	0.711003	0.709509	0.708052	0.70661	0.705206	0.703858	0.702572	0.701354	0.700204	0.699144	0.698115	0.697157
0.750998	0.753817	0.751437	0.74899	0.746823	0.745218	0.744047	0.743268	0.742659	0.74219	0.741729	0.741388	0.740892	0.740531	0.739933	0.73916	0.738322	0.737366	0.736329	0.735234	0.7341	0.732989	0.731851	0.7307	0.7296	0.72844	0.727277	0.726065	0.724847	0.723586	0.722284	0.720901	0.719494	0.718022	0.71651	0.714932	0.713343	0.711753	0.71021	0.708697	0.707189	0.705706	0.704285	0.702914	0.701609	0.700357	0.699219	0.698121	0.69709	0.696117
0.748227	0.751185	0.748914	0.746577	0.744663	0.743316	0.742452	0.74181	0.741422	0.741072	0.740884	0.740605	0.740432	0.740037	0.73941	0.738694	0.737836	0.736876	0.735833	0.734742	0.733664	0.732551	0.731429	0.730341	0.729213	0.728073	0.726893	0.725704	0.724472	0.723196	0.721833	0.720434	0.718973	0.717453	0.715857	0.71424	0.712614	0.711025	0.70946	0.707892	0.706338	0.704836	0.703391	0.701998	0.700658	0.699419	0.698243	0.697142	0.696097	0.695144
0.745649	0.748685	0.746523	0.744474	0.74284	0.741826	0.741095	0.74068	0.740405	0.740339	0.740202	0.740254	0.74003	0.73959	0.73901	0.738264	0.737394	0.736421	0.735376	0.734338	0.733252	0.73215	0.73109	0.729969	0.728859	0.727699	0.72654	0.725334	0.724083	0.722743	0.721363	0.719908	0.718398	0.716792	0.715155	0.713499	0.711874	0.710261	0.708639	0.707024	0.705451	0.703923	0.702455	0.701028	0.699702	0.698426	0.697249	0.696136	0.695111	0.69413
0.743136	0.746286	0.744479	0.742739	0.741468	0.740576	0.740078	0.739768	0.739788	0.739758	0.739965	0.739943	0.739656	0.739253	0.738632	0.737864	0.736973	0.735992	0.734997	0.733946	0.732868	0.731826	0.730728	0.729622	0.728487	0.727346	0.726167	0.724939	0.723622	0.722264	0.720824	0.719319	0.717721	0.716073	0.714396	0.712741	0.71109	0.709419	0.707747	0.706111	0.704511	0.70296	0.701459	0.700047	0.698686	0.69741	0.696222	0.69513	0.69408	0.693102
0.740759	0.744372	0.742902	0.741551	0.740372	0.739713	0.739302	0.739296	0.739332	0.739658	0.739764	0.739657	0.739395	0.738935	0.73828	0.737483	0.736577	0.735642	0.734629	0.733581	0.73256	0.731475	0.730388	0.729254	0.728135	0.726971	0.725768	0.72447	0.723133	0.721712	0.720221	0.718625	0.716984	0.715295	0.713617	0.711935	0.710224	0.708501	0.706808	0.705144	0.703521	0.701937	0.700451	0.699005	0.697646	0.696361	0.695195	0.694079	0.693034	0.692038
0.739222	0.743094	0.742011	0.740674	0.739713	0.739107	0.739008	0.738988	0.739393	0.739583	0.739575	0.739478	0.739141	0.738634	0.737938	0.737118	0.736254	0.735295	0.73428	0.733288	0.732218	0.731141	0.730022	0.7289	0.727756	0.726564	0.725287	0.723966	0.722564	0.72109	0.719505	0.717865	0.716181	0.71449	0.712784	0.71104	0.709275	0.707529	0.705807	0.704119	0.702464	0.700895	0.699377	0.697934	0.696567	0.695307	0.694119	0.693009	0.691947	0.690938
0.738075	0.742389	0.741221	0.740104	0.739166	0.738894	0.738753	0.739126	0.73936	0.739412	0.739404	0.739217	0.738823	0.738266	0.737543	0.736764	0.735873	0.734909	0.733949	0.732904	0.731841	0.730729	0.729621	0.728472	0.727299	0.726031	0.72473	0.723344	0.721886	0.720318	0.718688	0.717004	0.715318	0.713598	0.71183	0.71003	0.708243	0.706468	0.704722	0.703002	0.701363	0.699765	0.69825	0.696802	0.69546	0.69418	0.693001	0.691876	0.690803	0.689786
0.737669	0.741634	0.740704	0.739572	0.739004	0.738657	0.738942	0.739105	0.739175	0.739216	0.739104	0.738849	0.738399	0.737811	0.73713	0.736321	0.735424	0.734516	0.733501	0.732462	0.731363	0.730262	0.729126	0.727946	0.726694	0.725402	0.724035	0.722592	0.72104	0.719426	0.717753	0.716067	0.714352	0.712569	0.710745	0.708922	0.707106	0.705307	0.703531	0.701828	0.700161	0.698569	0.69705	0.695629	0.694271	0.693002	0.691809	0.690676	0.689595	0.688585
0.736441	0.740914	0.739987	0.739321	0.738659	0.738797	0.738836	0.738814	0.73887	0.738799	0.738616	0.738303	0.737823	0.737281	0.736571	0.735757	0.73492	0.733957	0.73295	0.731876	0.730789	0.72966	0.728494	0.727236	0.72596	0.724602	0.723179	0.721642	0.720046	0.718389	0.716715	0.715001	0.713224	0.711385	0.709538	0.707688	0.705849	0.704021	0.702263	0.700535	0.698875	0.697281	0.695791	0.694356	0.693012	0.691733	0.690533	0.689394	0.688323	0.687359
0.736112	0.740328	0.739939	0.739075	0.738952	0.738761	0.738566	0.738514	0.738436	0.738279	0.738028	0.73768	0.737247	0.736673	0.735957	0.735204	0.734309	0.733353	0.732308	0.731246	0.730129	0.728969	0.727722	0.726439	0.725095	0.72368	0.722162	0.720581	0.718941	0.717284	0.715582	0.713805	0.711971	0.71011	0.708235	0.706361	0.704494	0.702685	0.700904	0.699184	0.697524	0.69596	0.694459	0.69304	0.691687	0.690403	0.6892	0.688072	0.687047	0.686141
0.73514	0.740267	0.73958	0.739376	0.738838	0.738372	0.738144	0.737947	0.737779	0.737554	0.73727	0.736977	0.736513	0.735937	0.735287	0.734477	0.733591	0.732599	0.731569	0.730479	0.729331	0.72809	0.726819	0.725468	0.724069	0.722559	0.720997	0.719373	0.717735	0.716051	0.714286	0.712453	0.710597	0.70871	0.706813	0.704912	0.703065	0.701235	0.699463	0.697745	0.696117	0.694545	0.693062	0.691636	0.690281	0.688997	0.687806	0.686724	0.685759	0.684904
0.735895	0.740096	0.740191	0.739361	0.738456	0.737934	0.737532	0.73723	0.736985	0.736724	0.736498	0.736173	0.735707	0.735201	0.734492	0.733692	0.732769	0.731792	0.730732	0.729611	0.728381	0.727116	0.725776	0.724368	0.722873	0.721319	0.719715	0.718094	0.716428	0.714681	0.712861	0.711006	0.709124	0.707214	0.705291	0.703412	0.701545	0.699725	0.697957	0.696272	0.694638	0.693086	0.691598	0.690172	0.688818	0.687548	0.686405	0.685383	0.684469	0.683675
0.734729	0.740471	0.739788	0.738581	0.737668	0.736989	0.736503	0.736144	0.735883	0.735702	0.735458	0.735143	0.734762	0.734205	0.733515	0.732684	0.731783	0.730782	0.729697	0.728496	0.727246	0.725915	0.724522	0.723021	0.721485	0.719892	0.718294	0.716648	0.714923	0.713122	0.711283	0.709404	0.707501	0.705568	0.703669	0.701772	0.699917	0.698103	0.69637	0.694682	0.693071	0.691516	0.690031	0.688609	0.687272	0.68605	0.684968	0.683998	0.683146	0.682419
0.736688	0.740361	0.739046	0.737798	0.736681	0.7359	0.735347	0.734971	0.734798	0.734598	0.734367	0.734143	0.733708	0.733171	0.732449	0.731642	0.730717	0.729689	0.728522	0.727301	0.725984	0.724598	0.72311	0.721568	0.719994	0.718407	0.716785	0.715079	0.7133	0.711481	0.709618	0.707719	0.705793	0.703884	0.701968	0.700084	0.698237	0.696459	0.694724	0.693061	0.691449	0.689899	0.68842	0.687015	0.685727	0.684566	0.683537	0.68263	0.681845	0.681204
0.734712	0.738372	0.737365	0.736072	0.734965	0.734197	0.733691	0.733457	0.733303	0.733147	0.733035	0.732778	0.732383	0.73183	0.731146	0.730326	0.729385	0.728284	0.727106	0.725826	0.724461	0.722987	0.721464	0.71989	0.718326	0.716722	0.715045	0.71329	0.711497	0.709658	0.707778	0.70586	0.703961	0.702038	0.700138	0.698265	0.696455	0.694679	0.692971	0.69131	0.689705	0.688165	0.686705	0.685352	0.684126	0.68302	0.682054	0.681215	0.680517	0.67994
0.732658	0.736784	0.735665	0.734364	0.73326	0.732537	0.732186	0.731966	0.731855	0.731825	0.731673	0.731456	0.731039	0.730525	0.729826	0.728987	0.727968	0.726854	0.725612	0.724282	0.722825	0.721315	0.719758	0.718195	0.716613	0.714952	0.713225	0.711456	0.709642	0.707785	0.705886	0.703995	0.702083	0.700176	0.698287	0.696452	0.694645	0.692897	0.691192	0.68954	0.687946	0.686426	0.685018	0.683726	0.682556	0.681513	0.680615	0.679863	0.67923	0.678749
0.731494	0.735208	0.734016	0.73269	0.731622	0.731067	0.73072	0.730539	0.730559	0.73048	0.730366	0.730121	0.729744	0.729209	0.728488	0.727566	0.726531	0.72535	0.724055	0.722629	0.721133	0.719587	0.718042	0.716459	0.714819	0.713107	0.711365	0.709574	0.707742	0.705866	0.703994	0.70209	0.700194	0.698299	0.696448	0.694617	0.69284	0.691096	0.689401	0.68776	0.686187	0.68472	0.683372	0.682137	0.681029	0.680054	0.679243	0.678557	0.67802	0.677562
0.72946	0.733261	0.732113	0.730871	0.730023	0.729484	0.72919	0.72916	0.729131	0.729097	0.728956	0.728756	0.728359	0.727805	0.726999	0.726063	0.724961	0.723726	0.722334	0.72087	0.719339	0.717806	0.716242	0.714602	0.712911	0.711185	0.709421	0.707614	0.705763	0.703915	0.702031	0.700144	0.69826	0.696405	0.69456	0.69276	0.690987	0.689254	0.687572	0.685954	0.684433	0.683027	0.681736	0.680564	0.679525	0.678637	0.677892	0.677302	0.676789	0.676382
0.727548	0.731369	0.730309	0.729322	0.728472	0.727981	0.727847	0.727753	0.727767	0.727697	0.727602	0.727378	0.726957	0.726312	0.72549	0.724481	0.723323	0.721986	0.720553	0.719053	0.717535	0.715983	0.71436	0.712668	0.710963	0.709215	0.707434	0.705606	0.703784	0.701924	0.700057	0.698183	0.69634	0.694491	0.692678	0.690883	0.689122	0.687403	0.685744	0.684178	0.682719	0.68137	0.680143	0.679038	0.678085	0.677264	0.676616	0.676052	0.675591	0.675249
0.725617	0.729557	0.728817	0.727798	0.726988	0.726671	0.726452	0.726398	0.726368	0.726344	0.726219	0.725968	0.725449	0.724786	0.723887	0.722819	0.721554	0.720176	0.718705	0.717218	0.71568	0.714067	0.712391	0.710685	0.708958	0.707192	0.705391	0.703594	0.701759	0.699916	0.698062	0.696229	0.694394	0.692578	0.69077	0.688989	0.687242	0.685547	0.683941	0.682436	0.681035	0.679748	0.67859	0.677571	0.676686	0.675962	0.675341	0.674829	0.674435	0.674134
0.723861	0.728219	0.727362	0.72636	0.725737	0.725303	0.72512	0.725009	0.725024	0.724963	0.724806	0.724448	0.72391	0.723166	0.722204	0.721023	0.719715	0.718297	0.71684	0.715332	0.713731	0.712065	0.710374	0.708645	0.706901	0.705115	0.703344	0.701534	0.699718	0.697889	0.696077	0.694252	0.692451	0.690641	0.688847	0.687081	0.685359	0.683717	0.682172	0.680725	0.679386	0.678168	0.677095	0.676145	0.675357	0.674662	0.674094	0.67365	0.673298	0.673016
0.722881	0.726845	0.725962	0.725167	0.724381	0.723977	0.723721	0.723655	0.723625	0.723528	0.723255	0.722877	0.722253	0.721444	0.720365	0.71914	0.717791	0.716387	0.714909	0.713337	0.711682	0.71	0.708287	0.706542	0.704777	0.703022	0.70124	0.699448	0.697646	0.69586	0.694058	0.692268	0.690473	0.688678	0.686901	0.68516	0.683492	0.681911	0.680425	0.679041	0.677771	0.676638	0.675634	0.674782	0.674024	0.673382	0.672884	0.672483	0.672151	0.671917
0.721063	0.725171	0.724622	0.723648	0.722917	0.722443	0.72225	0.722144	0.722082	0.721868	0.721581	0.721119	0.720432	0.719506	0.718385	0.717122	0.715791	0.714369	0.712828	0.711202	0.709534	0.707833	0.706105	0.70434	0.702609	0.700843	0.699081	0.697305	0.695548	0.693773	0.692006	0.690224	0.688446	0.686669	0.684918	0.683232	0.681626	0.680104	0.678682	0.677367	0.676182	0.675119	0.674214	0.673394	0.67269	0.67212	0.671666	0.671286	0.671003	0.670825
0.719464	0.724006	0.723137	0.722207	0.721377	0.720969	0.720723	0.720578	0.720387	0.720158	0.719781	0.719254	0.718443	0.717476	0.716316	0.715073	0.713723	0.712236	0.710641	0.709003	0.707315	0.705598	0.703851	0.702122	0.70038	0.698636	0.69689	0.69516	0.693414	0.691677	0.689919	0.688154	0.686395	0.684645	0.68295	0.681326	0.67978	0.678323	0.676969	0.67574	0.674626	0.673663	0.67279	0.672026	0.671395	0.670871	0.670438	0.670109	0.669883	0.669766
0.718668	0.722505	0.721678	0.720615	0.719861	0.719391	0.719103	0.718816	0.718612	0.718289	0.717845	0.717191	0.716341	0.715334	0.714198	0.712937	0.711522	0.70998	0.708374	0.706717	0.705015	0.703281	0.701571	0.699831	0.698112	0.696385	0.694688	0.692971	0.691263	0.689536	0.687796	0.686052	0.684321	0.682628	0.680996	0.679433	0.677951	0.676564	0.675296	0.674139	0.673125	0.672196	0.67138	0.67069	0.670107	0.669605	0.669225	0.668955	0.668792	0.668734
0.716458	0.720666	0.719774	0.718864	0.718073	0.717581	0.717156	0.716872	0.716582	0.7162	0.715634	0.714948	0.714064	0.713089	0.711941	0.710617	0.70915	0.707602	0.70598	0.704313	0.702596	0.700902	0.699184	0.697469	0.69577	0.694094	0.692411	0.690735	0.689039	0.687332	0.685614	0.6839	0.682228	0.680598	0.679028	0.677531	0.676121	0.674819	0.673625	0.672569	0.671591	0.670719	0.66998	0.669339	0.66878	0.668333	0.668013	0.667807	0.667705	0.667682
0.714942	0.718858	0.718121	0.717126	0.716288	0.715626	0.715201	0.714817	0.714463	0.713948	0.713348	0.712627	0.711778	0.71079	0.709576	0.708198	0.706724	0.705161	0.703528	0.701846	0.700172	0.69847	0.696778	0.695085	0.693438	0.691777	0.690137	0.688473	0.686798	0.685114	0.683427	0.681772	0.680164	0.678599	0.677095	0.675669	0.674345	0.673118	0.672026	0.671007	0.670088	0.669295	0.668605	0.66799	0.667486	0.667102	0.666849	0.666706	0.66664	0.666677
0.712792	0.717072	0.71625	0.715217	0.714195	0.713548	0.713023	0.712579	0.71209	0.711548	0.710918	0.710241	0.709383	0.70833	0.707062	0.705681	0.704195	0.702623	0.700978	0.699341	0.697661	0.695988	0.69432	0.692682	0.691051	0.689435	0.687809	0.686168	0.684518	0.682865	0.68124	0.679651	0.678108	0.67661	0.675179	0.67384	0.672592	0.671469	0.670415	0.669455	0.668616	0.667875	0.667212	0.666654	0.666215	0.6659	0.665712	0.665606	0.665603	0.6657
0.71132	0.715283	0.714365	0.713084	0.712078	0.711315	0.710726	0.710136	0.70962	0.709049	0.70847	0.707785	0.70686	0.705751	0.704482	0.703089	0.701596	0.700012	0.698416	0.696774	0.695125	0.693477	0.691867	0.690247	0.688663	0.687062	0.685459	0.683844	0.682227	0.680638	0.679079	0.677557	0.676082	0.674657	0.673314	0.672053	0.670911	0.669826	0.668833	0.667956	0.66717	0.666457	0.665852	0.66536	0.664993	0.664745	0.664597	0.664556	0.664615	0.664754
0.709167	0.713142	0.711973	0.710763	0.709654	0.708843	0.708111	0.707509	0.706976	0.706471	0.705891	0.705142	0.704165	0.70306	0.701783	0.700388	0.698886	0.697356	0.695758	0.694151	0.69253	0.690944	0.689353	0.687782	0.686216	0.68464	0.683065	0.681485	0.679933	0.678413	0.676924	0.675471	0.674071	0.672736	0.671472	0.670318	0.669215	0.668194	0.667285	0.666462	0.665705	0.665051	0.664516	0.664098	0.663801	0.663595	0.663514	0.663537	0.663639	0.663823
0.706975	0.71058	0.709546	0.708224	0.707073	0.706111	0.705378	0.704765	0.704312	0.703811	0.703166	0.702364	0.701395	0.700285	0.699008	0.697606	0.696163	0.694633	0.693073	0.691497	0.689941	0.688376	0.686838	0.685285	0.683746	0.682199	0.680661	0.679148	0.677668	0.676219	0.6748	0.673424	0.672115	0.67086	0.669705	0.668592	0.667553	0.666618	0.665765	0.664972	0.664277	0.663695	0.663236	0.66289	0.662637	0.662501	0.662486	0.662554	0.662702	0.662944
0.704012	0.707987	0.706849	0.705504	0.704196	0.70325	0.702519	0.702004	0.701562	0.700997	0.7003	0.699511	0.69854	0.697432	0.696152	0.694815	0.693374	0.691886	0.69036	0.688853	0.687321	0.685811	0.684293	0.682768	0.681259	0.679751	0.678283	0.676844	0.675436	0.67406	0.67272	0.671436	0.670209	0.669065	0.667952	0.666904	0.665954	0.665075	0.664253	0.663524	0.662902	0.662399	0.662014	0.661714	0.661535	0.661467	0.661499	0.661614	0.661823	0.662098
0.701763	0.705381	0.704169	0.702606	0.701315	0.700369	0.699748	0.699244	0.698727	0.698102	0.697419	0.696627	0.695658	0.694547	0.693337	0.692002	0.690607	0.689154	0.687701	0.686219	0.684745	0.683255	0.681766	0.680273	0.678803	0.677367	0.675974	0.674609	0.673276	0.671978	0.670732	0.669532	0.668418	0.667317	0.66627	0.665313	0.664421	0.663574	0.662816	0.662162	0.661621	0.661195	0.660858	0.660634	0.660525	0.660507	0.660586	0.660764	0.661007	0.661302
0.698772	0.702453	0.701032	0.69954	0.698278	0.697478	0.696881	0.696303	0.695729	0.695125	0.694445	0.69366	0.692692	0.69166	0.690455	0.689171	0.687815	0.686441	0.685016	0.683596	0.682142	0.680684	0.679228	0.677775	0.676381	0.675023	0.673707	0.672418	0.671166	0.669965	0.668804	0.66772	0.66665	0.665616	0.664662	0.663764	0.662904	0.662123	0.661443	0.660872	0.66041	0.660034	0.659776	0.659625	0.659567	0.659599	0.659743	0.659955	0.660219	0.66056
0.695855	0.699201	0.6979	0.696452	0.695369	0.694593	0.693909	0.693266	0.692716	0.692116	0.691444	0.690661	0.689778	0.688754	0.687603	0.686362	0.68509	0.683745	0.682385	0.680987	0.679566	0.678141	0.676727	0.675352	0.674038	0.672759	0.67152	0.670315	0.669161	0.668047	0.667005	0.665964	0.664963	0.664024	0.663131	0.662265	0.661471	0.66077	0.660176	0.659686	0.659277	0.658982	0.658798	0.6587	0.658693	0.658791	0.658972	0.659205	0.659514	0.659877
0.692238	0.695925	0.69472	0.693508	0.692455	0.691578	0.69082	0.690207	0.689662	0.689072	0.688404	0.687715	0.686843	0.685877	0.684774	0.683622	0.682382	0.681106	0.679769	0.678404	0.677017	0.675636	0.674302	0.67301	0.671776	0.670577	0.669423	0.668318	0.667253	0.66626	0.665263	0.664292	0.663388	0.66251	0.661649	0.660851	0.660139	0.659526	0.659015	0.658579	0.658253	0.658036	0.657907	0.657861	0.657923	0.658059	0.65826	0.658539	0.65887	0.659234
0.689281	0.69294	0.691987	0.690753	0.689534	0.688548	0.687812	0.687194	0.686653	0.686062	0.685494	0.684814	0.684003	0.683086	0.682077	0.680957	0.679789	0.678535	0.67723	0.675899	0.674555	0.673255	0.672005	0.670795	0.669643	0.668529	0.667477	0.666463	0.665522	0.664573	0.663646	0.662775	0.661932	0.661086	0.660293	0.659579	0.658957	0.658428	0.657972	0.657622	0.657376	0.657214	0.657138	0.657163	0.657264	0.65742	0.657667	0.657968	0.658299	0.658684
0.686224	0.690285	0.689265	0.687808	0.686458	0.685498	0.684759	0.684146	0.683606	0.683127	0.682569	0.681956	0.681199	0.680385	0.679411	0.678367	0.677221	0.676	0.67473	0.673442	0.672183	0.67097	0.669804	0.668677	0.667612	0.666603	0.665644	0.664757	0.66386	0.662983	0.662156	0.661348	0.660536	0.65976	0.659052	0.65843	0.657895	0.657422	0.657054	0.656785	0.656597	0.656489	0.656485	0.65655	0.656671	0.656875	0.657143	0.657442	0.657794	0.658178
0.683954	0.687702	0.686324	0.684693	0.683376	0.682412	0.681679	0.681068	0.680654	0.680186	0.679703	0.67915	0.678504	0.677727	0.676834	0.675812	0.674701	0.673515	0.672289	0.671089	0.669919	0.668792	0.667711	0.666673	0.665715	0.664801	0.663973	0.663129	0.662304	0.661531	0.660768	0.65999	0.659249	0.658559	0.657946	0.657412	0.656934	0.656551	0.656266	0.656057	0.655922	0.65589	0.655927	0.656012	0.65618	0.656405	0.656671	0.65699	0.65734	0.657719
0.68103	0.684422	0.682925	0.681394	0.680108	0.679176	0.678462	0.678003	0.677612	0.677233	0.676821	0.676392	0.67579	0.675104	0.674237	0.673254	0.67218	0.671041	0.669907	0.668801	0.66772	0.666681	0.665693	0.664766	0.663906	0.663127	0.662342	0.661572	0.660854	0.660145	0.659413	0.658706	0.658054	0.657461	0.656938	0.656463	0.656077	0.65578	0.655557	0.655402	0.655345	0.655355	0.655413	0.655545	0.655735	0.655957	0.656243	0.656559	0.656903	0.657282
0.677373	0.68077	0.679475	0.678012	0.676779	0.675879	0.675347	0.674918	0.674629	0.674331	0.674056	0.673677	0.673173	0.672514	0.671687	0.670744	0.669718	0.668675	0.667638	0.666623	0.665633	0.664689	0.663814	0.662988	0.662266	0.661531	0.660821	0.66016	0.659507	0.658828	0.658168	0.657552	0.656999	0.656498	0.656035	0.655654	0.655356	0.655121	0.654953	0.654878	0.654864	0.654894	0.654999	0.655153	0.655339	0.65558	0.655861	0.656171	0.656513	0.656891
0.673671	0.677394	0.676158	0.67474	0.673531	0.672837	0.672327	0.672007	0.671801	0.671652	0.671426	0.671149	0.670668	0.670048	0.669258	0.66836	0.667432	0.666487	0.665542	0.664618	0.663723	0.662895	0.662122	0.661437	0.660758	0.660097	0.659498	0.658901	0.658276	0.657669	0.657101	0.656586	0.656126	0.655685	0.655318	0.655025	0.65479	0.654609	0.654522	0.654491	0.654496	0.654573	0.654699	0.654847	0.655051	0.655285	0.655557	0.655863	0.656201	0.65658
0.670607	0.674254	0.673014	0.671588	0.67061	0.669922	0.669525	0.669287	0.66924	0.669134	0.669013	0.668753	0.668306	0.667719	0.666972	0.666172	0.665341	0.664488	0.663633	0.662804	0.662027	0.661301	0.660673	0.660028	0.659422	0.658874	0.658339	0.657768	0.657214	0.6567	0.656233	0.655812	0.655411	0.655068	0.65479	0.654561	0.654379	0.654281	0.654238	0.654224	0.654275	0.654372	0.65449	0.654654	0.654847	0.65507	0.655336	0.655636	0.655973	0.656339
0.66735	0.67104	0.669805	0.668679	0.667703	0.667144	0.666837	0.666775	0.666771	0.666777	0.666669	0.666442	0.666027	0.665482	0.664836	0.664135	0.663398	0.662636	0.661877	0.661168	0.660495	0.659918	0.659327	0.658756	0.658265	0.65778	0.657268	0.656769	0.656309	0.655898	0.655526	0.655164	0.654863	0.65461	0.654396	0.65422	0.654122	0.654068	0.654041	0.654073	0.654143	0.65423	0.654363	0.654514	0.654695	0.654911	0.655168	0.655464	0.655787	0.656131
0.664144	0.667827	0.666995	0.665842	0.665007	0.664541	0.664427	0.664401	0.664514	0.664524	0.664444	0.664246	0.663869	0.663425	0.662879	0.662272	0.661625	0.66096	0.660323	0.659719	0.659198	0.658656	0.658139	0.657685	0.657256	0.656791	0.656351	0.655946	0.65559	0.655275	0.654962	0.6547	0.654491	0.6543	0.65414	0.654049	0.653994	0.653954	0.653973	0.654022	0.65408	0.654181	0.654298	0.654435	0.654607	0.654811	0.655063	0.655343	0.655641	0.655988
0.66089	0.665203	0.664266	0.663264	0.662517	0.662261	0.662171	0.662264	0.662368	0.662398	0.66234	0.662175	0.661901	0.661557	0.661104	0.660586	0.660036	0.659494	0.658963	0.658515	0.658025	0.657556	0.657157	0.656764	0.656352	0.655958	0.655613	0.655313	0.655053	0.654796	0.654584	0.654415	0.654268	0.654131	0.654056	0.654008	0.653966	0.65397	0.654005	0.654039	0.654109	0.654192	0.654293	0.654418	0.654576	0.654772	0.655006	0.655259	0.655559	0.655896
0.658945	0.662738	0.661918	0.66097	0.660442	0.660179	0.660203	0.660263	0.660373	0.660414	0.660381	0.660317	0.660141	0.659889	0.659523	0.659101	0.658675	0.658237	0.657866	0.657445	0.657027	0.656677	0.656337	0.655957	0.655614	0.655316	0.655076	0.654872	0.654669	0.654514	0.654395	0.654287	0.654192	0.654141	0.654108	0.654071	0.654072	0.654091	0.654107	0.654152	0.654202	0.654265	0.654351	0.65446	0.654607	0.654783	0.654989	0.655242	0.655531	0.65588
0.65596	0.660166	0.659483	0.658834	0.658307	0.658182	0.658171	0.65824	0.658363	0.658432	0.658509	0.658549	0.65847	0.658309	0.658042	0.657748	0.657431	0.657159	0.656814	0.656465	0.65617	0.655879	0.655551	0.65524	0.654995	0.654804	0.654662	0.654515	0.654416	0.654354	0.654297	0.654241	0.654234	0.654225	0.654202	0.654207	0.654222	0.654222	0.654248	0.65427	0.654299	0.654346	0.654415	0.654511	0.654637	0.654784	0.654988	0.655231	0.655532	0.655891
0.653811	0.658006	0.65764	0.656915	0.656511	0.656309	0.656283	0.65635	0.65649	0.656668	0.656847	0.656983	0.656992	0.656927	0.656789	0.656605	0.656457	0.656206	0.655932	0.655708	0.655469	0.655185	0.654925	0.654712	0.654574	0.65448	0.654394	0.654351	0.654345	0.654344	0.654338	0.65437	0.654405	0.654402	0.654421	0.654439	0.654431	0.654438	0.654438	0.654437	0.654447	0.654475	0.654529	0.654602	0.654697	0.654841	0.655033	0.655287	0.655598	0.655969
0.651617	0.656296	0.655776	0.655187	0.654672	0.654445	0.654412	0.654492	0.654749	0.655035	0.655313	0.655538	0.655646	0.655714	0.655688	0.655679	0.655549	0.65537	0.655222	0.655054	0.65482	0.654604	0.654442	0.654338	0.654299	0.654259	0.654278	0.654329	0.654384	0.654433	0.654515	0.654588	0.654628	0.654667	0.654697	0.654689	0.654688	0.654666	0.654642	0.654621	0.65461	0.654619	0.654648	0.654689	0.65478	0.654912	0.655116	0.65538	0.655703	0.656083
0.650396	0.654577	0.654185	0.653417	0.652855	0.652609	0.652583	0.652789	0.653158	0.653547	0.653915	0.654241	0.654485	0.654667	0.654822	0.654827	0.654769	0.654719	0.654626	0.654459	0.654292	0.654175	0.654124	0.654118	0.654132	0.654198	0.654312	0.654423	0.654527	0.654665	0.654787	0.654863	0.654944	0.654992	0.654994	0.654991	0.654959	0.654911	0.654863	0.654819	0.654788	0.654771	0.654766	0.654802	0.654881	0.655024	0.655238	0.655514	0.655846	0.656226
0.648178	0.652774	0.652211	0.651429	0.650874	0.650658	0.650788	0.651126	0.651612	0.652101	0.65258	0.65305	0.653416	0.653789	0.653959	0.654038	0.654114	0.654121	0.654027	0.653928	0.653863	0.65386	0.653909	0.653956	0.654078	0.654241	0.654414	0.654574	0.654769	0.654947	0.655072	0.655188	0.655277	0.655296	0.655302	0.655267	0.655206	0.655134	0.655063	0.654997	0.654937	0.654886	0.654876	0.6549	0.65499	0.655145	0.655371	0.655656	0.655987	0.65638
0.646783	0.650901	0.650279	0.649488	0.648957	0.648912	0.649182	0.649641	0.65023	0.65083	0.651458	0.652053	0.652617	0.653	0.653241	0.653458	0.653589	0.653589	0.653564	0.653568	0.653617	0.653714	0.653815	0.65397	0.654188	0.654409	0.65463	0.654881	0.655114	0.655292	0.655455	0.655578	0.655635	0.655656	0.655626	0.65556	0.655473	0.655374	0.655278	0.655183	0.655088	0.65503	0.655007	0.655042	0.655144	0.655311	0.655546	0.655829	0.656173	0.656587
0.644434	0.648689	0.648139	0.647421	0.647117	0.647244	0.647656	0.64823	0.648941	0.649702	0.650462	0.651267	0.651838	0.652295	0.652681	0.652952	0.653073	0.653143	0.653223	0.653344	0.653495	0.653643	0.653854	0.654105	0.654382	0.65465	0.654963	0.655251	0.655482	0.655698	0.655866	0.655954	0.656012	0.655995	0.655933	0.655839	0.655723	0.655598	0.655471	0.655338	0.655236	0.655165	0.655154	0.655201	0.655315	0.655491	0.655724	0.65602	0.656385	0.656825
0.642338	0.646632	0.646147	0.645689	0.645565	0.645835	0.646358	0.647053	0.647927	0.64882	0.649798	0.650599	0.65124	0.651844	0.652279	0.652533	0.652722	0.652897	0.653094	0.653317	0.653516	0.653773	0.65408	0.654388	0.654708	0.655067	0.655415	0.655697	0.655963	0.656182	0.656311	0.656397	0.656413	0.65636	0.656267	0.656141	0.655997	0.655838	0.655671	0.65553	0.655413	0.655353	0.655354	0.655413	0.655536	0.655709	0.655954	0.65627	0.65666	0.657092
0.640295	0.644666	0.64451	0.644249	0.644269	0.644646	0.645287	0.646148	0.647154	0.648273	0.649235	0.650102	0.650892	0.651541	0.651951	0.652269	0.652563	0.652856	0.653155	0.653422	0.653731	0.654084	0.654443	0.654792	0.655203	0.655594	0.655932	0.656247	0.656513	0.656688	0.656813	0.656852	0.656829	0.656742	0.656614	0.656456	0.656275	0.656074	0.655897	0.65574	0.655634	0.655587	0.655599	0.655667	0.655786	0.65597	0.656235	0.656575	0.656956	0.657437
0.638378	0.643209	0.643248	0.643116	0.643226	0.643711	0.644519	0.645509	0.646749	0.647834	0.648853	0.649872	0.650701	0.651313	0.651783	0.652207	0.65262	0.653014	0.653353	0.65373	0.654132	0.654536	0.654932	0.65537	0.65581	0.656187	0.656555	0.656866	0.657084	0.657251	0.657324	0.657322	0.65726	0.657135	0.656971	0.656774	0.656549	0.656336	0.656142	0.655995	0.655902	0.655866	0.655887	0.655949	0.656079	0.656281	0.656569	0.656899	0.657328	0.657841
0.637365	0.642256	0.642355	0.642266	0.642462	0.643108	0.644036	0.645268	0.646448	0.647582	0.648754	0.649802	0.65058	0.651248	0.651824	0.652366	0.652879	0.653308	0.653757	0.654226	0.654675	0.655112	0.655597	0.65606	0.65648	0.656884	0.657244	0.657501	0.657707	0.657818	0.657845	0.657801	0.657698	0.657533	0.657327	0.657083	0.656844	0.656613	0.656429	0.656295	0.656212	0.656184	0.656197	0.65627	0.656418	0.656643	0.656919	0.657296	0.657758	0.658272
0.636424	0.641379	0.641517	0.641521	0.641897	0.64267	0.64386	0.645012	0.646237	0.647531	0.648727	0.649714	0.650548	0.651324	0.652021	0.652666	0.653212	0.653752	0.654294	0.654809	0.655288	0.655813	0.656321	0.656759	0.657205	0.657598	0.6579	0.658143	0.65829	0.658351	0.658334	0.658245	0.6581	0.657891	0.657636	0.657377	0.657118	0.656897	0.656727	0.656603	0.656528	0.656493	0.656516	0.656606	0.656775	0.656988	0.657311	0.657721	0.658183	0.65875
0.63556	0.640548	0.640792	0.641005	0.641514	0.642575	0.643657	0.644847	0.646241	0.647552	0.648674	0.649715	0.65066	0.651562	0.652364	0.653039	0.653698	0.654332	0.654917	0.65546	0.656028	0.656573	0.657052	0.657514	0.657945	0.658275	0.658561	0.65874	0.658834	0.658848	0.658783	0.65865	0.658458	0.658198	0.657927	0.657648	0.657399	0.657191	0.657031	0.656915	0.656832	0.656807	0.656847	0.656958	0.657114	0.657373	0.657729	0.658139	0.658655	0.659261
0.63471	0.639847	0.640346	0.640696	0.641527	0.642437	0.643547	0.644915	0.646316	0.647537	0.648712	0.649868	0.650943	0.65195	0.65278	0.65357	0.654324	0.654999	0.655609	0.656241	0.656825	0.657336	0.657836	0.65828	0.658644	0.658954	0.659171	0.659294	0.659337	0.659301	0.659189	0.659006	0.658762	0.658485	0.658192	0.657923	0.657688	0.65749	0.657338	0.657213	0.65714	0.65713	0.657191	0.657287	0.657489	0.657782	0.658138	0.658602	0.659158	0.659831
0.634102	0.639559	0.640174	0.640884	0.641488	0.642406	0.643703	0.645063	0.646351	0.64762	0.648913	0.650204	0.651386	0.652418	0.653365	0.65425	0.655042	0.655738	0.656436	0.657082	0.657627	0.658156	0.658634	0.659004	0.659344	0.659581	0.659738	0.659807	0.659797	0.65971	0.659546	0.659309	0.659045	0.658745	0.658463	0.658207	0.657982	0.657792	0.65763	0.657515	0.657456	0.657467	0.657512	0.657654	0.65789	0.658182	0.658593	0.659098	0.659722	0.66048
[truncated: 50 more columns]
