# Supplementary material for: Generalized Poincaré plots analysis of heart period dynamics in different physiological conditions: Trained vs. untrained men
Source: PLoS One. 2019 Jul 5;14(7):e0219281. doi: 10.1371/journal.pone.0219281 (PMC6611602; doi:10.1371/journal.pone.0219281)
Supplement: S2 Appendix — (ZIP) [file pone.0219281.s002.zip › Pearson matrices 100x100/Untrained subjects 3 conditions/Untr 9.xlsx]

## Sheet: Cont9REST
0.191459	0.271865	0.30889	0.278931	0.278817	0.266562	0.273371	0.277238	0.283315	0.277912	0.275859	0.27073	0.264891	0.259339	0.258406	0.251898	0.247812	0.249028	0.243375	0.241256	0.235903	0.234237	0.234604	0.227563	0.22471	0.22051	0.217788	0.213906	0.21099	0.2109	0.20619	0.20682	0.203552	0.201577	0.201746	0.202609	0.202335	0.200591	0.199462	0.193858	0.191499	0.186062	0.180526	0.179592	0.176991	0.174346	0.172429	0.167242	0.163679	0.161582
0.271206	0.361515	0.363275	0.343164	0.335338	0.333136	0.341816	0.349771	0.351175	0.346325	0.341147	0.334292	0.327174	0.323366	0.318799	0.31213	0.310654	0.308242	0.303318	0.298686	0.29441	0.293982	0.289912	0.283687	0.279313	0.274975	0.270508	0.265454	0.263643	0.26046	0.256804	0.255287	0.252025	0.251	0.251824	0.252377	0.251244	0.249539	0.245273	0.240193	0.235208	0.228158	0.224063	0.221872	0.218567	0.215696	0.21119	0.205627	0.202091	0.199583
0.307243	0.362209	0.369659	0.34978	0.35144	0.354985	0.367812	0.373465	0.374099	0.368248	0.362286	0.355178	0.350259	0.344733	0.339834	0.336088	0.333053	0.330479	0.32454	0.32077	0.318338	0.315004	0.311031	0.304677	0.300348	0.295251	0.290439	0.28686	0.282384	0.279794	0.275608	0.273805	0.271654	0.271555	0.272309	0.272152	0.271024	0.267174	0.262969	0.256589	0.250239	0.244635	0.240436	0.237664	0.234385	0.229865	0.224925	0.219904	0.216473	0.212023
0.276383	0.341218	0.348857	0.342768	0.351132	0.361052	0.372883	0.377632	0.377279	0.371453	0.36561	0.360776	0.354964	0.349603	0.347071	0.342891	0.339921	0.336287	0.331512	0.329375	0.325122	0.321955	0.317649	0.311785	0.307046	0.301832	0.298263	0.293303	0.290105	0.286936	0.282962	0.281841	0.280731	0.280868	0.281119	0.280888	0.277966	0.274113	0.268683	0.261443	0.256131	0.250746	0.246495	0.243673	0.239181	0.234348	0.229745	0.225119	0.220319	0.216392
0.275708	0.332666	0.349748	0.350356	0.363931	0.373604	0.383335	0.386587	0.385266	0.379266	0.375095	0.369145	0.363268	0.359865	0.356789	0.352569	0.34863	0.345596	0.342323	0.338506	0.334502	0.330906	0.326564	0.32055	0.315441	0.311258	0.306172	0.302046	0.298411	0.295194	0.292063	0.291678	0.290927	0.290761	0.290924	0.289012	0.285886	0.280836	0.274399	0.268059	0.262794	0.25746	0.253327	0.24936	0.24454	0.239906	0.235506	0.22982	0.22544	0.221602
0.262865	0.329803	0.352593	0.359571	0.373188	0.381043	0.389176	0.391322	0.389485	0.385131	0.379951	0.373875	0.369852	0.366174	0.362863	0.357923	0.354612	0.3528	0.348182	0.344601	0.340369	0.33664	0.332097	0.325769	0.321566	0.316092	0.311888	0.307447	0.303882	0.301324	0.299066	0.298991	0.298112	0.297966	0.296616	0.294409	0.290121	0.284106	0.278346	0.272145	0.266896	0.261779	0.256794	0.252483	0.247831	0.243371	0.237991	0.232762	0.228489	0.223578
0.269399	0.33817	0.365067	0.37195	0.382944	0.389153	0.395703	0.39695	0.396207	0.390726	0.385276	0.380757	0.376504	0.372501	0.368359	0.364044	0.361871	0.358659	0.354319	0.350482	0.346135	0.342205	0.337037	0.3316	0.32623	0.32154	0.317026	0.312645	0.3097	0.307862	0.305999	0.305776	0.305001	0.303515	0.301835	0.298457	0.293181	0.287696	0.281961	0.275829	0.27073	0.264913	0.259703	0.255477	0.250958	0.245587	0.240554	0.235469	0.230229	0.225436
0.273306	0.346111	0.372313	0.376983	0.386334	0.391414	0.397072	0.399407	0.397441	0.391819	0.388009	0.38336	0.378883	0.374211	0.370667	0.367584	0.364196	0.361209	0.35675	0.352807	0.348408	0.343772	0.339367	0.333059	0.328391	0.323479	0.319074	0.315355	0.31316	0.311687	0.309838	0.309705	0.307775	0.306023	0.303239	0.298888	0.294055	0.288582	0.282878	0.27697	0.271239	0.265304	0.260271	0.256148	0.250807	0.245761	0.24085	0.234952	0.229851	0.224589
0.279478	0.350247	0.373279	0.37681	0.385177	0.38976	0.396507	0.397597	0.395386	0.391484	0.38768	0.382865	0.377841	0.373838	0.371484	0.367367	0.364267	0.361122	0.356625	0.352672	0.347615	0.343687	0.338524	0.332906	0.328046	0.323287	0.319535	0.316592	0.31484	0.313381	0.311751	0.310511	0.308389	0.305635	0.301915	0.297921	0.293057	0.2876	0.28208	0.275653	0.269813	0.26411	0.259248	0.254339	0.249305	0.244381	0.238706	0.232992	0.227484	0.222232
0.27866	0.345447	0.367378	0.370972	0.379249	0.38549	0.391059	0.391974	0.391473	0.387759	0.383915	0.37866	0.374413	0.371682	0.368372	0.364669	0.361508	0.358291	0.353917	0.349319	0.345013	0.340468	0.335843	0.330138	0.325447	0.321367	0.318396	0.315932	0.314273	0.313031	0.310505	0.309061	0.306051	0.302443	0.299039	0.294979	0.290105	0.28482	0.278803	0.272342	0.26673	0.261254	0.255727	0.251088	0.24618	0.240556	0.235049	0.22901	0.223547	0.218167
0.275031	0.339335	0.36058	0.364324	0.374277	0.379525	0.384904	0.387572	0.386782	0.383456	0.379242	0.374742	0.371799	0.368148	0.365115	0.361269	0.357971	0.354789	0.349811	0.345944	0.341181	0.337101	0.332359	0.326904	0.322903	0.319633	0.317165	0.314824	0.313389	0.31127	0.308657	0.306357	0.302571	0.299262	0.295752	0.291614	0.28686	0.281049	0.274926	0.26869	0.263262	0.257178	0.251944	0.247408	0.241844	0.23638	0.230557	0.224516	0.219025	0.214095
0.26858	0.331752	0.353178	0.359431	0.368288	0.373361	0.38028	0.382951	0.381946	0.378198	0.374759	0.371495	0.367702	0.364481	0.361462	0.357626	0.354458	0.350556	0.346283	0.341937	0.33755	0.333285	0.328665	0.323876	0.320616	0.317835	0.315515	0.313458	0.311217	0.308995	0.305617	0.302541	0.299058	0.295657	0.292063	0.287999	0.282756	0.276882	0.270984	0.264979	0.258988	0.253211	0.248091	0.242896	0.237466	0.231686	0.22593	0.219801	0.214762	0.210342
0.262997	0.325317	0.349071	0.354225	0.362779	0.369501	0.376316	0.378511	0.376942	0.37393	0.371737	0.367592	0.364243	0.361074	0.358046	0.354378	0.350467	0.347188	0.3425	0.338456	0.333887	0.329686	0.325651	0.321605	0.318806	0.316186	0.31415	0.311357	0.309022	0.306042	0.301961	0.299143	0.295582	0.292093	0.288539	0.283971	0.278641	0.272969	0.267271	0.260752	0.255041	0.249391	0.243662	0.238563	0.23282	0.227106	0.221227	0.21556	0.211013	0.207352
0.258249	0.322493	0.344235	0.349232	0.359511	0.366142	0.372307	0.373778	0.372852	0.371069	0.367969	0.364253	0.360956	0.357798	0.354893	0.350495	0.347195	0.343502	0.339085	0.334837	0.330333	0.326676	0.323321	0.319749	0.317103	0.314774	0.312023	0.309169	0.306114	0.302434	0.298643	0.295713	0.292073	0.288616	0.284547	0.279858	0.274697	0.269203	0.262988	0.256758	0.251158	0.244942	0.239326	0.233904	0.228215	0.222374	0.216918	0.211748	0.207929	0.204282
0.257957	0.318288	0.339385	0.346539	0.356533	0.362607	0.367884	0.369896	0.370141	0.367389	0.364673	0.360993	0.357707	0.354652	0.351006	0.347238	0.343566	0.340072	0.335467	0.331268	0.327313	0.324305	0.321372	0.317973	0.315608	0.312594	0.309785	0.306253	0.302534	0.299118	0.295266	0.29222	0.288616	0.28465	0.280432	0.275872	0.270855	0.264845	0.258887	0.252785	0.246633	0.240543	0.234636	0.229234	0.223429	0.217985	0.212989	0.208544	0.204744	0.201407
0.25137	0.311297	0.335173	0.342296	0.35193	0.357234	0.363064	0.366267	0.36549	0.363148	0.360445	0.356886	0.353725	0.35	0.34699	0.34292	0.339456	0.335761	0.331233	0.327585	0.3243	0.321697	0.318912	0.315825	0.312802	0.309756	0.3063	0.302146	0.298704	0.295221	0.291312	0.288281	0.284191	0.280078	0.275969	0.271529	0.265994	0.260227	0.254385	0.247773	0.241743	0.235397	0.229523	0.224013	0.218589	0.213589	0.209288	0.204893	0.201406	0.197747
0.246863	0.309244	0.332326	0.338938	0.347566	0.353418	0.360326	0.362308	0.361849	0.359482	0.356779	0.353266	0.349437	0.346344	0.342983	0.339111	0.335431	0.331759	0.327778	0.32477	0.32188	0.319399	0.316888	0.313178	0.310121	0.306445	0.302376	0.298502	0.29499	0.291435	0.287577	0.284048	0.27982	0.275814	0.271801	0.266829	0.261504	0.255832	0.249473	0.242991	0.236702	0.230404	0.224436	0.21928	0.214282	0.209951	0.205688	0.201616	0.197816	0.194163
0.247548	0.30782	0.329451	0.334956	0.344127	0.351123	0.35662	0.358867	0.358355	0.356006	0.353401	0.349318	0.346113	0.342623	0.339423	0.33533	0.33165	0.328475	0.325124	0.322483	0.319714	0.317489	0.31434	0.310615	0.306931	0.302653	0.298857	0.294931	0.291344	0.287824	0.283512	0.279844	0.27573	0.271818	0.267269	0.262475	0.257214	0.251019	0.244767	0.238041	0.231805	0.225411	0.219807	0.215054	0.210704	0.206406	0.202443	0.198078	0.194273	0.190305
0.244826	0.302737	0.323269	0.329905	0.340513	0.346164	0.352021	0.354303	0.353888	0.351695	0.348389	0.345006	0.341412	0.338135	0.334719	0.330657	0.327493	0.324936	0.321973	0.319466	0.316985	0.314142	0.310977	0.306665	0.302399	0.298414	0.29458	0.290618	0.287077	0.283122	0.278711	0.275174	0.271173	0.266749	0.262369	0.257622	0.251835	0.245741	0.239247	0.232615	0.226269	0.220257	0.215075	0.210952	0.206639	0.202633	0.198374	0.19402	0.189893	0.185937
0.241638	0.297342	0.318873	0.327203	0.336144	0.342006	0.347612	0.349856	0.349479	0.34662	0.344031	0.340192	0.336885	0.33343	0.330066	0.326568	0.324049	0.32186	0.319027	0.316776	0.313676	0.310811	0.307053	0.302187	0.298207	0.294185	0.290298	0.286395	0.2824	0.278304	0.274002	0.270556	0.266045	0.261781	0.257441	0.252161	0.246461	0.240129	0.233665	0.226989	0.221004	0.215405	0.210846	0.206756	0.202748	0.198485	0.194261	0.189632	0.185555	0.181607
0.235988	0.292872	0.316237	0.322833	0.332232	0.338138	0.343787	0.346031	0.344864	0.342676	0.339626	0.336099	0.332554	0.329092	0.326224	0.323336	0.321156	0.319073	0.316522	0.313654	0.31053	0.30704	0.302695	0.298127	0.294116	0.29006	0.286228	0.281921	0.277841	0.273865	0.269677	0.26573	0.261375	0.257127	0.252237	0.247012	0.24105	0.234806	0.228216	0.221914	0.216345	0.211373	0.206846	0.203016	0.198712	0.194441	0.189905	0.185314	0.181222	0.177131
0.23434	0.292409	0.312988	0.320073	0.329404	0.335318	0.340818	0.342147	0.341586	0.338823	0.335931	0.332151	0.328577	0.325601	0.323315	0.320761	0.318674	0.316845	0.313675	0.310766	0.307012	0.302916	0.298841	0.294255	0.290209	0.286208	0.281976	0.277589	0.27365	0.269776	0.265106	0.261289	0.256944	0.252142	0.247286	0.241781	0.235902	0.22951	0.223283	0.217397	0.21244	0.207506	0.203237	0.199101	0.194779	0.190197	0.185687	0.181089	0.176853	0.173211
0.234772	0.28861	0.309763	0.31698	0.32632	0.332123	0.336643	0.338584	0.337353	0.334782	0.331606	0.327839	0.324776	0.322408	0.320455	0.318011	0.31619	0.313729	0.310531	0.306989	0.302636	0.298806	0.294707	0.290111	0.286126	0.281742	0.277443	0.273197	0.269379	0.265025	0.260513	0.25668	0.251791	0.247019	0.241878	0.236452	0.23041	0.224375	0.218561	0.213289	0.208368	0.203698	0.199137	0.194972	0.190343	0.185784	0.181264	0.17654	0.172749	0.169182
0.228201	0.283618	0.305268	0.312836	0.322211	0.327062	0.33226	0.333442	0.332461	0.329638	0.326471	0.323282	0.320877	0.318882	0.317057	0.314919	0.312482	0.309993	0.306179	0.302043	0.297979	0.294136	0.290033	0.285528	0.281178	0.276749	0.272612	0.2685	0.264223	0.260026	0.25554	0.251145	0.246294	0.241244	0.236189	0.230585	0.224898	0.219273	0.214068	0.208844	0.204184	0.199235	0.194655	0.190173	0.18557	0.181005	0.17636	0.172089	0.168383	0.164644
0.2268	0.281549	0.302897	0.310302	0.318327	0.323819	0.328014	0.329392	0.328063	0.325205	0.322578	0.320051	0.318004	0.316117	0.314563	0.311785	0.309301	0.306153	0.301729	0.297862	0.293778	0.289913	0.285877	0.281009	0.2766	0.272326	0.268316	0.263742	0.259608	0.255421	0.250409	0.246021	0.24089	0.235915	0.230666	0.225396	0.220098	0.215061	0.209893	0.204929	0.199987	0.195024	0.190128	0.185669	0.181056	0.176365	0.17216	0.167982	0.16411	0.160206
0.224364	0.278549	0.299695	0.305715	0.314548	0.319057	0.323543	0.324579	0.323252	0.321004	0.319076	0.316967	0.315041	0.313434	0.311218	0.308411	0.305272	0.301499	0.297357	0.293468	0.28937	0.285572	0.281152	0.276225	0.271964	0.267819	0.263349	0.258932	0.254803	0.25009	0.24512	0.240449	0.235376	0.230235	0.225307	0.220408	0.215681	0.21068	0.205776	0.200556	0.195613	0.190353	0.185509	0.181042	0.176312	0.17206	0.167949	0.163625	0.159603	0.155336
0.221588	0.275196	0.294593	0.301794	0.309674	0.314622	0.31875	0.319812	0.319141	0.317649	0.316123	0.314141	0.312479	0.310181	0.307924	0.304464	0.300693	0.297185	0.293021	0.289103	0.285077	0.280863	0.276344	0.271556	0.26741	0.262801	0.258486	0.254098	0.249433	0.24476	0.239527	0.23487	0.229674	0.224846	0.220268	0.21592	0.211224	0.206493	0.201353	0.196157	0.190935	0.185755	0.180919	0.176338	0.172048	0.167893	0.163639	0.159189	0.154814	0.150461
0.218771	0.269826	0.290649	0.296958	0.305317	0.309927	0.314082	0.315833	0.31595	0.314873	0.313431	0.311711	0.309323	0.306983	0.30405	0.299953	0.296447	0.292896	0.288702	0.28485	0.280394	0.276054	0.271645	0.266975	0.262358	0.257909	0.25362	0.248718	0.244086	0.239147	0.233916	0.229158	0.224272	0.219785	0.215744	0.211419	0.20699	0.202031	0.196923	0.191466	0.186332	0.181172	0.176235	0.172089	0.167898	0.163604	0.159227	0.154442	0.149994	0.145608
0.213264	0.266189	0.28586	0.292824	0.300779	0.305461	0.310332	0.312892	0.313414	0.312394	0.311173	0.308685	0.30625	0.303218	0.299622	0.295796	0.29224	0.288639	0.284515	0.280211	0.275617	0.271367	0.267056	0.261919	0.257464	0.253048	0.248239	0.243384	0.238489	0.233528	0.228219	0.223771	0.219223	0.215263	0.21124	0.207176	0.20252	0.197593	0.19222	0.186863	0.181751	0.1765	0.172006	0.167956	0.16363	0.159218	0.154511	0.149665	0.145183	0.140536
0.212914	0.263103	0.28301	0.289354	0.297219	0.302604	0.308231	0.311128	0.31163	0.310791	0.308716	0.30615	0.302974	0.299241	0.295894	0.292009	0.28839	0.284835	0.280248	0.275793	0.271281	0.267114	0.262314	0.257344	0.252917	0.247976	0.243201	0.23808	0.233169	0.228109	0.223099	0.218978	0.214952	0.211001	0.207223	0.202915	0.198268	0.193053	0.187777	0.182439	0.17723	0.17242	0.168027	0.163839	0.159391	0.154648	0.149876	0.145005	0.140263	0.135605
0.208213	0.259108	0.278405	0.284907	0.293652	0.299951	0.305962	0.308851	0.309558	0.307843	0.305703	0.302399	0.298525	0.295076	0.29168	0.287757	0.284201	0.280181	0.275461	0.271096	0.266683	0.262029	0.257402	0.252483	0.24754	0.242644	0.237608	0.232489	0.227485	0.222728	0.218061	0.214451	0.210438	0.206731	0.202703	0.198395	0.193439	0.188327	0.183068	0.177641	0.172871	0.168174	0.163655	0.159348	0.154575	0.14977	0.144975	0.139858	0.135107	0.130209
0.206498	0.255699	0.27478	0.282215	0.291828	0.298459	0.304366	0.3074	0.307113	0.305288	0.302329	0.298289	0.294698	0.291189	0.287737	0.283873	0.279844	0.275676	0.271044	0.266771	0.261866	0.257377	0.25279	0.247359	0.242455	0.237293	0.232272	0.227037	0.222351	0.217931	0.213794	0.210174	0.206395	0.202421	0.198373	0.193729	0.188872	0.183761	0.178402	0.173411	0.168747	0.163929	0.159296	0.154652	0.149815	0.144989	0.139944	0.134817	0.129826	0.124936
0.202702	0.25161	0.271817	0.280323	0.290269	0.296799	0.30285	0.304801	0.304385	0.301698	0.297962	0.294244	0.29061	0.287061	0.283672	0.279349	0.275186	0.271105	0.26658	0.261812	0.257086	0.252642	0.247539	0.242163	0.236994	0.231871	0.226719	0.221803	0.217465	0.213575	0.209448	0.206044	0.201992	0.197986	0.193584	0.189034	0.184164	0.178946	0.17402	0.16914	0.164355	0.159429	0.154462	0.14976	0.144907	0.139833	0.134771	0.129413	0.124434	0.119335
0.199954	0.24978	0.270903	0.279624	0.289305	0.295925	0.300716	0.302461	0.301078	0.29755	0.294125	0.290357	0.286679	0.283191	0.279323	0.274871	0.270794	0.266806	0.261778	0.257186	0.252506	0.247539	0.242484	0.236844	0.231725	0.226455	0.221629	0.217066	0.21325	0.209361	0.20546	0.201758	0.197663	0.193279	0.188965	0.184387	0.179398	0.174605	0.169785	0.164787	0.159891	0.154632	0.149619	0.144898	0.139797	0.1347	0.129404	0.124066	0.118878	0.113674
0.199573	0.249928	0.270915	0.2792	0.288887	0.294079	0.298588	0.299246	0.296942	0.293742	0.290262	0.286455	0.282844	0.278877	0.274884	0.270529	0.266549	0.262042	0.257198	0.252649	0.247444	0.242523	0.237191	0.23163	0.226341	0.221405	0.216939	0.212911	0.209083	0.205408	0.201218	0.197439	0.19295	0.188658	0.184305	0.179597	0.175025	0.170335	0.165397	0.160288	0.155054	0.149759	0.144739	0.139767	0.134635	0.129305	0.124029	0.118489	0.113195	0.108029
0.199862	0.249782	0.27015	0.278514	0.286612	0.291543	0.294878	0.294567	0.292642	0.28942	0.285933	0.282225	0.278156	0.274098	0.270222	0.265992	0.261497	0.257179	0.252394	0.24732	0.242177	0.236979	0.231747	0.226007	0.221062	0.216502	0.212578	0.20855	0.204928	0.200953	0.196713	0.192473	0.188083	0.183747	0.179258	0.174964	0.170497	0.165691	0.160645	0.155203	0.149938	0.144648	0.139386	0.134377	0.129016	0.123712	0.118236	0.112598	0.107346	0.102275
0.199093	0.248262	0.268816	0.275481	0.283366	0.287094	0.289425	0.28957	0.287666	0.28449	0.281144	0.277012	0.272897	0.269001	0.265273	0.260543	0.25626	0.252007	0.246708	0.241708	0.236297	0.231227	0.225794	0.220421	0.215869	0.211868	0.207943	0.204131	0.200196	0.196164	0.191543	0.187436	0.183	0.178526	0.174449	0.170257	0.165674	0.160762	0.155377	0.149912	0.144657	0.139133	0.133835	0.128596	0.123266	0.117765	0.112191	0.106606	0.101452	0.0962356
0.197352	0.246743	0.265178	0.271766	0.27835	0.281068	0.283936	0.28413	0.282303	0.279309	0.275548	0.271419	0.267503	0.263784	0.259552	0.255059	0.250855	0.246081	0.240873	0.235607	0.23035	0.225066	0.22	0.215041	0.211062	0.207067	0.203356	0.199238	0.195224	0.190802	0.186274	0.182099	0.17753	0.173471	0.169498	0.165191	0.160506	0.155249	0.149849	0.144405	0.138919	0.133365	0.127847	0.12264	0.117118	0.111522	0.106002	0.100526	0.0952361	0.0901254
0.196573	0.242824	0.261171	0.266393	0.271903	0.275305	0.278238	0.27852	0.276895	0.273483	0.269729	0.265846	0.262132	0.257905	0.253921	0.249525	0.244799	0.240119	0.234651	0.229544	0.224078	0.21916	0.214512	0.210147	0.20618	0.202406	0.198386	0.194209	0.189743	0.185418	0.180858	0.176537	0.17239	0.16844	0.164352	0.159942	0.154902	0.149638	0.14426	0.13859	0.133077	0.127309	0.121829	0.116428	0.110813	0.105273	0.0998623	0.0942581	0.0890776	0.0839864
0.191175	0.237803	0.254687	0.259005	0.265434	0.269029	0.272093	0.272624	0.270575	0.267204	0.263715	0.260084	0.255869	0.251924	0.248054	0.243148	0.238538	0.233598	0.2283	0.222998	0.217914	0.213423	0.209383	0.20505	0.201319	0.197246	0.193169	0.188593	0.184278	0.179923	0.175244	0.171347	0.167316	0.163257	0.159067	0.154296	0.149258	0.144013	0.138409	0.132722	0.126996	0.12127	0.115602	0.110107	0.104548	0.0991152	0.0935741	0.0880862	0.0829292	0.0779819
0.188731	0.23257	0.248035	0.253445	0.259988	0.263676	0.266923	0.266918	0.264857	0.261735	0.258465	0.254294	0.250355	0.246513	0.242093	0.237301	0.232412	0.227619	0.222118	0.217187	0.212529	0.208649	0.20463	0.200539	0.196502	0.19237	0.187856	0.183402	0.179033	0.174549	0.170299	0.166519	0.162379	0.158219	0.153657	0.148886	0.143857	0.138381	0.132757	0.126857	0.121167	0.115254	0.109492	0.104045	0.0985896	0.0930233	0.0875932	0.0821326	0.0771174	0.0719542
0.183004	0.225169	0.242137	0.24787	0.254558	0.258495	0.261156	0.261143	0.259353	0.256475	0.252634	0.248762	0.244936	0.240528	0.236223	0.231151	0.226424	0.221408	0.21629	0.211795	0.207767	0.203909	0.200133	0.195739	0.191645	0.187073	0.1827	0.178208	0.173697	0.169641	0.165504	0.161623	0.157385	0.152844	0.148281	0.143515	0.138251	0.13275	0.126911	0.12105	0.115171	0.109168	0.103458	0.0981118	0.0925231	0.0870677	0.0816633	0.0763517	0.0711185	0.0659537
0.177241	0.220899	0.23786	0.243656	0.250473	0.253691	0.256259	0.256467	0.254874	0.251347	0.247779	0.243979	0.239534	0.23522	0.230595	0.22569	0.220699	0.216049	0.211368	0.207501	0.203486	0.199857	0.195754	0.191298	0.186757	0.182315	0.177881	0.173246	0.169159	0.165206	0.160949	0.156972	0.15234	0.147803	0.143238	0.138223	0.132921	0.127195	0.121388	0.115334	0.109358	0.103406	0.0977973	0.0923133	0.0868318	0.0813975	0.0761393	0.0706082	0.0653771	0.0601888
0.176308	0.218805	0.23529	0.24102	0.246845	0.249872	0.252576	0.252905	0.250544	0.247251	0.243717	0.239219	0.234841	0.230169	0.225698	0.220489	0.215853	0.211627	0.207578	0.203707	0.199912	0.195934	0.191755	0.186857	0.182423	0.177909	0.173314	0.169098	0.165116	0.161031	0.156654	0.152241	0.147615	0.143071	0.138247	0.133182	0.127643	0.12194	0.115932	0.109777	0.103846	0.0979951	0.0922511	0.0868693	0.081405	0.0761148	0.0706302	0.0651054	0.0598497	0.054516
0.173885	0.215813	0.232265	0.236975	0.242647	0.245894	0.24875	0.248263	0.246164	0.242925	0.238686	0.234273	0.22954	0.225049	0.220266	0.215438	0.211248	0.207674	0.203633	0.199991	0.195849	0.191805	0.187206	0.182413	0.177914	0.173242	0.169074	0.164962	0.160865	0.15666	0.151888	0.147517	0.142887	0.138083	0.133205	0.127898	0.122378	0.11647	0.110358	0.104252	0.0984208	0.0924393	0.0868036	0.0814385	0.076119	0.0706036	0.0651244	0.0595807	0.0541817	0.0488419
0.171568	0.213189	0.228244	0.232851	0.238757	0.242183	0.244128	0.243908	0.241854	0.237867	0.233729	0.228953	0.224415	0.219609	0.215216	0.210852	0.207335	0.203765	0.199964	0.195969	0.19177	0.187327	0.182809	0.177964	0.173307	0.169069	0.16501	0.160774	0.156575	0.151967	0.147192	0.142816	0.137925	0.13307	0.127945	0.122652	0.116919	0.110903	0.104837	0.0988333	0.0928704	0.0870018	0.0813888	0.0761664	0.0706229	0.0651114	0.0596117	0.0539301	0.048527	0.0431638
0.169721	0.20917	0.224049	0.229008	0.235104	0.237539	0.239765	0.23958	0.236719	0.232849	0.228335	0.223769	0.218922	0.21453	0.210612	0.20695	0.203441	0.200116	0.195965	0.191921	0.187341	0.182962	0.1784	0.173406	0.169191	0.165064	0.160885	0.156538	0.151902	0.147291	0.14251	0.137871	0.132935	0.127831	0.122715	0.117204	0.111357	0.105383	0.0994166	0.0932814	0.087431	0.0815903	0.0761228	0.0706753	0.0651343	0.0596016	0.0539635	0.0482843	0.0428601	0.037402
0.165285	0.20467	0.220023	0.225306	0.230294	0.233085	0.23534	0.234275	0.231544	0.227292	0.223012	0.218142	0.213741	0.209854	0.206663	0.203016	0.199764	0.196078	0.191889	0.187472	0.18295	0.178535	0.173825	0.169285	0.165182	0.160936	0.156652	0.151887	0.147293	0.142673	0.137631	0.132942	0.127757	0.122659	0.117319	0.111686	0.105876	0.0999976	0.0938984	0.0878784	0.0820551	0.0763639	0.0706727	0.0652278	0.0596653	0.0539939	0.0483568	0.0426608	0.0371415	0.0317702
0.162525	0.201908	0.217305	0.221177	0.226492	0.229281	0.23051	0.229539	0.226366	0.222303	0.217715	0.21331	0.209415	0.206265	0.203075	0.199695	0.196078	0.192356	0.187811	0.18344	0.178887	0.17432	0.170062	0.165631	0.161397	0.157041	0.152318	0.147561	0.142951	0.138062	0.132981	0.128032	0.122844	0.117514	0.112046	0.106439	0.10071	0.0946899	0.0887008	0.0827069	0.077021	0.0711112	0.0654206	0.0599468	0.0542434	0.0485736	0.04292	0.0371327	0.0316966	0.0264888
0.160799	0.199813	0.213264	0.217593	0.222911	0.224576	0.225894	0.224435	0.221399	0.21707	0.212943	0.209063	0.205934	0.202787	0.199881	0.196145	0.192512	0.188451	0.183949	0.179554	0.174854	0.170746	0.166588	0.162022	0.157675	0.15288	0.14818	0.143396	0.138515	0.133593	0.128257	0.123289	0.117865	0.112403	0.106953	0.101415	0.0955345	0.0896202	0.0836555	0.0777896	0.0718899	0.0659768	0.0602565	0.0546392	0.0489399	0.0432572	0.0375125	0.0318104	0.0265309	0.0214674
0.159125	0.195365	0.209464	0.213931	0.218015	0.219839	0.220633	0.219288	0.216019	0.212192	0.208615	0.205538	0.202421	0.199584	0.19632	0.19259	0.188635	0.184608	0.180098	0.175558	0.171332	0.16732	0.163015	0.158337	0.153553	0.14878	0.144049	0.138993	0.134089	0.128908	0.123563	0.118345	0.11279	0.107341	0.101953	0.0962559	0.0904809	0.0845916	0.078749	0.0726759	0.0667683	0.0608268	0.0549673	0.0493553	0.0436465	0.0378747	0.0322138	0.0266688	0.0215305	0.0163865
0.153823	0.19125	0.205597	0.208763	0.213093	0.214398	0.21529	0.213741	0.211015	0.20778	0.205062	0.202002	0.19922	0.196025	0.192776	0.188738	0.184815	0.180786	0.176136	0.172081	0.167953	0.163783	0.159354	0.154249	0.149478	0.144671	0.139666	0.134595	0.129428	0.124232	0.118653	0.113289	0.107746	0.102355	0.0968018	0.091208	0.0854587	0.0796873	0.0736382	0.0675563	0.0616181	0.0555411	0.0496932	0.0440725	0.038276	0.0325885	0.0270811	0.0216783	0.0164692	0.0113223
0.152698	0.18946	0.201703	0.205037	0.208634	0.209926	0.210543	0.209501	0.207337	0.20496	0.202222	0.199479	0.196302	0.193102	0.189511	0.185484	0.181546	0.177355	0.173187	0.169212	0.164903	0.160585	0.155722	0.150606	0.145783	0.140689	0.135666	0.130324	0.125123	0.119679	0.113966	0.108594	0.103098	0.0975327	0.0920744	0.0864983	0.0808565	0.0748707	0.0688055	0.0626879	0.056608	0.0505427	0.0446868	0.0389723	0.0332554	0.0277147	0.0223411	0.0168746	0.0116661	0.00637268
0.150969	0.184908	0.197508	0.200159	0.203808	0.204872	0.206069	0.205645	0.204406	0.202014	0.199625	0.196467	0.193293	0.189739	0.186161	0.18213	0.178032	0.174335	0.17025	0.166086	0.161625	0.15688	0.151983	0.146819	0.141707	0.136599	0.131301	0.125934	0.120474	0.114895	0.109191	0.103858	0.0981907	0.0927247	0.087285	0.0818169	0.0759549	0.0699574	0.0638575	0.0576016	0.0515351	0.0454665	0.0395208	0.0338849	0.0283164	0.0229108	0.0174748	0.0120146	0.00666132	0.00141365
0.145606	0.180338	0.192175	0.19512	0.198519	0.200292	0.202174	0.202743	0.201473	0.199444	0.196613	0.193439	0.189888	0.186353	0.182767	0.178575	0.174987	0.171366	0.167085	0.162758	0.157871	0.153071	0.148122	0.142669	0.137543	0.132159	0.126835	0.121216	0.115607	0.110037	0.104389	0.0988902	0.0933282	0.0878854	0.0825575	0.0768613	0.070995	0.064964	0.0587256	0.0524854	0.0464147	0.0402585	0.034395	0.0289084	0.0234782	0.0180067	0.0125733	0.00696946	0.0016599	-0.00365592
0.143843	0.176632	0.188475	0.190948	0.195005	0.197442	0.200294	0.200723	0.199755	0.197187	0.194306	0.190637	0.187077	0.183504	0.179721	0.176035	0.172501	0.168649	0.164178	0.159406	0.154436	0.149569	0.14431	0.138835	0.133419	0.128001	0.122407	0.11664	0.111025	0.105503	0.0996778	0.0942862	0.088745	0.083414	0.0778456	0.0721415	0.0662359	0.0600596	0.0538313	0.0475839	0.0414198	0.0353442	0.0296301	0.0242783	0.0187761	0.013302	0.00771881	0.00215739	-0.00322483	-0.00880938
0.139815	0.172824	0.184033	0.187406	0.192229	0.195747	0.198407	0.199129	0.197557	0.194922	0.191581	0.18794	0.184333	0.180547	0.177281	0.173646	0.169863	0.165801	0.160881	0.156009	0.15097	0.145781	0.140495	0.134729	0.129279	0.123588	0.117837	0.112071	0.106498	0.100796	0.0950726	0.0897106	0.084287	0.0787073	0.0731324	0.0673872	0.0613338	0.055166	0.0489288	0.0425889	0.0365055	0.0305836	0.0250095	0.0195818	0.0140747	0.0084486	0.00290609	-0.00272632	-0.00837558	-0.0139245
0.138061	0.169434	0.181483	0.185637	0.191547	0.194733	0.197604	0.197579	0.195866	0.192685	0.189286	0.185552	0.181702	0.178439	0.175205	0.171296	0.167279	0.162748	0.157701	0.152747	0.147373	0.142147	0.136556	0.130758	0.125027	0.119172	0.113414	0.107696	0.101944	0.0963405	0.0906345	0.0853988	0.0797179	0.0741364	0.0685161	0.0626165	0.0565666	0.0503846	0.0440499	0.0377909	0.0318603	0.0260811	0.0204295	0.0149911	0.00932777	0.0037398	-0.0018776	-0.00777646	-0.0133896	-0.0189023
0.135599	0.167584	0.180267	0.185573	0.191044	0.194478	0.19656	0.196403	0.194101	0.190877	0.187397	0.183387	0.180071	0.176823	0.173284	0.169125	0.164632	0.15993	0.154764	0.149459	0.144071	0.138528	0.132882	0.126798	0.120903	0.115028	0.109291	0.103369	0.0977174	0.092124	0.0865058	0.0810073	0.075309	0.0696714	0.063892	0.0579998	0.0519411	0.045662	0.0394032	0.0332852	0.0274806	0.0216568	0.0160235	0.0104455	0.00483197	-0.000820962	-0.00670054	-0.0125562	-0.018132	-0.0238534
0.135407	0.167808	0.181573	0.186057	0.191563	0.193915	0.195695	0.19477	0.192371	0.189021	0.185238	0.18178	0.178472	0.1749	0.171081	0.166419	0.161743	0.156934	0.151404	0.146055	0.140341	0.134759	0.128824	0.122575	0.11667	0.110835	0.104909	0.0990904	0.0934641	0.0879843	0.0821053	0.0766268	0.0708812	0.0650814	0.059298	0.0533823	0.0472153	0.0410107	0.0349049	0.0289307	0.0230479	0.0172161	0.0114228	0.00587814	0.000186772	-0.00573843	-0.0115809	-0.0173989	-0.0231866	-0.0289037
0.1358	0.169491	0.182103	0.186623	0.190915	0.192967	0.193901	0.19291	0.190382	0.186721	0.183529	0.180095	0.176454	0.172601	0.168265	0.163409	0.158618	0.153435	0.147876	0.142197	0.136448	0.130578	0.124484	0.118235	0.112371	0.106344	0.10053	0.0947331	0.0892322	0.083492	0.0776065	0.0720827	0.0661783	0.0603801	0.0545762	0.048552	0.0424583	0.0364057	0.0304433	0.0244023	0.0185206	0.012537	0.00678361	0.0011631	-0.00479811	-0.0106833	-0.0164864	-0.0225132	-0.0282921	-0.0339593
0.137873	0.169817	0.182521	0.185693	0.189733	0.190904	0.191822	0.190703	0.187855	0.184842	0.181672	0.177912	0.173991	0.169611	0.165074	0.160098	0.154929	0.149732	0.143846	0.138132	0.1321	0.12608	0.11999	0.113789	0.107728	0.101818	0.0960355	0.0903552	0.084583	0.0788343	0.0729038	0.0672244	0.0613299	0.0555177	0.0496073	0.0436567	0.0377128	0.0318026	0.0257865	0.0197603	0.0137351	0.00779984	0.00197806	-0.00390867	-0.00982564	-0.0156684	-0.0216797	-0.0276923	-0.0334165	-0.0390329
0.136232	0.168957	0.180318	0.183491	0.186736	0.188024	0.188872	0.187462	0.185363	0.182416	0.178916	0.174917	0.170475	0.165914	0.161268	0.155925	0.15077	0.14525	0.139346	0.13336	0.127197	0.121196	0.115167	0.108775	0.102841	0.0969754	0.0913222	0.0853929	0.0796452	0.0738551	0.0677752	0.062113	0.0562137	0.0502996	0.0444667	0.0386682	0.0328699	0.026916	0.020924	0.0147629	0.00879306	0.0027966	-0.00328332	-0.00912087	-0.0149911	-0.021039	-0.0270336	-0.0329844	-0.0386516	-0.0442115
0.136414	0.16695	0.17826	0.180544	0.183886	0.1851	0.185612	0.185008	0.182972	0.17967	0.175891	0.171315	0.166694	0.162026	0.156998	0.151674	0.146189	0.140655	0.134481	0.128366	0.122231	0.116299	0.110072	0.103816	0.0979279	0.0922006	0.0862853	0.08037	0.0745898	0.0686485	0.0625903	0.0569187	0.0509181	0.0450825	0.0394047	0.0337553	0.0279098	0.0219772	0.0158468	0.00974252	0.00371074	-0.00254195	-0.00856769	-0.014359	-0.0204347	-0.0264647	-0.0323963	-0.0382848	-0.0438962	-0.0494606
0.132851	0.163796	0.174277	0.176864	0.180245	0.181173	0.182623	0.182128	0.179746	0.176179	0.171849	0.167161	0.16246	0.157412	0.152405	0.146757	0.141279	0.135478	0.129188	0.12312	0.117077	0.110954	0.10487	0.0986694	0.0929387	0.0869443	0.08107	0.07513	0.0692056	0.0632855	0.0572258	0.0514455	0.0455293	0.0398593	0.0343411	0.0286317	0.0227978	0.0167187	0.0106412	0.00447399	-0.00181574	-0.00800973	-0.0139848	-0.0199832	-0.0260372	-0.0320004	-0.0378665	-0.0436936	-0.0493019	-0.0548418
0.13115	0.160439	0.171055	0.173649	0.176647	0.178587	0.18011	0.179204	0.176503	0.172312	0.167802	0.16305	0.157945	0.152893	0.14754	0.141912	0.136158	0.130232	0.124001	0.118039	0.111808	0.105828	0.0997912	0.0937686	0.0877537	0.0818127	0.0759196	0.0698297	0.0639216	0.0579885	0.0518247	0.0461187	0.0403781	0.034879	0.0292747	0.0235548	0.0175556	0.0115168	0.00536548	-0.00106593	-0.00730003	-0.0134432	-0.019627	-0.0256023	-0.0315878	-0.0374847	-0.043289	-0.0491077	-0.0546882	-0.0600756
0.127301	0.156856	0.167546	0.169792	0.173971	0.17601	0.177082	0.175826	0.172438	0.168087	0.163536	0.15837	0.153248	0.147843	0.14253	0.136629	0.130753	0.124898	0.118801	0.112659	0.106583	0.100649	0.0948097	0.0884959	0.0825463	0.0765963	0.0705536	0.0644772	0.0585481	0.0525049	0.0464348	0.0409107	0.035357	0.0297501	0.0241152	0.018213	0.0122427	0.0061209	-0.000299392	-0.00667448	-0.0128573	-0.0192085	-0.0253616	-0.0312644	-0.0371802	-0.043012	-0.0488055	-0.0545888	-0.06001	-0.0652954
0.125352	0.154424	0.164405	0.167948	0.172111	0.173573	0.174187	0.172106	0.168532	0.164138	0.159123	0.153903	0.1484	0.14304	0.137429	0.131396	0.125596	0.119884	0.113605	0.107617	0.101581	0.0958547	0.0897042	0.0834601	0.0775017	0.0713947	0.0653564	0.0592514	0.0531977	0.047245	0.0413746	0.0360454	0.0303597	0.0247014	0.0188646	0.0129775	0.0069109	0.00051269	-0.00585467	-0.0121796	-0.0185745	-0.0248916	-0.030967	-0.0367998	-0.0426508	-0.0484721	-0.0542291	-0.0598465	-0.0651621	-0.0703755
0.123341	0.151302	0.162852	0.166339	0.169793	0.170729	0.170398	0.168141	0.164542	0.159655	0.154565	0.14895	0.143513	0.137848	0.1321	0.126161	0.120526	0.11463	0.108516	0.102569	0.0967621	0.0907134	0.0846311	0.0783875	0.0722689	0.0661637	0.0600899	0.0538623	0.0478944	0.0421509	0.0364907	0.0310121	0.0252609	0.0193876	0.0135578	0.00756576	0.00121988	-0.00512462	-0.0114421	-0.0179788	-0.0243363	-0.030569	-0.0365675	-0.0423366	-0.0481745	-0.0539555	-0.0595416	-0.0650451	-0.0702872	-0.0753983
0.12039	0.150369	0.161658	0.164252	0.167054	0.166929	0.166422	0.164148	0.160013	0.155037	0.149535	0.144001	0.138252	0.132448	0.126804	0.121055	0.115237	0.109508	0.103437	0.0977354	0.0915977	0.0856146	0.0795334	0.07313	0.0670105	0.0608669	0.0546641	0.0485341	0.0427815	0.0372574	0.0314303	0.0258731	0.0198975	0.0140246	0.00808322	0.00180762	-0.00448243	-0.0107771	-0.0173094	-0.0238043	-0.0300739	-0.0362238	-0.0421563	-0.0479093	-0.0537038	-0.0593088	-0.064777	-0.0702024	-0.0753437	-0.0804743
0.12178	0.150553	0.160358	0.162056	0.163594	0.163262	0.162715	0.159825	0.155559	0.150134	0.14473	0.138854	0.132955	0.127261	0.121815	0.115879	0.110232	0.104535	0.0987226	0.0926727	0.0865997	0.0806148	0.0743625	0.0679565	0.0617924	0.0555147	0.0494062	0.0435038	0.0379807	0.0322717	0.026356	0.0205587	0.0145778	0.00858592	0.00235466	-0.00386648	-0.0101089	-0.0166243	-0.0231123	-0.029516	-0.0357013	-0.041784	-0.0476947	-0.0534044	-0.0590199	-0.0645039	-0.0698936	-0.075217	-0.0803838	-0.0855406
0.120577	0.147798	0.156802	0.157336	0.158801	0.158593	0.157461	0.154495	0.149814	0.144566	0.138869	0.132872	0.127136	0.121692	0.116084	0.110356	0.104763	0.0993543	0.0932055	0.0872376	0.0811823	0.0750338	0.0687873	0.0623517	0.0560633	0.0498956	0.0440314	0.0383781	0.0326733	0.0268736	0.0207237	0.0149137	0.00881761	0.00254254	-0.00362749	-0.00979564	-0.0162586	-0.0227196	-0.0291067	-0.0354165	-0.0415281	-0.0475788	-0.0534373	-0.0589617	-0.0644487	-0.0698479	-0.0751319	-0.0804775	-0.085671	-0.0907233
0.11746	0.143746	0.15146	0.152101	0.153798	0.153012	0.151814	0.148422	0.143962	0.138429	0.132644	0.126836	0.121385	0.115793	0.11041	0.10475	0.0994656	0.0937124	0.0876515	0.0817076	0.07549	0.0693482	0.0630726	0.0565199	0.0503506	0.04444	0.0388369	0.0329926	0.0271952	0.0211542	0.0150082	0.00907348	0.00269529	-0.0035125	-0.00962837	-0.0160206	-0.0224226	-0.0287765	-0.0350654	-0.0412977	-0.0473741	-0.0533678	-0.0590351	-0.0644296	-0.0698295	-0.0751214	-0.0804295	-0.085801	-0.0908908	-0.0958372
0.114246	0.138599	0.14638	0.147383	0.148404	0.14755	0.145863	0.142698	0.137918	0.132291	0.126722	0.121214	0.115612	0.110258	0.104939	0.0996024	0.0939569	0.0882805	0.0822441	0.0761275	0.0699134	0.0637367	0.0573379	0.0509131	0.0450083	0.0393659	0.0335612	0.0276155	0.0215657	0.015522	0.00925755	0.00304635	-0.0032628	-0.00941752	-0.015764	-0.0220947	-0.0283858	-0.0346396	-0.040854	-0.0470496	-0.053069	-0.0588681	-0.064403	-0.0697133	-0.0750072	-0.0803261	-0.0856646	-0.0909326	-0.0959175	-0.100829
0.109392	0.133801	0.142005	0.142249	0.143149	0.14176	0.140311	0.136775	0.131879	0.126487	0.121254	0.115601	0.110252	0.104962	0.0999831	0.0942621	0.0886914	0.0830319	0.076813	0.0706902	0.0644342	0.0581265	0.0518582	0.0457118	0.0400836	0.0342197	0.0282983	0.0220882	0.0160183	0.00984605	0.003282	-0.00285207	-0.00910802	-0.0155	-0.0217837	-0.0280013	-0.0341885	-0.0403711	-0.0465463	-0.0526818	-0.0585033	-0.0641656	-0.0696147	-0.074823	-0.0801487	-0.0855026	-0.0907413	-0.095904	-0.100855	-0.105641
0.106815	0.131136	0.137973	0.137922	0.138106	0.136945	0.135005	0.131271	0.126589	0.121536	0.11612	0.110727	0.105425	0.10049	0.0950728	0.0894195	0.0838528	0.0779814	0.0717388	0.0655539	0.0591523	0.0529717	0.0469848	0.0411226	0.0352409	0.0292369	0.0230279	0.0167934	0.0105753	0.00408863	-0.00241556	-0.00850441	-0.0150057	-0.0213323	-0.0275038	-0.0336185	-0.0397424	-0.0458845	-0.052001	-0.0579357	-0.063619	-0.0691958	-0.0745459	-0.0797964	-0.085165	-0.0904244	-0.0955627	-0.100692	-0.105518	-0.110324
0.105242	0.127392	0.133807	0.132988	0.133446	0.131755	0.129581	0.126065	0.12174	0.116494	0.11134	0.106011	0.101085	0.095685	0.0903327	0.0846832	0.0788929	0.072989	0.0666836	0.060348	0.0540805	0.0481887	0.0424884	0.036365	0.0303376	0.0240394	0.0177993	0.0114191	0.00489864	-0.00152915	-0.00798297	-0.0143351	-0.0207667	-0.026975	-0.0330427	-0.0390979	-0.0451767	-0.0512612	-0.0571765	-0.0629712	-0.0685693	-0.0740469	-0.0794411	-0.0847389	-0.0900138	-0.0951733	-0.10028	-0.105282	-0.110128	-0.114962
0.101044	0.122952	0.128513	0.128173	0.128089	0.126202	0.124269	0.121134	0.116602	0.11165	0.106557	0.101636	0.0962389	0.0909095	0.085559	0.0796842	0.0738676	0.0679033	0.0614529	0.0552599	0.04929	0.0436864	0.0377267	0.031469	0.0251504	0.0188282	0.0124418	0.00574794	-0.000694202	-0.00707076	-0.0137723	-0.0200395	-0.0263477	-0.0324471	-0.0384581	-0.0444669	-0.0504905	-0.0563753	-0.0621532	-0.0678623	-0.0733606	-0.0788803	-0.0843194	-0.0895229	-0.0946963	-0.0998235	-0.104803	-0.109824	-0.114702	-0.119505
0.0982814	0.118544	0.124517	0.123501	0.123131	0.121481	0.119908	0.116503	0.112253	0.107339	0.102644	0.0971771	0.0918456	0.0865058	0.0809006	0.0749838	0.0690891	0.062959	0.0566519	0.0507598	0.045082	0.0391898	0.0330737	0.0265097	0.0201593	0.0136805	0.00697528	0.000347561	-0.00604755	-0.0126827	-0.0193183	-0.0254479	-0.031645	-0.0376939	-0.0436593	-0.0496157	-0.0554406	-0.0611897	-0.0668852	-0.0724956	-0.0780418	-0.0836113	-0.0889586	-0.0940644	-0.0992082	-0.10421	-0.109211	-0.114264	-0.11911	-0.124011
0.0941319	0.115004	0.120037	0.118739	0.118658	0.117446	0.115571	0.112455	0.108223	0.103764	0.0984585	0.0931032	0.0877577	0.0821352	0.0764578	0.0704374	0.0643551	0.058365	0.0523785	0.0467944	0.0407753	0.0346849	0.0282268	0.0216202	0.0150964	0.00828238	0.00164447	-0.0049373	-0.0116106	-0.0181788	-0.0246918	-0.0306954	-0.0368425	-0.042838	-0.0487486	-0.0545007	-0.0601856	-0.0658524	-0.0714534	-0.0771202	-0.0827266	-0.08821	-0.093462	-0.0985417	-0.10356	-0.108584	-0.113617	-0.118635	-0.12358	-0.128445
0.0928075	0.111701	0.116116	0.11511	0.115444	0.113833	0.112206	0.10905	0.105274	0.100102	0.0948552	0.0894694	0.0838039	0.0780835	0.0722732	0.066044	0.0600962	0.0544265	0.0487515	0.04279	0.0365495	0.0300932	0.0235832	0.0167941	0.00991537	0.003164	-0.00343336	-0.0102935	-0.0168828	-0.0233312	-0.0297351	-0.0357101	-0.0418014	-0.0477437	-0.0534503	-0.0590645	-0.0646728	-0.0702512	-0.0759171	-0.0816492	-0.0871733	-0.0925628	-0.0977895	-0.102746	-0.107789	-0.112846	-0.117847	-0.122965	-0.127876	-0.132732
0.0890167	0.107335	0.112238	0.111836	0.111728	0.110426	0.10876	0.106095	0.101554	0.0964536	0.0911716	0.0854612	0.079704	0.073855	0.0678313	0.061751	0.0561365	0.0507827	0.044728	0.0385472	0.0319408	0.0254419	0.018751	0.0115996	0.00478536	-0.00192099	-0.0088065	-0.0155905	-0.0220353	-0.0283724	-0.0347218	-0.0406208	-0.0466582	-0.0523958	-0.0579662	-0.0635065	-0.0690301	-0.0746761	-0.0804081	-0.0860545	-0.0914828	-0.0968447	-0.101945	-0.106928	-0.112005	-0.117031	-0.122133	-0.127215	-0.132117	-0.136851
0.0860136	0.104583	0.109988	0.108949	0.109083	0.107668	0.106486	0.102903	0.0984082	0.09324	0.0875773	0.0817478	0.0758335	0.0697432	0.0638584	0.0581179	0.0528207	0.0470471	0.0407499	0.0341781	0.0275231	0.0208316	0.0137499	0.00665694	-0.000116142	-0.00712028	-0.0139228	-0.0205748	-0.0268917	-0.0331797	-0.039479	-0.0453281	-0.0511589	-0.0567613	-0.062261	-0.0677218	-0.0733234	-0.0790432	-0.0846932	-0.0902445	-0.0956471	-0.100882	-0.106008	-0.111031	-0.116078	-0.121208	-0.126276	-0.131349	-0.136132	-0.140765
0.0847428	0.103528	0.107862	0.107017	0.106916	0.106008	0.10372	0.100171	0.0955732	0.0899701	0.0841519	0.0781331	0.0719501	0.0659958	0.060459	0.055047	0.049288	0.0432402	0.0365274	0.0298983	0.0230408	0.0159323	0.00889705	0.00184677	-0.00523043	-0.0121504	-0.0188098	-0.0253424	-0.0316291	-0.0378664	-0.0441101	-0.0497536	-0.0554462	-0.0609799	-0.0664029	-0.0719499	-0.0776343	-0.083276	-0.0888322	-0.0943577	-0.0996323	-0.104892	-0.11006	-0.115052	-0.120205	-0.125301	-0.130362	-0.135315	-0.139996	-0.144619
0.0843318	0.101458	0.106003	0.104899	0.105361	0.10322	0.100978	0.0973155	0.09225	0.0864897	0.0804826	0.0741833	0.068151	0.0625655	0.0573708	0.0514845	0.0454471	0.0389718	0.032211	0.0253786	0.0180918	0.0110273	0.0040377	-0.0033137	-0.0103061	-0.0170767	-0.0236042	-0.0300903	-0.0362981	-0.0424803	-0.0485075	-0.0540193	-0.0596429	-0.065102	-0.070614	-0.0762465	-0.0818534	-0.0873996	-0.0929294	-0.0983239	-0.103624	-0.108927	-0.11406	-0.11916	-0.124279	-0.129368	-0.134307	-0.139155	-0.143825	-0.148435
0.0814594	0.0991534	0.103477	0.103108	0.102253	0.100202	0.0978554	0.0937119	0.0885097	0.0825818	0.0763116	0.0701819	0.0645453	0.0593217	0.0536601	0.0475126	0.0410531	0.0345439	0.0275906	0.0203194	0.0130836	0.00607253	-0.0012165	-0.00848052	-0.0153208	-0.0219525	-0.0284382	-0.0348561	-0.041006	-0.0469687	-0.0528501	-0.0583029	-0.0638483	-0.0693953	-0.0749891	-0.0805395	-0.0860458	-0.091562	-0.0969568	-0.102374	-0.107717	-0.11298	-0.11822	-0.123285	-0.128395	-0.133359	-0.138191	-0.143023	-0.147681	-0.152231
0.0807238	0.0975938	0.102533	0.100549	0.099687	0.0974787	0.0945652	0.090252	0.0848552	0.0786364	0.0725478	0.0668146	0.0615402	0.0558385	0.0499094	0.043329	0.0368379	0.0301272	0.0227124	0.015486	0.00830378	0.0009862	-0.00623002	-0.0133463	-0.0200518	-0.026643	-0.033051	-0.0394127	-0.0453476	-0.0511694	-0.0569775	-0.0623689	-0.0680045	-0.0736362	-0.0791478	-0.0845975	-0.0900746	-0.0954561	-0.100876	-0.106339	-0.111643	-0.117015	-0.122221	-0.127278	-0.132263	-0.13712	-0.141939	-0.14676	-0.151356	-0.155999
0.0790203	0.0967374	0.0996778	0.0977695	0.096764	0.0939678	0.090892	0.0863872	0.0806946	0.0746901	0.0690428	0.0637046	0.0579455	0.0519807	0.0456099	0.0390119	0.0323225	0.0251308	0.0177656	0.0106	0.00311348	-0.0041347	-0.0112069	-0.0181832	-0.0248389	-0.0313464	-0.0376942	-0.0438302	-0.0496267	-0.0553733	-0.0610947	-0.066592	-0.0723109	-0.0778575	-0.083265	-0.0886836	-0.094022	-0.0994276	-0.104896	-0.110317	-0.11573	-0.121064	-0.126258	-0.131191	-0.136067	-0.140909	-0.145716	-0.150471	-0.155159	-0.159757
0.0794001	0.0940122	0.0969995	0.0949621	0.0932804	0.0903213	0.0870274	0.0821955	0.0767342	0.071208	0.0659809	0.0601364	0.0541032	0.0476786	0.0412893	0.0344903	0.0272978	0.0201507	0.0128529	0.00537832	-0.00203908	-0.00914726	-0.0160839	-0.0229971	-0.0295702	-0.0360131	-0.0421301	-0.0481166	-0.0538475	-0.0595068	-0.0653114	-0.0709064	-0.0765384	-0.0819782	-0.0873542	-0.092632	-0.0979944	-0.103452	-0.108876	-0.114405	-0.119779	-0.1251	-0.130169	-0.134991	-0.139852	-0.144682	-0.149422	-0.154269	-0.158912	-0.163351
0.0751071	0.0902014	0.0932735	0.0906974	0.0889966	0.0859347	0.0823499	0.0778059	0.0728686	0.0677974	0.062113	0.056056	0.0495933	0.0431851	0.036612	0.0293074	0.0221724	0.0151024	0.00749926	9.37284e-05	-0.00718067	-0.0141543	-0.0210144	-0.0278456	-0.0343517	-0.0405595	-0.0465304	-0.0524391	-0.0580912	-0.0638254	-0.0696983	-0.0752028	-0.0807179	-0.0861201	-0.0913513	-0.0966528	-0.102075	-0.107484	-0.113016	-0.118503	-0.12386	-0.129051	-0.134003	-0.138808	-0.143655	-0.148419	-0.153252	-0.158055	-0.16254	-0.166796
0.0737162	0.0881838	0.0901564	0.0873862	0.0854125	0.08194	0.078598	0.074587	0.070116	0.0644507	0.0584598	0.0518949	0.0454146	0.0387845	0.0316583	0.0243976	0.0173317	0.00993745	0.00239506	-0.00487325	-0.0120165	-0.0189062	-0.0256997	-0.0324592	-0.0387214	-0.0447761	-0.0506746	-0.0564967	-0.0622557	-0.068074	-0.0738536	-0.0792467	-0.0847273	-0.0899842	-0.095242	-0.100609	-0.10598	-0.111504	-0.116995	-0.122468	-0.127698	-0.132772	-0.137706	-0.142502	-0.147282	-0.152141	-0.156928	-0.161566	-0.165861	-0.169974
0.0718949	0.0848793	0.0867132	0.0837656	0.0813723	0.0781984	0.0754118	0.0718775	0.0668167	0.0608695	0.0543696	0.0477938	0.0410941	0.0338946	0.026815	0.0196292	0.0122287	0.00488287	-0.002527	-0.00966804	-0.0167183	-0.0235548	-0.0302797	-0.03679	-0.0428994	-0.0488815	-0.054698	-0.0606091	-0.0664601	-0.0721799	-0.0778424	-0.0831972	-0.088529	-0.0938131	-0.0991426	-0.104458	-0.109947	-0.11543	-0.120907	-0.126249	-0.13136	-0.136415	-0.141341	-0.14607	-0.150948	-0.155763	-0.160389	-0.164838	-0.168993	-0.173008
0.0685899	0.0814744	0.0831235	0.0797733	0.0777374	0.0751762	0.07288	0.068718	0.0633661	0.0568864	0.0503962	0.0435861	0.0362903	0.029143	0.022137	0.0146041	0.0072444	2.14533e-05	-0.00726433	-0.0143064	-0.0213111	-0.0280798	-0.0345519	-0.0409038	-0.0469381	-0.0528354	-0.0587498	-0.0647423	-0.0704982	-0.076099	-0.0817248	-0.0869261	-0.0922857	-0.0976501	-0.102927	-0.108364	-0.113814	-0.119284	-0.124631	-0.129851	-0.134943	-0.13999	-0.144847	-0.149676	-0.154513	-0.159167	-0.163605	-0.167915	-0.171972	-0.175776
0.0665866	0.0787886	0.0797379	0.0767801	0.0753711	0.0732988	0.0702382	0.0657081	0.0597424	0.0532484	0.0464972	0.0390607	0.0318087	0.0247269	0.0173433	0.00984073	0.00259395	-0.00451814	-0.0116996	-0.0187096	-0.0256481	-0.0321602	-0.0384719	-0.0447449	-0.0506943	-0.056697	-0.0627068	-0.0686014	-0.0742381	-0.0798067	-0.0852833	-0.0905145	-0.0959619	-0.101272	-0.106677	-0.112079	-0.117518	-0.122862	-0.128088	-0.133291	-0.138377	-0.143354	-0.148313	-0.153104	-0.15778	-0.162246	-0.166545	-0.170756	-0.174602	-0.178165
0.0643333	0.0754827	0.0769273	0.0747589	0.0738894	0.0708808	0.0673599	0.0621279	0.0561284	0.0493475	0.041901	0.034534	0.0273558	0.0198808	0.0125313	0.00514895	-0.00198361	-0.00897979	-0.0161331	-0.0230705	-0.0297356	-0.0360739	-0.0422973	-0.0484755	-0.0545332	-0.0606375	-0.0665541	-0.0723295	-0.0779295	-0.0833469	-0.0888554	-0.0941988	-0.0995863	-0.105026	-0.110397	-0.115789	-0.121106	-0.126326	-0.131534	-0.13673	-0.141743	-0.14682	-0.151739	-0.156364	-0.160845	-0.165169	-0.169367	-0.173364	-0.176962	-0.180583
0.0613903	0.0731407	0.0755042	0.0739341	0.0718233	0.0682255	0.0638793	0.058578	0.052248	0.0447217	0.0373292	0.0300458	0.0224578	0.0150292	0.00780826	0.000547757	-0.00645461	-0.0134313	-0.0205024	-0.0271502	-0.0336257	-0.0398647	-0.0459852	-0.0522722	-0.0584383	-0.0644515	-0.0702487	-0.0759902	-0.0814307	-0.0868815	-0.0924727	-0.097741	-0.103263	-0.10867	-0.114033	-0.119307	-0.124497	-0.1297	-0.134905	-0.140026	-0.14514	-0.150176	-0.15492	-0.159346	-0.163681	-0.167902	-0.171886	-0.175626	-0.179288	-0.182748
0.0606828	0.0731542	0.0759348	0.0726119	0.0696961	0.0651151	0.0606403	0.0549388	0.0477838	0.0403095	0.0329984	0.0252613	0.0177226	0.01043	0.00333	-0.00379197	-0.0107855	-0.0176818	-0.0244508	-0.0309018	-0.0372719	-0.0434024	-0.0496349	-0.0560343	-0.062112	-0.0680078	-0.0737726	-0.0793569	-0.0848299	-0.0903701	-0.0959056	-0.101317	-0.106807	-0.112209	-0.117457	-0.122604	-0.127779	-0.132982	-0.13811	-0.143333	-0.148406	-0.153261	-0.157802	-0.16208	-0.166313	-0.170319	-0.174041	-0.177849	-0.181346	-0.184803
0.0613855	0.0741586	0.0745849	0.070364	0.0663691	0.0616946	0.0567987	0.0502266	0.0431526	0.0357869	0.0280266	0.0203811	0.0129998	0.00584613	-0.00110427	-0.00821533	-0.0151199	-0.0216998	-0.0282568	-0.0345928	-0.0408411	-0.047076	-0.0534169	-0.0597188	-0.065675	-0.071536	-0.0771367	-0.0827552	-0.0883449	-0.0938269	-0.0995007	-0.104882	-0.110365	-0.115652	-0.120769	-0.1259	-0.13108	-0.136201	-0.141431	-0.146611	-0.151499	-0.156147	-0.160538	-0.164713	-0.168728	-0.172469	-0.17626	-0.1799	-0.183395	-0.186804
0.0620866	0.0719915	0.0716426	0.0664066	0.0624551	0.0574139	0.0516248	0.0451939	0.038269	0.0304488	0.0227809	0.0153504	0.00813634	0.00115351	-0.00577672	-0.0127841	-0.0193528	-0.0257091	-0.0321339	-0.0383298	-0.0446641	-0.0509905	-0.0572178	-0.0633849	-0.0693003	-0.0749884	-0.0806192	-0.0863365	-0.0918448	-0.0974672	-0.103103	-0.108475	-0.11384	-0.118989	-0.124089	-0.129226	-0.134318	-0.139543	-0.144734	-0.149727	-0.15441	-0.158907	-0.163193	-0.167149	-0.170902	-0.174708	-0.178332	-0.181972	-0.185419	-0.188767
0.0585167	0.0681751	0.0669033	0.0619756	0.0577316	0.0517822	0.0462066	0.0399692	0.0325696	0.0248781	0.0174281	0.0102166	0.00319756	-0.00374821	-0.0105658	-0.0172165	-0.0235488	-0.0297608	-0.0360223	-0.0422862	-0.048693	-0.0548871	-0.0609693	-0.0670878	-0.072823	-0.0785389	-0.0842818	-0.0899253	-0.0955769	-0.101158	-0.10678	-0.112044	-0.117262	-0.122387	-0.127492	-0.132538	-0.137734	-0.142925	-0.147926	-0.152714	-0.157245	-0.161637	-0.165699	-0.169397	-0.173209	-0.176848	-0.180476	-0.18407	-0.187458	-0.190771
[truncated: 50 more columns]

## Sheet: Cont9RUN
0.938684	0.961137	0.966956	0.96926	0.971583	0.972749	0.973265	0.973344	0.974283	0.973868	0.973971	0.973721	0.973752	0.973516	0.973379	0.973383	0.972994	0.973154	0.972581	0.972509	0.972205	0.972021	0.971817	0.971442	0.971257	0.970813	0.970624	0.970358	0.970027	0.969898	0.969592	0.969156	0.968899	0.968738	0.968472	0.968251	0.967885	0.967632	0.967298	0.967013	0.967255	0.966883	0.966572	0.966355	0.966126	0.965861	0.965551	0.965278	0.964924	0.964616
0.961077	0.979994	0.984438	0.986838	0.988595	0.989338	0.989508	0.989957	0.990135	0.989895	0.989752	0.98958	0.989444	0.989204	0.989064	0.988838	0.988695	0.988445	0.988104	0.987919	0.987634	0.987404	0.987111	0.986825	0.986494	0.986162	0.985925	0.985623	0.985394	0.985195	0.984812	0.984454	0.984262	0.983971	0.983694	0.98342	0.983105	0.982812	0.982479	0.98243	0.982262	0.981927	0.98163	0.981429	0.981207	0.980943	0.980675	0.980382	0.980071	0.979812
0.966843	0.984409	0.989033	0.991247	0.992657	0.993112	0.993553	0.993617	0.993739	0.993413	0.993297	0.99306	0.992875	0.992676	0.992425	0.992297	0.99197	0.991755	0.991414	0.991187	0.990917	0.990626	0.990361	0.990005	0.989715	0.989404	0.989131	0.988894	0.988641	0.988347	0.988006	0.987702	0.987426	0.987166	0.986854	0.986576	0.986243	0.985936	0.985704	0.985504	0.985253	0.984927	0.984666	0.984456	0.984218	0.983963	0.983677	0.983391	0.983108	0.982858
0.9691	0.986781	0.991224	0.993195	0.994299	0.994946	0.995076	0.995117	0.995095	0.994821	0.994637	0.994385	0.994222	0.993943	0.993782	0.993511	0.993224	0.992971	0.992631	0.992405	0.992096	0.991827	0.991503	0.991182	0.990892	0.990567	0.990332	0.990079	0.989768	0.989485	0.989183	0.988854	0.988598	0.988313	0.988014	0.987706	0.98738	0.987124	0.986844	0.986592	0.986358	0.986063	0.985809	0.985583	0.985346	0.985073	0.984789	0.984518	0.984248	0.983986
0.971389	0.988523	0.992636	0.994302	0.995523	0.995863	0.995957	0.99588	0.995847	0.995531	0.99532	0.995086	0.994845	0.994641	0.994359	0.994115	0.993805	0.993543	0.993221	0.992953	0.992661	0.992337	0.992032	0.991715	0.991409	0.991125	0.990874	0.99057	0.990268	0.990007	0.98968	0.989374	0.989097	0.988812	0.988496	0.988191	0.987917	0.987631	0.987334	0.987095	0.98687	0.986586	0.986327	0.9861	0.985844	0.98557	0.985297	0.985034	0.984757	0.984529
0.972489	0.989256	0.993093	0.994946	0.995861	0.996176	0.996169	0.9961	0.996005	0.995678	0.995484	0.995192	0.995015	0.994713	0.994454	0.994187	0.993879	0.993619	0.993272	0.993014	0.99268	0.992374	0.992073	0.991744	0.99147	0.99118	0.990888	0.990591	0.990308	0.990018	0.989711	0.989393	0.989114	0.988808	0.988492	0.988233	0.987935	0.987638	0.987353	0.987123	0.986897	0.986613	0.986359	0.986113	0.985854	0.985588	0.985321	0.985052	0.984805	0.984551
0.972963	0.989416	0.993521	0.995069	0.995954	0.996168	0.996176	0.996056	0.995932	0.995635	0.995384	0.995163	0.994894	0.994617	0.994337	0.994066	0.993764	0.993474	0.993145	0.992847	0.99253	0.992227	0.991912	0.991614	0.991333	0.99101	0.990722	0.990443	0.99014	0.989863	0.989546	0.989233	0.988934	0.988629	0.988344	0.988061	0.987755	0.987465	0.987194	0.986965	0.986733	0.986455	0.986189	0.98594	0.985685	0.985424	0.985153	0.984908	0.984642	0.984391
0.972979	0.989871	0.993594	0.995119	0.995886	0.996117	0.996071	0.995921	0.995809	0.995466	0.99528	0.994975	0.99473	0.994434	0.994155	0.993888	0.99356	0.993283	0.992923	0.992637	0.992325	0.992008	0.991721	0.991418	0.991108	0.990792	0.990517	0.990218	0.989928	0.989639	0.989325	0.989	0.988702	0.988432	0.988131	0.987839	0.98754	0.987264	0.986998	0.986764	0.986532	0.986247	0.985981	0.985734	0.985483	0.985217	0.984968	0.984706	0.984444	0.984207
0.974034	0.990092	0.993738	0.995115	0.995886	0.996047	0.995956	0.995815	0.995643	0.995368	0.995097	0.994814	0.994548	0.994255	0.993976	0.99368	0.993367	0.993053	0.992709	0.992426	0.992101	0.991808	0.991515	0.991187	0.990881	0.99058	0.990288	0.990001	0.9897	0.989411	0.989085	0.988762	0.988498	0.988211	0.987904	0.987618	0.987332	0.987061	0.986794	0.986561	0.986318	0.986034	0.985771	0.985526	0.98527	0.985023	0.98476	0.984501	0.984253	0.984011
0.973558	0.989815	0.993394	0.994835	0.995559	0.995703	0.995636	0.99545	0.995348	0.995002	0.994756	0.994459	0.994197	0.99391	0.993608	0.993325	0.992982	0.992683	0.992347	0.992052	0.991752	0.991454	0.991138	0.990816	0.990522	0.990208	0.989927	0.98963	0.989331	0.989029	0.988706	0.988413	0.988133	0.987839	0.987537	0.987262	0.986982	0.98671	0.986448	0.986205	0.985959	0.98568	0.985421	0.985172	0.984933	0.984673	0.984413	0.984167	0.983915	0.983668
0.973619	0.989659	0.993281	0.994645	0.99533	0.995488	0.995366	0.995249	0.995062	0.994741	0.994476	0.994184	0.993924	0.993613	0.993324	0.993009	0.992681	0.992384	0.992038	0.991765	0.99146	0.991141	0.990828	0.990518	0.990212	0.989909	0.989617	0.989322	0.989012	0.988711	0.988417	0.988111	0.987824	0.987535	0.987243	0.986973	0.986693	0.986426	0.986157	0.985911	0.985669	0.985394	0.985131	0.984899	0.984647	0.98439	0.984142	0.983892	0.983637	0.983387
0.973327	0.989505	0.993044	0.994379	0.995079	0.995179	0.995133	0.994932	0.994765	0.99443	0.99417	0.993881	0.993597	0.9933	0.992979	0.992678	0.992354	0.992046	0.991724	0.991445	0.99112	0.990804	0.990503	0.990182	0.989886	0.989576	0.989286	0.988979	0.98867	0.988396	0.988091	0.987781	0.987498	0.987218	0.986932	0.986662	0.986386	0.986113	0.985844	0.985601	0.985361	0.985084	0.984837	0.984591	0.984341	0.984095	0.983844	0.983591	0.983334	0.983088
0.973416	0.989361	0.992841	0.994185	0.99481	0.994986	0.994845	0.994663	0.994474	0.994146	0.993887	0.993574	0.993302	0.992973	0.992666	0.992368	0.992033	0.991746	0.99142	0.99112	0.990798	0.990491	0.990179	0.989869	0.989564	0.989256	0.988956	0.98865	0.988366	0.98808	0.98777	0.987464	0.98719	0.986915	0.986629	0.986363	0.986082	0.985809	0.985544	0.985303	0.985058	0.984796	0.984539	0.984296	0.984056	0.983807	0.983553	0.983298	0.983044	0.982792
0.973125	0.989133	0.992623	0.993885	0.994589	0.994664	0.994543	0.99434	0.994155	0.993833	0.993552	0.993253	0.992949	0.992634	0.992329	0.992021	0.991707	0.991415	0.99107	0.990774	0.990461	0.990146	0.989844	0.989526	0.989224	0.988906	0.988607	0.988325	0.98803	0.987739	0.987433	0.987137	0.986867	0.986593	0.986311	0.986039	0.98576	0.98549	0.985228	0.984984	0.984754	0.984484	0.984229	0.983995	0.983753	0.983501	0.983245	0.982994	0.982735	0.982494
0.973061	0.988995	0.992359	0.993709	0.994291	0.994383	0.994237	0.99404	0.993856	0.993512	0.993244	0.992912	0.992622	0.992308	0.991994	0.991706	0.991388	0.991076	0.990736	0.990448	0.990127	0.989821	0.989511	0.989196	0.988885	0.988569	0.988291	0.987999	0.9877	0.987412	0.987115	0.986824	0.986555	0.986284	0.985998	0.985726	0.98545	0.985184	0.98492	0.98469	0.984449	0.984181	0.983936	0.983699	0.983454	0.983201	0.982948	0.982692	0.982445	0.982202
0.972928	0.988703	0.992217	0.993417	0.994027	0.994089	0.993953	0.993754	0.993538	0.993211	0.992908	0.992592	0.992306	0.99198	0.991686	0.991392	0.991056	0.990746	0.990417	0.990119	0.989808	0.989493	0.989186	0.988864	0.988553	0.98826	0.987972	0.987676	0.987379	0.9871	0.986809	0.986518	0.986252	0.985977	0.985692	0.985423	0.985151	0.984883	0.984632	0.984392	0.984153	0.983895	0.983647	0.983407	0.98316	0.98291	0.982653	0.982407	0.982157	0.981909
0.972495	0.988566	0.991888	0.993133	0.993709	0.993786	0.993648	0.993416	0.993218	0.992857	0.992571	0.992261	0.991962	0.991657	0.991357	0.991046	0.990712	0.99041	0.990073	0.989784	0.989465	0.989154	0.98884	0.98852	0.98823	0.987927	0.987635	0.987342	0.987055	0.98678	0.98649	0.986203	0.985933	0.985659	0.985377	0.985112	0.984838	0.984583	0.984324	0.984086	0.983856	0.983596	0.983346	0.983104	0.98286	0.982606	0.982358	0.98211	0.981855	0.981607
0.972672	0.988317	0.99168	0.99287	0.993455	0.993521	0.993343	0.993129	0.992889	0.992546	0.992265	0.991941	0.991662	0.99135	0.991032	0.990722	0.990397	0.990086	0.989759	0.989461	0.989146	0.988829	0.988515	0.988216	0.987916	0.98761	0.98732	0.987035	0.986752	0.986478	0.986192	0.985902	0.985633	0.985361	0.985082	0.984816	0.984554	0.984292	0.984036	0.983807	0.983574	0.983313	0.983061	0.982822	0.982574	0.982328	0.982078	0.981825	0.981572	0.981322
0.972029	0.987918	0.99127	0.992504	0.993095	0.993131	0.99298	0.992729	0.992511	0.992178	0.991886	0.991585	0.991301	0.990974	0.990659	0.990359	0.990028	0.989727	0.989393	0.989099	0.988778	0.988462	0.98817	0.987862	0.98756	0.987257	0.986976	0.986696	0.986414	0.986143	0.985854	0.985566	0.985299	0.985031	0.984752	0.984497	0.98423	0.98397	0.983723	0.983492	0.983257	0.982995	0.982746	0.982503	0.982263	0.982016	0.981762	0.98151	0.981255	0.981005
0.97193	0.987662	0.991035	0.992249	0.992785	0.992842	0.992642	0.992412	0.992199	0.991851	0.99158	0.991271	0.990969	0.990644	0.990336	0.990027	0.989706	0.989396	0.989067	0.988766	0.988445	0.988148	0.987847	0.987536	0.987237	0.986942	0.986665	0.986385	0.986107	0.985833	0.985545	0.98526	0.984997	0.984727	0.984459	0.984198	0.983934	0.983682	0.983433	0.983199	0.982962	0.982704	0.982452	0.982217	0.981975	0.981724	0.981471	0.981217	0.980962	0.980715
0.971542	0.987372	0.99074	0.991907	0.992469	0.992477	0.992301	0.992076	0.99185	0.991526	0.991248	0.990922	0.990622	0.990304	0.98999	0.989692	0.989362	0.989057	0.988721	0.988421	0.98812	0.987814	0.98751	0.987202	0.986911	0.986621	0.986344	0.986069	0.985788	0.985515	0.98523	0.984948	0.984684	0.984426	0.984152	0.983894	0.983638	0.983385	0.983135	0.982899	0.982665	0.982403	0.982159	0.981922	0.981676	0.981426	0.981172	0.980918	0.980666	0.980414
0.97136	0.98713	0.990425	0.99162	0.99212	0.992153	0.991981	0.99174	0.991537	0.991206	0.990909	0.990585	0.990292	0.989968	0.989663	0.989356	0.989031	0.98872	0.988386	0.988105	0.987795	0.987487	0.987186	0.986886	0.986599	0.98631	0.986037	0.985759	0.985478	0.985207	0.984927	0.984644	0.984391	0.984127	0.983857	0.983606	0.983349	0.983095	0.982843	0.98261	0.982373	0.982118	0.981873	0.981632	0.981387	0.981135	0.980881	0.98063	0.980373	0.980119
0.971066	0.986785	0.990119	0.991246	0.991777	0.991814	0.99163	0.991414	0.991203	0.990853	0.990559	0.990242	0.989944	0.989629	0.989316	0.989013	0.988684	0.988373	0.988059	0.98777	0.987458	0.987152	0.986858	0.986563	0.986277	0.985993	0.985717	0.985439	0.985162	0.984895	0.984613	0.984342	0.984083	0.983822	0.983559	0.983308	0.983049	0.982795	0.982546	0.98231	0.98208	0.981825	0.981576	0.981336	0.981089	0.980838	0.980587	0.980331	0.980073	0.979826
0.970656	0.98647	0.989721	0.990894	0.991434	0.991456	0.9913	0.991076	0.990845	0.990499	0.990212	0.98989	0.989603	0.98928	0.988972	0.988665	0.988335	0.988043	0.987721	0.98743	0.98712	0.986822	0.986534	0.986239	0.985957	0.985671	0.985396	0.985121	0.984847	0.984579	0.984309	0.984033	0.983777	0.983523	0.98326	0.983007	0.982748	0.982497	0.982246	0.982017	0.981786	0.981528	0.98128	0.981038	0.980792	0.980543	0.980288	0.980031	0.979779	0.979528
0.970488	0.986103	0.989418	0.990605	0.991107	0.991159	0.990988	0.990743	0.990511	0.990174	0.98988	0.989569	0.98927	0.988953	0.988641	0.988333	0.988022	0.987721	0.987397	0.987107	0.986805	0.986512	0.986225	0.985934	0.98565	0.985364	0.985091	0.98482	0.984545	0.984288	0.984013	0.98374	0.983491	0.983237	0.982972	0.982719	0.982464	0.982209	0.981965	0.981735	0.9815	0.981242	0.980993	0.980751	0.980508	0.980255	0.979997	0.979747	0.979491	0.979235
0.969933	0.985735	0.989087	0.990242	0.990784	0.990823	0.990631	0.990388	0.990165	0.989822	0.989541	0.989219	0.988927	0.988607	0.988295	0.988006	0.987687	0.987385	0.987063	0.986781	0.986484	0.986192	0.985909	0.985616	0.985333	0.98505	0.98478	0.984509	0.984245	0.983983	0.983711	0.983445	0.983196	0.98294	0.982676	0.982426	0.982168	0.98192	0.981675	0.981441	0.981206	0.980948	0.980699	0.98046	0.980212	0.979957	0.979706	0.979451	0.979192	0.978937
0.969757	0.98555	0.988799	0.989988	0.9905	0.99051	0.990315	0.990076	0.989845	0.989514	0.989218	0.988903	0.988607	0.988285	0.987991	0.987693	0.987372	0.98707	0.986756	0.986479	0.986183	0.985894	0.985608	0.985317	0.985035	0.984756	0.984485	0.984224	0.983955	0.983696	0.983432	0.983166	0.982914	0.982659	0.982397	0.982145	0.981893	0.981645	0.981396	0.981162	0.980926	0.980668	0.980422	0.980178	0.979928	0.97968	0.979424	0.979166	0.978907	0.978653
0.969572	0.985204	0.988514	0.989676	0.990158	0.990169	0.98998	0.989736	0.989517	0.989174	0.988886	0.988567	0.988271	0.987967	0.987664	0.987364	0.987044	0.98675	0.986442	0.986166	0.985874	0.985583	0.985298	0.985009	0.984731	0.984451	0.984191	0.983925	0.983659	0.983407	0.983142	0.982875	0.982624	0.982372	0.982107	0.981861	0.981609	0.981358	0.98111	0.980875	0.980639	0.980384	0.980133	0.979888	0.979644	0.979392	0.979133	0.978875	0.978618	0.97836
0.96923	0.984927	0.988206	0.989325	0.989812	0.989828	0.989637	0.989406	0.989173	0.988838	0.988546	0.988228	0.987948	0.987636	0.987332	0.987033	0.986722	0.986433	0.986126	0.985854	0.985559	0.985269	0.984987	0.984702	0.984424	0.984154	0.98389	0.983627	0.983368	0.983116	0.98285	0.982583	0.982335	0.98208	0.981823	0.981576	0.981321	0.981071	0.980823	0.980588	0.980354	0.980096	0.979844	0.979605	0.979357	0.979101	0.978844	0.978587	0.978326	0.978067
0.969055	0.984646	0.987875	0.988991	0.989486	0.989495	0.989317	0.989069	0.988846	0.988508	0.988214	0.987914	0.987625	0.987312	0.987007	0.986718	0.986411	0.986123	0.98582	0.985545	0.985252	0.984964	0.984686	0.9844	0.984132	0.983858	0.983597	0.983341	0.983082	0.982828	0.982562	0.982299	0.982048	0.9818	0.981542	0.981292	0.981038	0.980787	0.980539	0.980306	0.980069	0.979809	0.979563	0.97932	0.979069	0.978813	0.978557	0.978297	0.978035	0.977775
0.968656	0.984233	0.987488	0.988623	0.989119	0.989148	0.988955	0.98872	0.988496	0.988158	0.987883	0.987574	0.987285	0.986972	0.986677	0.986393	0.986088	0.985804	0.9855	0.985226	0.984935	0.984651	0.984372	0.984097	0.983826	0.983555	0.983301	0.983045	0.982784	0.982531	0.982269	0.982004	0.981759	0.98151	0.98125	0.981001	0.980746	0.980496	0.98025	0.980014	0.979775	0.979521	0.979271	0.979025	0.978774	0.978521	0.978261	0.978	0.977736	0.977472
0.968244	0.983849	0.987131	0.988266	0.988784	0.988793	0.988615	0.98838	0.988153	0.987837	0.987551	0.987242	0.986952	0.98665	0.98636	0.986077	0.985776	0.98549	0.985187	0.984915	0.984629	0.984344	0.984076	0.983797	0.983529	0.983265	0.98301	0.982753	0.982493	0.982243	0.981979	0.98172	0.981474	0.981223	0.980963	0.980714	0.98046	0.980212	0.979963	0.979725	0.979491	0.979234	0.978982	0.978735	0.978486	0.978229	0.977968	0.977706	0.977439	0.977178
0.967896	0.983523	0.986804	0.987958	0.98845	0.988472	0.988291	0.988053	0.987844	0.987516	0.98723	0.986919	0.986639	0.986341	0.986052	0.985773	0.98547	0.985184	0.984883	0.984616	0.984328	0.984054	0.983782	0.983506	0.983244	0.98298	0.982724	0.982467	0.982211	0.981959	0.9817	0.98144	0.981193	0.980942	0.980682	0.980433	0.980181	0.97993	0.97968	0.979448	0.97921	0.978951	0.978698	0.978454	0.978201	0.977942	0.977681	0.977415	0.977151	0.976888
0.967593	0.983198	0.986506	0.987624	0.988132	0.988153	0.987966	0.987746	0.987524	0.987196	0.986907	0.986607	0.986332	0.986034	0.985749	0.985468	0.985165	0.984881	0.984584	0.984316	0.984038	0.983761	0.983492	0.983223	0.98296	0.982695	0.98244	0.982186	0.981928	0.981681	0.981422	0.98116	0.980913	0.980661	0.980401	0.980155	0.979901	0.979648	0.979403	0.979167	0.978927	0.978667	0.978417	0.978168	0.977915	0.977655	0.97739	0.977127	0.976862	0.976594
0.967248	0.982902	0.986168	0.987306	0.987811	0.987826	0.987658	0.987424	0.987202	0.986872	0.986594	0.986298	0.986023	0.98573	0.985442	0.985161	0.98486	0.984581	0.984283	0.984025	0.983744	0.983469	0.983207	0.982938	0.982674	0.98241	0.982158	0.981902	0.981649	0.981401	0.981141	0.98088	0.980632	0.980381	0.980124	0.979875	0.979618	0.979371	0.979124	0.978885	0.978645	0.978387	0.978133	0.977883	0.977628	0.977365	0.977103	0.976839	0.976569	0.976301
0.966984	0.982554	0.985854	0.986994	0.987488	0.987526	0.98734	0.987107	0.986879	0.98656	0.986288	0.985992	0.985721	0.985426	0.985138	0.984858	0.984562	0.984281	0.983994	0.983733	0.983455	0.983186	0.982924	0.982653	0.98239	0.982129	0.981875	0.981624	0.981371	0.981121	0.980861	0.980599	0.980352	0.980104	0.979844	0.979593	0.979343	0.979092	0.978842	0.978603	0.978364	0.978103	0.977848	0.977598	0.977339	0.977079	0.976815	0.976547	0.976277	0.976007
0.966536	0.982208	0.985522	0.986654	0.987174	0.987194	0.98701	0.986772	0.986557	0.986245	0.985973	0.985682	0.985409	0.985114	0.984828	0.984553	0.984256	0.983985	0.983695	0.983437	0.983166	0.982897	0.982633	0.982363	0.982104	0.981841	0.981592	0.981341	0.981085	0.980837	0.980576	0.980315	0.98007	0.979819	0.979558	0.979313	0.97906	0.978807	0.978557	0.978319	0.978077	0.977815	0.97756	0.977305	0.97705	0.976789	0.976521	0.976252	0.97598	0.975711
0.966277	0.981956	0.985221	0.98638	0.986869	0.986888	0.986694	0.986468	0.986258	0.985945	0.985677	0.985383	0.985109	0.984814	0.984533	0.984257	0.983969	0.983696	0.983409	0.983157	0.982885	0.982614	0.982351	0.982085	0.981824	0.981566	0.981316	0.981062	0.980808	0.980558	0.980298	0.98004	0.979792	0.979539	0.979284	0.979036	0.97878	0.978527	0.978279	0.978038	0.977794	0.977532	0.977272	0.977021	0.976764	0.976499	0.97623	0.97596	0.975688	0.975414
0.96603	0.981621	0.984931	0.986055	0.986547	0.986556	0.986376	0.986157	0.985947	0.985639	0.985367	0.985074	0.984801	0.984511	0.984228	0.983963	0.983673	0.983402	0.983123	0.98287	0.982597	0.982327	0.982068	0.981799	0.981543	0.981284	0.981032	0.98078	0.980525	0.980275	0.980018	0.979757	0.979508	0.979262	0.979003	0.978752	0.978497	0.978246	0.977994	0.977752	0.977508	0.977242	0.976986	0.976733	0.976472	0.976206	0.975936	0.975666	0.97539	0.975117
0.965665	0.981314	0.984593	0.985724	0.986208	0.986235	0.986062	0.985842	0.985637	0.985326	0.985055	0.984763	0.984496	0.984205	0.983933	0.983664	0.983377	0.983113	0.982833	0.982579	0.982308	0.982042	0.98178	0.981517	0.98126	0.981	0.980749	0.980497	0.980242	0.979996	0.979736	0.979474	0.979231	0.978981	0.97872	0.97847	0.978217	0.977963	0.97771	0.977468	0.97722	0.976957	0.9767	0.976443	0.976182	0.975915	0.975645	0.975371	0.975097	0.97482
0.965466	0.980991	0.984276	0.98539	0.985894	0.985928	0.985754	0.985539	0.985329	0.985019	0.984748	0.984461	0.984192	0.983912	0.983637	0.983372	0.983092	0.982827	0.982545	0.982293	0.982025	0.981756	0.9815	0.981236	0.980978	0.980719	0.980467	0.980215	0.979963	0.979714	0.979453	0.979197	0.978951	0.978699	0.978439	0.978191	0.977934	0.97768	0.977427	0.977181	0.976936	0.976672	0.976411	0.976154	0.975892	0.975625	0.975351	0.975078	0.9748	0.974524
0.965056	0.980635	0.983917	0.98506	0.985574	0.985608	0.98544	0.98522	0.985012	0.984703	0.984439	0.984151	0.983893	0.983611	0.983339	0.98308	0.982799	0.982533	0.982254	0.982005	0.981735	0.981472	0.981215	0.98095	0.980693	0.980434	0.980183	0.979934	0.97968	0.97943	0.979175	0.978917	0.978668	0.978417	0.978159	0.977908	0.97765	0.977396	0.97714	0.976897	0.976652	0.976385	0.976124	0.975865	0.975603	0.975332	0.975061	0.974784	0.974507	0.974229
0.964731	0.980287	0.983605	0.984757	0.985268	0.985307	0.985133	0.984913	0.984704	0.984402	0.984135	0.983859	0.983598	0.983318	0.983053	0.982794	0.982511	0.982247	0.981971	0.98172	0.981455	0.981192	0.980933	0.98067	0.980412	0.980153	0.979906	0.979654	0.979399	0.979155	0.978898	0.978637	0.978389	0.97814	0.977879	0.977627	0.97737	0.977112	0.976859	0.976616	0.976367	0.976099	0.975837	0.975579	0.975313	0.975045	0.974769	0.974493	0.974214	0.973937
0.964331	0.97997	0.983302	0.984449	0.984966	0.984998	0.984823	0.984603	0.984401	0.984096	0.983842	0.983562	0.983304	0.983031	0.982765	0.982504	0.982223	0.981963	0.981685	0.981439	0.981174	0.980909	0.980652	0.980388	0.980131	0.979875	0.979625	0.979373	0.979124	0.978877	0.978618	0.978358	0.978112	0.97786	0.977599	0.977348	0.977087	0.976833	0.976579	0.976332	0.976082	0.975814	0.975552	0.97529	0.975027	0.974754	0.97448	0.974202	0.973924	0.973644
0.964064	0.979703	0.983018	0.984167	0.984672	0.984701	0.984522	0.984309	0.984103	0.983811	0.983552	0.983275	0.983024	0.982749	0.98248	0.982221	0.981945	0.981681	0.981408	0.981161	0.980895	0.980631	0.980374	0.98011	0.979856	0.979598	0.979347	0.9791	0.978849	0.9786	0.978341	0.978083	0.977835	0.977582	0.977321	0.977066	0.976809	0.976555	0.976297	0.97605	0.975799	0.975531	0.975265	0.975006	0.974738	0.974467	0.97419	0.973913	0.973633	0.973354
0.96376	0.979394	0.982719	0.983857	0.984361	0.984388	0.984218	0.984001	0.983808	0.983513	0.983257	0.982987	0.982734	0.982457	0.982191	0.981936	0.981656	0.981398	0.981125	0.980877	0.980611	0.980347	0.98009	0.97983	0.979574	0.979315	0.97907	0.978821	0.978567	0.978319	0.978063	0.977802	0.977553	0.977301	0.977037	0.976786	0.976528	0.97627	0.976013	0.975764	0.975514	0.975243	0.97498	0.974716	0.97445	0.974176	0.973901	0.973622	0.973342	0.973062
0.963412	0.979082	0.982398	0.983537	0.98404	0.984078	0.983904	0.983701	0.983505	0.983214	0.982966	0.982694	0.982439	0.982165	0.981903	0.981645	0.981371	0.981112	0.980837	0.980591	0.980325	0.980062	0.979809	0.979546	0.979289	0.979037	0.978789	0.978538	0.978285	0.97804	0.977781	0.97752	0.977272	0.977016	0.976756	0.976504	0.976243	0.975985	0.975727	0.975479	0.975225	0.974957	0.974689	0.974427	0.974159	0.973887	0.973609	0.973332	0.97305	0.972767
0.963101	0.978762	0.982078	0.983216	0.983732	0.983765	0.983606	0.9834	0.983208	0.982924	0.982674	0.982399	0.982148	0.981879	0.981612	0.981361	0.981086	0.980826	0.980553	0.980306	0.980041	0.979781	0.979526	0.979263	0.979012	0.978757	0.978508	0.978258	0.978008	0.977759	0.9775	0.97724	0.976988	0.976736	0.976476	0.976221	0.97596	0.975702	0.975444	0.975193	0.974942	0.974669	0.974404	0.97414	0.973873	0.973598	0.973322	0.973042	0.972759	0.972481
0.96274	0.978424	0.981744	0.982901	0.983412	0.983463	0.983302	0.983099	0.982914	0.982629	0.982376	0.982106	0.981859	0.981585	0.981326	0.981073	0.980798	0.98054	0.980267	0.980021	0.979759	0.979497	0.979241	0.978985	0.978732	0.978475	0.978227	0.977979	0.977727	0.977477	0.977219	0.976956	0.976709	0.976457	0.976194	0.975939	0.975678	0.97542	0.975159	0.974912	0.974655	0.974385	0.974118	0.973855	0.973586	0.973313	0.973035	0.972754	0.972476	0.972191
0.962394	0.978097	0.98144	0.982588	0.983118	0.983165	0.983006	0.98281	0.982623	0.982334	0.982086	0.98182	0.981568	0.981302	0.981041	0.980788	0.980514	0.980256	0.979984	0.979741	0.979478	0.979215	0.978966	0.978707	0.978453	0.978197	0.977951	0.977701	0.977448	0.977201	0.976939	0.97668	0.976433	0.976178	0.975915	0.97566	0.975399	0.975138	0.974882	0.974629	0.974376	0.974104	0.973838	0.973573	0.973306	0.973031	0.972751	0.972475	0.97219	0.971908
0.962059	0.9778	0.981129	0.982299	0.982823	0.982872	0.982719	0.98252	0.982329	0.982045	0.981801	0.98153	0.981286	0.981019	0.980757	0.980506	0.980232	0.979974	0.979705	0.979461	0.979196	0.978941	0.978689	0.978429	0.978176	0.977923	0.977675	0.977424	0.977173	0.976922	0.976665	0.976406	0.976156	0.975901	0.975638	0.975383	0.97512	0.974864	0.974602	0.974352	0.974097	0.973826	0.973559	0.973296	0.973026	0.97275	0.972476	0.972193	0.97191	0.971628
0.961769	0.977491	0.980847	0.982009	0.982536	0.982591	0.982433	0.982228	0.982042	0.981763	0.981513	0.981248	0.981002	0.980734	0.980474	0.980222	0.979949	0.979694	0.979424	0.979178	0.978922	0.978663	0.97841	0.978151	0.977901	0.977645	0.977396	0.977148	0.976892	0.976646	0.97639	0.976128	0.975878	0.975623	0.97536	0.975103	0.974845	0.974583	0.974324	0.974072	0.973818	0.973546	0.973281	0.973015	0.972744	0.972474	0.972193	0.971912	0.971629	0.971349
0.961402	0.977195	0.980546	0.981714	0.982248	0.982298	0.982134	0.981935	0.981754	0.981469	0.981226	0.980959	0.980713	0.980447	0.980187	0.979936	0.979666	0.97941	0.979139	0.978901	0.978642	0.978382	0.97813	0.977874	0.977621	0.977365	0.977119	0.976866	0.976616	0.97637	0.97611	0.975849	0.975599	0.975345	0.97508	0.974828	0.974563	0.974305	0.974044	0.973794	0.973538	0.973269	0.973001	0.972734	0.972469	0.972191	0.971912	0.971632	0.971352	0.971069
0.961135	0.976911	0.980265	0.981437	0.981963	0.982004	0.981847	0.981653	0.981465	0.981186	0.980941	0.980675	0.98043	0.980164	0.979904	0.979656	0.979385	0.979128	0.978865	0.978624	0.978363	0.978105	0.977856	0.977598	0.977344	0.977091	0.97684	0.976593	0.976343	0.976094	0.975835	0.975574	0.975324	0.975068	0.974809	0.97455	0.97429	0.97403	0.973771	0.973519	0.973265	0.972993	0.972724	0.972464	0.972192	0.971916	0.971638	0.97136	0.971077	0.970794
0.960795	0.976606	0.979971	0.981136	0.981655	0.981706	0.981556	0.981354	0.981174	0.980894	0.980649	0.980385	0.98014	0.979875	0.979619	0.97937	0.979098	0.97885	0.978583	0.978342	0.978083	0.977828	0.977576	0.977317	0.977067	0.976809	0.976564	0.976318	0.976065	0.975816	0.975558	0.975298	0.975046	0.974796	0.97453	0.974276	0.974014	0.973756	0.973495	0.973245	0.97299	0.972716	0.972455	0.972186	0.971916	0.971641	0.971366	0.971085	0.970802	0.970514
0.960494	0.976318	0.979672	0.980828	0.981359	0.981416	0.981257	0.981064	0.980882	0.980603	0.980361	0.980096	0.979852	0.97959	0.979333	0.979084	0.978821	0.978569	0.978302	0.978062	0.977806	0.977549	0.977297	0.977041	0.976786	0.976535	0.976292	0.976042	0.97579	0.975542	0.975284	0.975021	0.974777	0.974519	0.974258	0.974003	0.973743	0.973483	0.973226	0.972973	0.972716	0.972451	0.972181	0.971914	0.971646	0.971374	0.971095	0.970814	0.970526	0.970241
0.960189	0.976008	0.979359	0.980531	0.981069	0.981116	0.980969	0.980775	0.980592	0.980317	0.980074	0.979811	0.97957	0.979307	0.97905	0.978809	0.978543	0.978291	0.978026	0.977789	0.977531	0.977273	0.977025	0.976765	0.976517	0.976267	0.97602	0.975771	0.975519	0.975272	0.975012	0.974758	0.974505	0.974253	0.973991	0.973737	0.973476	0.97322	0.97296	0.972706	0.972458	0.972183	0.971915	0.971651	0.971385	0.971109	0.97083	0.970545	0.970259	0.969977
0.959833	0.975676	0.979054	0.980237	0.980763	0.980826	0.980678	0.980483	0.980305	0.980029	0.979788	0.979527	0.979286	0.979023	0.978775	0.978532	0.978265	0.978015	0.977753	0.977514	0.977255	0.977002	0.976749	0.976495	0.976249	0.975996	0.975749	0.975501	0.975251	0.975002	0.974751	0.974488	0.974241	0.973988	0.973727	0.973473	0.973215	0.972956	0.972695	0.97245	0.972192	0.97192	0.971654	0.971393	0.971123	0.970847	0.970564	0.970281	0.969998	0.969712
0.959493	0.975384	0.978771	0.979935	0.980482	0.980543	0.980393	0.980202	0.980023	0.979748	0.979509	0.979248	0.979006	0.978753	0.978501	0.978257	0.977992	0.977746	0.977482	0.977242	0.976988	0.976729	0.976483	0.976232	0.975982	0.975729	0.975484	0.975237	0.974985	0.974746	0.974485	0.974229	0.97398	0.973729	0.973469	0.973217	0.972956	0.972697	0.972445	0.972191	0.971935	0.971665	0.971402	0.971137	0.970867	0.970586	0.970306	0.970025	0.969739	0.969457
0.959213	0.975116	0.978476	0.979655	0.980198	0.980258	0.980111	0.979919	0.979741	0.979468	0.979228	0.978966	0.978735	0.978478	0.978226	0.977984	0.977722	0.977473	0.977208	0.976973	0.976714	0.976463	0.976219	0.975964	0.975715	0.975463	0.975219	0.974971	0.974728	0.974479	0.974225	0.973967	0.973721	0.973469	0.973212	0.972958	0.972696	0.972447	0.972185	0.971932	0.971679	0.971412	0.971146	0.97088	0.970605	0.970327	0.970049	0.969765	0.969483	0.969205
0.958913	0.974793	0.978185	0.979364	0.979906	0.979972	0.979824	0.979633	0.979457	0.979184	0.978943	0.978692	0.978457	0.9782	0.97795	0.977712	0.977448	0.977198	0.976939	0.976698	0.976447	0.976198	0.975951	0.975696	0.975449	0.975198	0.974953	0.974715	0.974462	0.97422	0.973965	0.97371	0.973463	0.973215	0.972954	0.972699	0.972449	0.972188	0.971929	0.971679	0.971429	0.971158	0.970891	0.97062	0.970348	0.970073	0.969791	0.969511	0.969234	0.968954
0.958525	0.974498	0.977894	0.979069	0.979619	0.979684	0.979538	0.979347	0.979172	0.978898	0.97867	0.978415	0.97818	0.977925	0.977679	0.977438	0.977173	0.97693	0.976664	0.976432	0.976183	0.975931	0.975684	0.975432	0.975186	0.974934	0.9747	0.974451	0.974206	0.973962	0.97371	0.973454	0.973211	0.97296	0.972699	0.972456	0.972193	0.971935	0.971679	0.971433	0.971179	0.970907	0.970635	0.970367	0.970098	0.969819	0.969542	0.969267	0.968987	0.968711
0.958335	0.974267	0.977629	0.978807	0.979353	0.979416	0.979266	0.979075	0.978897	0.978637	0.978403	0.978147	0.977914	0.977663	0.977414	0.977171	0.976913	0.976662	0.976406	0.976177	0.975925	0.975672	0.975428	0.975177	0.974929	0.97469	0.974443	0.974202	0.973956	0.973716	0.973463	0.973211	0.972964	0.972713	0.972464	0.972208	0.971949	0.971694	0.971441	0.97119	0.970935	0.970659	0.970389	0.970125	0.969852	0.969577	0.969304	0.969027	0.968751	0.968474
0.957987	0.973955	0.977333	0.978512	0.97906	0.979126	0.978976	0.978784	0.978621	0.978355	0.978122	0.977869	0.97764	0.977386	0.977135	0.9769	0.976635	0.976394	0.976141	0.975908	0.975656	0.975406	0.975163	0.97491	0.974675	0.974424	0.974186	0.973943	0.9737	0.973459	0.97321	0.972955	0.972708	0.972469	0.972208	0.971955	0.971698	0.971447	0.97119	0.970938	0.970678	0.970404	0.970138	0.969869	0.9696	0.969331	0.969056	0.968783	0.968506	0.968227
0.957675	0.973659	0.977036	0.978218	0.978771	0.978837	0.978685	0.978508	0.978339	0.978073	0.977843	0.977594	0.977362	0.977107	0.976864	0.976621	0.976367	0.976128	0.975871	0.975638	0.975389	0.97514	0.974896	0.974656	0.974408	0.974166	0.973927	0.973687	0.973444	0.973207	0.972954	0.972699	0.972465	0.972212	0.971954	0.971705	0.971452	0.971196	0.970938	0.970681	0.970424	0.970154	0.969883	0.969619	0.969355	0.969083	0.968812	0.968538	0.968259	0.967981
0.957356	0.973361	0.976743	0.977926	0.978482	0.978547	0.978412	0.978228	0.978059	0.977797	0.97757	0.977318	0.977084	0.976838	0.976587	0.976355	0.976103	0.975861	0.975605	0.975375	0.975126	0.974877	0.974647	0.974393	0.974155	0.973911	0.973675	0.973436	0.973196	0.972955	0.972703	0.972461	0.972213	0.971964	0.971709	0.971463	0.971206	0.970949	0.970686	0.970432	0.970178	0.969903	0.969637	0.969379	0.969112	0.968845	0.968573	0.968297	0.968019	0.967746
0.957004	0.973049	0.976442	0.977631	0.978185	0.97827	0.978128	0.977945	0.977779	0.977521	0.977292	0.977038	0.976814	0.976559	0.976319	0.97609	0.975835	0.975593	0.975339	0.97511	0.974861	0.974627	0.974382	0.974138	0.973899	0.973659	0.973423	0.973187	0.972944	0.972703	0.972465	0.972209	0.971964	0.971718	0.971467	0.971217	0.970958	0.970696	0.970436	0.970186	0.969927	0.969657	0.969397	0.969136	0.968873	0.968605	0.968331	0.968055	0.967783	0.967511
0.956661	0.972751	0.976149	0.977333	0.977911	0.977987	0.977845	0.977665	0.977504	0.977243	0.977011	0.976767	0.976534	0.976291	0.976054	0.975822	0.975566	0.975328	0.975075	0.974846	0.974612	0.974362	0.974128	0.973883	0.973647	0.973407	0.973175	0.972936	0.972692	0.972466	0.972213	0.97196	0.971719	0.971477	0.971222	0.97097	0.970706	0.970447	0.970191	0.969935	0.969681	0.969417	0.969155	0.968897	0.968634	0.968363	0.96809	0.967821	0.967549	0.967282
0.956376	0.972457	0.975848	0.977062	0.977628	0.977704	0.977565	0.97739	0.977226	0.976962	0.976741	0.976488	0.976267	0.976027	0.975787	0.975554	0.975303	0.975064	0.974811	0.974598	0.974348	0.97411	0.973874	0.973633	0.973397	0.973161	0.972925	0.972686	0.972458	0.972216	0.971967	0.971718	0.971481	0.971234	0.970977	0.97072	0.970459	0.970204	0.969942	0.969691	0.969443	0.969177	0.968918	0.96866	0.968395	0.968124	0.967857	0.967588	0.967322	0.967057
0.95605	0.972151	0.975585	0.976784	0.977351	0.97743	0.977297	0.977117	0.976948	0.976698	0.976465	0.976226	0.976009	0.975765	0.975524	0.975296	0.975044	0.974806	0.974572	0.97434	0.974103	0.973863	0.973631	0.97339	0.973158	0.972918	0.972683	0.97246	0.972215	0.971977	0.971731	0.971486	0.971245	0.970996	0.970733	0.970479	0.970223	0.969961	0.969705	0.969461	0.96921	0.968947	0.968688	0.968427	0.968162	0.967899	0.967632	0.967368	0.967103	0.966845
0.955686	0.971885	0.9753	0.976501	0.977074	0.977159	0.97702	0.976836	0.976683	0.97642	0.976202	0.975967	0.975746	0.975501	0.975265	0.975036	0.974785	0.974567	0.974313	0.974094	0.973856	0.97362	0.973388	0.973152	0.972915	0.972675	0.972457	0.972217	0.971976	0.971742	0.9715	0.971251	0.971006	0.970752	0.970493	0.970243	0.969979	0.969724	0.969474	0.969227	0.968981	0.968717	0.968455	0.968195	0.967937	0.967673	0.967412	0.96715	0.966892	0.966637
0.955435	0.971605	0.975024	0.97623	0.976808	0.976887	0.976743	0.976575	0.976407	0.97616	0.975947	0.975706	0.975484	0.975244	0.975008	0.97478	0.97455	0.974311	0.97407	0.97385	0.973615	0.973379	0.973152	0.972911	0.972675	0.972454	0.972216	0.97198	0.971743	0.971514	0.971267	0.971015	0.970765	0.970514	0.970258	0.970002	0.969744	0.969496	0.969243	0.969	0.968753	0.968486	0.968224	0.967971	0.967713	0.967456	0.967196	0.966941	0.966686	0.966432
0.955045	0.97128	0.974721	0.975942	0.976516	0.976592	0.976469	0.976286	0.976136	0.975895	0.975677	0.975436	0.97522	0.97498	0.974745	0.974539	0.974287	0.974062	0.973821	0.973605	0.973371	0.97314	0.972908	0.972667	0.972451	0.972209	0.971976	0.971744	0.971512	0.971277	0.971028	0.97077	0.970523	0.970276	0.970014	0.969764	0.969513	0.969262	0.969013	0.968769	0.968519	0.968253	0.967998	0.967745	0.967494	0.967237	0.966985	0.966733	0.96648	0.966229
0.954707	0.970988	0.974445	0.975658	0.976229	0.976328	0.976185	0.976022	0.975878	0.975631	0.975412	0.975177	0.97496	0.974721	0.97451	0.974281	0.974044	0.973818	0.973581	0.973365	0.973136	0.9729	0.972668	0.972448	0.97221	0.971973	0.971745	0.971518	0.97128	0.971042	0.970786	0.970532	0.970289	0.970035	0.96978	0.969536	0.969283	0.969035	0.968785	0.968538	0.968289	0.96803	0.967775	0.967529	0.967278	0.96703	0.96678	0.96653	0.966279	0.96603
0.954381	0.970707	0.974157	0.975368	0.975966	0.976043	0.975923	0.975765	0.975615	0.975366	0.975154	0.974918	0.974702	0.97449	0.974252	0.974039	0.973801	0.973579	0.973342	0.973132	0.972897	0.972662	0.972452	0.972209	0.971976	0.971743	0.97152	0.971287	0.971046	0.970801	0.97055	0.970299	0.970049	0.969802	0.969554	0.969307	0.969057	0.968808	0.968555	0.968309	0.968067	0.967808	0.96756	0.967315	0.967072	0.966826	0.966579	0.966331	0.966082	0.965836
0.954062	0.970403	0.973859	0.975104	0.975676	0.975779	0.975666	0.975502	0.975349	0.975108	0.974894	0.97466	0.974473	0.974232	0.974012	0.973798	0.973564	0.973343	0.973111	0.972895	0.97266	0.972448	0.972214	0.971976	0.971748	0.97152	0.971291	0.971054	0.970806	0.970566	0.970318	0.97006	0.969817	0.969577	0.969325	0.969083	0.968832	0.968579	0.968327	0.968089	0.967846	0.967594	0.967347	0.96711	0.96687	0.966626	0.966381	0.966135	0.96589	0.965647
0.953691	0.970086	0.97359	0.974803	0.97541	0.975521	0.975401	0.975234	0.975091	0.974847	0.974636	0.974433	0.974215	0.973992	0.973771	0.973561	0.973328	0.973113	0.972874	0.972659	0.972449	0.97221	0.971981	0.971749	0.971526	0.971292	0.971058	0.970815	0.970571	0.970335	0.970079	0.969828	0.969593	0.969349	0.969101	0.968857	0.968603	0.968352	0.968107	0.967868	0.967633	0.967382	0.967143	0.966909	0.966671	0.966429	0.966187	0.965944	0.965702	0.965465
0.953384	0.969834	0.973291	0.974547	0.975162	0.975264	0.975138	0.974981	0.974835	0.974594	0.974418	0.974179	0.973981	0.973757	0.97354	0.973331	0.973103	0.972881	0.972643	0.972453	0.972215	0.971982	0.971759	0.971531	0.971301	0.971063	0.970823	0.970583	0.970344	0.970099	0.96985	0.969607	0.969368	0.969129	0.968879	0.968632	0.968378	0.968134	0.967889	0.967658	0.967424	0.967181	0.966945	0.966712	0.966477	0.966238	0.965998	0.965759	0.965523	0.965293
0.953283	0.969543	0.973068	0.974331	0.974928	0.975018	0.974903	0.974739	0.974596	0.974397	0.974175	0.97396	0.973759	0.973539	0.973324	0.97312	0.972883	0.972661	0.972452	0.972231	0.971998	0.971771	0.971552	0.971317	0.971082	0.970836	0.9706	0.970365	0.970115	0.969878	0.969638	0.969391	0.969156	0.968915	0.968661	0.968414	0.968169	0.967925	0.967687	0.967457	0.967231	0.966992	0.966757	0.966527	0.966294	0.966058	0.965822	0.965589	0.96536	0.965132
0.952936	0.969252	0.972798	0.974054	0.974647	0.974753	0.974635	0.974476	0.974375	0.974133	0.973936	0.973719	0.973523	0.973305	0.973094	0.972883	0.972647	0.972454	0.972214	0.971998	0.971772	0.97155	0.971324	0.971084	0.970842	0.9706	0.970368	0.970123	0.969882	0.969654	0.969409	0.969166	0.96893	0.968685	0.968432	0.968193	0.967947	0.967711	0.967474	0.967253	0.96703	0.966792	0.966561	0.966333	0.966103	0.96587	0.96564	0.965415	0.965188	0.96496
0.952756	0.969081	0.972579	0.973814	0.974422	0.974516	0.974402	0.974296	0.974136	0.973921	0.97372	0.973507	0.973312	0.973099	0.972878	0.972667	0.972463	0.972234	0.971999	0.971791	0.971569	0.971338	0.971107	0.970858	0.97062	0.970383	0.97014	0.969904	0.969672	0.969438	0.969199	0.968953	0.968712	0.968468	0.968224	0.967984	0.967746	0.96751	0.967283	0.967064	0.966843	0.966608	0.966379	0.966154	0.965927	0.965701	0.965479	0.965255	0.965028	0.964808
0.952457	0.968794	0.972289	0.973552	0.974154	0.974257	0.974202	0.974034	0.973906	0.973689	0.973493	0.973281	0.973092	0.972868	0.972649	0.972471	0.972231	0.972007	0.97178	0.971577	0.971346	0.97111	0.97087	0.970626	0.970393	0.970145	0.969911	0.969684	0.969447	0.969218	0.968976	0.968726	0.968486	0.96825	0.968005	0.967774	0.967537	0.96731	0.967086	0.966869	0.966651	0.966418	0.966192	0.965971	0.965751	0.965532	0.965312	0.965087	0.964868	0.964649
0.9521	0.968473	0.97201	0.97327	0.973885	0.974055	0.973933	0.973799	0.973668	0.973457	0.973263	0.973057	0.972857	0.972635	0.972451	0.972234	0.972	0.971785	0.971563	0.97135	0.971114	0.97087	0.970634	0.970395	0.970151	0.969912	0.969687	0.969455	0.969223	0.968992	0.968746	0.968497	0.968265	0.968029	0.967792	0.967561	0.967334	0.96711	0.966888	0.966674	0.966458	0.966228	0.966006	0.965791	0.965579	0.965362	0.965141	0.964925	0.964707	0.964488
0.951729	0.968198	0.97173	0.973007	0.97371	0.973791	0.973709	0.973571	0.973445	0.973235	0.973047	0.972829	0.972631	0.972447	0.972219	0.972009	0.971784	0.971573	0.971341	0.971123	0.970878	0.970637	0.970407	0.970156	0.969921	0.969692	0.969462	0.969235	0.969	0.968764	0.968519	0.968279	0.968046	0.967818	0.967582	0.967362	0.967137	0.966915	0.966695	0.966484	0.966271	0.966045	0.965829	0.965623	0.965412	0.965195	0.964982	0.964767	0.964549	0.964334
0.951467	0.967928	0.971485	0.972881	0.973456	0.973586	0.973496	0.973363	0.973238	0.973032	0.972829	0.972612	0.972456	0.972223	0.972002	0.971801	0.97158	0.971359	0.97112	0.970891	0.97065	0.970415	0.970172	0.969931	0.969706	0.969471	0.969246	0.969016	0.968776	0.968541	0.968305	0.968064	0.96784	0.967613	0.967387	0.967169	0.966946	0.966727	0.966509	0.966301	0.966092	0.965873	0.965665	0.96546	0.965249	0.96504	0.964829	0.964613	0.964399	0.964181
0.951101	0.967641	0.971366	0.972604	0.97324	0.973363	0.973278	0.973147	0.973027	0.972806	0.972604	0.972433	0.972225	0.971999	0.971788	0.971592	0.97136	0.971131	0.970882	0.970658	0.970423	0.970174	0.969941	0.96971	0.969479	0.969249	0.969021	0.968786	0.968547	0.968322	0.968084	0.967852	0.967629	0.967412	0.967189	0.966973	0.966753	0.966537	0.966322	0.966118	0.965916	0.965704	0.965499	0.965293	0.96509	0.964883	0.96467	0.964459	0.964243	0.964033
0.95081	0.967676	0.971099	0.972417	0.97304	0.973165	0.973081	0.972953	0.972813	0.972593	0.972442	0.97221	0.972009	0.971794	0.971588	0.971379	0.971138	0.970898	0.970653	0.970435	0.970185	0.969948	0.969726	0.969488	0.969262	0.969029	0.968795	0.968561	0.968332	0.968105	0.967877	0.967646	0.967434	0.967219	0.966998	0.966785	0.966567	0.966354	0.966143	0.965946	0.965752	0.965543	0.965336	0.965139	0.964938	0.964729	0.964521	0.964307	0.964099	0.963892
0.951108	0.96737	0.970908	0.972211	0.972838	0.972964	0.972884	0.972733	0.972595	0.97243	0.972214	0.97199	0.9718	0.97159	0.97137	0.971153	0.9709	0.970665	0.970426	0.970193	0.969954	0.969728	0.969499	0.969267	0.969038	0.968799	0.968566	0.968342	0.968111	0.967894	0.967667	0.967446	0.967237	0.967025	0.966806	0.966595	0.966381	0.966171	0.965968	0.965778	0.965587	0.965376	0.965178	0.964983	0.96478	0.964576	0.964366	0.96416	0.963955	0.963746
0.950903	0.967042	0.970594	0.971918	0.97256	0.9727	0.972606	0.972462	0.97238	0.972158	0.971953	0.971741	0.971558	0.971337	0.97111	0.970883	0.970637	0.970408	0.970156	0.969934	0.969707	0.969475	0.969252	0.969017	0.968783	0.968545	0.968322	0.968098	0.967876	0.96766	0.967443	0.967226	0.967019	0.96681	0.966594	0.966386	0.966176	0.965973	0.965778	0.965591	0.965399	0.965197	0.965001	0.964805	0.964606	0.9644	0.964198	0.963995	0.963787	0.963582
0.950888	0.966914	0.970446	0.97176	0.972399	0.972501	0.972407	0.972334	0.972163	0.971949	0.971756	0.971549	0.971349	0.971116	0.970877	0.970654	0.970414	0.970168	0.969928	0.969718	0.969483	0.969257	0.96903	0.968789	0.968555	0.968328	0.968104	0.967888	0.967668	0.967463	0.967249	0.967034	0.96683	0.966623	0.96641	0.966206	0.966003	0.965809	0.965616	0.965428	0.965245	0.965045	0.964847	0.964655	0.964454	0.964256	0.964057	0.963851	0.963647	0.96344
0.950536	0.966646	0.970205	0.971533	0.972144	0.972254	0.972239	0.972079	0.97192	0.971721	0.971534	0.971311	0.971102	0.970857	0.970624	0.970408	0.970152	0.969918	0.969691	0.969475	0.969246	0.969015	0.968782	0.968543	0.96832	0.968092	0.967877	0.967663	0.967454	0.967253	0.967041	0.966829	0.966627	0.966423	0.966214	0.966019	0.965824	0.965632	0.965438	0.96526	0.965078	0.964876	0.964683	0.964488	0.964296	0.964101	0.963899	0.963697	0.963491	0.963287
0.950226	0.966408	0.969986	0.971277	0.971899	0.972102	0.971984	0.971837	0.971694	0.971502	0.971298	0.971064	0.970842	0.970604	0.970377	0.970145	0.969901	0.969681	0.969447	0.969236	0.969004	0.968767	0.968535	0.968307	0.968083	0.967865	0.967652	0.96745	0.967244	0.967044	0.966836	0.966626	0.966427	0.966228	0.966027	0.96584	0.965647	0.965454	0.96527	0.965092	0.964909	0.964712	0.964516	0.96433	0.964141	0.963943	0.963744	0.963541	0.963338	0.963133
0.949927	0.966174	0.969712	0.971021	0.971757	0.971839	0.971736	0.971607	0.971472	0.971261	0.971046	0.970799	0.970584	0.970353	0.970108	0.96989	0.96966	0.969433	0.969205	0.96899	0.968751	0.968516	0.968296	0.968066	0.967852	0.967636	0.967435	0.967236	0.967032	0.966836	0.96663	0.966423	0.966229	0.966037	0.965845	0.96566	0.965467	0.965283	0.9651	0.964921	0.964743	0.964543	0.964356	0.964173	0.963981	0.963786	0.963586	0.963386	0.963181	0.96298
0.94962	0.96586	0.969433	0.97089	0.971479	0.971581	0.971499	0.971379	0.971223	0.971001	0.970772	0.970533	0.970326	0.970076	0.969847	0.969643	0.969406	0.969185	0.968953	0.968732	0.968495	0.968272	0.96805	0.967831	0.967619	0.967414	0.967217	0.96702	0.96682	0.966626	0.966423	0.966221	0.966035	0.965853	0.965663	0.965477	0.965293	0.965111	0.964926	0.964752	0.964571	0.96438	0.964195	0.96401	0.963821	0.963625	0.963428	0.963226	0.963026	0.962817
0.949209	0.965544	0.969326	0.970593	0.971209	0.971337	0.971265	0.971123	0.970956	0.970719	0.970499	0.970268	0.970042	0.969809	0.969595	0.969383	0.969153	0.968928	0.96869	0.968471	0.968246	0.968021	0.967811	0.967593	0.967394	0.967193	0.966997	0.966804	0.966607	0.966416	0.966218	0.966024	0.965848	0.965668	0.965476	0.9653	0.965117	0.964934	0.964754	0.964577	0.964405	0.964217	0.964029	0.963847	0.963657	0.963464	0.963266	0.963068	0.96286	0.962659
0.948899	0.965638	0.969047	0.970346	0.970994	0.971128	0.971027	0.970868	0.970684	0.970456	0.970245	0.969992	0.969783	0.969566	0.969343	0.969138	0.968903	0.968671	0.968434	0.968228	0.968001	0.967788	0.967579	0.967375	0.967179	0.96698	0.966788	0.966597	0.966403	0.966218	0.966028	0.965843	0.965669	0.965487	0.965306	0.965131	0.964947	0.964768	0.964584	0.964417	0.964248	0.964057	0.963873	0.963689	0.963502	0.963307	0.963113	0.962907	0.962707	0.962505
0.949382	0.965319	0.968784	0.970124	0.970782	0.970883	0.970764	0.970587	0.970413	0.970195	0.96996	0.969726	0.969535	0.969309	0.969093	0.968883	0.968641	0.96841	0.968187	0.967979	0.967764	0.967552	0.967357	0.967156	0.966963	0.966767	0.966578	0.966391	0.966201	0.966024	0.965845	0.965662	0.965486	0.965315	0.965135	0.964958	0.964778	0.964596	0.964422	0.964258	0.964086	0.963898	0.963712	0.963531	0.963343	0.963152	0.96295	0.962752	0.96255	0.962348
0.949208	0.964963	0.968433	0.969805	0.970452	0.970552	0.970425	0.970262	0.9701	0.969866	0.969649	0.969433	0.969236	0.969018	0.9688	0.968585	0.968345	0.968128	0.967904	0.967709	0.967496	0.967298	0.967107	0.96691	0.96672	0.966528	0.966342	0.96616	0.96598	0.965813	0.965635	0.965452	0.965286	0.965116	0.964935	0.964763	0.964581	0.964408	0.964237	0.96407	0.963902	0.963712	0.96353	0.963348	0.963163	0.962965	0.96277	0.962572	0.96237	0.962166
0.948946	0.964808	0.968271	0.969578	0.970196	0.970273	0.970156	0.970005	0.969813	0.969602	0.969406	0.969177	0.968988	0.968764	0.968537	0.968324	0.968099	0.967879	0.967669	0.967475	0.967277	0.967082	0.966894	0.966699	0.966512	0.966324	0.966143	0.96597	0.9658	0.965635	0.965455	0.965283	0.965118	0.964946	0.964769	0.964594	0.964421	0.964252	0.964077	0.963914	0.963743	0.963557	0.963373	0.963194	0.963002	0.962812	0.962615	0.962416	0.962213	0.962008
0.948757	0.964635	0.968015	0.969294	0.969891	0.969984	0.969883	0.969701	0.969534	0.969347	0.969139	0.968919	0.968724	0.968491	0.968266	0.968069	0.967842	0.967635	0.967427	0.967248	0.967054	0.966862	0.966677	0.966485	0.966302	0.966119	0.965947	0.965785	0.965617	0.96545	0.965281	0.96511	0.964943	0.964776	0.964596	0.96443	0.964261	0.964087	0.963917	0.963751	0.963583	0.963395	0.963215	0.963029	0.962844	0.962652	0.962456	0.962254	0.962051	0.961843
[truncated: 50 more columns]

## Sheet: Cont9RELAX
0.931014	0.883068	0.828067	0.772559	0.720368	0.671059	0.624866	0.584277	0.550319	0.522534	0.500572	0.483434	0.469568	0.458602	0.45042	0.444662	0.44156	0.440948	0.442355	0.445027	0.448293	0.451567	0.454699	0.457644	0.460398	0.463166	0.465806	0.468	0.469376	0.47022	0.470712	0.471879	0.474195	0.475382	0.473167	0.467472	0.460552	0.453306	0.446348	0.439772	0.433723	0.428552	0.424469	0.4219	0.421026	0.421708	0.423092	0.424361	0.425019	0.424958
0.882977	0.827033	0.768783	0.713362	0.662165	0.614273	0.570611	0.533598	0.503386	0.479421	0.461002	0.446729	0.435553	0.42723	0.421515	0.41834	0.417761	0.419443	0.422748	0.42694	0.431368	0.435652	0.439699	0.443484	0.447121	0.450661	0.453837	0.456318	0.458022	0.45924	0.460545	0.462799	0.46526	0.465305	0.461428	0.455172	0.448166	0.441149	0.434515	0.428355	0.422919	0.418494	0.4154	0.413945	0.414157	0.415527	0.417186	0.418457	0.419039	0.418872
0.827546	0.768367	0.710374	0.656529	0.607122	0.561471	0.521227	0.488097	0.46181	0.441582	0.426313	0.414827	0.406345	0.400576	0.397434	0.396832	0.398643	0.402364	0.407317	0.412781	0.418256	0.423472	0.428363	0.433006	0.437439	0.441562	0.445082	0.447835	0.449852	0.451675	0.453891	0.456615	0.458319	0.456618	0.451663	0.445096	0.438163	0.431414	0.425147	0.419524	0.414785	0.41127	0.409252	0.408909	0.409948	0.411728	0.413474	0.414694	0.415172	0.41491
0.771601	0.71248	0.656216	0.604512	0.557271	0.514644	0.478171	0.448992	0.426522	0.40963	0.397291	0.388532	0.382635	0.379443	0.378867	0.380706	0.384652	0.390135	0.39646	0.403025	0.409443	0.4155	0.421227	0.426654	0.431697	0.436202	0.439975	0.44297	0.445433	0.447961	0.450695	0.453052	0.453202	0.450075	0.444418	0.43771	0.430927	0.424485	0.418685	0.413693	0.409795	0.407295	0.406382	0.406945	0.408529	0.410506	0.412254	0.413379	0.41375	0.413387
0.718772	0.661157	0.607172	0.557776	0.513297	0.474131	0.441493	0.416163	0.397142	0.383314	0.373782	0.367634	0.364316	0.363687	0.365563	0.369597	0.375396	0.382343	0.38983	0.397363	0.404614	0.411484	0.417971	0.424001	0.429448	0.434201	0.438165	0.441482	0.444455	0.44742	0.449988	0.451133	0.449778	0.44559	0.439464	0.43274	0.42617	0.420131	0.414898	0.410679	0.407737	0.406309	0.406339	0.407545	0.409441	0.411499	0.413183	0.414197	0.414452	0.413962
0.67017	0.614773	0.563215	0.516563	0.475283	0.439686	0.410821	0.389014	0.373164	0.36224	0.355384	0.351824	0.35107	0.352901	0.357002	0.362954	0.370297	0.378472	0.386962	0.395331	0.403374	0.410977	0.418048	0.424479	0.43017	0.43508	0.439263	0.442935	0.446222	0.449074	0.450699	0.45048	0.447875	0.442882	0.436484	0.429843	0.423592	0.418059	0.413537	0.410214	0.408304	0.407825	0.408561	0.410174	0.412243	0.414292	0.415882	0.416775	0.41689	0.416267
0.626373	0.573423	0.524618	0.481067	0.443077	0.411035	0.38567	0.367108	0.354244	0.346076	0.341846	0.340854	0.342562	0.346636	0.352694	0.360251	0.368882	0.378103	0.387444	0.396594	0.405347	0.413508	0.420965	0.427626	0.433451	0.438505	0.442902	0.446765	0.44992	0.451979	0.452413	0.45095	0.447313	0.441756	0.435238	0.428805	0.422987	0.418106	0.414423	0.412086	0.411116	0.411374	0.412589	0.414462	0.416591	0.418582	0.420058	0.420804	0.420772	0.420025
0.587548	0.537296	0.491523	0.451095	0.416396	0.387696	0.365572	0.350057	0.340028	0.33454	0.332904	0.334381	0.338345	0.344401	0.352104	0.360999	0.37072	0.380816	0.390939	0.400782	0.410066	0.418593	0.426257	0.433021	0.438937	0.444094	0.44856	0.452241	0.454687	0.455675	0.454943	0.452381	0.447956	0.442037	0.435554	0.429459	0.424225	0.420129	0.417387	0.415969	0.41575	0.416534	0.418078	0.420083	0.422208	0.424111	0.425446	0.426035	0.425864	0.425015
0.553709	0.506411	0.463614	0.426294	0.394722	0.369147	0.350073	0.337461	0.33017	0.32732	0.328177	0.33192	0.337885	0.345615	0.35469	0.364712	0.375336	0.386226	0.397037	0.407391	0.417019	0.425727	0.433462	0.440262	0.4462	0.451322	0.455539	0.45854	0.460002	0.45989	0.458077	0.454628	0.449633	0.443541	0.437253	0.431657	0.427152	0.423951	0.422101	0.421436	0.421772	0.422938	0.424675	0.426733	0.42881	0.430593	0.431771	0.432211	0.431921	0.430991
0.524874	0.480363	0.440508	0.406144	0.377523	0.354909	0.338772	0.328954	0.324353	0.324034	0.327182	0.332943	0.340602	0.34973	0.35996	0.370911	0.382345	0.393928	0.405237	0.415918	0.425698	0.434444	0.442164	0.448906	0.454728	0.459536	0.463082	0.465142	0.465565	0.464401	0.461677	0.457548	0.452194	0.446121	0.440211	0.435274	0.431613	0.429275	0.42817	0.428075	0.42883	0.430238	0.432083	0.434141	0.436131	0.43777	0.438797	0.439106	0.438718	0.437733
0.500357	0.458671	0.421626	0.39008	0.364289	0.344581	0.331266	0.324194	0.322173	0.324184	0.329374	0.336845	0.345922	0.356226	0.367404	0.379183	0.391322	0.403401	0.415027	0.425837	0.435621	0.4443	0.45189	0.458434	0.463887	0.468018	0.470655	0.471709	0.471117	0.469042	0.465595	0.460995	0.455497	0.449652	0.444305	0.440151	0.437317	0.435711	0.435183	0.435532	0.436567	0.438126	0.440016	0.442026	0.443897	0.445393	0.446285	0.44648	0.446016	0.44501
0.479949	0.440902	0.406537	0.377713	0.35476	0.337846	0.32731	0.322869	0.323222	0.327306	0.334227	0.34313	0.353398	0.364663	0.376683	0.38918	0.401816	0.414207	0.425943	0.436727	0.446396	0.454873	0.462191	0.468308	0.473073	0.476312	0.477971	0.478034	0.476548	0.47373	0.469759	0.46491	0.459496	0.454091	0.44944	0.446067	0.443946	0.442917	0.442848	0.443504	0.444726	0.446372	0.448255	0.450178	0.451925	0.453292	0.454062	0.454166	0.453661	0.452622
0.463047	0.426573	0.394841	0.368819	0.348599	0.334454	0.326582	0.324559	0.327019	0.332858	0.341226	0.35133	0.362567	0.374686	0.387434	0.400431	0.413381	0.425869	0.437554	0.448178	0.457574	0.465706	0.472542	0.477956	0.481836	0.484117	0.48481	0.483987	0.48176	0.478389	0.474113	0.46925	0.464157	0.45934	0.455403	0.452712	0.451159	0.450597	0.450855	0.451726	0.453067	0.454741	0.456571	0.458397	0.460029	0.461274	0.461941	0.461987	0.46143	0.460317
0.449371	0.415454	0.386508	0.363164	0.345666	0.334172	0.328741	0.328851	0.333086	0.340385	0.349963	0.36104	0.373136	0.385989	0.399239	0.412552	0.425589	0.438005	0.449488	0.459776	0.468756	0.476349	0.482463	0.486995	0.489928	0.491263	0.491087	0.489521	0.486733	0.483023	0.478678	0.47405	0.469437	0.465246	0.461942	0.459802	0.458713	0.45849	0.458983	0.46	0.461401	0.463053	0.464814	0.466547	0.468066	0.469205	0.469803	0.469779	0.469126	0.467886
0.438782	0.407696	0.381334	0.360657	0.345753	0.336676	0.333377	0.33527	0.340972	0.349484	0.360035	0.371971	0.384804	0.398157	0.411722	0.425115	0.438063	0.450239	0.461324	0.471129	0.479515	0.486366	0.491599	0.495194	0.497192	0.497672	0.496762	0.494627	0.491488	0.487671	0.483508	0.479283	0.475207	0.471582	0.468792	0.467103	0.466359	0.466386	0.467046	0.468149	0.469555	0.471166	0.472858	0.474494	0.475912	0.476977	0.477491	0.477352	0.47655	0.475152
0.431794	0.403015	0.379221	0.361061	0.348503	0.341506	0.339967	0.343322	0.350234	0.359718	0.371126	0.383799	0.397129	0.410796	0.424431	0.43772	0.450395	0.462116	0.472652	0.481812	0.489435	0.495403	0.499706	0.502381	0.503534	0.503288	0.501814	0.499316	0.496053	0.492384	0.488576	0.484824	0.481245	0.47808	0.475711	0.474362	0.473875	0.474083	0.47485	0.475981	0.47737	0.478935	0.480548	0.482093	0.483441	0.484413	0.484796	0.48449	0.483506	0.481975
0.42721	0.401016	0.379694	0.363816	0.353258	0.347966	0.347867	0.352427	0.360313	0.370663	0.382818	0.395993	0.409643	0.423375	0.436892	0.44988	0.462049	0.473158	0.482997	0.491371	0.498107	0.503152	0.506547	0.508391	0.508826	0.508025	0.506189	0.503558	0.500427	0.497085	0.493713	0.490409	0.487236	0.484444	0.482391	0.481294	0.480993	0.481318	0.482126	0.483255	0.484617	0.486119	0.487656	0.48914	0.490396	0.491228	0.491429	0.490919	0.48977	0.488223
0.425448	0.401604	0.38244	0.368444	0.359486	0.355573	0.356649	0.362178	0.370931	0.382033	0.394692	0.408187	0.421896	0.435499	0.448686	0.461123	0.472627	0.482994	0.492032	0.499522	0.505345	0.509498	0.512077	0.513216	0.513103	0.511945	0.509976	0.507464	0.504646	0.501716	0.498763	0.495826	0.492977	0.490468	0.488653	0.487744	0.487569	0.487951	0.488775	0.489896	0.491212	0.492654	0.494142	0.495539	0.496651	0.497291	0.497268	0.496561	0.495338	0.493999
0.425964	0.404134	0.386707	0.374195	0.366531	0.363746	0.365783	0.372184	0.381699	0.393317	0.406305	0.419858	0.433429	0.44668	0.459274	0.471001	0.481726	0.491283	0.499444	0.506033	0.510984	0.51434	0.516231	0.516835	0.516373	0.515088	0.513237	0.511029	0.508614	0.506084	0.503476	0.50083	0.498227	0.49593	0.494294	0.493515	0.49341	0.493823	0.494656	0.495748	0.49702	0.498426	0.499836	0.501091	0.502006	0.502406	0.502156	0.501322	0.500227	0.499198
0.428068	0.407813	0.391737	0.380436	0.373842	0.372002	0.374915	0.382097	0.392151	0.404117	0.417171	0.430585	0.44379	0.456415	0.468254	0.479174	0.489088	0.497782	0.505062	0.510803	0.51498	0.51767	0.519043	0.519312	0.518729	0.517566	0.516021	0.51421	0.512189	0.509993	0.507659	0.505235	0.502816	0.500678	0.499167	0.498466	0.498406	0.498843	0.499663	0.500727	0.501978	0.503317	0.50459	0.505648	0.506314	0.50646	0.506034	0.505253	0.504408	0.503499
0.430924	0.411902	0.396966	0.386689	0.381025	0.380063	0.38378	0.391538	0.401969	0.414024	0.426952	0.439992	0.452544	0.464381	0.475388	0.4855	0.49457	0.50241	0.508872	0.513866	0.5174	0.519593	0.520647	0.520809	0.520354	0.519503	0.518357	0.516937	0.515246	0.513316	0.511193	0.508933	0.506649	0.504621	0.503188	0.502542	0.502519	0.50296	0.503767	0.504824	0.50602	0.50723	0.508309	0.509113	0.50951	0.509435	0.508989	0.508403	0.507673	0.506793
0.433952	0.416022	0.402073	0.39272	0.387934	0.387795	0.392131	0.400303	0.410859	0.422814	0.435375	0.447743	0.459479	0.470463	0.480668	0.489961	0.498205	0.505261	0.511007	0.515385	0.518446	0.520338	0.5213	0.5216	0.521463	0.521016	0.520264	0.519173	0.517747	0.516021	0.514052	0.51191	0.509715	0.507756	0.506381	0.505783	0.505778	0.506221	0.507037	0.508051	0.509127	0.51015	0.510974	0.511495	0.511636	0.511474	0.511168	0.510692	0.510011	0.509162
0.436995	0.420008	0.406969	0.398497	0.394543	0.395059	0.399848	0.408187	0.418678	0.430293	0.442181	0.453708	0.464574	0.474764	0.484174	0.492672	0.50017	0.506546	0.511706	0.515634	0.518415	0.520231	0.521341	0.521968	0.522239	0.52219	0.521769	0.520941	0.519718	0.51814	0.516281	0.514214	0.512073	0.510164	0.508839	0.508271	0.508283	0.50875	0.509536	0.510441	0.511338	0.512107	0.512638	0.51287	0.512871	0.512798	0.512596	0.512183	0.511552	0.510738
0.439887	0.423806	0.411653	0.404026	0.400751	0.401744	0.406753	0.415074	0.425264	0.43623	0.447269	0.45791	0.46799	0.477409	0.486057	0.493847	0.500703	0.506524	0.511263	0.514931	0.517653	0.519629	0.521075	0.522117	0.522789	0.523073	0.522917	0.522288	0.521211	0.519738	0.517944	0.515919	0.513815	0.511949	0.510661	0.510123	0.510172	0.510624	0.511312	0.512048	0.512697	0.513165	0.513379	0.513417	0.513465	0.513491	0.513367	0.51302	0.51244	0.511659
0.442678	0.427487	0.416178	0.409236	0.406441	0.407696	0.41275	0.42083	0.430412	0.440547	0.450696	0.460559	0.46989	0.478578	0.486557	0.493743	0.500079	0.50551	0.510012	0.513639	0.516533	0.518855	0.520722	0.522168	0.523174	0.523725	0.523768	0.523282	0.522308	0.520894	0.519136	0.517136	0.515062	0.513232	0.511982	0.511492	0.511541	0.51191	0.51244	0.512933	0.513277	0.513405	0.513377	0.513421	0.513566	0.513683	0.51364	0.513356	0.512823	0.512071
0.445463	0.431093	0.420446	0.413961	0.411448	0.412806	0.417718	0.425262	0.434047	0.443306	0.452688	0.461822	0.470451	0.478507	0.485921	0.492624	0.498602	0.503824	0.508305	0.512116	0.515367	0.518117	0.520391	0.522174	0.523446	0.524196	0.524382	0.523995	0.523079	0.521695	0.519955	0.517974	0.515927	0.514134	0.51294	0.512465	0.512446	0.512671	0.512965	0.513153	0.513138	0.51298	0.512922	0.513063	0.513314	0.513526	0.513558	0.51333	0.512838	0.512128
0.448174	0.434409	0.424171	0.417971	0.415611	0.416942	0.421455	0.428272	0.436211	0.444723	0.453397	0.461859	0.469892	0.477423	0.484392	0.49077	0.49657	0.501793	0.506475	0.510654	0.51434	0.517501	0.520113	0.522165	0.523638	0.524532	0.524818	0.524487	0.5236	0.522232	0.520506	0.518543	0.516524	0.514785	0.513618	0.513094	0.512946	0.512947	0.512939	0.512753	0.512415	0.512193	0.512234	0.512497	0.512856	0.513155	0.51325	0.513072	0.512629	0.511987
0.450492	0.437072	0.427118	0.421116	0.418845	0.41994	0.423863	0.429886	0.437101	0.444927	0.452956	0.460856	0.468402	0.475526	0.482209	0.488442	0.49427	0.499715	0.504779	0.509403	0.513504	0.517007	0.519891	0.522146	0.523763	0.524758	0.525101	0.524798	0.523925	0.522566	0.520851	0.518907	0.516934	0.515227	0.514032	0.513398	0.513044	0.512753	0.512364	0.511825	0.511395	0.511273	0.511452	0.51184	0.512298	0.512669	0.512821	0.512699	0.512329	0.511782
0.452025	0.438915	0.429215	0.423407	0.421059	0.421725	0.424955	0.430285	0.436835	0.444041	0.451542	0.458993	0.466171	0.473047	0.479622	0.485914	0.491989	0.497836	0.503357	0.508404	0.51285	0.51663	0.519721	0.522122	0.523841	0.524894	0.525264	0.524974	0.524109	0.522755	0.521052	0.519144	0.5172	0.51548	0.514198	0.513381	0.512754	0.512091	0.511327	0.510671	0.510343	0.510375	0.510696	0.511196	0.511736	0.512171	0.512385	0.512339	0.512068	0.511656
0.452866	0.440048	0.430637	0.424862	0.422224	0.422303	0.424884	0.429567	0.435519	0.442226	0.449314	0.456437	0.463409	0.470216	0.476886	0.483453	0.489955	0.496277	0.502232	0.507629	0.512359	0.516349	0.519589	0.522094	0.523872	0.524954	0.525337	0.525052	0.524188	0.522839	0.521163	0.519277	0.517324	0.515537	0.514108	0.513047	0.512069	0.51103	0.510132	0.509579	0.509419	0.50961	0.510057	0.510651	0.511262	0.511767	0.51206	0.512114	0.511978	0.511728
0.45311	0.440659	0.431352	0.425365	0.422221	0.421686	0.423637	0.427744	0.433228	0.43956	0.446364	0.453327	0.460276	0.46722	0.474202	0.481228	0.488229	0.495002	0.501319	0.507008	0.511954	0.516097	0.519442	0.522007	0.523812	0.524906	0.525293	0.525005	0.524139	0.52281	0.52115	0.519255	0.517247	0.515344	0.513723	0.512356	0.51102	0.509844	0.50905	0.508678	0.508692	0.509024	0.509578	0.510256	0.510943	0.511531	0.511926	0.512115	0.512139	0.512061
0.453012	0.440637	0.431141	0.424675	0.420937	0.419784	0.421183	0.424857	0.430013	0.436111	0.442809	0.449803	0.456938	0.46424	0.471722	0.479281	0.486758	0.493911	0.500532	0.506444	0.511547	0.515797	0.519203	0.521795	0.523611	0.524707	0.525088	0.524793	0.523942	0.522624	0.520952	0.519004	0.516904	0.514862	0.513014	0.511341	0.509878	0.508809	0.508207	0.508022	0.508192	0.508645	0.509296	0.51006	0.510836	0.511529	0.512058	0.512404	0.512597	0.512665
0.452099	0.439515	0.429556	0.422513	0.418182	0.416514	0.417523	0.420931	0.425919	0.431978	0.438773	0.446017	0.453567	0.46142	0.469478	0.477546	0.485426	0.492901	0.499756	0.505831	0.511045	0.515358	0.518793	0.521396	0.523213	0.5243	0.524671	0.524387	0.523543	0.52221	0.520485	0.518457	0.516259	0.514077	0.512023	0.510255	0.508904	0.508034	0.507631	0.507615	0.507919	0.508481	0.50923	0.510091	0.510977	0.511803	0.512487	0.512999	0.513334	0.513507
0.449941	0.436884	0.426386	0.418796	0.414005	0.412003	0.412813	0.416133	0.421163	0.427395	0.434512	0.442238	0.450399	0.458878	0.467483	0.475983	0.484209	0.491934	0.498963	0.505156	0.510438	0.514782	0.518228	0.520832	0.522639	0.523713	0.524092	0.523809	0.522946	0.521557	0.519753	0.517647	0.515378	0.513099	0.511017	0.509367	0.508217	0.507553	0.507329	0.507458	0.507884	0.508556	0.509411	0.510388	0.511409	0.51239	0.513237	0.513887	0.514322	0.514547
0.446139	0.432613	0.421648	0.41369	0.408642	0.40652	0.407326	0.410779	0.416071	0.422708	0.430383	0.438787	0.44763	0.456699	0.46577	0.47464	0.483131	0.491039	0.498192	0.504455	0.509766	0.514119	0.517564	0.520155	0.521945	0.523025	0.5234	0.523092	0.522167	0.520698	0.518822	0.516679	0.514404	0.512171	0.510218	0.508765	0.507823	0.507345	0.507276	0.507539	0.508085	0.508873	0.509852	0.510969	0.512145	0.513287	0.514267	0.515012	0.515494	0.515727
0.44087	0.426964	0.415741	0.407625	0.40254	0.400496	0.40152	0.405326	0.411111	0.418384	0.426809	0.435953	0.44543	0.454997	0.46446	0.473609	0.482292	0.490328	0.49755	0.503838	0.509155	0.513502	0.516928	0.519497	0.521286	0.522355	0.522697	0.522319	0.521306	0.519761	0.517858	0.515755	0.513584	0.511486	0.509716	0.508466	0.507712	0.507396	0.507471	0.507865	0.508535	0.509456	0.51058	0.511854	0.513191	0.514463	0.515534	0.516319	0.516803	0.517022
0.434454	0.42042	0.409152	0.401098	0.396171	0.39442	0.395877	0.400264	0.406767	0.414862	0.424083	0.433904	0.443908	0.453887	0.46364	0.472985	0.481796	0.489898	0.497139	0.503423	0.508725	0.513044	0.51644	0.519001	0.520771	0.521797	0.522058	0.521581	0.520481	0.518905	0.517053	0.515082	0.513046	0.51111	0.509525	0.508459	0.507871	0.507704	0.507918	0.508444	0.509256	0.510326	0.511612	0.513048	0.514513	0.515871	0.516977	0.517758	0.518221	0.518404
0.427496	0.413517	0.402403	0.394588	0.39002	0.388768	0.39088	0.396064	0.403458	0.412404	0.422341	0.432715	0.443146	0.45342	0.463372	0.472843	0.481717	0.489831	0.497058	0.503317	0.508581	0.51286	0.516237	0.518768	0.520483	0.521414	0.52156	0.520981	0.519831	0.518301	0.516583	0.514742	0.512845	0.511069	0.50965	0.508744	0.508306	0.508283	0.508636	0.50931	0.510277	0.511514	0.512963	0.514527	0.516076	0.517464	0.518559	0.519311	0.51973	0.519858
0.420422	0.406689	0.395892	0.388508	0.384496	0.383962	0.386942	0.393084	0.401381	0.411076	0.421586	0.432397	0.443125	0.453597	0.463672	0.4732	0.482076	0.490166	0.497357	0.503566	0.508777	0.513026	0.516361	0.518822	0.520427	0.521226	0.521248	0.520599	0.51947	0.518066	0.516471	0.514752	0.512987	0.511352	0.510077	0.509316	0.509022	0.509141	0.509647	0.510481	0.511618	0.513022	0.5146	0.516247	0.517822	0.519194	0.520251	0.52095	0.521307	0.521358
0.413631	0.400283	0.389987	0.383225	0.379987	0.380382	0.384373	0.391463	0.400536	0.410816	0.421768	0.432875	0.443797	0.454386	0.464511	0.474033	0.482876	0.49092	0.498049	0.504193	0.50936	0.513553	0.516801	0.519136	0.520591	0.521244	0.521166	0.520512	0.519487	0.518196	0.516711	0.515104	0.513455	0.511938	0.51079	0.510167	0.510016	0.51029	0.51096	0.511969	0.513276	0.514811	0.516472	0.518142	0.519696	0.521022	0.522018	0.522647	0.522923	0.522877
0.407393	0.394626	0.38502	0.379097	0.376844	0.378291	0.383256	0.391139	0.400802	0.411521	0.42276	0.434052	0.445082	0.455712	0.465821	0.4753	0.484087	0.492058	0.499109	0.505196	0.510292	0.514381	0.517487	0.519651	0.520939	0.521462	0.521343	0.52077	0.519848	0.518657	0.517273	0.515762	0.514207	0.512793	0.511766	0.51128	0.511285	0.511726	0.512574	0.513755	0.515195	0.516812	0.518496	0.520142	0.521644	0.522901	0.523819	0.524363	0.524539	0.524383
0.402067	0.390055	0.381353	0.376474	0.375301	0.377728	0.383481	0.391942	0.402027	0.413016	0.424426	0.435813	0.446873	0.457475	0.467531	0.476944	0.485647	0.493528	0.50051	0.506511	0.511488	0.515415	0.51833	0.520305	0.521437	0.521882	0.521814	0.521333	0.520505	0.519407	0.518108	0.516673	0.515196	0.513881	0.512977	0.512643	0.512814	0.513435	0.514458	0.515774	0.517298	0.518937	0.520593	0.522182	0.523608	0.52478	0.525608	0.526051	0.526117	0.525847
0.397949	0.386912	0.379311	0.375534	0.375324	0.378503	0.384794	0.393645	0.403973	0.415109	0.426598	0.438001	0.44902	0.459559	0.46954	0.478859	0.487462	0.495263	0.502147	0.508012	0.512809	0.516526	0.519229	0.52102	0.522042	0.52251	0.522524	0.522133	0.521394	0.520373	0.519139	0.517766	0.516365	0.515155	0.51439	0.514219	0.514571	0.51537	0.51653	0.517932	0.519477	0.521087	0.522681	0.524189	0.525525	0.526603	0.527328	0.527659	0.527613	0.527234
0.395413	0.385522	0.379018	0.37616	0.376631	0.380277	0.386893	0.395944	0.406389	0.41758	0.429067	0.440417	0.451362	0.461819	0.471698	0.480908	0.489424	0.497116	0.50385	0.509521	0.514089	0.517573	0.520064	0.521712	0.522736	0.523276	0.523379	0.523074	0.522411	0.521449	0.520269	0.518957	0.517642	0.516554	0.515946	0.515956	0.516487	0.517425	0.518673	0.520096	0.521611	0.523156	0.524665	0.526078	0.527318	0.528292	0.528906	0.529127	0.528975	0.528504
0.394694	0.385852	0.380179	0.377902	0.378737	0.382622	0.389381	0.398515	0.408993	0.42017	0.431595	0.442867	0.453728	0.464078	0.473844	0.482962	0.491361	0.498892	0.505418	0.510843	0.515156	0.518402	0.520719	0.522344	0.523434	0.524065	0.524257	0.524027	0.523422	0.522509	0.521383	0.520148	0.518941	0.517999	0.517567	0.517757	0.518431	0.519461	0.520731	0.522125	0.523573	0.525029	0.52644	0.527757	0.528893	0.529759	0.530265	0.530382	0.530141	0.529598
0.395507	0.38737	0.382147	0.38012	0.381097	0.385059	0.391862	0.40101	0.411466	0.422578	0.433927	0.445119	0.455877	0.466114	0.47579	0.484789	0.493023	0.500337	0.506605	0.511758	0.515809	0.518849	0.521123	0.522813	0.523998	0.524724	0.524995	0.524826	0.524273	0.523414	0.522361	0.521226	0.520157	0.519386	0.519135	0.519472	0.520241	0.521297	0.522541	0.523866	0.525225	0.526582	0.527898	0.529113	0.530145	0.530905	0.531312	0.531344	0.531037	0.530442
0.397102	0.38928	0.384197	0.382237	0.383242	0.387217	0.394022	0.40315	0.413551	0.4246	0.435883	0.446982	0.457634	0.467789	0.477349	0.486182	0.494194	0.501241	0.507221	0.512092	0.515907	0.518886	0.521226	0.523019	0.524307	0.525121	0.52546	0.525347	0.524852	0.524069	0.523117	0.522117	0.521215	0.520624	0.520523	0.520962	0.521764	0.522797	0.523974	0.525211	0.52647	0.527735	0.528954	0.530069	0.531001	0.531668	0.531994	0.531966	0.531612	0.530991
0.398692	0.390928	0.385864	0.383913	0.384917	0.388891	0.395681	0.404774	0.415134	0.426137	0.437345	0.448351	0.458933	0.46898	0.478377	0.486989	0.494727	0.501474	0.507151	0.511757	0.515494	0.518543	0.520998	0.522905	0.52429	0.52518	0.525584	0.525536	0.525124	0.524445	0.523631	0.522798	0.522075	0.521638	0.521646	0.522125	0.522911	0.523883	0.524972	0.526112	0.527282	0.528455	0.52958	0.530603	0.531446	0.532039	0.532311	0.532243	0.531868	0.531242
0.399799	0.392053	0.387008	0.385062	0.386069	0.390033	0.396805	0.405882	0.416219	0.427167	0.438298	0.44925	0.459735	0.469626	0.478803	0.487137	0.494565	0.500988	0.506371	0.510883	0.514694	0.517871	0.520453	0.522468	0.523938	0.524902	0.525381	0.525422	0.525121	0.524585	0.523941	0.52329	0.522723	0.5224	0.522458	0.52293	0.523661	0.52455	0.525544	0.526598	0.527682	0.528768	0.529808	0.53075	0.531527	0.532071	0.532309	0.532226	0.531852	0.531239
0.400424	0.392716	0.387674	0.385735	0.386733	0.390689	0.397461	0.406536	0.416839	0.427726	0.43882	0.449688	0.460024	0.469698	0.478594	0.48661	0.493694	0.499791	0.505062	0.509655	0.513609	0.516927	0.519629	0.52174	0.523293	0.524342	0.524918	0.525076	0.524925	0.524563	0.524104	0.52361	0.523161	0.522898	0.52296	0.523386	0.524041	0.524838	0.525752	0.526725	0.527728	0.528737	0.529705	0.530587	0.531322	0.531838	0.532066	0.531989	0.531633	0.531046
0.400626	0.392906	0.38787	0.385922	0.386914	0.390878	0.397661	0.406721	0.416985	0.427858	0.438888	0.44962	0.459748	0.469143	0.477715	0.485368	0.492098	0.498068	0.50343	0.508184	0.512297	0.51575	0.518561	0.520766	0.522413	0.523566	0.524267	0.52458	0.524608	0.524434	0.524136	0.523763	0.523379	0.52313	0.523161	0.523521	0.52409	0.524812	0.52565	0.526548	0.527482	0.528426	0.529342	0.53019	0.530903	0.531416	0.531655	0.531599	0.531271	0.53072
0.400315	0.392616	0.387572	0.385627	0.386633	0.390617	0.397405	0.406454	0.416733	0.427569	0.438482	0.449019	0.458874	0.467942	0.476133	0.483408	0.489997	0.496072	0.501616	0.506548	0.510814	0.514392	0.51731	0.519618	0.521375	0.522661	0.523521	0.524017	0.524236	0.524226	0.52405	0.523746	0.523383	0.523118	0.523097	0.523381	0.523879	0.52453	0.525299	0.526135	0.527013	0.527913	0.528802	0.529636	0.53035	0.530878	0.531141	0.531116	0.530827	0.530315
0.399597	0.391886	0.386852	0.384931	0.385964	0.389968	0.39677	0.405866	0.416138	0.426881	0.437615	0.447886	0.457412	0.466081	0.473864	0.480988	0.487696	0.493976	0.499721	0.504823	0.50923	0.512928	0.515956	0.518382	0.520276	0.521724	0.522772	0.523461	0.523846	0.523959	0.523853	0.523574	0.523207	0.522904	0.52282	0.523038	0.52347	0.524057	0.524769	0.525556	0.526396	0.527278	0.52816	0.529001	0.529735	0.530291	0.530588	0.530603	0.530356	0.529881
0.39844	0.390761	0.385767	0.383887	0.384957	0.389001	0.395882	0.405007	0.415214	0.425798	0.436277	0.446219	0.455328	0.463565	0.471182	0.478441	0.485382	0.491886	0.49782	0.503081	0.50762	0.511436	0.514587	0.517153	0.519213	0.520852	0.522094	0.52295	0.523457	0.523641	0.523562	0.523283	0.522888	0.522534	0.522391	0.522546	0.522917	0.523451	0.524119	0.524876	0.525705	0.526586	0.527482	0.528349	0.529114	0.529706	0.530046	0.530104	0.529895	0.529454
0.396965	0.389339	0.384398	0.382575	0.383713	0.38787	0.39482	0.403911	0.413984	0.42433	0.434484	0.443991	0.452641	0.4607	0.468472	0.47599	0.48318	0.489895	0.496005	0.501409	0.506073	0.510016	0.513311	0.516043	0.518294	0.520128	0.521536	0.522512	0.523088	0.523297	0.523218	0.522916	0.522479	0.52207	0.521866	0.521961	0.522281	0.522775	0.523419	0.524169	0.525005	0.525905	0.526834	0.527736	0.528541	0.529177	0.529562	0.529659	0.529485	0.529075
0.395239	0.387683	0.382826	0.381109	0.382397	0.386664	0.393617	0.402603	0.412457	0.422491	0.432198	0.44122	0.449682	0.457913	0.465972	0.473766	0.481187	0.488097	0.494363	0.499899	0.504692	0.508779	0.512238	0.515161	0.517605	0.519602	0.521127	0.522168	0.522765	0.522972	0.522869	0.522527	0.522035	0.521565	0.521297	0.521341	0.521622	0.522094	0.522736	0.5235	0.524359	0.525299	0.526267	0.527212	0.528063	0.528747	0.529171	0.529303	0.529161	0.528788
0.393338	0.385903	0.381201	0.379679	0.381116	0.38542	0.3923	0.40109	0.410649	0.420234	0.429443	0.438263	0.446915	0.455462	0.463823	0.471869	0.479503	0.48658	0.492982	0.498647	0.503583	0.507831	0.511479	0.514591	0.517194	0.519301	0.520884	0.521941	0.522531	0.522709	0.522564	0.522165	0.521608	0.521067	0.520742	0.520744	0.521004	0.521476	0.522135	0.522926	0.52383	0.524814	0.525829	0.526824	0.527724	0.528448	0.528906	0.529071	0.528966	0.528634
0.391415	0.384195	0.379728	0.378387	0.379881	0.384137	0.390852	0.399372	0.40849	0.417579	0.426578	0.435605	0.4446	0.453473	0.462105	0.470381	0.478193	0.48541	0.49194	0.497745	0.502838	0.507271	0.511101	0.514367	0.517072	0.519231	0.520822	0.521863	0.522416	0.522547	0.52234	0.521869	0.521233	0.520625	0.52025	0.520227	0.520486	0.520976	0.521666	0.522506	0.523458	0.524492	0.525561	0.526607	0.527549	0.528307	0.528797	0.528999	0.528935	0.528646
0.389706	0.382742	0.378467	0.377181	0.378636	0.382755	0.389246	0.397352	0.405989	0.414875	0.424098	0.433493	0.442835	0.451996	0.460873	0.469335	0.47729	0.484635	0.491303	0.49726	0.502533	0.507142	0.51112	0.51448	0.517227	0.519385	0.52095	0.521945	0.522442	0.522503	0.522218	0.521659	0.520943	0.520272	0.519862	0.519833	0.520109	0.520631	0.521373	0.522265	0.523271	0.524363	0.525485	0.526575	0.527551	0.528341	0.528869	0.529111	0.529089	0.528838
0.388258	0.381477	0.377237	0.375905	0.377249	0.381201	0.387355	0.395027	0.403479	0.412607	0.422219	0.431981	0.441626	0.451043	0.460114	0.468722	0.476805	0.484287	0.491104	0.497237	0.502681	0.507432	0.511495	0.514888	0.517625	0.519745	0.521252	0.522182	0.522601	0.522576	0.522194	0.521545	0.520753	0.520033	0.519606	0.519589	0.519895	0.520471	0.521268	0.522217	0.523284	0.524432	0.525601	0.526726	0.527734	0.528562	0.529128	0.529412	0.529426	0.529196
0.386933	0.380138	0.375845	0.374423	0.375663	0.379385	0.385221	0.392749	0.401464	0.411	0.420996	0.431073	0.440983	0.4506	0.45982	0.468555	0.476775	0.484402	0.491391	0.49769	0.503269	0.508096	0.512183	0.515555	0.518242	0.520292	0.521723	0.522564	0.522888	0.522759	0.522278	0.52154	0.520685	0.519932	0.519504	0.519512	0.519872	0.520503	0.52136	0.522373	0.5235	0.524696	0.525902	0.52706	0.528106	0.528973	0.52958	0.529898	0.529932	0.529697
0.385353	0.378516	0.374168	0.372712	0.373844	0.377406	0.383193	0.391008	0.400146	0.410077	0.420396	0.430745	0.440858	0.450626	0.459974	0.468845	0.477208	0.485005	0.492156	0.498582	0.504229	0.50907	0.513124	0.516433	0.519038	0.520999	0.522331	0.523069	0.523281	0.523043	0.522464	0.521651	0.520746	0.519977	0.519563	0.519619	0.520033	0.520726	0.521649	0.522724	0.523902	0.525137	0.526377	0.527575	0.52866	0.529567	0.530208	0.530544	0.53057	0.530306
0.383491	0.376635	0.372331	0.370873	0.372014	0.375645	0.381751	0.389997	0.399536	0.409793	0.420387	0.430941	0.441206	0.4511	0.460583	0.469596	0.478125	0.486079	0.493351	0.499837	0.505486	0.510281	0.51426	0.517474	0.519978	0.521829	0.523048	0.523665	0.523761	0.523417	0.522754	0.521879	0.520941	0.52017	0.519791	0.519898	0.520373	0.521133	0.52212	0.523248	0.524466	0.525738	0.527019	0.528257	0.529383	0.530323	0.53098	0.531306	0.531299	0.530979
0.38142	0.374691	0.37049	0.369184	0.370518	0.374499	0.38103	0.389675	0.399538	0.410066	0.420864	0.431569	0.44196	0.451989	0.461613	0.470791	0.479475	0.487545	0.494868	0.501346	0.506938	0.511644	0.515514	0.518615	0.520999	0.522728	0.523818	0.524311	0.524294	0.523859	0.523125	0.522206	0.521251	0.520499	0.520162	0.520325	0.520867	0.521693	0.522735	0.523905	0.525161	0.526476	0.527799	0.529079	0.530238	0.531194	0.531839	0.532127	0.532057	0.531667
0.379454	0.372893	0.368978	0.367959	0.369667	0.374055	0.380965	0.389923	0.400049	0.410776	0.421723	0.432553	0.443079	0.453249	0.463038	0.472369	0.481165	0.48928	0.496586	0.502994	0.508484	0.51307	0.516814	0.519785	0.522038	0.523631	0.524592	0.524966	0.524853	0.52434	0.523554	0.522607	0.521656	0.520933	0.520644	0.520872	0.521479	0.52236	0.523446	0.524657	0.525959	0.527319	0.528686	0.53	0.531174	0.532115	0.532718	0.532937	0.532787	0.532332
0.377717	0.371552	0.368012	0.367382	0.369469	0.374201	0.381394	0.390602	0.400918	0.411788	0.422859	0.433827	0.444496	0.454833	0.464776	0.474217	0.483054	0.491143	0.498369	0.504664	0.510021	0.514469	0.518075	0.520907	0.523018	0.524476	0.525313	0.525587	0.525393	0.524823	0.524004	0.523051	0.522116	0.521432	0.5212	0.521491	0.522155	0.523081	0.52421	0.52547	0.526819	0.528224	0.529628	0.530957	0.532116	0.533011	0.533538	0.533666	0.533441	0.53294
0.376658	0.37088	0.367716	0.367426	0.369808	0.374782	0.382196	0.391577	0.402026	0.413015	0.424224	0.435338	0.446177	0.45667	0.466721	0.476199	0.485002	0.493002	0.500103	0.506254	0.511464	0.515765	0.519226	0.52191	0.523882	0.525214	0.525947	0.526137	0.525884	0.525277	0.524446	0.523502	0.522595	0.521959	0.521785	0.522131	0.522841	0.523813	0.524994	0.526303	0.527701	0.529146	0.530566	0.53188	0.53299	0.533803	0.534229	0.534271	0.533993	0.533466
0.376167	0.370754	0.36789	0.367852	0.370429	0.375584	0.383144	0.392649	0.403217	0.414351	0.425714	0.437007	0.448009	0.458614	0.468703	0.478142	0.48685	0.494716	0.501664	0.507658	0.512715	0.516867	0.520176	0.522718	0.524561	0.525789	0.52644	0.52657	0.526279	0.525659	0.524834	0.523912	0.523046	0.52246	0.522338	0.522731	0.523487	0.524513	0.525746	0.527108	0.528548	0.530012	0.531416	0.53268	0.533703	0.534404	0.534733	0.534715	0.534406	0.533875
0.376142	0.370985	0.368329	0.368443	0.371162	0.376429	0.384093	0.393718	0.404439	0.415738	0.427293	0.43876	0.449881	0.460526	0.470574	0.479913	0.488479	0.496184	0.502968	0.508805	0.513708	0.517707	0.520873	0.523286	0.525025	0.526171	0.526764	0.526857	0.526556	0.525941	0.525137	0.52425	0.523428	0.522889	0.522811	0.523251	0.524064	0.525145	0.526435	0.527842	0.529303	0.530752	0.532106	0.533277	0.534178	0.534772	0.535033	0.534981	0.534669	0.534159
0.37634	0.371358	0.368813	0.369041	0.371839	0.377187	0.384966	0.394753	0.405656	0.417164	0.42891	0.440505	0.451671	0.462275	0.47222	0.481411	0.489809	0.497343	0.503966	0.509648	0.514397	0.518253	0.521291	0.523601	0.52526	0.526352	0.526912	0.526996	0.526702	0.526108	0.525338	0.524493	0.523713	0.523214	0.523182	0.523678	0.524549	0.52569	0.527029	0.52846	0.529908	0.531306	0.532561	0.533601	0.534386	0.534905	0.535129	0.535074	0.534785	0.53432
0.376594	0.371687	0.369234	0.369516	0.372372	0.377829	0.385777	0.395765	0.406899	0.418616	0.430502	0.44215	0.453276	0.463774	0.473565	0.482582	0.490805	0.498175	0.504642	0.51017	0.514777	0.518505	0.521442	0.523676	0.525283	0.526346	0.526901	0.526995	0.526725	0.526166	0.525437	0.524631	0.523888	0.523431	0.523453	0.524009	0.524942	0.526135	0.527501	0.528921	0.530318	0.531613	0.532727	0.533641	0.534345	0.534824	0.535045	0.535016	0.534774	0.53437
0.376711	0.371898	0.369479	0.369807	0.372771	0.378405	0.386573	0.396817	0.408181	0.420054	0.432002	0.443612	0.454629	0.464968	0.474579	0.483415	0.491471	0.498685	0.504998	0.510384	0.514867	0.518497	0.521361	0.523546	0.525128	0.52619	0.526759	0.526879	0.526646	0.526129	0.525438	0.524667	0.523962	0.523555	0.523635	0.524255	0.525242	0.526465	0.527822	0.529191	0.530481	0.531627	0.532606	0.533432	0.534093	0.53457	0.534819	0.534839	0.534662	0.534323
0.376743	0.371928	0.369543	0.369991	0.373143	0.379017	0.387462	0.39796	0.409495	0.421438	0.433348	0.444846	0.455697	0.465849	0.475271	0.483939	0.491837	0.498898	0.505071	0.510335	0.514721	0.518281	0.5211	0.523264	0.524849	0.525929	0.526527	0.526687	0.526496	0.526017	0.525361	0.524626	0.523966	0.523613	0.523755	0.52443	0.525451	0.526667	0.527973	0.529232	0.530365	0.531365	0.53225	0.53303	0.53369	0.534197	0.534499	0.534587	0.534479	0.534199
0.376514	0.371763	0.369533	0.370197	0.373615	0.379787	0.388508	0.39919	0.410802	0.422707	0.434499	0.445822	0.456477	0.466432	0.475683	0.48419	0.491936	0.498859	0.504911	0.51008	0.5144	0.517919	0.520721	0.522892	0.524498	0.525609	0.526249	0.526451	0.5263	0.525855	0.525234	0.52454	0.52393	0.523636	0.523832	0.524541	0.525557	0.526723	0.527917	0.529011	0.52999	0.530889	0.531726	0.532507	0.533199	0.533761	0.534133	0.534294	0.534249	0.534014
0.376197	0.371644	0.369655	0.370611	0.374342	0.3808	0.389709	0.40047	0.412039	0.423817	0.435424	0.446539	0.456988	0.466766	0.475854	0.484208	0.491817	0.498621	0.50458	0.509686	0.513968	0.517473	0.520285	0.52248	0.524119	0.525274	0.525958	0.526199	0.526083	0.525671	0.525089	0.524442	0.523886	0.523643	0.523873	0.52458	0.525547	0.526601	0.527624	0.528556	0.529428	0.530277	0.531116	0.531931	0.532682	0.533318	0.533766	0.533994	0.533997	0.533787
0.376047	0.371752	0.370072	0.37135	0.375369	0.382009	0.390988	0.401696	0.413127	0.424709	0.436096	0.446993	0.457259	0.466871	0.475806	0.484025	0.491516	0.498229	0.504129	0.5092	0.513471	0.51699	0.519828	0.522058	0.523741	0.524942	0.525666	0.525942	0.525859	0.525486	0.524949	0.524353	0.523845	0.523634	0.523863	0.524525	0.525382	0.526264	0.527118	0.527939	0.528759	0.529611	0.530487	0.531365	0.532193	0.532908	0.533425	0.533703	0.533735	0.533527
0.376176	0.372209	0.370856	0.372415	0.376597	0.383288	0.3922	0.402755	0.413978	0.425329	0.436488	0.447196	0.457293	0.466752	0.475554	0.483658	0.491063	0.497721	0.503589	0.508653	0.512941	0.516488	0.519363	0.52164	0.52337	0.524612	0.525371	0.525681	0.525636	0.525307	0.524821	0.52427	0.523791	0.523581	0.523771	0.524329	0.525016	0.525728	0.526468	0.527234	0.528059	0.528953	0.529896	0.530855	0.531764	0.53255	0.533121	0.533427	0.533462	0.533242
0.37671	0.373062	0.371968	0.373658	0.377859	0.38446	0.393204	0.40354	0.414523	0.425638	0.436603	0.447141	0.457086	0.466414	0.475105	0.483128	0.490483	0.497114	0.502981	0.508066	0.512386	0.515973	0.518897	0.521222	0.522995	0.524273	0.525066	0.525415	0.525415	0.525136	0.524694	0.524171	0.523693	0.52345	0.523549	0.523947	0.524468	0.525063	0.525748	0.526521	0.527391	0.528356	0.529384	0.530428	0.531411	0.532251	0.532851	0.533162	0.533186	0.532949
0.377619	0.374192	0.373178	0.374844	0.378924	0.385342	0.393866	0.403959	0.414703	0.425622	0.436417	0.446804	0.456624	0.465849	0.474465	0.482445	0.489782	0.496418	0.502312	0.507433	0.511797	0.515436	0.518412	0.520782	0.522593	0.523906	0.524741	0.525136	0.525186	0.524952	0.524537	0.524015	0.523509	0.52319	0.523151	0.523393	0.523799	0.52434	0.525033	0.525855	0.526799	0.527853	0.52897	0.530091	0.53113	0.532001	0.532605	0.532906	0.532913	0.532657
0.378698	0.375281	0.374195	0.375708	0.379592	0.385796	0.394086	0.403946	0.414497	0.42525	0.435901	0.446172	0.455897	0.465057	0.473642	0.481614	0.488964	0.495637	0.501574	0.506745	0.511166	0.514861	0.517884	0.520294	0.522142	0.523499	0.524382	0.524828	0.524924	0.524718	0.524304	0.523757	0.523188	0.522756	0.522584	0.522718	0.523072	0.523623	0.524368	0.525268	0.526307	0.527453	0.52865	0.529829	0.5309	0.531777	0.532373	0.532658	0.532646	0.53237
0.379534	0.376009	0.374749	0.376062	0.379752	0.385747	0.393825	0.403503	0.413899	0.424517	0.435061	0.44525	0.454923	0.464065	0.472655	0.480652	0.488049	0.494774	0.500768	0.506002	0.510483	0.51423	0.517297	0.519747	0.521641	0.523049	0.523985	0.524479	0.524604	0.524399	0.523961	0.523358	0.5227	0.522161	0.521898	0.521985	0.522351	0.522957	0.523783	0.524782	0.525916	0.527147	0.528404	0.529617	0.530695	0.531564	0.532144	0.532411	0.53238	0.532083
0.379916	0.3762	0.374746	0.375891	0.379404	0.385218	0.393134	0.40267	0.412942	0.423467	0.433943	0.444095	0.453765	0.462926	0.471555	0.479611	0.487071	0.493861	0.499925	0.505225	0.509762	0.513555	0.516665	0.519164	0.521111	0.522575	0.52356	0.524083	0.524211	0.523982	0.523491	0.522811	0.522069	0.521458	0.521156	0.521257	0.521679	0.522369	0.523298	0.524397	0.525619	0.526913	0.528207	0.529428	0.530501	0.531356	0.531918	0.532165	0.532114	0.531795
0.379722	0.375831	0.374247	0.375251	0.378619	0.384294	0.392084	0.40151	0.411701	0.422172	0.432626	0.44279	0.452496	0.461709	0.470412	0.478541	0.486075	0.492942	0.499079	0.504439	0.509026	0.512864	0.516025	0.518579	0.520584	0.522099	0.523114	0.523639	0.523741	0.52346	0.522897	0.522146	0.521348	0.520708	0.520421	0.520578	0.521086	0.521882	0.522914	0.524104	0.525392	0.526725	0.528031	0.529249	0.530308	0.531146	0.53169	0.531917	0.531841	0.531492
0.379013	0.37504	0.373351	0.374243	0.377495	0.383059	0.39075	0.400106	0.410257	0.42072	0.431203	0.441419	0.451192	0.460494	0.469282	0.477495	0.485114	0.49206	0.498261	0.503673	0.508307	0.512199	0.515417	0.51803	0.520086	0.521631	0.522647	0.523145	0.523191	0.522839	0.522209	0.521411	0.52059	0.519965	0.519733	0.519976	0.520591	0.521493	0.52262	0.523879	0.525211	0.526557	0.527862	0.529069	0.530113	0.530933	0.531457	0.531658	0.531551	0.531165
0.378006	0.373942	0.372165	0.372958	0.37611	0.381582	0.389211	0.398538	0.408696	0.419203	0.429754	0.440054	0.449931	0.459331	0.468213	0.47652	0.484225	0.491239	0.497494	0.502955	0.507645	0.511594	0.514871	0.517537	0.519622	0.521166	0.522151	0.52259	0.522561	0.52214	0.521466	0.520649	0.519843	0.519269	0.519119	0.51947	0.520193	0.521192	0.522392	0.523697	0.525046	0.526396	0.527692	0.528886	0.529912	0.530712	0.531209	0.531377	0.53123	0.530794
0.376702	0.372577	0.370719	0.371425	0.374492	0.379909	0.387517	0.396866	0.407085	0.417677	0.428329	0.43875	0.448739	0.458245	0.467231	0.47563	0.483408	0.490481	0.496787	0.502305	0.507053	0.511063	0.514392	0.517086	0.519169	0.520678	0.521599	0.521957	0.521855	0.52139	0.520697	0.519893	0.519134	0.518638	0.518592	0.51905	0.519872	0.520947	0.522196	0.523522	0.524877	0.526222	0.527508	0.528686	0.529692	0.530464	0.530926	0.531051	0.530851	0.530358
0.375182	0.370981	0.369048	0.369679	0.372697	0.3781	0.385742	0.395167	0.405488	0.416197	0.426989	0.437538	0.447645	0.457266	0.466352	0.474831	0.482671	0.489797	0.496162	0.50174	0.50655	0.510612	0.513969	0.516658	0.518703	0.520142	0.520973	0.521253	0.521102	0.520617	0.519937	0.519177	0.518491	0.518093	0.518151	0.518707	0.519607	0.520733	0.522006	0.523342	0.524694	0.526031	0.527302	0.528461	0.529439	0.530174	0.53059	0.530658	0.530395	0.529836
0.373424	0.369164	0.367169	0.367765	0.37078	0.376227	0.383957	0.393503	0.40396	0.414826	0.425762	0.436443	0.446676	0.456406	0.465579	0.474123	0.48202	0.489208	0.495635	0.501275	0.506136	0.510225	0.513574	0.516221	0.51819	0.519531	0.520276	0.520501	0.520328	0.519855	0.519217	0.518528	0.517934	0.517634	0.517786	0.518419	0.519372	0.520524	0.52181	0.523146	0.524494	0.525818	0.527072	0.528203	0.529142	0.529828	0.530182	0.530181	0.529846	0.529219
0.371474	0.367163	0.365152	0.36576	0.368832	0.374377	0.382238	0.391936	0.402568	0.413594	0.424676	0.435495	0.445848	0.455671	0.464914	0.473519	0.481481	0.488732	0.495222	0.500914	0.505801	0.509879	0.513182	0.515746	0.517608	0.518853	0.519537	0.519738	0.519574	0.519143	0.518574	0.517973	0.51747	0.517258	0.517483	0.518169	0.519148	0.520315	0.521604	0.522938	0.524275	0.525584	0.526809	0.527899	0.528787	0.529407	0.529686	0.529608	0.5292	0.528507
0.369357	0.365058	0.363081	0.363767	0.366947	0.37263	0.380654	0.390542	0.401349	0.412534	0.423766	0.434715	0.445167	0.455065	0.464372	0.473045	0.481072	0.488388	0.49493	0.500646	0.505518	0.509545	0.512757	0.515205	0.516962	0.518139	0.518793	0.519002	0.51888	0.518517	0.518034	0.517521	0.5171	0.516955	0.517228	0.51794	0.518935	0.520107	0.521395	0.522721	0.524043	0.525323	0.526506	0.527543	0.52836	0.528899	0.529094	0.528936	0.528458	0.527707
0.367201	0.362958	0.361082	0.36189	0.365212	0.371061	0.37928	0.389355	0.400333	0.411679	0.423049	0.434104	0.444636	0.454601	0.46398	0.47272	0.480813	0.488181	0.494745	0.500442	0.505257	0.509184	0.512269	0.514602	0.516285	0.517426	0.518087	0.518336	0.518283	0.518004	0.517608	0.517173	0.516812	0.516708	0.517003	0.517728	0.518728	0.5199	0.521182	0.522494	0.523788	0.525025	0.526153	0.527115	0.527845	0.528293	0.528403	0.528171	0.527632	0.526828
0.365096	0.360985	0.359244	0.3602	0.363689	0.369731	0.37814	0.388396	0.399544	0.411036	0.422518	0.433656	0.444258	0.454298	0.463746	0.472554	0.480699	0.488087	0.494628	0.500262	0.504968	0.508756	0.511715	0.513965	0.515608	0.516754	0.517455	0.517772	0.517804	0.517611	0.51729	0.51691	0.516584	0.516495	0.516797	0.517526	0.518527	0.519694	0.520962	0.522246	0.523497	0.524676	0.525725	0.526594	0.527228	0.527585	0.527615	0.527319	0.526725	0.525872
0.363189	0.35922	0.35763	0.358755	0.36243	0.368659	0.377249	0.387681	0.39898	0.410587	0.422156	0.433368	0.444048	0.454159	0.463677	0.472537	0.4807	0.488061	0.494532	0.500046	0.5046	0.50825	0.511117	0.513322	0.514968	0.516154	0.516923	0.517327	0.517444	0.517326	0.517058	0.516707	0.516389	0.5163	0.516601	0.517329	0.518324	0.519479	0.52072	0.52196	0.52315	0.524247	0.525197	0.525963	0.5265	0.526773	0.526735	0.526383	0.52574	0.524838
0.361498	0.357682	0.356265	0.357574	0.361429	0.367835	0.3766	0.387186	0.398604	0.4103	0.421945	0.433238	0.443992	0.454175	0.463745	0.472623	0.480755	0.488039	0.49438	0.499728	0.50413	0.507679	0.510497	0.512702	0.514388	0.515643	0.5165	0.51699	0.517182	0.517115	0.516874	0.516527	0.516201	0.516104	0.5164	0.517121	0.518105	0.519233	0.520429	0.521607	0.522712	0.523703	0.524545	0.525208	0.525657	0.525859	0.525764	0.525362	0.524671	0.523717
0.360027	0.356395	0.35516	0.356647	0.360671	0.367245	0.376162	0.386869	0.398378	0.410152	0.421881	0.433251	0.44408	0.454317	0.463905	0.472747	0.480796	0.487939	0.494098	0.499282	0.503574	0.507068	0.509886	0.512132	0.513888	0.515232	0.516177	0.51674	0.516983	0.516942	0.5167	0.51634	0.515999	0.515892	0.516178	0.516887	0.517845	0.518928	0.520062	0.521153	0.522147	0.523025	0.523758	0.524328	0.524704	0.524847	0.524703	0.524255	0.523513	0.522501
0.358834	0.355377	0.354314	0.355961	0.360143	0.36686	0.375893	0.386691	0.398279	0.41014	0.421949	0.433397	0.444282	0.454536	0.464084	0.472837	0.480733	0.48768	0.49366	0.498724	0.502957	0.50645	0.509309	0.511627	0.513474	0.514908	0.515928	0.516542	0.51681	0.516765	0.516508	0.516129	0.515771	0.515649	0.515922	0.516606	0.51752	0.518542	0.519586	0.520561	0.521437	0.522201	0.522838	0.523333	0.523649	0.523743	0.523554	0.523056	0.522258	0.52119
0.357884	0.354596	0.353686	0.355485	0.359801	0.366625	0.375744	0.38662	0.398297	0.410241	0.422132	0.433639	0.44454	0.454753	0.464205	0.472795	0.480479	0.487231	0.493083	0.498083	0.502315	0.505852	0.508785	0.511198	0.513135	0.514646	0.515716	0.516353	0.516616	0.516554	0.516274	0.515873	0.515498	0.51536	0.51561	0.516253	0.517106	0.518038	0.518964	0.519816	0.520574	0.521239	0.521798	0.522234	0.522502	0.522552	0.522314	0.521762	0.52091	0.519789
0.357159	0.354015	0.353251	0.355175	0.359586	0.366488	0.37568	0.386645	0.398409	0.410438	0.42239	0.433915	0.444772	0.454882	0.46416	0.472522	0.479998	0.486611	0.492396	0.497396	0.501674	0.505289	0.50832	0.510826	0.512841	0.514402	0.515495	0.516127	0.516372	0.516285	0.515983	0.515561	0.515168	0.515007	0.515219	0.515805	0.51657	0.517383	0.518183	0.518914	0.519569	0.520154	0.520654	0.521043	0.521269	0.521273	0.520983	0.520377	0.519473	0.518309
0.356606	0.353608	0.35296	0.354968	0.359445	0.366411	0.375688	0.386743	0.398595	0.410689	0.422661	0.43414	0.444889	0.454814	0.463848	0.471987	0.479314	0.485858	0.491644	0.496695	0.501055	0.504772	0.507899	0.510485	0.512552	0.514136	0.515224	0.515837	0.516058	0.515947	0.515622	0.515181	0.514765	0.514571	0.514731	0.515234	0.515881	0.516567	0.517243	0.517868	0.518443	0.518969	0.519423	0.519772	0.519954	0.519907	0.519565	0.51891	0.517965	0.516771
0.356223	0.353327	0.352746	0.354808	0.359339	0.366383	0.375749	0.386896	0.398818	0.410933	0.422858	0.434224	0.444777	0.454442	0.463236	0.471219	0.478475	0.485023	0.490865	0.496002	0.500471	0.504289	0.507499	0.510138	0.512229	0.51381	0.51488	0.515469	0.515665	0.515532	0.515187	0.514723	0.514276	0.514037	0.514122	0.514513	0.515036	0.515597	0.516164	0.516708	0.517223	0.517705	0.518122	0.518429	0.518563	0.518466	0.518076	0.51738	0.516406	0.515197
[truncated: 50 more columns]
